# Supplementary material for: Ancient origins of arthropod moulting pathway components
Source: eLife. 2019 Jul 3;8:e46113. doi: 10.7554/eLife.46113 (PMC6660194; doi:10.7554/eLife.46113)
Supplement: Figure 2—source data 1. — Compressed. zip file containing the 3D-cluster map of the PTTH and trunk ligands in. rtf format, the torso receptor proteins in fasta format, the multiple sequence alignment of the receptor (trimmed and untrimmed), and the tree files genereted by RAxML, PhyML and mrbayes programs. The 3D cluster peptide map can be visualised and manipulated using the program clans (Frickey and Lupas, 2004; see ftp://ftp.tuebingen.mpg.de/pub/protevo/CLANS/). The multiple sequence alignment files can be viewed with aliview (Larsson, 2014). The phylogenetic tree files can be viewed using Figtree (http://tree.bio.ed.ac.uk/software/figtree/) or TreeGraph2 (Stöver and Müller, 2010). [file elife-46113-fig2-data1.zip › ptth-trunk-ligands.rtf]

sequences=92
<param>
maxmove=0.1
pval=1.0E-6
usescval=false
complexatt=true
cooling=1.0
currcool=1.0
attfactor=10.0
attvalpow=1
repfactor=0.5
repvalpow=4
dampening=0.2
minattract=1.0
cluster2d=true
blastpath=blastp 
formatdbpath=makeblastdb -dbtype prot
showinfo=true
zoom=1.0
dotsize=0
ovalsize=4
groupsize=4
usefoldchange=false
avgfoldchange=false
namesdmp_file=not_spcified
nodesdmp_file=not_specified
colorcutoffs=0.0;0.1;0.2;0.3;0.4;0.5;0.6;0.7;0.8;0.9;
colorarr=(230;230;230):(207;207;207):(184;184;184):(161;161;161):(138;138;138):(115;115;115):(92;92;92):(69;69;69):(46;46;46):(23;23;23):
</param>
<rotmtx>
0.9999680694285584;0.007991252925586955;0.0;
-0.007991252925586955;0.9999680694285584;0.0;
0.0;0.0;1.0;
</rotmtx>
<seq>
>Branchiostoma_belcheri.102710R.t1 Cephalochordata PTTH/TRUNK
MQMLNFLNRDMRSRKIPTVLLGLFLMVVVLSCPAADGASARRRCRPISQAELISRLGTAYNRRYMATSLPEAQRMSSLPSQYDMPDTYDAPTRMDTVPSPLLNRTMLTSLVTGRRRRPSIGTIGKVRRHTENEPFAESHPLPWECKERSVWHDLGPNHFPRYLRSVECEQHSCWYGHYTCKPRSFVVKILEQKRMTGDCAFEDQWHMKEHLLTFCCDCARP
>Branchiostoma_floridae.Brafl1_77478 Cephalochordata PTTH/TRUNK
MLDGLLLVILIIIAYKIYKWVKGRPRIPNISDKSVLITGCDSGFGREDAIRLDGLGFRVFAACLTEKGEEEIRQSCSERVVTLRMNVADHESVKQGFQTVKGHLGDKGLPFYTRESGYGFSSKVLCGQGFEFVVVLDRGDICYVGLVLLVVVLNCQAAGGASTRRQCRPISQAELISRLGTAFNRRYMATSLPQAQRMSSVPSRYDMPDTYDAPTRMDTLPGSPNRNRTMLSSVVTGRRRRPSVGTIGKVRRHTENEPFADTHPLPWACKERSVWHDLGPNHFPRYLRSVECEEHSCWYGHYTCKPRSFVVKILEQKRVTGDCAFEDQWHMKEHLLTFCCECARP*
>Ptychodera_flava.20150316_1g24069.t1 Hemichordata PTTH/TRUNK
IAIFIITLGVISQTMALEGDRHHEKRLSAPDVNTELSSTTNAGLKALIKLLAAVPSESIKSETRSSQRHSLKESLSALYPVRVAFDDEDLARLSDLEWPLDIPSQEYGTNSSSPSLTSRLSYQHGDNGLGGDQHSDEIQKRSRTVVNVPGEGEPLPWKCAGQKAWRRLGRQMIPRFVETIKCEQDVCYHGHFVCQPVYYTLKALRLAGEEWRETEEFVTVACECGRGH
>Ptychodera_flava.20150316_1g3151.t1 Hemichordata PTTH/TRUNK
MGRIGDGWDPQLMAVLHPSAQALRETNSADIEMRDLSRLDKPSTRNDSALLSVYPESGDSSGDSVASTTFADAHASSGDAGQDLHERHAKKQSESLTYAWSCPAVREWRDMGPDTFPRYIRHTNCTGDPCFFNHFSCVVQTYSVKVLRKTSSTCTRHRDAHGEYIMIEKWIPITISVPMDCACRNGL
>Drosophila_melanogaster_FBpp0079667 Arthropoda PTTH/TRUNK
MFLRILCPTMKSQSELAIVLTWLAVLGTAQDDADYCAELSTQSLAKILGQAFNPRYMSIDPPGEPEEKSYHLGYKRSSYELPFYADSDAISVSHFPAWETNHFALVEKKKEAPRSKSLRTRSAFMDRVGHPRIDGFKQRPWECSSKINWIDLGLNYFPRYIRSIECIARKCWYDHFNCKPKSFTIKVLRRKTGSCIRINDKLILITAEKFENDYTQLWIWEEIAVNFCCECVMLY
>Drosophila_melanogaster_FBpp0305888 Arthropoda  PTTH/TRUNK
MPWLPISIMAMALLSLTNKGIASQYASDEGLDEMVGLRSLEHRAEEQQPDRSTSKMLSALFGFSPSTPHPTEMAMVMPHQLPPMYYNDFYEDLVTTKRNDVHSAGCDCKVTNELVDLGGLHFPRFLMNAVCESGAGRDLAKCSHGSNCRPLEYKVKVLAQTSQSDHPYSWMNKDQPWQFKTVTVTAGCFCTK
>Drosophila_melanogaster_FBpp0312235 Arthropoda  PTTH/TRUNK
MDIKVWRLLGQSCRRSTALVRHRSSMMPWLPISIMAMALLSLTNKGIASQYASDEGLDEMVGLRSLEHRAEEQQPDRSTSKMLSALFGFSPSTPHPTEMAMVMPHQLPPMYYNDFYEDLVTTKRNDVHSAGCDCKVTNELVDLGGLHFPRFLMNAVCESGAGRDLAKCSHGSNCRPLEYKVKVLAQTSQSDHPYSWMNKDQPWQFKTVTVTAGCFCTK
>Drosophila_melanogaster_FBpp0312335 Arthropoda  PTTH/TRUNK
MAMALLSLTNKGIASQYASDEGLDEMVGLRSLEHRAEEQQPDRSTSKMLSALFGFSPSTPHPTEMAMVMPHQLPPMYYNDFYEDLVTTKRNDVHSAGCDCKVTNELVDLGGLHFPRFLMNAVCESGAGRDLAKCSHGSNCRPLEYKVKVLAQTSQSDHPYSWMNKDQPWQFKTVTVTAGCFCTK
>Hypsibius_dujardini_BV898_17885.p01 Tardigrada PTTH/TRUNK
MFFGPFPTVPILLLMTAFPTSPGDSGMRVPRQLSAGRKETCPINGIEDLQRIFEKLWDNSVMFWKVPDSSSSRRKRQLQAQRPADYCGFAANYTETGPNYAPKFIRNGSCTDVSCMHGLYDCKPQLKTIKLLYIDPYTCERSFDAKLVVIGCLCQGASA
>ramazzottius_varieornatus_v1_core_32_85_1_RvY_09004-1 Tardigrada PTTH/TRUNK
MYLLLPTRAHGELKTRLLPIFLLLLSVVLTMDDRFRAAGQLSGPVRKCVRDENGLRSKIQSSPRVSSSQMSFDKPPELQPLRRKRQLSVLSNSTSAPFDCGFKPEWIKLDKEFYPQYIKSGSCTEKICYGGLYECLPVSATVLVVRWPTDPCVDLNSKDPAELPWVDQKIVSDCKCGKRNPTP
>Tribolium_castaneum_TC004893_001-Ecd Arthropoda  PTTH/TRUNK
MCLILFLLTISILSVVDSAPLSRWEKNSICDELPVLVLGNILGGAFNPRYMSIEQPIEDKPQTGGKRGVSFGEDFYVDEDFIEQLDDKPAWDVTNLVVVSKKKLGLHRSKRGVDYLQQWHCKSKIEWTDLGPDYFPRYLKSVVCLSENCWFGLYKCKPRSFSVNLLRRKKGFCANGGKNNHKVGVAGLPNDLKELWVWEERAVNFCCDCTRI
>Tribolium_castaneum_TC030081_001-Ecd Arthropoda  PTTH/TRUNK
MDIWKDKNYNFLDYDEVDDRCDNEICQNNFDDLIKRKVKDNEDMTYQSTTRLSPYYHPSRPMPCSCGIEFRVLDLGHQYYPRYLHSGVCKSELCGGPYRCIERHYKVRVLKQKDPRNPEIRPSMALPDTLKGTWLSETITVTVACECSV
>acanthochitonaCrinita.106697 MolluscaPolyplacophora PTTH/TRUNK
KRDLPKESFYAFIALSDQQASTNQEDKSTTNTPANDVTPIRRRRSADRFISRIRRFSGLIGQGISVGGHKLRKPTTEAPKYPWECKSEVVWEDLGDDHFPRFMRTVKCLGDKCWFNHFQCRAKAFTVKILRRKSDQCVPVPLTGSGPTRYEQEWVYEERAVTFCCECVEL
>acanthochitonaCrinita.68426 MolluscaPolyplacophora PTTH/TRUNK
DEDEDDLEDEEKSEYEEELESQEKKGPTDYSVEDNRWSGRFKRNLVKGAQGKFYNRNNRKSLKNKKRWIRKDLKSILKRLERQQRKRRNPLREDSTSHFHPPWECEMEVKWEKFDPEYFPRYLQTGKCRTQRCVVNLYECIPKLYPVKILRRDPNRCNPLPSIGFNTTYEERWYFERKHVTVCCECGRRVKPSRRRSRKLY
>antalisEntalis.124680 MolluscaScaphopoda PTTH/TRUNK
ANEKQQFMRRKRGTNSSSESPSKIDLLYKKVVLNSPSKRQMKRIRRKIRKSPRYKSNVKPQWICNFKPDYVKMEEGYFPHYLLSGTCSSKRCFLNLYECIPKKYPVKILKRDPDRCNPLPTYGVNTTYEETWFFDNYYATVYCECGRTVKKKRRRHRKHKSNNG
>aplysiaCalifornica.524898990 MolluscaGastropoda PTTH/TRUNK
MPQPPAATSGDTDMTQSLAAQAKPSGHLSQPRPFATPSQHRAPPPLSATPSRSSPSKALLLHDNTSHARLTRGKSRCRTNVFKQVSRLKGPLVCVFLLVLLMLLPHVHAKPWLEETPHDVTFNVPMCRPLSQADLQRMMGPAWDESRMAPDMATAKRTFAPESGGAESSINGYQGDDPRASGLTEREDLVAEEKMWGSSELWVNEREEDIYTEGGVLDGIDDNDDEDGDEGGEEEEEEVEEEEEEVIVERRTWMPRRGTRRHHSSFRDRRRFRYPKFGSDSVESNEEEEEKKRTVLSSPYGFMRRRRRSANSSPSSRRERKKSRSRDDKNHLNDDSYDDMADDNAYSDTEADDNNPTSNDEASKDNILPLRLILSGKNKKLRRQLKKKFRQKAKKLRKKDPPWECKMRHKMLFMKPGVFPRVLRQGECASNKCFYRLYNCEPSKYAITLLQRDPDHCNPIPSIGNSTVYEERWNLAKYHVTVGCNCASLVWWWGWWWWGWRTEVQKQAERLNIMATHRREKRLVGVNSKILVVFRY
>aplysiaCalifornica.871255846 MolluscaGastropoda PTTH/TRUNK
MPQPPAATSGDTDMTQSLAAQAKPSGHLSQPRPFATPSQHRAPPPLSATPSRSSPSKALLLHDNTSHARLTRGKSRCRTNVFKQVSRLKGPLVCVFLLVLLMLLPHVHAKPWLEETPHDVTFNVPMCRPLSQADLQRMMGPAWDESRMAPDMATAKRTFAPESGGAESSINGYQGDDPRASGLTEREDLVAEEKMWGSSELWVNEREEDIYTEGGVLDGIDDNDDEDGDEGGEEEEEEVEEEEEEVIVERRTWMPRRGTRRHHSSFRDRRRFRYPKFGSDSVESNEEEEEKKRTVLSSPYGFMRRRRRSANSSPSSRRERKKSRSRDDKNHLNDDSYDDMADDNAYSDTEADDNNPTSNDEASKDNILPLRLILSGKNKKLRRQLKKKFRQKAKKLRKKDPPWECKMRHKMLFMKPGVFPRVLRQGECASNKCFYRLYNCEPSKYAITLLQRDPDHCNPIPSIGNSTVYEERWNLAKYHVTVGCNCASLVWWWGWWWWGWRTEVQKQAERLNIMATHRREKRLVGVNSKILVVFRY
>aplysiaCalifornica.871255849 MolluscaGastropoda PTTH/TRUNK
MPQPPAATSGDTDMTQSLAAQAKPSGHLSQPRPFATPSQHRAPPPLSATPSRSSPSKALLLHDNTSHARLTRGKSRCRTNVFKQVSRLKGPLVCVFLLVLLMLLPHVHAKPWLEETPHDVTFNVPMCRPLSQADLQRMMGPAWDESRMAPDMATAKRTFAPESGGAESSINGYQGDDPRASGLTEREDLVAEEKMWGSSELWVNEREEDIYTEGGVLDGIDDNDDEDGDEGGEEEEEEVEEEEEEVIVERRTWMPRRGTRRHHSSFRDRRRFRYPKFGSDSVESNEEEEEKKRTVLSSPYGFMRRRRRSANSSPSSRRERKKSRSRDDKNHLNDDSYDDMADDNAYSDTEADDNNPTSNDEASKDNILPLRLILSGKNKKLRRQLKKKFRQKAKKLRKKDPPWECKMRHKMLFMKPGVFPRVLRQGECASNKCFYRLYNCEPSKYAITLLQRDPDHCNPIPSIGNSTVYEERWNLAKYHVTVGCNCASLVWWWGWWWWGWRTEVQKQAERLNIMATHRREKRLVGVNSKILVVFRY
>aplysiaCalifornica.871256285 MolluscaGastropoda PTTH/TRUNK
MLIILFIYFQTIYVHIETMAVSFLVSLWLCFTMSVLQAYLPVNVASLELPRHLSSSDKPSRTVSDSAIKYLMSHPLHRNAGSPLETVSVGSQQGESAPNVKLTNGLSKALCLELKAEDRPLLCRIYPLSAYIINLSAYTTKDLSNLLYTSLERNVTVPFMSTRFSQSLGQPPRRLRTFSYDKKALDRATPQKIKNDGEPTGTLGSLKNSNEVDTILRRRSQAPNKFGPIMRKRQQMSCSQQHITVRDSEPLPWMCTQRRTWRSLPVGYYPSRIAETVCESSTCMSGHYNCTAVTYNTQVLQFCYNANCNDVRIPYSMRRFWKFTDIPVSVGCMCSR
>capitellaTeleta.CapteP210641 Annelida PTTH/TRUNK
MTATDWAWQCSRLAFLVIALEVCHQKSASLGVAPSDDFYPATGPDSSNFDCLPALQNVLLRQLSADEKFGPHRKLTLRGSKHRKVPKQIAALMDSEGSPDHPLTSSDHYQTSGAQLDEFLARTFANISRHGRRHHGRSSSREAKRHSPSSSSPSSSSSSSSSSSSSSSSSSDNVPAPFRPPWKCDFKTRWVKMADDIFPPYVQSGECSQTQCFFGMYECKPHRYVIRVLKRKKHQRCNPLPLEGFNTVYEEAWEVAKVKVIVSCECGLKST
>crassostreaGigas.CGI_10025349 MolluscaBivalvia PTTH/TRUNK
MPFYHLELRSLFTTDGAHLWFDGILEKLRTCSIIPEETSLPVFMLCVFSPVVCSLHKYFDKFGRQGRNSGMHSPSALSHIQGYTLDRSSSPISTAERSAQRDIIRPSEPFSTDIELPWQCDYNYYWRDLGEMYFPRHIKEVRCLNTTCWYGHYRCVPAKHTARVLTRSLEGDQDGNLPFTLRLDWKFENVDLTVGCMCSRKVDLFKVFTTHKTYPLRNKMSAHVVNIS
>diuronotusAspetos.21744 Gastrotricha PTTH/TRUNK
VSYMFLTLFLVISLTDLSWPQMMESIQHRVGENMKIICEPTPQAALQDILGSAFNARYMSIEEPTVPHSVRAVGSKHSLGFQSDQPRRPRNGNRVIHRDFAVAADHEEPEAETFLVQSASRWSGQTGDAGYRVANIVPSDSGSPHDKKVRRSIHLGSDDSTQKRIKRSLRSFRKQRRKHNSQHSLGLSGPSAAPAKPLWHCPSEIKWHDMGANYFPRFLRIMECGTHSCWFGAYRCKARSFTIKVLKRTSEACLPAKNNEGEITHYEQQWSFVEKAVPFCCECQQAIFDT
>dreissenaRostriformis.138471 MolluscaBivalvia PTTH/TRUNK
KKVWDSVCKQKSCFFGLYRCKPVKYTIHLLKRDPDDACVPLPMHGDSTSYEEKWVMMEYSATVACECGLKGSKGSSGGKKKDRQRKKGRNE
>dreissenaRostriformis.231516 MolluscaBivalvia PTTH/TRUNK
YLCTTETHATRLIRSRVGSNLETSRLYLSNHRARYAAGMPTHNEDNNNNQTSDRSVCGYPKPSDWHCESNYRWKDLGRLHYPRFIKEVVCSSSTCYAGFFSCRPVFYQINVLSVKEPDDDFTASNSVLPITLRSMWKFDIMDIAVGCQCAQ
>dreissenaRostriformis.231517 MolluscaBivalvia PTTH/TRUNK
YLCTTETHATRLIRSRVGSNLETSRLYLSNHRARYAAGMPTHNEDNNNNQTSDRSVCGYPKPSDWHCESNYRWKDLGRLHYPRFIKEVVCSSSTCYDGFFTCRPVYYQINVLTSKEPDDNYMASNSVLP
>ennuculaTenuis.26115 MolluscaBivalvia PTTH/TRUNK
MRSVTSQQLLPIAAKTKQRAHTHEMLPSWTLSQVRRARKLVYALFYFGMLTSAAFAYPANLSRPNIIHEPNRTVVIFNNTPCRPVSHQHLQMQLGQSFDQSRMALDNEGVKRSVGEKQSLGALQNDDDELDSLYQSEFDDDSPDPVADFLAATTRTSPEKTVQIQDRLSNFETDYRSKQFMRRKRDTHSLTKESSELSIYQRLIKHGYLPKRLKRKVKKSRKRKNMPWVCKMQTIWEKMDEGYFPPYIQTGYCKSSSCMYSMYQCIPKLYEIKILRRDPDRCVPVPTYGVDTTYEELWYFDVKEVTVCCECGKRKKSKKRRQRKGH
>idiosepiusNotoides.126128 MolluscaCephalopoda PTTH/TRUNK
ANSRNQTKKNNYKVMLSVKYRGQPSLNRKRVARAAELSNNWHCEMKTEWKKMQDGYFPSYLQTGRCVSKSCFFNMYRCIPKKYTIKVLKRDPNRCNPIPTYGLNTTYEERWIFETLSCHSVLPMR
>kraussinaRubra.42040 Brachiopoda PTTH/TRUNK
DDHFPRFLRTIQCTTNHCWFGHFRCMPRAFTLNVLRRKSDKCIPVYSRKHGKKTGNIIRYEHEWIFEERSVTFCCDCAAV
>leptochitonRugatus.7446 MolluscaPolyplacophora PTTH/TRUNK
YDDAPDEDEGTDEDEGFVDELETQETKHVSDYSIDNGRRPTRHRRNSIVDPQEHRYYNNDDRDIESNSKITKRSIRKSLKTILKRLERKQRKRRYSANAASPYFHPPWECEMEVRWEKLKDEYFPPYLQTGRCKSQKCVLNLYECIPKLYPVQILRRDPDRCNPVPTLGLNTTYEERWYFERKHVTVCCECGRRATRPSRRRSRKRP
>lineusLongissimus.23979 Nemertea PTTH/TRUNK
MTQIRPIFLRGPHVCTYIMIALAFGVATPKRWNNIDIGLSSKSNRTLMNYKDRQCLPRSEDDLVRLMDSHFMSNKMATKLPRGPGRELGLTSKPTSRAGRTSRHIYNDDRGPTEGLRTVSEDSLYSHETVDFKYPVGDKDSPTINLQDFTVSLPSQIDEVDNLKRVSSSDSAERGGGDERTTQKFTKRRLLQRTRRKATPPRERRRANRHKGRDRTGIGKTNLEEPPWHCELKTEWVRMPTGYFPPYVQTGRCEQSNCMFGMYQCKPKHYVIRVLRRNPEQCNPLPVLGVNTTYEEAWDFAKYKITICCECSRSRQFGRQKSRRKNKNKNKNKNKGFAGIGVE
>lineusLongissimus.55520 Nemertea PTTH/TRUNK
QVLSLNVGEAKRSRCRNVMQTKRDKKDLIIMDKVDEVDLMDNIISAAGQHPGIEMRKTDLKPGDTPQKRDGDTSLPWTCVSSPFWRDLGSGVYPRYIRDVSCNQTRCFHSRFRCNGEKVAYAVLRKLKRGCDVPASSSVLPSSLRNKWYIHYEMVTMWCSCGR
>lingulaAnatina.g10966.t1 Brachiopoda PTTH/TRUNK
MLVPYYNIFLGVALSCIGWVCSAMRMTKIGSRTFLFVPQTPCRTLSTEDLHRQLRNAESDNDLQGRERRSLDIFKQDERISKPNGMHGDLERKFEKQQEKDVLQMLFPMQSLDSLFDTEDHGVEMDTREKSEVHEHIPKTNINLHRHNNRYLSKHLSNIRHGRSIARRRLSLPWTCPMRTEFIKSEEGVFPQYIQSVTCTSKNCNFGHCECVPIKRTMKLLKFNPFRCNPVPLTNHGETIYEEVWEVISKEVTVSCQCERRA
>lingulaAnatina.g541.t1 Brachiopoda PTTH/TRUNK
MISPYFRNNSQVNPQILWVVVGLITIMSVRIIKTAPLQEDPGVETRSLASLSGQTRRGQILENEKHLRTNANKNASAHMTAEDLTAIQADDASVARAAYHTSRVSNRDNDRHMPSVKIECEPTSTETLRQMLGPAFNARYMSISRPYLRPSVGMSLAGGMVGDEPIEIRRRHDPANHHGQFRVPEGFERDLPSDYVSSQHRRHHHGQHRRSASERFLSRVKRAKTSPRRPGGGRGGSPPWQCDSRIVWDDLGSDHFPRFLRTVECTQQDCWFGHYSCVPRAFTVNVLRRKTDACVPVYGNPTGQDDRREIIRYEHEWIFEERSVTFCCDCSAE
>lingulaAnatina.g542.t1 Brachiopoda PTTH/TRUNK
MVLFSLSSYVSAAPRRWKCDVVEGVQTGSRVPEMGAIIGASLSTTNFSARSQIALRRSGEEQFEPERPSMRPRWMERQVRAERGVGNLAPCECMSETHFRDLGQGFDPRFIRDVLCKGKCSNEHGVCVPRNRTVTVLKRLPQTWHLECENGFRPVGLTGGWGKTKVMVTTHCDCVL
>lottiaCfKogamogai.142183 MolluscaGastropoda PTTH/TRUNK
SMKRSASDIEDSDFEENEDEDGDFFDTVDDEVSESDIIDYSDGDAYPHPAGDSTTHTPIYNFMRKKRDIADDLDDNTLQQLLLNKDKREGDVDLHLQLLLSGKNKKARKQLKKKIRAKVRKNLFKKPPPWQCKMKPDWQRMKAGFFPTYVQTGRCQTSKCFL
>lottiaCfKogamogai.74441 MolluscaGastropoda PTTH/TRUNK
APGAPLPWSCVTNSHWKILGGHSYPSRILEVECLSDTCWYGHYNCTSVVVSVQV
>lottiaGigantea.Lotgi1152194 MolluscaGastropoda PTTH/TRUNK
MKRNFDQIHVVSFVMLDNPELVREVGRTVLIQGMGIKQAERPSWYPYKWSNNVKTQAVWKMAVTILIVELINLNSTGVCASLIGRSEMDYYGLSRRTSSEPFAPGAPLPWSCVTDSHWKILGEHLYPSRILEVQCMSDTCWYGHYNCTSVVVSVQVLKLCLAARCSDHRIPTTLRRSWLFVDVDMSVGCQCTR
>lottiaGigantea.Lotgi1234654 MolluscaGastropoda PTTH/TRUNK
MGELCPVMTSYSGLSCLGALSRSFLLGPYVGQNRTTTVQVNRITKIAYVVFLLIMLAGSCIASPRVEDTEKGSAVYFKSRFCQPISESELRRRMGGSFDRSHMSHSDDSMKRSASDIEGSDFEEDEDEDSEFFDTVDDEVSESDIIDYSEGDAHPHPAGDSTTHTPIYNFMRKKRDIADDLDDNTLQQLLLNKDKRGGDVDLHLQLLLSGKNKKARKQLKKKIRAKVRKNLFKKPPPWECKMKPDWQRMKTGFFPTYVQTGRCQTSKCFYRLYDCIPKKYAIKLLKRDPDQCNPIPTIGLNATYEERWFFVRHYVTLASVMGSDKNARKGDIEQWGPVYGSIDVLCLSAFVCLDKYPTCYGDFTGPQNNCSEVRWLETLRYDIIWYCTRSRYRLAFGLFYCG
>membraniporaMembranacea.14026 Ectoprocta PTTH/TRUNK
MLRLHFKPHGMILLSFGLLIASLSGISGAPLTTQPSTNTSADLLTSTEPSYEQYGGLVPGTDEYNKAYNKKPKESRHSQPESRMAQSDHRQDIAADSPKDEQVTSPDPIRHSNGEKSENSDNKRREERRKRKNRNKNKDRSDDDDGDSSDGCSQRSDMELKEMLGPAFNGRYMSVERPAEGDSQTVITEQPEETAGGPMADDSGSSQFRTLPFHVGSNYRRELPPDFYLDIAWYQEVIKNLPESAARLLRRIRSVFSSPSSSEPKSLPWQCESEIIWTDLGANYYPRFLRNVRCTRDNCWFGHFKCRPKAFTVNVLKRVRDSCKDGLDGQEWVYEERAVTFCCECVEY
>membraniporaMembranacea.57752 Ectoprocta PTTH/TRUNK
MNILQLTAIIHLTLHGMVCLTLNNRVSSQRRRKCHSQSGSNQHQDLTIEQFVNQLTSSLQGAEQSLTENAFQISGMQPIVTRSKKDTRRRDKKREERRRARNSERHNSTREQRRKAKRHLSLHVPECKPQKTLTDLGQGHYPRLLQTAVCGTESCGSNPMLSCVQSATYSISVLTANTSQECGDSRLPPELREDWALRDVSIPTGCSCVT
>mesodasysLaticaudatus.55784 Gastrotricha PTTH/TRUNK
VECNTKHRCWFGHWYCRPKAFGINILKLKSDSCVPIGREGNLTVYQQEWVWEERALPFCCECSLL
>modiolusPhilippinarum.35454-0.0 MolluscaBivalvia PTTH/TRUNK
MFVIGMCLIITANHCIADDMLSWLHMFARNNSTRNFYKRSYSVDEERPCSCETRIEWTDLGENIYPRHLRETKCISTHCWFGHNRCIPIYYTARVLAKNATPYEDPLLPEALRSDWMFTERIVSVGCLCSR
>modiolusPhilippinarum.74140-0.6 MolluscaBivalvia PTTH/TRUNK
MSMIKGTKELAYFVLFFVMLTSSSFAAPNRPYSIISTEHRQEVRFHNKPCKQVDPEHLQYQMGNFYDSSRMALTKKSINHNSFDERSIDNMFDNKIDDSVDDYPNDMPYFDSDFDADEIEEFSKFEDGSVDGDSYKYDEGSKPDKNSIRYMRRKKRRTEANLLNDDKEIDKLKSSKKLDEKPQKRLFSDLKKFIRKSKKGKKVKKLPWTCKMKPDWIRLENGYFPPFIYSGSCQSSKKCFYNLYDCIPKKYGVKILKRDPNRCNPVPLLGNSTTYEEVWIFDKLDTTVACECGIGKSRKSRHRSRG
>nuculaTumidula.28109 MolluscaBivalvia PTTH/TRUNK
MWTVTSGPPTFAAKTPQRNNTHEMLPYWTLSQVRRARKLVYALFYFGMLTSAAFAFPANLSPPRITHAPNRSVVIFDTPPCQPLSREHLQMQLGAAFDPRKMALDDDGIKRSLGDKQSFDSLLDEERNEDEIDSLFQSDYDDDSPDPVQEFLEATTKRLPEKTVQVQDSLVDHHSRYNSRNFMRRRRDTRSLKKDSANYLFQRLIKNGVLPKRLKRKEKKSRKNMPWVCKMKTIWKKMEDGYFPPYIQTGYCKSSSCMYSMYECIPKLYEIKILKRDPNRCNPVPSYGVNTTYEEKWYFDVKEVTVCCECGKRKRSKKRRPRKGH
>octopusVulgaris.40845 MolluscaCephalopoda PTTH/TRUNK
GRAAEMSANWQCEMETDWKRMDDGYFPPYLQTGKCKSKSCFFDFYRCIPKRYTIKVLKRDPFRCNPIPTFGQNTTYEEKWIFDKYHVTVCCQCGKARLRTSRRRQSNR
>patinopectenYessoensis.PY_T08319 MolluscaBivalvia PTTH/TRUNK
MIPHRLLTNTVVRSPCYCSNGREMFSPLIVTQAKRTSEFLFLVICFVMLTSPVLAYPRKRPPPTKLNNITEITVPRCRPVDPDHLRYRMGRHYDESRMAMDEEDMKRSTLRERSIEDDDDFENDDDDEFDDSVDDFDSNIDSISNTMMSDGGYGNSQDRTVQTQDSAYLDSMKFMRKRKRRAVVEEEEEDDDDDDFDEDVTFYQRLMQLNVRHKRAGPRSGRRRKQKQKLKRKDHLSWKCKMKKIWNKTKPGYFPKYYNSVECLTKLCYYKLNECVEQGYTINLFKMDPNRCNPVPTVGVNTTYEEVWVFEKLHVNVWCECGNPKNKRKRKNRRRRPRDV
>patinopectenYessoensis.PY_T24934 MolluscaBivalvia PTTH/TRUNK
MLLQPPGQYLCFVSLMVTCLSVYINAQNRVPIDLLPHCDGQHDALEDLFTIVPGLSALKRASTSHPYEGRLLRRFSGPFSDNIPLPWTCSMTPIWRDLGEDYYPRFVRDGTCNNRTCWYRHYECQPVLYTLSVLERQNSECFDQSLPRTLSTAWRQRAVTITSSCMCHRV
>patinopectenYessoensis.PY_T25068 MolluscaBivalvia PTTH/TRUNK
MVSTQHIPLVPYIDEYNVGEEDGTSDNTEGNSPYLQKRNEPFSEDEELPWSCGMEYTWTDLGQNHHPRHVREANCVNSSCWYGHYSCVPLTFNIKVLYPNDHDSVDGKLPAALRQDYVFRDVGVTVGCQCVRTI
>phoronisPsammophila.15035 Phoronida PTTH/TRUNK
MITLCSIVCLQVLAAIVVFVILPEARGTPTKPKMTVQCPKVRESDLQKLMGAEFDASAMAHTLPATKTVDEWTNVQTNATAHRILPTDRRTRLRRSTRKDGRRHPLHKGRRRKHRGKPAWRCKCRTVWTDLGDQYYPRFVKEEVCDQSKCWRKNHRCRPRRYTIQVLKHNMDNCYDTRLPEELRTGWHFVQVHVRVGCDCVPKKRHVRL
>phoronisPsammophila.94049 Phoronida PTTH/TRUNK
CVPRVFVVPVFKRTSPPCAKLTNNKDSRSVKGKKRKIPEEVWQLSKTNVTFCCDCSMSPH
>phoronisVancouverensis.114430 Phoronida PTTH/TRUNK
LPRFLRSVQCSSDRCWNRLFYCVPRVFTVPVFKRKSLSCKEQIVRNAERKRTGKKRKHKLEEQWELSNTNVTFCCECSQRPGHLQT
>phoronisVancouverensis.44675 Phoronida PTTH/TRUNK
SSGINAEWPLRPGDSLIRQRRDTEAKAQNSRHLSGKRKPGRRRRKHRHRLSWKCKCKQQWTDLGDQYYPRYVKEKICEQSKCWRGNYRCKARTYVIKVLKQNTDGCDDKELPADLRTGWQFVKVHVRVGCECVAKKDRA
>pinctadaFucata.00402_t1 MolluscaBivalvia PTTH/TRUNK
MGKFFDESRMALDEATVKRSVLQQKADDLDLDDDDDSDIDNVDDYSEKLKDPRHPDYESSQKFMRRKRDVDLEEGDIDNDRGADNKSQYQRLMESKSMNKQLKKFVKKSRRLKKVKKLPWACKMNHVWLKMEQGYFPPYVRSAECRSKRCFFNLYECIPKKYTIKILKRDPNRCNPVPTLGANTTYEEMWIFERFHVTVWCECGNSRSNRRRGRLRKGKKFRSRP
>rhyssoplaxOlivacea.18415 MolluscaPolyplacophora PTTH/TRUNK
MKARPLATRQPCSLRAAAPTHEMCVFWAGTQVQRLKKTLVILFYIYMVSSVVLAVPRPASPVVSEYMGRQVITFYNQPCIPVDPKLLHQRMGAAFDPERMAMDEESTKRSALRTRSSELPEEEEDNYVNGGDDSNEDGDEDDEGLVDETESQETVADFSASPGQWASRFRRNSRTDIVMNPGYYNSRNSRKAPSNYKANKRSIRKSLKSILKRLERKQRKRRNLRKEERPSYFHPPWECEMRVVWKHLDPEYFPRHLQTGECQTKKCVLNLYECIPKLYPVRILRRDPNRCNPIPTYGVNTTYEERWYFERKHVTVCCECGRRVRRSQRFK
>solemyaVelum.25405 MolluscaBivalvia PTTH/TRUNK
MTGVSPISSIFCGTRLFTNVWEMLPRCPISEVRRVRTQFYTLFYLLMLTSTVLAFPKRMRIIDEPNHSIVIFHNQACRPVNSEQLQARMGAAFNRAKMSLDEESVKRSVANNPGSEFDNTDNENADDTDDEPTMSPYTDFEEEEERIEAQEASIDSYKSVMGAGGQMPMRRRKRSANNDIFSDNDEYISLYRSLLERTSHTSHSNAKRKVRNIRSSKQLPWQCKMKTVWKKMKDGYFPPYVQTGKCQSKKCMYDRYQCSPKKYEIKVLKRDSDGCNPLPNLGLNTTYEERWIFDRYHVTVCCECGR
>Mnemiopsis_leydi_ML093034a Ctenophora PTTH/TRUNK
MSYQRFILILLLSAVQTQLSLARPKTMLKFRVDSSKVKTLNVMELLELLGEGGLSPQYMKIYHTDDFQPVPRNKGQACQSVEVIEDLSEAYFPRYVKNVVCVDTGNTCKPSDGSFSCFKTTIVKHVLKKDDRWVLEHIDDSGKKEYFDLWKKQDIEIGVGCECSN
>euperipatoidesRowelli_scaffold_165190_7 Onychophora PTTH/TRUNK
HVCEEKACWFNFFTCKAHSFTVKILHKQESAFIPIKLFEIIWTNQIMQIYRRNL
>euperipatoidesRowelli_scaffold_168471_5 Onychophora PTTH/TRUNK
FLNVKRSSNNFFRNTMIYIVYLFIDLFQIAIGLVAVIITSGIFAKKHKNDDYFQTMNIDVSSLEENKLQSSANLPIFQQDLTIGKRFAKHQVDSLVTDTTGCQGDLGWIDLGRIHYPRFLKTLSCEQTTCWNGFQKCLGWTYPVHVLKQKHITDTKNSTSILPIELYNNWIFVEVDVTVCCDCTRCAN
>euperipatoidesRowelli_scaffold_305204_2 Onychophora PTTH/TRUNK
NKKIPKETLQRILGAGYNDRYMSVNEPYLDINDEHLPGLVDKEFVGDQPPSNQIAFSVGPRYKQNLELLQEFYNKRNKPKANKIAMRQFLDKVRPRQFIRSSEELPWICQSRLVWTDLGENYFPRFFTACCL
>euperipatoidesRowelli_scaffold_70592_17 Onychophora PTTH/TRUNK
MFTAMRLKRICLILLVITNVSRKIVANNPCEALPKETLQRILGAGYNDRYMSVNEPYLDINDEHLPALVDKEFVGDQPPSNRIAFSVGPRYKQNLELLQELYNRRNKRKANKIAMRQFLDKVRPRQFTRSSDELPWICQSRLVWTDLGENYFPRFLRHVVCEEKSCWFNFFTCKANSFTVKILHKQESDCIPLVKFRNIMDESDYANLSKKSLTKMLEEWIFEERAVPFCCSCEPE
>ALC37921.1_Drosophila_busckii ArthropodaInsecta PTTH/TRUNK
MPWMATMLAALALHWVAGNRFGSNYNALMPNPGKPCSRFLGLGDCMDKATRQEDDTSKMLSSLLGLVPSTAATPRPTEAAALTPYQLPPMYYNDFYEDLLTSKRNDVHAASCDCKVMNDLIDLGSKYFPRYLMSAVCETPPTLDAKCLHGSNCKPLEYKVKVLTLTPELVNDKSAASAARLWLPEKVTQLWQWQFETVTVTAGCFCAN
>NP_001037349.1_Bombyx_mori ArthropodaInsecta PTTH/TRUNK
MITRPIILVILCYAILMIVQSFVPKAVALKRKPDVGGFMVEDQRTHKSHNYMMKRARNDVLGDKENVRPNPYYTEPFDPDTSPEELSALIVDYANMIRNDVILLDNSVETRTRKRGNIQVENQAIPDPPCTCKYKKEIEDLGENSVPRFIETRNCNKTQQPTCRPPYICKESLYSITILKRRETKSQESLEIPNELKYRWVAESHPVSVACLCTRDYQLRYNNN
>ABG23026.1_Bombyx_mori ArthropodaInsecta PTTH/TRUNK
MITRPIILVILCYAILMIVQSFVPKAVALKRKPDVGGFMVEDQRTHKSHNYMMKRARNDVLGDKENVRPNPYYTEPFDPDTSPEELSALIVDYANMIRNDVILLDNSVETRTRKRGNIQVEN
>AAB05259.1_Antheraea_pernyi ArthropodaInsecta PTTH/TRUNK
MISRSIVILLACSGVLIIMEALMPRTMAMKSTRNIHEFMIEDQRTRKKHNYMFQRDRNNDILRNKNNGLMYDMESLEIDSSPEDYSNLVMDYANMKKNDVFLLDNSIETRTRKRGNIKRQNIPDPPCSCEYTNETVDFGENAFPRHVESRNCSELRQSSCLFPYVCKETLYDISVLKRRQSTTQPSEKVPNELKFRWIAEKWQISVGCVCTRDYRDTINQD
>ARM65502.1_Acyrthosiphon_pisum ArthropodaInsecta PTTH/TRUNK
MRPQYIHFIRTMHVVLGSISIWTLYALVSCVSVSCLSMAKKVRWELVYDPMPNDESFDRFAAADHHATVNLIQQRDEQQQXRDEQQQWRHREEQQQWRYRNEQQQRQHHHQQQQQKRDEWQQLRYADTLSVAASEACNCTEVPLVYNLTENHYPKELMSVTCSGNLCKTAWYSVPVLLKSNTQQVENQDDLPDELQQNVNHWKFDSVNITVACYCSIK
>ARM65501.1_Acyrthosiphon_pisum ArthropodaInsecta PTTH/TRUNK
MRPQYIHFIRTMHVVLGSISIWTLYALVSCVSVSCLSMAKKVRWELVYDPXPNDESFDRFAAADHHATVNLIQQRDEQQQQRDEQQQWRHREEQQQWRYRNEQQQRQHHHQQQQQKRDEWQQLRYADTLSVAASEACNCTEVPLVYNLTENHYPKELMSVTCSGNLCKTAWYSVPVLLKSNTQQVENQDDLPDELQQNVNHWKFDSVNITVACYCSIK
>AIN40498.1_Bombyx_mandarina ArthropodaInsecta PTTH/TRUNK
MITRPIILVILCYAILMIVQSFVPKAVALKRKPDVGGFMVEDQRTHKSHNYMMKRARNDVLGDKENVRPNPYYTEPFDPDTSPEELSALIVDYANMIRNDVILLDNSVETRTRKRGNIQVENQAIPDPPCTCKYKKEIEDLGENSVPRFIETRNCNKTQQPTCRPPYICKESLYSITILKRRETKSQESLEIPNELKYRWVAESHPVSV
>AAD14155.1_Manduca_sexta ArthropodaInsecta PTTH/TRUNK
GNIQVENQAIPDPPCTCKYKKEIEDLGENSVPRFIETRNRNRTQQPTCRPPYICKESLYSITILKRRETKSQESLEIPNELKYRWVAESHPVSVACLCTRDYQLRYNNN
>ASW21096.1_Chilo_suppressalis ArthropodaInsecta PTTH/TRUNK
EKHNQAIPDTPCSCEYNKEIIDLGENYYPRYLEVRNCSNQMCRLPFKCQPNTYELTILKRRTSTTEQSSVEIPNELKHRWIADKRSVTIGCMCTRDYIIDNK
>NP_001303304.1_Drosophila_melanogaster ArthropodaInsecta PTTH/TRUNK
MAMALLSLTNKGIASQYASDEGLDEMVGLRSLEHRAEEQQPDRSTSKMLSALFGFSPSTPHPTEMAMVMPHQLPPMYYNDFYEDLVTTKRNDVHSAGCDCKVTNELVDLGGLHFPRFLMNAVCESGAGRDLAKCSHGSNCRPLEYKVKVLAQTSQSDHPYSWMNKDQPWQFKTVTVTAGCFCTK
>NP_001285550.1_Drosophila_melanogaster ArthropodaInsecta PTTH/TRUNK
MDIKVWRLLGQSCRRSTALVRHRSSMMPWLPISIMAMALLSLTNKGIASQYASDEGLDEMVGLRSLEHRAEEQQPDRSTSKMLSALFGFSPSTPHPTEMAMVMPHQLPPMYYNDFYEDLVTTKRNDVHSAGCDCKVTNELVDLGGLHFPRFLMNAVCESGAGRDLAKCSHGSNCRPLEYKVKVLAQTSQSDHPYSWMNKDQPWQFKTVTVTAGCFCTK
>NP_608537.3_Drosophila_melanogaster ArthropodaInsecta PTTH/TRUNK
MPWLPISIMAMALLSLTNKGIASQYASDEGLDEMVGLRSLEHRAEEQQPDRSTSKMLSALFGFSPSTPHPTEMAMVMPHQLPPMYYNDFYEDLVTTKRNDVHSAGCDCKVTNELVDLGGLHFPRFLMNAVCESGAGRDLAKCSHGSNCRPLEYKVKVLAQTSQSDHPYSWMNKDQPWQFKTVTVTAGCFCTK
>ALI30190.1_Drosophila_melanogaster ArthropodaInsecta PTTH/TRUNK
MAMALLSLTNKGIASQYASDEGLDEMVGLRSLEHRAEEQQPDRSTSKMLSALFGFSPSTPHPTEMAMVMPHQLPPMYYNDFYEDLVTTKRNDVHSAGCDCKVTNELVDLGGLHFPRFLMNAVCESGAGRDLAKCSHGSNCRPLEYKVKVLAQTSQSDHPYSWMNKDQPWQFKTVTVTAGCFCTK
>AHN54065.1_Drosophila_melanogaster ArthropodaInsecta PTTH/TRUNK
MDIKVWRLLGQSCRRSTALVRHRSSMMPWLPISIMAMALLSLTNKGIASQYASDEGLDEMVGLRSLEHRAEEQQPDRSTSKMLSALFGFSPSTPHPTEMAMVMPHQLPPMYYNDFYEDLVTTKRNDVHSAGCDCKVTNELVDLGGLHFPRFLMNAVCESGAGRDLAKCSHGSNCRPLEYKVKVLAQTSQSDHPYSWMNKDQPWQFKTVTVTAGCFCTK
>AAF51475.3_Drosophila_melanogaster ArthropodaInsecta PTTH/TRUNK
MPWLPISIMAMALLSLTNKGIASQYASDEGLDEMVGLRSLEHRAEEQQPDRSTSKMLSALFGFSPSTPHPTEMAMVMPHQLPPMYYNDFYEDLVTTKRNDVHSAGCDCKVTNELVDLGGLHFPRFLMNAVCESGAGRDLAKCSHGSNCRPLEYKVKVLAQTSQSDHPYSWMNKDQPWQFKTVTVTAGCFCTK
>AKN79607.1_Tribolium_castaneum ArthropodaInsecta PTTH/TRUNK
MKKFIIAILLTLTFIKFTKPMDIWKDKNYNFLDYDEVDDRCDNEICQNNFDDLIKRKVKDNEDMTYQSDVIGKKTTRLSPYYHPSRPMPCSCGIEFRVLDLGHQYYPRYLHSGVCKSELCGGPYRCIERHYKVRVLKQKDPRNPEIRPSMALPDTLKGTWLSETITVTVACECSV
>JAQ07100.1_Lygus_hesperus ArthropodaInsecta PTTH/TRUNK
MAEMETRLDLMRYCLLKKGRLLQEGSSCTCPPGKEIVLDLGNGFYPRFLSTFECDSIAYLPLLCSSFSYNVQVLRRREKGDPLDQTLPESLKSSWKFVNIPVNVGCTCNNNIS
>ALM30340.1_Chilo_suppressalis ArthropodaInsecta PTTH/TRUNK
MVTRSILTVIMCCGYFVFLQSMIPKAMALKKTSDVKEYMVGEQRTRRRQNYVQKMALENELFDNVVDDIGQQYVIKAADVDGNKEELPALVVDYANMIRNDIILLDNSVKTRTRKRGDVKVEKHNQAIPDTPCSCEYNKEIIDLGENYYPRYLEVRNCSNQMCRLPFKCQPNTYELTILKRRTSTTEQSSVEIPNELKHRWIADKRSVTIGCMCTRDYIIDNK
>BAO00973.1_Nilaparvata_lugens ArthropodaInsecta PTTH/TRUNK
MLKVALVVLVSTAALALGRQWSEEEGDGGGLMVEGSVPLPCSCNSHPKLIDLGHESWPRYVTAVECRYESCWTSPYRCRERTYPVKVLRRRDDVDQMFAPPDRNLPEELRPSWKFVSVPVVVACHCSS
>BAN16739.1_Mamestra_brassicae ArthropodaInsecta PTTH/TRUNK
MITRPLVFVTVCLGFFILIQSLVPKVMAMKNSNVDEYMLEDQRTRKRKNYVVRLARDSEILGNSANLATNYDTDSIQPDPANPEELSAFIVDYANMIRNDVVLLDKSVETRTRKRGNIKVGKHHNQAIPDPSCACNPNKTFQNWDENTFPQRVDIYTCSKQSCPWPYQCMENIYNLTVIKKKEVPHQYSQVILPAELQRKWVGEYRPISVGCVCARDYYGTAN
>AAA29964.1_Samia_cynthia ArthropodaInsecta PTTH/TRUNK
MISRSIVILLVCIGALIIIQSLMPKTMAMRNTRNIDEFMIEDQRTRKKHNYVLQRPRNNELLRKKNYDLMYNMEASDLDSNPEEFSNLLLDYDNMKKNNVVLLDNSIETRTRKRGDLRREKHNQAIQDPPCSCGYTQTLLDFGKNAFPRHVVTRNCSDQQQSCLFPYVCKETLYDVNILKRRETSTQISEEVPRELKFRWIGEKWQISVGCMCTRDYRNSTEDYQPRLLTKIIQQRDLS
>AAG14368.1_Manduca_sexta ArthropodaInsecta PTTH/TRUNK
MKPLRTIILCSCIFMVIQFLAPTAMAIKRTSNINEYTVENERTRKKQNYLLHRNKNSFRDKDNFGLMYKTEPFEPDANPEELSAFIVDYANMIRNDVILLDNSVETRTRKRGNIKVEEYNQAIPDPPCSCEYKKGFINLGENVFPSNIETINCSTNQQQSCPPPYICKESIYEIKILRKRKSMAEKSLARPTDLEIGWVAESLPISVGCICTRDYVI
>AAO18191.1_Heliothis_virescens ArthropodaInsecta PTTH/TRUNK
MITRPLVCVIVCFGFIILIQSLVPKVMAMKHSNVDEYMLEDQRTRKRKNYVVRLARDSEILDKPGNVGTNYDTDSFQVEPANPEELSAFIVDYANMIRNDVILLDKSVETRTRKRGNIKVEKYNNQALPDPPCACKSSPNRTDLGENTYPRYVETRNCSQARQQSCRLPYVCRENYYNITIIRRKEFQNQATLDDMPHDLKFRWIAEYYPVSVGCVCTRDYYATEK
>AAO18190.1_Helicoverpa_zea ArthropodaInsecta PTTH/TRUNK
MVTRPLLCVIVCFGLFILIQSLVPKVMAVKHSNVDEYMLEDQRTRKRKNYVVRLARDSEILGKPGNVGTNYDTDSFQLEPANPDELSAFIVDYANMIRNDVILLDKSVETRTRKRGNIKVEKYNNQALPDPPCACKFSPNRTDLGENTYPRYIETRNCSQARQQSCRPPYVCRENYYNITIIRRKEFQNQATLEDIPHDLEFRWVAENYPVSVGCVCTRDYYATEK
>AER59749.1_Heliothis_viriplaca ArthropodaInsecta PTTH/TRUNK
MITRPLICVIVCFGFIILIQSLVPKVMAMKHSNVDEYMLEDQRTRKRKNYVVRLARDSEILGKPGNVGTNYDTDSLQLEPANPEELSAFIVDYANMIRNDVILLDKSVETRTRKRGNIKVEKYNNQALPDPPCACKFSPTRTDLGENAYPRYVETRNCSQARQQSCRLPYVCRENYYNITIIRRKEFQNQATLDDIPHDLKFRWIAEYYPVSVGCVCTRDYYATET
>ADO51755.1_Culex_pipiens ArthropodaInsecta PTTH/TRUNK
MRLTIIAICATVLVTCQTQGKLKYGATPLFENIFLSSNYGNQKLSSGPSINCFPPADRNHKYEWAGGFNQGHILEELHPEPRGEDNGVDTSEESDENQMDKRSEKGRDMSSDLYAQYPSSCACQTKYELLDLGYTHFPRYIVNAICQNRNINSRKCWRGSRCKEIPYKVRVLTRRSEEDSNEQDHHATLLPETLRDFWRFRTVTIAAACQCSI
>ADO51754.1_Culex_pipiens ArthropodaInsecta PTTH/TRUNK
MRLTIIAICATVLVTCQTQGKLKYGATPLFENIFLSSNYGNQKLSSGPSINCFPPADRNHKYEWAGGFNQGHILEELHPEPRGEDNGVDTSEESDENQMDKRSEKGRDMSSDLYAQYPSSCACQTKYELLDLGYTHFPRYIVNAICQNRNINSRKCWRGSRCKEIPYKVRVLTRRSEEDSNEQDHHATLLPETLRDFWRFRTVTIAAACQCSI
>AAV41398.1_Helicoverpa_armigera ArthropodaInsecta PTTH/TRUNK
MITRPLLCVIVCFGFFILIQSLVPKVMAMKHSNVDEYMLEDQRTRKRKNYVVRLARDSEILGKPGNVGTNYDTDSFQLEPANPDELSAFIVDYANMIRNDVILLDKSVETRTRKRGNIKVEKYNNQALPDPPCACKFSPNRTDLGENTYPRYIETRNCSQARQQSCRPPYVCRENYYNITIIRRKEFQNQATLEDIPHDLKFRWVAENYPVSVGCVCTRDYYATEK
>AAR23822.1_Antheraea_yamamai ArthropodaInsecta PTTH/TRUNK
MISRSIVILLACSGVLIIMQSLMPRTMAMKSTRNIHEFMIEDQRTRKKHNYMFQRDRNNDILRNKNNGLMYDMESLEIDSIPEDYSNLVMDYANMKKNDVFLLDNSIETRTRKRGNIKRQNIPDPPCSCEYTNETVDFGENAFPRHVESRNCSELRQSSCLFPYVCKETLYDISVLKRRQSTTQPSEKVPNELKFRWIAEKWQISVGCVCTRDYRDTINQD
>AAP41131.1_Helicoverpa_armigera ArthropodaInsecta PTTH/TRUNK
MITRPLLCVIVCFGFFILIQSLVPKVMAMKHSNVDEYMLEDQRTRKRKNYVVRLARDSEILGKPGNVGTNYDTDSFQLEPANPDELSAFIVDYANMIRNDVILLDKSVETRTRKRGNIKVEKYNNQALPDPPCACKFSPNRTDLGENTYPRYIETRNCSQARQQSCRPPYVCRENYYNITIIRRKEFQNQATLEDIPHDLKFRWVAENYPVSVGCVCTRDYYATEK
>AAG10517.1_Hyalophora_cecropia ArthropodaInsecta PTTH/TRUNK
MAGEIIFEIPTEIIMISRPIVILLVCIGALIIIQSLMPKTMAMKNTRNVDEFMIEDQRTRKRHNYVLQKPRNNDMLRNKNNYDLMYNMESFDLDSNPEEFSNLLMDYDNMKKNDVILLDNSIETRTRKRGDIRREKHNQAIQDPPCTCGYTQTLLDFGKNAFPRHVVTRNCSDLQQSCLFPYVCKETLYDVNILKRRESATQISEEVPRELKFRWIGEKWQISVGCMCTRDYRNTTEDYQPRLLTKIVQQRDLS
>AAV41397.1_Helicoverpa_assulta ArthropodaInsecta PTTH/TRUNK
MITRPLLCVIVCVGFFILIQLLVPKVMAMKHSNVDEYMLEDQRTRKRKNYVVRLARDSEILGKPGNVGTNYDTDSFQLEPANPDELSAFIVDYANMIRNDVILLDKSVETRTRKRGNIKVEKYNNQALPDPPCACKFSPNRTDLGENTYPRYIETRNCSQARQQSCRPPYVCRENYYNITIIRRKEFQNQATLEDIPHDLKFRWVAENYPVSVGCVCTRDYYATEK
</seq>
<seqgroups>
name=Mollusca
type=0
size=10
hide=0
color=0;153;0;255
numbers=12;13;14;15;16;17;18;20;22;23;24;25;26;28;34;35;36;37;41;42;43;44;45;46;47;52;53;54;
name=Annelida
type=0
size=10
hide=0
color=204;0;0;255
numbers=19;
name=Phoronida
type=0
size=10
hide=0
color=0;153;153;255
numbers=48;49;50;51;
name=Nemertea
type=0
size=10
hide=0
color=0;51;204;255
numbers=29;30;
name=Brachiopoda
type=0
size=10
hide=0
color=51;255;204;255
numbers=27;31;32;33;
name=Gastrotricha
type=0
size=10
hide=0
color=255;153;153;255
numbers=21;40;
name=Ectoprocta
type=0
size=10
hide=0
color=255;204;0;255
numbers=38;39;
name=Arthropoda
type=0
size=10
hide=0
color=153;153;0;255
numbers=4;5;6;7;10;11;60;61;62;63;64;65;66;67;68;69;70;71;72;73;74;75;76;77;78;79;80;81;82;83;84;85;86;87;88;89;90;91;
name=Onychophora
type=0
size=10
hide=0
color=153;0;153;255
numbers=56;57;58;59;
name=Tardigrada
type=0
size=10
hide=0
color=204;102;0;255
numbers=8;9;
name=Hemichordata
type=4
size=10
hide=0
color=153;0;0;255
numbers=2;3;
name=Cephalochordata
type=4
size=10
hide=0
color=0;102;0;255
numbers=0;1;
name=Ctenophora
type=10
size=11
hide=0
color=0;102;51;255
numbers=55;
</seqgroups>
<pos>
0 0.52738756 -0.9572358 0.0
1 -0.9655845 0.6471995 0.0
2 0.15183969 -0.3637948 0.0
3 0.9531532 -0.4359381 0.0
4 -0.8869148 -0.6420418 0.0
5 -1.008438 0.25316414 0.0
6 0.30865192 -0.38396236 0.0
7 -0.8054594 0.17091598 0.0
8 0.6183474 0.6683961 0.0
9 -0.5587386 0.8750121 0.0
10 0.5765046 -0.6191111 0.0
11 -0.30293664 0.0954718 0.0
12 -0.042137638 -0.9848136 0.0
13 -0.8383895 -0.22590366 0.0
14 -0.5074519 0.10138747 0.0
15 -0.45443368 -0.7294693 0.0
16 0.92240244 0.51623046 0.0
17 -0.199718 0.65644866 0.0
18 -0.2929501 0.48016226 0.0
19 -0.41825747 -1.2351422 0.0
20 0.34625426 -0.4674525 0.0
21 -0.7274921 -0.29839006 0.0
22 0.764286 -0.06438883 0.0
23 -1.1444454 0.48728445 0.0
24 -0.53000647 -0.83977216 0.0
25 -0.34680158 -0.5330852 0.0
26 -0.980799 -0.7090855 0.0
27 -1.398518 -0.50096136 0.0
28 -0.42443633 0.8889251 0.0
29 -0.87253976 0.886345 0.0
30 0.26638997 -0.660409 0.0
31 -0.43475366 0.38767236 0.0
32 -0.537534 0.54990965 0.0
33 1.1609948 -0.54346395 0.0
34 -0.2669392 0.3174816 0.0
35 0.4602393 -0.4596165 0.0
36 -0.066216394 0.7095687 0.0
37 -0.5060133 -0.79530054 0.0
38 0.15771414 -0.8157631 0.0
39 -0.38530332 0.6602628 0.0
40 0.3467218 0.35891286 0.0
41 -0.76170075 -1.1696246 0.0
42 0.103252925 -1.2386043 0.0
43 0.08009175 -0.6551688 0.0
44 -0.15882795 -1.217472 0.0
45 -1.134948 -0.81565666 0.0
46 0.67049205 -0.2721031 0.0
47 0.2445881 0.2417611 0.0
48 -0.65997493 -0.5929668 0.0
49 0.91786784 -1.1686324 0.0
50 0.5098823 -0.21732703 0.0
51 0.16867563 0.35476372 0.0
52 -0.95971555 -0.4754971 0.0
53 -1.2138566 -0.5124338 0.0
54 -0.8747469 0.35991526 0.0
55 0.02676037 0.17057332 0.0
56 -0.10682435 1.1746883 0.0
57 0.32987845 -0.5822484 0.0
58 0.8736496 0.11417715 0.0
59 0.30730948 0.8697169 0.0
60 0.48165494 -0.9825637 0.0
61 0.6533503 -0.09235151 0.0
62 0.26281583 -1.421698 0.0
63 0.26608202 0.7455214 0.0
64 1.0663388 -0.2656548 0.0
65 0.60573554 0.06720314 0.0
66 -0.19596131 0.54306173 0.0
67 0.55666333 -0.9301609 0.0
68 0.028788283 -0.31118703 0.0
69 -0.099725574 -0.9883307 0.0
70 -0.038712822 0.018286347 0.0
71 0.06494062 -0.13139299 0.0
72 0.027894035 1.0409904 0.0
73 -0.91726255 -0.27410272 0.0
74 -1.1445504 -0.016669482 0.0
75 -0.75680983 0.57183063 0.0
76 -0.32289863 -0.18998969 0.0
77 0.38208565 0.4028555 0.0
78 -0.68281746 -0.12937556 0.0
79 -0.2190434 -0.43291023 0.0
80 -0.024348088 0.061587453 0.0
81 0.13264832 0.055652596 0.0
82 0.20086187 0.55977714 0.0
83 -0.26713845 -0.15525863 0.0
84 0.57950604 -0.1070881 0.0
85 -1.0853312 -0.1690187 0.0
86 -1.2487832 0.2214323 0.0
87 -0.47670132 -0.51906 0.0
88 0.6266965 0.19942074 0.0
89 -0.44737813 -0.484273 0.0
90 -0.4231399 -0.08568419 0.0
91 -0.51460075 0.2635892 0.0
</pos>
<hsp>
52 12:1.4115332452909306E-29 8.410138337979156E-49 4.627409657895694E-46 
27 56:3.594115781717793E-15 1.6903487255057407E-15 
52 11:1.869647729813494E-18 1.6870835296493235E-38 5.446598569194908E-41 
27 55:1.0100277624923443E-14 1.232399730147331E-22 
52 10:1.1320914557865443E-20 1.99484510958494E-49 3.261800815281933E-58 
27 54:2.296973173287073E-21 1.7707216071778323E-40 3.377759538887697E-39 
27 53:3.0158289730986733E-21 7.332717770793111E-39 7.873526769198245E-37 
52 16:3.5596905054237365E-38 1.5655184792338298E-44 1.6044838185336222E-41 
52 15:3.5596905054237365E-38 1.5655184792338298E-44 1.6044838185336222E-41 
27 59:1.737059973823048E-24 1.0621484997994759E-33 3.0519077775394287E-32 
52 14:1.3781924074645723E-53 5.511044370121596E-57 4.4916324902770395E-49 
52 13:4.947162953489937E-47 1.8929542094403427E-52 2.169506382300537E-49 
27 57:9.198618404076392E-19 3.8205215493522606E-30 3.6821676506340607E-31 
52 19:1.6260379603561616E-35 6.911676759049296E-45 1.102630518220058E-52 
52 18:6.422066613593655E-15 1.3654850571618008E-37 1.1476381348936488E-41 
52 17:3.5596905054237365E-38 1.5655184792338298E-44 1.6044838185336222E-41 
27 52:1.0680243240470438E-20 2.3822892086912454E-39 2.6326335195565463E-37 
27 51:6.951449836316324E-16 1.352830810459589E-28 2.037309929521198E-30 
27 50:4.042077430306196E-24 3.405957277472587E-27 3.018044065572955E-26 
40 23:6.855081655303631E-13 9.550623801129775E-23 9.00850906400296E-24 6.334146311132666E-23 
39 45:9.344892229921934E-19 1.5167087922849495E-32 
15 78:3.5994009146388854E-27 5.198635503035843E-38 4.223761646723062E-38 
40 24:4.165974936034347E-13 1.486257099954299E-14 3.810821775991196E-14 
39 46:5.262212543174873E-15 1.6426426286385808E-41 7.511813826529502E-38 
15 79:5.2066720139776224E-27 1.728712572709439E-48 4.359760552389657E-45 
40 25:1.384448340934598E-17 1.7441249529778616E-34 2.015298905355705E-33 2.0368669110263416E-32 5.523469099071371E-31 
39 43:4.7312820799796055E-27 8.340794697457229E-45 
40 26:1.5765629226163272E-14 1.8772170355378557E-28 2.246842133079647E-28 4.258006199150026E-27 5.156595379550266E-26 
39 44:1.478515934675757E-24 2.4627631296691818E-36 
15 74:2.6509294061686827E-19 7.031527372325179E-28 6.283867598093621E-30 
40 20:9.619796864361727E-16 5.839426780701182E-26 1.653593734941257E-27 1.866297018252362E-26 
15 75:2.7027081642868025E-29 4.086814526032388E-40 7.906714295040991E-41 
39 47:9.056386150464626E-23 7.987001681915829E-48 1.9239516006180497E-42 
40 21:1.625769064562562E-26 2.172352847909419E-32 1.135611847402668E-30 2.6615929390624173E-29 2.9178208464295816E-28 
15 76:8.479607159178876E-20 1.617856909689514E-32 6.400513590563862E-32 
39 48:1.027219988994488E-19 2.9280413608284597E-46 6.2503070040446815E-40 
40 22:5.674079842813929E-18 6.658093870178482E-27 6.13413511908648E-27 9.371473339613315E-26 1.9855233991487826E-24 
15 77:1.3493332960265127E-13 8.027028791538813E-58 2.8225796422897684E-58 2.6546445437220393E-56 
15 70:4.679759806253245E-19 2.9162119897903666E-27 2.561633976565099E-29 
15 71:2.6509294061686827E-19 7.031527372325179E-28 6.283867598093621E-30 
15 72:2.3053516634178646E-19 5.9097812265860845E-28 5.34537566413913E-30 
15 73:4.679759806253245E-19 2.9162119897903666E-27 2.561633976565099E-29 
40 27:1.4525021995479656E-29 1.0978542360340363E-29 1.203401449369981E-28 8.656814557121406E-27 1.8856343869401256E-25 
39 41:2.9038152441886854E-14 1.5621997966778276E-43 4.412363169463124E-37 
40 28:1.086669962102488E-15 2.1385357694687196E-33 9.58863012463587E-33 1.6052347687132566E-31 5.308954880509363E-30 
39 42:1.4078583708733216E-23 3.395627951513569E-40 
40 29:1.1574441097193594E-17 8.60015482330557E-34 4.539936951473153E-33 4.3269694115159935E-33 9.942034527462484E-32 
39 40:1.654984968460192E-15 2.3303938667586903E-19 
52 23:8.500076205418862E-16 3.7776070570086165E-38 3.1073784639618E-39 
27 67:2.0742903154602575E-13 4.080495683289964E-20 
52 22:4.3110604622303506E-26 2.3308297725674418E-30 2.558343564974597E-28 
27 66:4.494671342454851E-14 3.471321936099634E-20 
52 21:3.301203271958959E-22 1.8677406601942347E-67 1.901518615397827E-61 
27 65:6.241687574030722E-13 1.0108904827191698E-21 
52 20:1.9812751294138216E-18 2.7855711035240947E-45 1.2399898186465764E-49 
27 64:5.710376270374964E-13 8.738734117398347E-22 
52 27:1.1791415324174758E-20 1.7622986648965346E-37 1.2718104163910506E-34 
52 26:4.6685683206724025E-45 1.1954812120761992E-45 1.1670801874421207E-41 
27 69:1.5787313815648346E-16 5.393408195686709E-24 
52 25:7.196344615603621E-57 1.728884329458075E-71 1.4271224756471465E-62 
27 68:1.4421417845717644E-15 2.2397926984334245E-22 1.911313915133201E-25 
52 24:3.7098770733096134E-13 2.154199537506605E-27 1.5727870062411077E-27 
39 29:6.2359361058518864E-27 1.1012429389069723E-40 
52 29:8.561079223462913E-43 1.1118564026864538E-51 3.8567330388786894E-54 
52 28:1.451457921843413E-50 3.289215424595705E-60 1.595246329181105E-52 
27 63:4.561069710903229E-18 3.66206082877102E-26 
27 61:1.1864035292252307E-16 8.235247484121284E-24 
27 60:1.207046636634676E-18 6.543212179433372E-25 
15 89:5.986361248161861E-35 1.9658207345091199E-53 8.709121828531634E-52 
40 12:1.744599060489901E-27 1.0460521611530296E-33 3.580778593346328E-33 7.006539574764422E-31 3.916384533835732E-29 
39 34:5.794658595957806E-13 9.799335938592974E-21 
40 13:8.388360893747065E-15 1.9428148617937742E-32 1.8095362451306827E-31 9.598267719962568E-31 1.533901018787093E-29 
39 35:7.127911097846464E-19 3.8680333398620266E-20 
40 14:9.26056327081332E-15 4.789278641534305E-32 4.8413061117898875E-31 8.280948339380148E-30 1.9105910954836984E-28 
39 32:9.902240585468372E-33 6.763594449988653E-38 
40 15:3.702507640125973E-16 2.2560289376571936E-33 5.19849560245852E-32 5.86524620947158E-31 1.8590221882315635E-29 
39 33:2.3573169556390813E-21 6.954481015491658E-46 
15 85:1.4462144458227242E-19 1.2857562558874827E-30 5.824861576150993E-34 
39 38:6.240000994848549E-32 3.6053933227008895E-34 
15 86:1.4462144458227242E-19 1.2857562558874827E-30 5.824861576150993E-34 
15 87:5.986361248161861E-35 1.9658207345091199E-53 8.709121828531634E-52 
39 36:4.377302530335109E-14 4.609863923371791E-37 4.809463185940303E-37 
40 10:1.3638052335251527E-19 1.9874897794856012E-27 1.3060262950907332E-27 4.668793155441978E-28 1.931055441044342E-27 
15 88:6.223523815741612E-13 4.255301454655114E-37 9.030426821116904E-49 2.4306015413934716E-47 
39 37:1.0873150592090331E-20 1.8182955757219648E-35 
40 11:6.055106837407548E-14 1.1849034841461557E-19 1.172631094613206E-20 4.723035718171842E-20 
15 81:6.690651843423273E-33 6.443494156819221E-53 8.391702963094227E-50 
15 82:1.1756156402627643E-34 2.4085982894822744E-51 7.7228927086928E-51 
15 83:1.9790491113204437E-35 1.0568711391326785E-53 5.09557541107453E-52 
15 84:1.0765971205352285E-34 2.0088479342902532E-52 1.1152485411478686E-51 
40 16:3.702507640125973E-16 2.2560289376571936E-33 5.19849560245852E-32 5.86524620947158E-31 1.8590221882315635E-29 
39 30:2.0078764025032875E-23 6.938034925401903E-33 
52 30:2.0419957618955887E-20 3.872782596384382E-43 7.454127819310376E-37 
40 17:3.702507640125973E-16 2.2560289376571936E-33 5.19849560245852E-32 5.86524620947158E-31 1.8590221882315635E-29 
39 31:3.1396643007924595E-17 1.905632397243026E-30 
40 18:2.490844284439636E-19 3.491413213454083E-24 1.4809020167445447E-23 
15 80:1.1845226436856652E-36 8.073040536969505E-54 1.95542145826144E-51 
40 19:8.862857018501074E-15 5.897135768846939E-29 1.0654050743493846E-28 2.372535029550111E-27 4.021185610759287E-26 
52 34:2.2807160060004995E-19 4.8525057656942546E-36 3.979354133931217E-31 
27 33:6.072182480095256E-15 9.538809974600274E-23 
52 33:4.083372596531377E-23 1.0367727894819502E-33 
27 32:3.239366778898019E-47 1.1797349350394986E-43 1.2952539506368585E-39 
52 32:2.340809974631719E-23 6.251900300102355E-47 2.168856508677747E-56 
27 31:8.925345943038703E-18 1.1001392787969793E-32 4.078708064801947E-31 
52 31:5.218949386449671E-32 9.620644009287004E-44 2.964162564339423E-42 
27 38:3.892803514302502E-32 9.629279014602511E-35 1.3669452242606255E-32 
52 38:6.120997184654627E-19 2.9899215432332296E-42 4.027823874964315E-52 
27 37:4.2272280721389556E-16 6.921013688494266E-32 1.0294273092144738E-29 
52 37:3.577616186185698E-49 2.9417032413994257E-72 8.125934676869682E-64 
27 36:1.5316004315155586E-13 5.969829663274856E-24 9.030582266202819E-27 
52 36:2.3012141031860054E-14 1.573839182582768E-38 2.0461773891946132E-45 
27 35:1.8924817429746596E-15 9.81270421598162E-16 
52 35:1.566883987500764E-26 4.107472076709845E-28 
70 7:3.8131682963795074E-150 2.5153474618953562E-111 3.7923220526103645E-94 1.6723143779123427E-82 
70 6:2.2626820129680732E-177 3.8607754075442594E-137 2.302834918947607E-120 2.039964906824369E-108 
39 18:1.7944891608141592E-16 5.2119726914073064E-42 3.23203754309715E-35 
70 9:5.241733646201063E-15 4.8705707050896715E-31 1.9608157151820536E-32 
39 19:5.0535663766061364E-23 8.381365864880914E-35 
70 8:8.416056829900994E-18 2.8378588520910843E-23 
52 39:3.1799128705150017E-22 7.544684614009883E-40 
27 30:1.398663794041479E-18 2.603744050339337E-26 
64 20:2.915383359676425E-22 2.725597052049461E-38 1.1363427124022965E-36 
39 23:8.784512695200166E-17 7.112576440120998E-37 5.1338071299552E-35 
15 56:1.9491803380619727E-16 2.518614549038261E-16 4.962887485737914E-16 
64 12:2.3388603537633484E-16 6.202463485225819E-35 1.1752732370437249E-38 
39 24:4.187053289684354E-25 1.2471670133092084E-25 
15 57:1.592231787276509E-29 1.7564128870194026E-38 9.30377700469755E-39 
64 13:7.53431758240823E-15 8.69774609901753E-37 3.082342856302884E-43 
39 21:3.5112091451452946E-15 5.98178339038168E-62 1.8032018578796667E-57 
15 58:1.3465974625144176E-31 3.137830048778668E-28 9.778584019623388E-29 
70 1:9.415933818108109E-24 2.6559019743005928E-37 1.651851095385201E-37 
64 10:6.14610242163027E-17 1.1310973038754904E-34 2.9293595108617863E-36 
39 22:6.265937007433384E-16 4.8965357508153094E-21 
15 59:6.857405559338053E-16 3.444966221782831E-60 1.0005456122515599E-53 1.1906238633078092E-55 
70 0:3.606632269784203E-22 1.6079807575514927E-36 4.097414508738092E-36 
64 11:2.1527411901507012E-13 1.7136471139808706E-35 1.712258395941694E-35 6.453980050427099E-31 
39 27:3.407426233534479E-24 6.961849112564004E-28 
15 52:4.451900627065477E-40 2.1277167914890707E-58 1.6699465579794625E-50 8.638083424268708E-14 
70 3:5.774823431657665E-18 3.2150060461456694E-49 3.1479181994787082E-43 
64 16:6.025334240061768E-14 1.1658578061040153E-30 2.85270536973554E-31 
39 28:1.7011987925025726E-26 1.587195366492879E-43 
15 53:1.0195410017503116E-35 2.640413546106567E-21 3.0733436548870384E-64 7.569857021609975E-82 
70 2:1.7262887032622883E-17 3.1446378850017677E-30 1.0875170881948136E-31 
64 17:6.025334240061768E-14 1.1658578061040153E-30 2.85270536973554E-31 
39 25:4.5630982692744135E-24 4.5015497875065677E-42 
15 54:1.836148443839245E-13 5.556369051505175E-38 2.927116462567269E-37 6.894665746431758E-54 
70 5:8.321515690966525E-157 3.78286020212617E-117 3.928718147488819E-100 1.4721803801605962E-88 
64 14:6.960107817128657E-15 1.7092063108918044E-31 1.2800228074695237E-38 
39 26:6.60329947739362E-23 4.06437602788063E-36 
15 55:7.7438000727483E-19 6.3110316268571805E-27 6.504242096394606E-27 
70 4:4.358563129420011E-20 5.955434142658091E-36 1.4773716325521699E-36 
64 15:6.025334240061768E-14 1.1658578061040153E-30 2.85270536973554E-31 
27 29:7.022091855610168E-20 9.177633317477934E-38 9.243697478991597E-37 
15 50:2.3388034459066643E-13 1.0872217921574844E-27 8.178898640477279E-26 1.2823675530145466E-25 
64 18:8.174172320180355E-16 2.551094379444188E-34 7.127295543182168E-41 
27 28:2.5613697199190442E-22 9.668062563538177E-38 2.7512225756007173E-35 
15 51:1.4339653730526617E-16 2.38555355549545E-39 2.2026335506455637E-42 1.8867302747958227E-43 
64 19:1.8592574884395993E-14 3.4614783541795772E-31 7.117237975210415E-32 
52 41:9.818932830145472E-14 1.405502572803253E-40 1.8384615325103148E-41 
39 20:2.6091846283463443E-13 1.4587899532732072E-40 5.47612829815611E-38 
52 40:1.1235038400568175E-17 5.276200157981183E-31 2.650111136126088E-28 
76 10:9.852045438544777E-31 3.8395307293516197E-42 1.4751705724845054E-39 
27 45:4.5007570175684035E-17 7.20507403849442E-33 2.4575634915453416E-30 
52 45:1.4227358286933131E-52 4.430358691556827E-63 1.176298335317769E-53 
27 44:1.945099904556717E-23 9.349944195214157E-39 1.527519998010303E-36 
52 44:9.796071204486604E-52 8.505607867803326E-53 1.4036341861377314E-48 
27 43:5.9509353130819476E-21 9.12975623101627E-40 5.638039899644653E-38 
52 43:1.0047974599225258E-58 2.1492597243143253E-76 2.091567967110205E-66 
27 42:7.48954631797225E-18 1.1340496242892273E-36 8.062081658412533E-35 
52 42:1.2248028910092305E-62 1.3233051644064218E-70 2.2109203525719134E-59 
27 48:9.446320148481146E-15 1.3951662796084027E-28 3.506701237653774E-29 
52 48:5.17829360207155E-18 2.0045622675638018E-41 5.373333054816066E-44 
27 47:3.0713928190588113E-17 3.0100697326655415E-27 2.8750190420230245E-29 
52 47:1.0277983442148482E-20 5.896017125717279E-44 2.5469746448711434E-45 
27 46:6.273483866354532E-17 1.4779019265863947E-25 1.0598556847822371E-28 
52 46:1.9275947945122816E-19 5.4178958175216767E-42 1.8686883925608038E-44 
27 41:1.972372744880416E-18 2.1667412803079057E-25 4.910743431667895E-28 
64 30:1.0413180365461074E-13 1.6112494671423122E-29 7.386393967315998E-31 
27 40:1.7876962105596958E-29 8.430253344401023E-27 5.1535642003749336E-23 
64 31:6.970513531684047E-27 2.6229170196486198E-42 
15 67:8.809617076575358E-25 9.851176874745458E-37 8.08897365827574E-37 
39 12:1.6707471001719223E-13 5.4612599756883885E-37 5.629132896221752E-43 
64 23:3.7242439223277235E-15 1.1972761011296195E-31 2.232884533704071E-33 5.5333257514744E-32 
15 68:6.362740434686639E-13 6.50154512415399E-37 1.158104751334496E-39 2.844932645644273E-40 
39 13:9.348389744355011E-26 2.7967835302822573E-49 
64 24:7.184275534037517E-22 6.78526086623512E-26 2.0085698215710077E-25 
15 69:2.3053516634178646E-19 5.9097812265860845E-28 5.34537566413913E-30 
39 10:1.846516631069742E-14 1.2941658350354571E-39 4.5670310299480504E-39 
64 21:4.081090302260864E-16 6.7902122843135205E-40 2.3400633936245848E-39 
39 11:2.799332829691255E-13 3.2915885555109945E-41 2.3155721778167426E-44 
64 22:6.020537553798318E-16 1.0577698967706697E-18 
15 63:5.680795070525436E-13 4.6506293971528674E-37 5.523927662074819E-49 1.78977917471095E-47 
39 16:4.5862440425670826E-20 2.205890125195472E-33 
64 27:1.506909936026131E-22 1.943748795993065E-25 
15 64:4.759798480990621E-13 1.4410070354445884E-23 4.9953288751682686E-23 
39 17:4.5862440425670826E-20 2.205890125195472E-33 
64 28:1.4180203766327108E-14 1.748086547693374E-36 3.877811380370258E-37 
15 65:5.028158877313411E-13 1.5399633771377586E-23 5.491937063393616E-23 
39 14:5.760040975324647E-20 3.0079556794971037E-36 
64 25:2.2845881696696245E-13 5.7535091241482984E-36 4.491206977785927E-45 
15 66:7.574714680544804E-30 1.6678946828453913E-48 7.91549694239516E-48 
39 15:4.5862440425670826E-20 2.205890125195472E-33 
64 26:2.2924253360968434E-28 3.832490431771393E-33 
15 60:1.5967863282938036E-20 5.841020092831805E-28 4.8514489036458093E-29 
15 61:4.695319859353286E-33 5.1107623959683765E-53 2.4112874894685957E-52 
64 29:7.826567297895105E-16 3.488138645895468E-55 2.1111260685198896E-48 
15 62:5.4150306071374166E-17 
27 39:2.844396360097868E-15 7.785622573113597E-21 
52 51:3.431746635936928E-19 9.674838827473253E-40 1.072372711806579E-42 
52 50:6.871369121254814E-15 1.5231413034143896E-26 1.452328288302507E-24 
27 12:2.4193861784447407E-38 3.0826004097532463E-40 1.3130213239568857E-36 
52 56:4.41229375216141E-16 2.4809776574995803E-17 
76 23:2.690581242326269E-15 1.640428019146515E-30 4.268393164257879E-33 7.034843283749523E-32 
27 11:6.5032161588275715E-21 2.8898795922364507E-25 
52 55:1.3563790898519914E-19 1.4280663397183418E-30 
76 22:7.764365108285193E-14 3.563253205462962E-21 3.087104727907972E-21 
27 10:3.84555598043879E-28 4.639546162527164E-36 1.1177123457596135E-35 
52 54:5.6823324892712825E-59 4.3928362264314434E-75 3.561837409356168E-67 
76 25:3.7576892041291734E-20 1.9619994135664213E-38 5.8919940985285774E-40 
52 53:2.1964838742370754E-58 1.397912977279954E-79 3.542054946814807E-68 
76 24:1.3785637638204524E-20 3.154618087066045E-24 2.452294247303218E-23 
27 16:1.9562375449624912E-20 9.55109013638752E-36 4.2053647208050815E-33 
76 27:4.944687244450737E-22 4.7757201025253007E-29 2.5135912557956733E-27 
27 15:1.9562375449624912E-20 9.55109013638752E-36 4.2053647208050815E-33 
52 59:2.9432428229581784E-21 8.559609271220889E-49 1.5230832789837834E-53 
76 26:5.959418486893055E-18 1.4384681859783576E-31 2.596817630761923E-33 
27 14:9.800035441479589E-18 3.2470302216336034E-35 1.0889239158482483E-33 
52 58:1.1172217283698462E-22 3.309558789966261E-29 
76 29:1.954518130313587E-22 5.6468989036477256E-39 5.78716329389993E-41 
27 13:8.3236957380066345E-22 6.128274839347504E-37 1.2239124284563992E-34 
52 57:5.872613938706086E-34 4.8108442245189584E-42 
76 28:1.085335369604018E-20 9.894209858118661E-40 1.3500699000974037E-40 
15 27:2.0142418787714863E-19 2.2020894928448627E-40 1.0029472388289389E-35 1.1773099916992323E-35 
64 41:6.521443121745313E-23 6.841737978691881E-35 1.8970120512874073E-33 
15 28:4.11202771896772E-34 1.3077595077986798E-60 2.9058748915770524E-52 4.389862493277E-51 
64 42:2.529462871714173E-16 4.484669558604288E-34 1.0398326111225871E-35 
15 29:4.4602946617048593E-32 9.601298899137901E-57 1.7750041192947767E-49 1.1461354797190795E-48 
88 10:2.0639328649601294E-14 2.20603856381024E-38 2.861366483077368E-39 
64 40:5.157211392284607E-16 4.5087690387827563E-17 
88 11:4.307888460023875E-20 2.5416170557784985E-34 2.525644864180281E-34 
15 34:1.4537846215067603E-19 8.16110017814007E-28 1.3178245771116438E-24 1.9102724330575737E-20 
64 34:5.506905294071682E-19 2.690554164258653E-23 
15 35:6.7066315982552846E-21 6.728160742654443E-26 1.400637946632593E-25 
64 35:7.821190367325592E-22 2.794255426638165E-22 
15 36:9.242220750675408E-29 4.910432541496066E-38 1.9607920859797858E-40 
64 32:6.094847507928071E-16 9.796187253347815E-34 8.494776640756824E-35 
15 37:5.790407172858044E-13 9.972268596672852E-35 1.9256692688174048E-34 1.1359849156088629E-45 
64 33:1.262178360910411E-13 1.9204964725014487E-29 1.3847220900554636E-32 
15 30:1.7933699561955746E-13 6.932920782075317E-38 6.53128954134373E-41 1.1951861765793997E-41 
64 38:2.840125673180102E-16 2.5459688880739682E-31 1.6977484199947545E-32 
15 31:4.7517619700488414E-24 1.014302502354993E-50 2.7452923455730792E-52 6.600182803421036E-50 
64 39:1.679285046175842E-16 9.692826400961194E-26 2.8459977455574563E-24 
15 32:4.1402798633326806E-17 2.2172687054844137E-44 5.784725654967869E-43 5.049136191657574E-66 
64 36:2.8989082896796202E-15 1.5977220382203055E-32 7.19526149289897E-32 
15 33:5.203182271798841E-22 1.701245426028347E-33 3.41446012367211E-33 
64 37:1.1148079120566257E-27 5.970752592338144E-33 
52 63:5.547986590940917E-26 4.360613325968099E-54 
76 30:5.346603133783448E-20 4.131997069379425E-30 4.052310184680158E-31 
52 61:6.943048634530417E-26 3.0279468867572E-49 
76 32:4.500606935544141E-29 5.390276188553095E-40 2.611973612036279E-38 
52 60:1.987537899623924E-23 2.4626225959511326E-32 
76 31:8.839132294928123E-14 6.020576236752056E-31 6.623991632103448E-32 
27 23:2.1192450343067306E-14 4.466792266296085E-24 1.2946943483275663E-27 
52 67:2.2422458085085476E-22 1.3987988169205429E-36 
76 12:1.0215703886631093E-13 3.94933616183091E-30 1.1969589009089722E-38 1.8027223515522307E-38 
27 22:1.2436073208417662E-17 3.054729105848777E-26 1.7067870433411988E-24 
52 66:6.286831007327325E-23 4.775217224126714E-44 
76 11:3.793041555549882E-18 5.547058200051216E-33 2.8529684138209553E-32 2.326915057649206E-33 
27 21:2.0140164833969104E-30 5.592898646695082E-38 4.8138156483459084E-35 
52 65:2.1150794663918628E-14 9.36467890440591E-26 
76 14:8.121447454236132E-18 4.956524228294415E-34 2.889380678174072E-38 
27 20:3.1015880269977025E-17 6.130940722570937E-29 8.769279076780545E-31 
52 64:1.9805324167020615E-14 8.805942320621341E-26 
76 13:1.4509859898078154E-20 1.818477918609518E-39 3.903380812790751E-40 
76 16:9.407578300100808E-18 1.269880136999549E-32 4.609886279852603E-34 
27 26:5.765730265469118E-21 4.0279863332680465E-33 2.4998134658969027E-31 
76 15:9.407578300100808E-18 1.269880136999549E-32 4.609886279852603E-34 
27 25:2.852588316125562E-22 3.299593977435591E-39 9.80081266690916E-38 
76 18:1.2279130004897262E-16 1.5586019671055635E-32 1.8563059790694273E-36 2.1950796830164037E-35 
52 69:4.971610580252042E-22 9.696694696334944E-31 
27 24:7.250720487973214E-14 2.0517119167311762E-19 1.4494243868468586E-19 
76 17:9.407578300100808E-18 1.269880136999549E-32 4.609886279852603E-34 
52 68:1.1558698674489908E-33 4.3012349919810237E-41 
76 19:7.588899230131854E-19 2.5482086310953697E-32 1.1270317254376783E-32 
15 38:1.6460701927829956E-13 1.4042598171344008E-39 3.7189615024700226E-38 9.001125422422022E-47 
64 52:4.048055059769032E-14 6.048969524795387E-40 1.378335534393401E-44 
15 39:5.1390067680790406E-23 5.181629810636796E-36 3.6305210208389678E-34 
64 53:1.7807426972385786E-13 2.7752118085131895E-39 4.254157837282476E-43 
64 50:3.7518596830009306E-17 3.444167732382042E-19 
64 51:4.745740813378731E-19 1.688429696439389E-30 2.6168283227303356E-29 
15 45:1.794209359659513E-27 1.3678934392847039E-18 8.79119683389449E-34 7.936093416278832E-39 
64 45:2.1223518616945147E-25 1.621918225783117E-28 
15 46:1.7477390512253734E-14 1.0066079706022252E-37 4.2550294257547635E-40 3.491304401893943E-42 
64 46:1.0652357068420087E-20 4.957955497582702E-35 1.1816907390687775E-34 
15 47:6.124870591965976E-13 4.81843236739757E-40 4.848106834298647E-44 1.264242655996916E-46 
64 43:7.220521461689563E-35 1.3652452228486282E-40 
15 48:3.224218655275651E-17 2.5478926309702574E-56 6.539450408354241E-53 7.784456734969237E-51 
64 44:3.302011745692073E-13 2.1672279563253982E-32 5.535221216207539E-34 
15 41:6.306368274279745E-35 3.771672931103629E-41 2.023584128434948E-41 
15 42:1.190406240187529E-34 1.200378042448944E-18 7.493269227779901E-52 3.244620822801929E-51 
15 43:5.518937874816964E-32 1.1257488567013931E-33 2.675870570203664E-39 9.940946411861083E-47 
64 47:1.3239550380292119E-19 1.4263874995261337E-35 3.642588075283217E-35 
15 44:1.3801425120547664E-33 7.924435034835243E-53 4.7594720463102E-47 1.6775322781720902E-47 
64 48:1.3410219572182006E-17 2.1309356091288677E-31 2.1853393152652993E-31 
52 70:1.843026121051341E-21 6.825568504029604E-30 
27 19:3.4715706482370974E-16 2.7855137615534562E-33 6.565503004753511E-31 
27 18:2.882200604992274E-22 4.87831758674613E-27 
15 40:8.389138119176637E-15 3.117311297437954E-32 2.359221157941534E-28 1.8687996841355856E-28 
27 17:1.9562375449624912E-20 9.55109013638752E-36 4.2053647208050815E-33 
52 74:3.9448489391973594E-22 7.084550879302221E-31 
52 73:1.843026121051341E-21 6.825568504029604E-30 
76 21:1.1041391534158208E-24 3.90214295827115E-38 1.591819019479962E-40 
52 72:4.971610580252042E-22 9.696694696334944E-31 
76 20:1.7617377620673408E-16 5.734012915464593E-38 1.4623897245696327E-40 8.348245611999143E-40 
52 71:3.9448489391973594E-22 7.084550879302221E-31 
52 78:5.797530325501583E-32 2.5943032387689847E-41 
76 45:6.398044499322662E-14 5.709797386424914E-31 7.487279110663421E-32 
52 77:1.9292310834553783E-13 2.3383033192295284E-36 5.61049824418073E-56 
76 44:2.941405382655647E-19 5.068666111179451E-35 1.1093806936472532E-36 
52 76:7.434012683366872E-21 1.8554472174964548E-31 
76 47:7.79001190661316E-33 7.695354718817477E-40 5.0604653249870994E-39 
52 75:6.016514526609617E-19 2.604028133338594E-42 7.830087446685219E-43 
76 46:1.0990484767039649E-15 1.0181778936203299E-33 1.9573265127549303E-36 3.4047111195697836E-35 
76 48:2.429618299822291E-19 1.0044531816342619E-41 1.6653746560118338E-38 2.360499598084111E-35 
52 79:1.8907105981235672E-22 4.838347804626326E-52 
64 60:6.983472321186112E-28 2.999445286443404E-29 9.281085041379156E-27 
64 63:2.2357896235297575E-23 4.1468900065683655E-35 3.349286183454682E-37 
88 30:2.5600262734621786E-23 9.502003390174066E-31 
88 31:8.349135319935106E-23 8.927252063542168E-36 
64 61:1.0485440123042739E-23 3.1941327243089097E-35 8.422903712712534E-39 
88 32:2.2015281314044464E-32 3.417627357822738E-38 
88 33:1.346201604723653E-20 3.5201681315901243E-28 
15 12:8.205946085426401E-22 3.208946175584551E-59 2.0331206844558024E-49 3.699344332627612E-49 
88 23:3.667840307483063E-27 1.2007691718521166E-31 
15 13:2.398385547337692E-34 2.5159020322890535E-54 3.924211193911527E-50 2.856559938070678E-49 
64 57:5.660128473825953E-22 1.2008504060549653E-32 2.1296513350647822E-30 
88 24:4.114241593613908E-20 2.333510501261451E-22 
15 14:2.070450821838169E-36 4.394308222734154E-59 1.6385855118962125E-53 5.443982254388992E-52 
64 54:2.9921496813685097E-35 1.5135285894106189E-40 
88 25:1.3199590889081272E-32 1.1374103619254517E-41 
64 55:2.233870949024377E-16 5.1771717964131617E-23 4.951688859077226E-21 
88 26:1.3555048550975235E-28 2.751626811619431E-36 
88 27:8.04926506256194E-24 1.8459002645140376E-27 
88 28:7.172361184286365E-42 1.699028825763466E-58 
15 10:2.224069427993173E-15 7.254723198935513E-49 4.828124368504339E-58 4.345187575585173E-60 
64 58:4.9372214343793974E-23 3.362879373398042E-21 
88 29:9.402046637716344E-18 4.29198976603776E-43 3.4187955830256104E-44 
15 11:6.701136614468207E-27 4.35410235126237E-37 3.925003963849691E-38 
64 59:1.5520374698563082E-17 7.693884766575452E-40 8.193010918650523E-39 
52 81:2.006248844346757E-25 5.188660633673202E-46 
52 80:1.0310825269871626E-26 9.624550987614492E-51 
76 50:2.016530773450187E-14 1.80329872756292E-21 3.985620772436693E-20 
52 85:7.023277080582009E-25 2.76496082577275E-38 
76 52:3.397206626544707E-21 7.287404288701715E-41 1.7544460252878204E-42 
52 84:1.3730746526850999E-27 2.21215433879614E-56 
76 51:2.90499311830253E-18 2.6258221094743065E-35 7.3140181608731206E-34 2.5389169856076203E-32 
52 83:1.3006949779468482E-28 4.097259776923142E-56 
76 54:2.4067876205264133E-24 1.5558438725040793E-41 2.409375510131452E-43 
52 82:1.2513355289777875E-27 3.331240585536134E-54 
76 53:1.1120614223412626E-22 2.6698935986674495E-43 1.923548557551338E-46 
52 89:8.028492316404899E-28 8.828030287205459E-56 
76 34:6.894810991219743E-19 2.6773361989665464E-20 
52 88:1.4094250243122365E-25 4.398754718353282E-53 
76 33:5.798149252761383E-20 1.4067559005043485E-27 1.2444576998032584E-25 
52 87:8.028492316404899E-28 8.828030287205459E-56 
76 36:1.1192641883271865E-15 1.176855369851589E-33 2.0736887058927293E-35 4.4930637595653277E-35 
52 86:7.023277080582009E-25 2.76496082577275E-38 
76 35:2.0669965548961402E-15 2.529474476600294E-19 1.8034457227871225E-19 
76 38:1.2807539152951625E-27 6.611961233491083E-36 1.963933561253297E-34 
76 37:1.0004572325131773E-15 2.3223001812683214E-34 2.1777574563327477E-36 
76 39:1.4599294887119274E-17 4.8940125750546006E-30 3.0345075157110816E-30 5.477622298092389E-29 
64 70:1.9164038159960202E-13 1.66506132408656E-36 9.418332161239834E-30 1.510433953111618E-28 
64 71:3.108333932919116E-13 2.8154536852863196E-37 1.6035322178716794E-30 2.4989536261014003E-29 
15 16:0.0 0.0 0.0 0.0 
64 74:3.108333932919116E-13 2.8154536852863196E-37 1.6035322178716794E-30 2.4989536261014003E-29 
15 17:0.0 0.0 0.0 0.0 
88 20:8.370643042213161E-15 6.440866529110084E-41 3.1343172729446008E-40 
64 75:2.5024660383007663E-13 6.099721560098997E-37 1.8597564985428132E-37 1.8977547639991677E-32 
15 18:1.3390039700674943E-13 8.519556546258903E-47 1.3284414764796041E-45 3.8109927655857017E-45 
88 21:4.551126873125327E-31 1.3469056344816756E-41 
64 72:2.6682340999521104E-13 2.970831505563769E-37 1.4275673296151279E-30 1.9503751859683E-29 
15 19:2.3601849174742036E-28 4.452942109141104E-45 1.4768993057822463E-40 5.427388491467619E-56 
88 22:9.801138671426217E-18 3.752292932082791E-22 
64 73:1.9164038159960202E-13 1.66506132408656E-36 9.418332161239834E-30 1.510433953111618E-28 
15 23:9.512772922709594E-30 1.2184485336865045E-36 4.941000817641152E-43 
64 67:3.599816333335655E-21 1.085509442895837E-27 4.220542350484581E-26 
88 12:9.341739912839569E-33 8.607692182716611E-41 
15 24:5.862106218736107E-23 7.075098629907013E-26 3.3115399322881203E-32 
64 68:4.0392740292706174E-14 2.0689771221275005E-33 3.139551076585285E-33 3.204940741583169E-31 
88 13:2.3264585987951036E-13 4.966891259896067E-46 1.1262348565906856E-47 
15 25:6.653275072515133E-14 1.1174092278420803E-46 4.306411798903801E-43 7.4437755124247255E-53 
64 65:2.634506432588377E-172 3.3606125523090244E-131 1.352503057887493E-103 3.094555064797816E-94 
88 14:6.230315211916826E-30 8.491720687411561E-42 
15 26:2.6468722894263143E-29 3.757776140422873E-47 1.151070861196865E-42 1.1662967073621902E-41 
64 66:1.6210285178471543E-20 5.314728379903741E-32 6.44806155850526E-35 
88 15:1.1342770426727135E-13 1.5626559406572545E-34 4.7318923159407034E-34 
88 16:1.1342770426727135E-13 1.5626559406572545E-34 4.7318923159407034E-34 
15 20:2.097949057536444E-37 6.185082245994957E-47 5.926748057713651E-46 
88 17:1.1342770426727135E-13 1.5626559406572545E-34 4.7318923159407034E-34 
15 21:4.580181684216416E-19 2.4284097656820773E-54 4.9463403563423155E-46 3.376694740049183E-46 
88 18:6.210470856649484E-25 8.078238594911335E-33 
64 69:2.6682340999521104E-13 2.970831505563769E-37 1.4275673296151279E-30 1.9503751859683E-29 
15 22:2.7140712000671527E-24 3.6368243190728014E-31 3.1889248485187635E-28 4.321202398828566E-28 
88 19:1.7542139275653954E-14 9.86864042569817E-36 1.0219881645634745E-34 
52 91:5.149204020860943E-28 3.7986080325927092E-56 
52 90:1.1116088317825337E-26 3.432199226495657E-52 
76 41:3.519622701942426E-16 1.2666617152485882E-37 2.4123540975692406E-37 1.1924987563430375E-34 
76 40:7.74018826219925E-14 2.610758967288921E-21 2.1516232527876872E-20 
76 43:8.821222087347657E-21 7.320632945962234E-41 4.356474249918186E-42 
76 42:6.059065775720876E-21 1.506554052851746E-38 1.1316388652278155E-39 
48 3:8.111196471495691E-14 4.236789191054335E-35 4.413415557819798E-45 1.8976812663870662E-48 
48 4:6.9174792021099225E-22 3.0240979328603184E-69 8.063771170213507E-61 5.739737992617745E-58 
48 5:7.955961778147071E-14 2.512341796389952E-27 1.1102007722664885E-26 1.3644135393432717E-28 
48 6:8.66049441456831E-14 1.0131839242928176E-26 5.595798721760477E-26 9.595964284802474E-28 
48 7:1.1053383249816836E-13 2.2466131139855126E-27 9.856455295270854E-27 1.3472034932254542E-28 
48 8:3.8453176992307513E-13 2.3538306568597642E-28 6.875662929119676E-29 6.874773221183714E-28 
48 9:1.801140218744367E-14 1.0423972909553839E-37 1.80246317576219E-33 5.395150240724022E-32 
48 0:4.9860393219961334E-24 1.312090976117918E-63 1.9045436223801E-57 2.076311410156132E-55 
48 1:2.9749280303645717E-21 1.1836519648232691E-57 1.8043934551536913E-54 4.7234981149796645E-50 
48 2:9.494847043732626E-16 7.501011559240236E-33 5.632005966458784E-50 1.2856008893984723E-47 
40 90:1.2510997739828451E-15 4.836603897940975E-23 3.5336165542798694E-22 
40 91:1.0677989286724679E-14 5.420579996704563E-23 1.1773877142421897E-22 
40 89:1.0363601600462603E-14 5.1991018382935857E-23 1.1293474104403138E-22 
40 85:1.4694379416583504E-16 9.479041339066149E-21 6.68444181224099E-20 
40 86:1.4694379416583504E-16 9.479041339066149E-21 6.68444181224099E-20 
40 87:1.0363601600462603E-14 5.1991018382935857E-23 1.1293474104403138E-22 
40 88:4.967100047566197E-16 4.5991226679350985E-23 1.8333037987670097E-22 
40 81:1.3811917663846892E-13 1.392562574419335E-19 5.527681660899655E-20 
40 82:8.612357262549858E-14 5.350147828276704E-22 1.6474691985562263E-21 
40 83:5.208723889111694E-15 3.6464852311623873E-23 8.176489241645605E-23 
40 84:5.0891399845176693E-14 1.8149224173576202E-22 5.602077679018333E-22 
40 80:2.5399727038429135E-15 1.2394413925392578E-22 8.419916246187709E-22 
40 78:6.3806166195668055E-15 4.688231563435585E-24 2.6876843967331657E-25 6.542263964409293E-24 
40 79:5.368560298703277E-13 2.474258293772559E-22 8.93304047479147E-22 
40 74:1.1195388255191089E-14 1.2524832352474843E-19 2.2333728163851553E-19 
40 75:2.868459259397433E-14 4.032805130931396E-20 3.483197940663502E-21 1.1207668416978334E-20 
40 76:3.40158927055839E-14 5.9605573639000556E-18 2.3241838355764058E-17 
40 77:2.1668112305965674E-13 3.866237949119715E-19 9.079780635894758E-22 1.258421237529418E-21 
39 90:3.452070062209123E-27 5.321025191430623E-43 
39 91:4.51085317589855E-27 1.3596470774769397E-40 
35 5:2.5352627177397038E-14 3.1582788498307203E-19 4.504922945870912E-19 
35 6:2.9284299735432465E-14 3.581967748253575E-19 4.587013495742359E-19 
35 7:1.6152765212633333E-14 2.0018140441526222E-19 2.8908977575491906E-19 
35 8:4.1009678011049036E-16 3.879816077374346E-21 8.64196955141657E-21 
35 9:2.312144613672328E-17 4.429765246831252E-23 6.500379286009631E-23 
40 70:1.5618889065059986E-14 2.4996113872852137E-19 4.797276291204606E-19 
40 71:1.1195388255191089E-14 1.2524832352474843E-19 2.2333728163851553E-19 
27 91:1.742469462812872E-17 7.002536863802125E-27 
40 72:1.15375228892889E-14 1.2379802087316613E-19 2.331676288717485E-19 
27 90:3.214790910814937E-17 3.062283737024221E-26 
35 0:1.5323154789107652E-19 7.073730713150965E-35 7.417108907936094E-35 2.128494016918643E-34 
40 73:1.5618889065059986E-14 2.4996113872852137E-19 4.797276291204606E-19 
35 1:1.5944779687679733E-18 5.23447336759343E-34 1.2422160873228314E-33 2.647190951852439E-33 
35 2:4.0319501829588666E-17 4.047937710045172E-31 3.391252172345076E-31 1.0739623263289778E-30 
35 3:1.4700752665106E-14 1.3531883341571924E-27 2.558004333808995E-27 4.870638599501954E-27 
35 4:1.4254936158703216E-17 3.318861395834694E-30 8.639093817327153E-31 6.420884669072956E-31 
40 67:5.28936102742984E-14 6.773535163232885E-20 2.066238260009886E-20 
39 89:5.322952710495963E-27 1.7199454698638613E-40 
40 68:8.122549796833273E-18 2.7252865630158836E-20 4.814429656435271E-20 
40 69:1.15375228892889E-14 1.2379802087316613E-19 2.331676288717485E-19 
39 87:5.322952710495963E-27 1.7199454698638613E-40 
39 88:4.396313464342452E-27 4.308883375769842E-39 
40 63:4.967100047566197E-16 4.5039514140839467E-23 1.8333037987670097E-22 
40 66:2.5286329848254505E-17 5.586548714935475E-18 
39 81:6.321967188651266E-25 4.639126460795195E-39 
39 82:1.8472860842450187E-25 3.308881821318983E-39 
39 80:2.879666850091868E-26 3.895477169780232E-42 
39 85:1.2352443752195661E-14 6.936861315003249E-36 8.038220837724658E-30 
39 86:1.2352443752195661E-14 6.936861315003249E-36 8.038220837724658E-30 
39 83:1.1921472251497713E-26 9.353674877276105E-41 
39 84:8.810549747090845E-26 6.820938142182511E-40 
40 60:1.8859141880947718E-13 6.769353690421785E-19 1.7908051122779856E-18 
40 61:7.133110735970305E-15 3.389021535362203E-21 8.483026951068996E-22 
40 56:5.951704766257224E-14 1.3872618969896505E-14 3.8817202796767984E-15 9.238101455898674E-15 
39 78:8.41595239649689E-14 1.3524966035248727E-37 3.9154907245917234E-35 
40 57:2.1627852028713818E-16 1.3312628047889524E-27 2.229199115828351E-28 8.197940663501806E-28 
39 79:6.356297235875483E-22 5.63120808811871E-37 
39 76:5.971422975405478E-17 4.4215810630578534E-33 1.259719203996804E-28 
40 59:3.1723388578516867E-18 2.4067951264856663E-24 1.2797094420454087E-24 1.003141545186332E-23 4.696843221195248E-23 
39 77:1.4326207730595012E-15 3.8927413362681367E-35 1.455743229589283E-42 
40 52:3.403338027774928E-17 1.4835445832050913E-35 1.2113913267859862E-34 4.7070948246113094E-33 1.2887874350628154E-31 
40 53:2.4883416185564124E-16 1.5327818141685086E-35 1.1598146472795557E-33 8.931796914104155E-33 1.8675250344310865E-31 
40 54:5.464920707461675E-19 5.007010573374744E-35 4.389559375359467E-34 2.717809654383396E-34 6.900557115187918E-33 
39 70:2.838271823712837E-13 1.0933696453054029E-31 1.289424759915065E-28 
39 71:4.75368948911418E-13 1.478857913864769E-32 1.7693536904217845E-29 
39 74:4.75368948911418E-13 1.478857913864769E-32 1.7693536904217845E-29 
39 75:1.9670332061792532E-40 1.4146280043648979E-43 
39 72:2.81793960647522E-13 2.5217467675194385E-32 2.1461525786785303E-29 
39 73:2.838271823712837E-13 1.0933696453054029E-31 1.289424759915065E-28 
27 78:6.870229778925998E-14 3.3821974960905557E-23 7.3608377868350455E-28 
27 77:3.990407483748216E-15 1.198489384655083E-24 1.0365389218950622E-27 
27 76:3.528432460664621E-14 1.9313663312161714E-23 
27 75:1.1059062914844073E-21 3.9872130872326733E-26 
27 79:5.407841271913871E-14 3.3352686246529685E-23 
27 70:1.8134534612957282E-16 1.0092349925541804E-23 
40 50:5.611365522901725E-14 4.123087636830537E-21 1.0478630964039333E-20 8.718526256229461E-20 3.5703326835728746E-19 
40 51:1.1111836521512045E-17 9.908302943819037E-25 1.9839534037810463E-25 9.4640408882754E-25 
27 74:1.4905473843255393E-16 5.148589957625669E-24 
27 73:1.8134534612957282E-16 1.0092349925541804E-23 
27 72:1.5787313815648346E-16 5.393408195686709E-24 
27 71:1.4905473843255393E-16 5.148589957625669E-24 
40 45:5.441798250931893E-15 7.240911903052009E-31 1.8626285142247798E-29 3.064498829498503E-28 5.2344111895590644E-27 
39 67:1.8532784923070226E-29 1.3590175248789858E-35 
40 46:2.8969912049170387E-14 3.272142375263091E-20 1.3250760903695552E-22 4.0736949607812045E-22 
39 68:1.6127738553801097E-15 2.928103538862826E-33 2.66751539683576E-35 
40 47:3.662239590619822E-15 1.1760664310119164E-24 1.1247462358972445E-25 4.985807863656006E-25 
39 65:5.324398349794968E-18 3.276992261943623E-24 
40 48:6.22054704234635E-16 2.5916504226551886E-24 3.3158224444050645E-24 1.5679201758394812E-23 
39 66:1.3956092981032591E-30 2.1324345498465757E-42 
40 41:2.4752686868310032E-14 3.957328769465611E-23 8.365044130859892E-24 9.073096497200434E-23 
40 42:2.9005431251301853E-19 9.481373015354865E-36 1.0156393300938578E-35 1.1449385525575381E-33 2.7732335997662104E-32 
40 43:1.324912873029345E-16 2.641657106793883E-34 8.117808721712881E-34 5.208086564259444E-33 1.0423836571254473E-31 
39 69:2.81793960647522E-13 2.5217467675194385E-32 2.1461525786785303E-29 
40 44:1.7116524745303225E-16 1.6179890380125413E-32 3.757146587824919E-33 1.2898600061556254E-31 2.9199659886152022E-30 
39 60:4.8364173638378773E-26 1.7763020857621627E-27 
39 63:4.350985677289784E-27 5.934520312009376E-39 
39 64:4.596557824017509E-18 2.9279558660312068E-24 
15 90:1.4753137659059185E-37 1.3327006718336613E-54 2.2819105444619578E-52 
39 61:4.2064994699322574E-13 1.9508047392097793E-33 1.0288521623965901E-44 
15 91:4.419505871160895E-35 1.172063720049618E-53 5.148387879013981E-52 
22 6:3.8992078518421796E-14 1.2691702652204056E-19 2.9045691528553706E-20 
27 89:1.814440537591285E-17 7.460687937772223E-27 
22 5:1.2169096273359511E-14 2.0946847107322397E-20 4.878908278072606E-21 
27 88:4.423835016803614E-18 3.74021861796883E-26 
22 4:8.73811233705469E-27 1.0150564110216784E-30 1.5723814498052273E-30 9.62484882965395E-31 
27 87:1.814440537591285E-17 7.460687937772223E-27 
22 3:1.0628790917032739E-16 9.33121306236146E-27 6.055627578445362E-26 3.9438050469910494E-26 
27 86:1.0536145645827699E-16 2.4499078210640526E-23 
22 2:6.306096245379395E-13 1.5965609329192276E-20 1.8089144647870247E-22 1.0462309230018311E-23 6.665563006556674E-24 
22 1:1.4038401154024317E-13 1.9310632132986382E-25 7.00168968808389E-25 7.016013952750912E-25 3.727231181040674E-25 
22 0:4.3798518297441066E-14 1.6543709603708298E-26 1.2452161774809813E-25 1.3718572889755236E-25 5.768745900135859E-26 
27 81:9.057163375894198E-15 2.4787972902812623E-23 
27 80:3.910322175485066E-17 9.711354019965366E-26 
27 85:1.0536145645827699E-16 2.4499078210640526E-23 
22 9:7.92567859552256E-15 2.6255296791302536E-19 1.7989737515427923E-19 
27 84:5.188881323894708E-17 3.234415852911642E-26 
22 8:1.9912126892932535E-14 9.997372978048046E-20 5.318491436530217E-19 3.630000279801155E-19 
27 83:4.344324855358348E-18 4.1725502631685306E-27 
22 7:1.9448356479106625E-14 3.3857416440494063E-20 8.817156163242212E-21 
27 82:3.911542419409495E-17 2.9416194890830914E-26 
39 57:8.218070802127732E-16 9.72005894477658E-41 4.2244222883381985E-35 
40 36:2.2469198556226042E-14 2.3659597024159274E-23 2.0715700264567537E-24 2.0786505501201592E-23 
39 54:3.697393496799386E-28 1.5749773827399993E-42 
40 37:3.047609720913893E-28 5.629233935527596E-28 4.7950534264760285E-27 6.272737729942144E-26 
39 55:1.2630379565810786E-17 2.2449457030314902E-23 
40 30:5.010135019601626E-16 7.808628445828942E-23 5.721070892285882E-22 
40 31:1.9813496985919782E-20 6.198116316448888E-26 1.012157360169373E-24 1.2608694976325712E-23 
39 58:5.837685795738939E-16 3.642886677423467E-21 
40 32:3.0677631763027076E-28 2.8682260917685607E-34 5.591219839767205E-33 2.869889354187846E-31 4.801076923555215E-30 
39 59:3.16246032264182E-14 5.491688351256152E-36 8.50043680069142E-37 
40 33:4.074736442856832E-13 1.59846513522168E-18 
40 38:2.976027258850266E-26 4.696244757614477E-29 4.221678682571808E-29 1.273281787742844E-27 1.3333535411945023E-26 
39 52:1.9938163944823211E-25 4.5554736878103067E-41 
40 39:1.6697444793677738E-13 3.511737658437404E-18 
39 53:4.981820697202299E-28 9.924158342582316E-47 
39 50:1.0191213000183426E-15 4.7324867793954424E-20 
39 51:3.775737820100293E-20 3.3174468455528716E-42 2.1385435417230156E-38 
5 18:1.6294064795729613E-20 7.503031179175333E-31 4.08484814569557E-33 
5 17:8.94096817417311E-16 8.975787873417959E-34 3.5560006466515576E-33 
5 19:5.372127763425015E-19 4.51283510074396E-33 3.482731605405758E-33 
5 10:1.5766173283963975E-26 9.980662631312235E-41 3.3874437677401705E-41 
5 12:2.1688086999505685E-22 5.695026068140907E-40 1.823059967605244E-40 
5 11:7.612752093068082E-14 2.7902237476566656E-32 4.121144573256605E-31 3.5609049391121595E-31 
5 14:3.31806862589653E-18 7.589590775266822E-35 9.128124057614167E-37 
5 13:6.536411456924613E-21 7.12326328977762E-40 5.602380796935866E-41 
5 16:8.94096817417311E-16 8.975787873417959E-34 3.5560006466515576E-33 
5 15:8.94096817417311E-16 8.975787873417959E-34 3.5560006466515576E-33 
5 29:1.4224935257121718E-22 3.888521002185558E-41 1.1734083200427786E-44 
5 28:1.8967953441087867E-20 1.6471427638758058E-39 8.874204509772833E-40 
5 21:2.8740008767102844E-22 3.023352515256935E-35 2.6002387636519647E-37 
5 20:6.235376503542593E-29 6.907326748679494E-38 1.082123193339489E-38 
5 23:8.274497368314696E-16 2.5753442331427573E-31 2.0991770737151687E-33 1.6794520249831342E-35 
5 22:5.775919690850813E-13 7.256339827829023E-21 2.2371967654986523E-22 
5 25:1.0626770130915851E-17 1.0668895749198681E-39 3.368044221018041E-40 
5 24:1.7365159160223469E-13 3.067063673416092E-24 6.618781807950705E-25 1.9299750976972364E-26 
5 27:2.210600111298682E-18 6.127956176921379E-28 2.7834307974022016E-28 
5 26:1.3289933065346005E-16 1.8724137823830973E-34 1.0974500788106586E-36 
5 39:3.5975044845907285E-13 2.6978427330976785E-29 1.5831382497505107E-30 1.0847579875457398E-31 
5 32:7.090285614800859E-25 2.9511171838324674E-37 2.1864128559303854E-37 
5 31:2.3657964850757174E-13 8.698085227431705E-32 9.284890426758938E-32 
5 34:1.949825435168518E-20 1.4221515465231596E-21 
5 33:1.2164122030610246E-18 3.944652222709284E-31 1.6803147452099598E-30 
5 36:4.869923552106747E-20 9.18455062380113E-31 3.0688668364127002E-33 
5 35:1.402223486508921E-17 6.361784447408265E-20 
5 38:2.1277867417777322E-23 9.522876853294037E-33 1.6674672088591263E-34 
5 37:2.588075185679155E-15 1.936907948529023E-35 6.615214343228967E-37 
5 30:3.036775198425652E-17 2.0048840845994336E-36 1.8396304137637296E-35 
5 43:2.7436057663909073E-18 5.36559129756231E-42 1.2146090400644165E-42 
5 42:3.264067003049833E-20 4.4347317173262205E-38 1.5809697908020032E-39 
5 45:2.5230136449696417E-13 2.9853928252766146E-32 1.9092309509819467E-33 
5 44:1.1948675141532751E-21 2.5800697637545584E-40 5.532624814631735E-40 
5 47:2.8508240144004324E-28 2.2262922927217505E-38 7.420925084795293E-40 
5 46:1.5918276300531313E-24 1.1418529676021352E-35 2.634110247872734E-36 
5 48:1.9337057797591846E-13 2.4104714027675444E-33 9.303388391982765E-38 7.670088013007645E-37 
5 41:3.386239068324333E-13 1.8404309559561893E-35 4.0307921170688034E-37 1.2620586525398172E-39 
5 40:4.114266128204889E-19 2.470418800150471E-20 
5 54:1.30679574826601E-21 3.469308922237041E-42 6.290341885921961E-45 
5 53:3.577770730933883E-21 4.164156228529147E-43 5.0749633926822675E-45 
5 55:1.4854099242360652E-17 6.570492792011365E-34 2.5134382276773084E-33 
5 58:1.8331172646639123E-15 4.559857239233096E-17 
5 57:5.591274245547275E-13 8.353541194502218E-42 6.035582934616688E-39 9.697363962233062E-36 
5 59:1.3515717052636815E-22 2.573898593843753E-33 2.8091725036296426E-33 
5 50:4.913308275585484E-14 2.1762001137858028E-21 1.3008732904926677E-20 
5 52:8.006820930369929E-20 1.563489990890918E-41 4.438920962391616E-41 
5 51:1.66595161927146E-15 4.7560833434372637E-36 9.112501826479759E-37 1.8340343906708076E-37 
5 65:4.912632089461756E-13 4.3812119742458586E-30 2.2147271783297115E-22 1.0839963066247586E-21 
5 64:4.730947873044889E-13 4.3812119742458586E-30 2.1262400631728827E-22 1.040868067537781E-21 
5 67:7.15435230696052E-29 7.262169018550817E-37 5.103394298896029E-37 
5 66:4.404754132507609E-27 6.892676049332053E-36 1.3736993132436105E-43 
5 69:5.873135047581741E-150 7.020894928448627E-112 4.9844010856284804E-92 3.0965049726882986E-83 
5 68:1.727834307974022E-13 7.737698853126157E-40 2.551856480661077E-38 5.7845391208647716E-37 
5 61:2.2355956811137326E-31 4.0496320614816406E-40 9.982294804714338E-48 
5 60:4.884582023708485E-71 1.4119232598699858E-97 5.659250381617686E-84 4.959358882287654E-77 
5 63:8.675856580145932E-14 1.2262441047451167E-39 3.233762983550801E-41 2.7930761649831963E-44 
5 76:2.022729180462418E-23 1.1924658875758959E-29 4.761080902949415E-29 
5 75:7.130926732513205E-14 3.0534700006528695E-33 4.828505208964829E-32 3.300713182054176E-32 
5 78:1.6615602955943753E-13 6.420053037863314E-36 1.2234460931986559E-32 4.880447184423159E-34 
5 77:1.9560820998765766E-13 1.2509676456598177E-42 3.546798297565419E-41 6.212137463198376E-47 
5 79:1.0986081447007216E-21 6.295510435028618E-32 1.3265372741771514E-44 
5 70:1.4725623878852318E-156 1.7781207932673624E-117 2.5288428356914355E-97 2.0025990418364905E-88 
5 72:5.873135047581741E-150 7.020894928448627E-112 4.9844010856284804E-92 3.0965049726882986E-83 
5 71:1.5548161550968888E-156 1.025696627152526E-117 6.10132066144993E-98 2.903815244188685E-89 
5 74:1.5548161550968888E-156 1.025696627152526E-117 6.10132066144993E-98 2.903815244188685E-89 
5 73:1.4725623878852318E-156 1.7781207932673624E-117 2.5288428356914355E-97 2.0025990418364905E-88 
5 87:5.727008894567816E-32 6.595037571077265E-41 3.2333743708360145E-50 
5 86:5.201744404754133E-24 5.926079643844219E-37 4.65853377977162E-33 2.1542745844175628E-33 
5 89:5.727008894567816E-32 6.595037571077265E-41 3.2333743708360145E-50 
5 88:8.353230304330389E-14 1.0900275759582411E-39 2.7828789673472053E-41 5.620311387596104E-44 
5 81:7.821685833045761E-30 8.446497355879089E-38 2.4876887491955717E-47 
5 80:9.218903987788235E-33 3.2836608561293555E-37 7.452426031455867E-44 
5 83:4.5406519988683597E-32 2.234297714646347E-41 1.3046039725546156E-50 
5 82:2.3598584827937834E-32 4.389015317558766E-40 4.047300385192923E-49 
5 85:5.201744404754133E-24 5.926079643844219E-37 4.65853377977162E-33 2.1542745844175628E-33 
5 84:5.9745862829038384E-33 1.7108907936093416E-40 5.985133231983137E-50 
5 90:1.8532240865269525E-32 3.955766546352171E-37 2.9047479147041725E-44 
5 91:5.153571972629229E-32 5.210107350376332E-41 2.6619349182514293E-50 
1 0:3.9361804655269435E-144 7.423000276692254E-99 4.7079186835666564E-85 
1 2:6.885727653991674E-23 1.300352549454854E-38 6.4876794224904175E-52 
1 3:1.1655816599669835E-20 2.401556627090348E-49 2.1057912621208307E-47 
1 4:9.220069825932592E-32 1.1679055640014051E-70 2.995574478404014E-66 
1 5:6.255024762402186E-20 3.745410483838374E-28 
84 5:5.49282469891123E-21 8.025977924411961E-29 
1 6:1.4905396120712436E-19 8.492198211137952E-28 
84 6:1.1305402693416702E-20 3.1701067417425433E-28 
1 7:5.480200959407071E-20 3.137969949355991E-28 
84 3:9.403980785403219E-20 3.633555605585509E-30 
1 8:9.249215779541561E-14 7.888060884731251E-25 3.294604190177736E-26 
84 4:5.626861133611696E-30 6.339904019855186E-43 
1 9:7.394584914987083E-22 1.555461252203434E-29 
84 9:6.265864846401596E-17 6.224628817717412E-25 
84 7:4.8396630250534015E-21 6.825181674492229E-29 
84 8:3.382139616063948E-14 5.797530325501583E-28 
84 1:2.356875005318906E-28 1.6625585369797434E-37 
84 2:3.2738118724174295E-22 1.622076825893441E-59 
84 0:3.150564113514354E-27 4.8155248619211966E-36 
71 6:7.329027146923274E-157 8.849808790159676E-118 1.2586195291665604E-97 9.96704986000639E-89 
71 5:7.738408846327324E-157 5.1049507217852345E-118 3.036662156234261E-98 1.445245439473169E-89 
71 8:3.4675670510978607E-18 1.5508382982904455E-23 
71 7:2.9230928723563104E-150 3.4943395233795904E-112 2.480764901254024E-92 1.5411482183791997E-83 
71 9:1.30420352185084E-15 5.759621030838825E-31 9.630894992027444E-34 
71 0:9.614764200318903E-24 4.251140566890951E-37 3.753325766947582E-37 
71 2:1.810702644908279E-18 1.3697943382081591E-29 1.6185605453987013E-30 
71 1:5.570886899553521E-25 1.993580176997723E-37 2.047794336660841E-38 
71 4:8.306235924240209E-22 8.571678352786991E-36 2.721972459284257E-37 
71 3:9.729536524058089E-19 4.7831085466891646E-48 4.788833623842316E-43 
49 4:2.3961149935902345E-20 9.215710849562767E-28 6.401255184482874E-26 5.925570902372735E-25 
49 0:1.7869667844949437E-13 1.5960122516651078E-18 1.0530080251655822E-16 3.472793118147798E-16 
49 1:2.5593454534763983E-13 9.195363615896837E-19 1.7519819211347413E-17 7.605997095683834E-17 
36 4:3.761343605144611E-17 7.22629229272175E-45 1.105206788597792E-56 3.446116515418598E-58 
36 5:1.4554789729432284E-21 4.960524720432012E-41 1.26412607218248E-41 
36 6:4.470686165698244E-21 3.30826781322962E-40 1.0967972094498177E-40 
36 7:1.0737991089887676E-21 5.602450747224528E-41 1.5882834820942805E-41 
36 8:1.2846370512688983E-19 1.4563028318985752E-27 1.654417593896604E-26 
36 9:7.161852532355894E-23 1.3334545805003465E-30 1.6835091417255027E-30 
36 0:3.9702618006136974E-23 1.5869855156268946E-68 7.360394768340189E-61 2.0826998946082317E-57 
36 1:7.352521474738619E-23 2.650944950677274E-69 1.1466406762483017E-60 2.650245447790659E-58 
36 2:1.162659292351791E-18 1.8789502482458023E-40 5.655325393198345E-50 8.300456697662417E-47 
36 3:1.5758867364925994E-15 1.2950985055509441E-34 2.598878619150213E-36 6.883380433194365E-37 
23 5:6.507553076724586E-16 3.967121809878224E-30 7.291548139788657E-30 
23 4:3.6175957619451775E-16 6.431315034337819E-40 4.63982596368181E-41 
23 3:2.474460372384248E-14 5.559291419120368E-32 2.597324168291068E-39 
23 2:1.2749605946707207E-20 2.6506962385398112E-46 5.0666548528401375E-43 
23 1:2.2992193547785372E-17 9.560339118999432E-40 2.064217473892998E-40 
23 0:9.465517616591586E-18 1.4750106479883852E-40 1.4306854817398657E-40 
23 9:4.3810876181771266E-14 1.0284402329189167E-27 2.439275377187501E-33 
23 8:1.5765473781077358E-20 2.0416701641810998E-26 
23 7:4.751676475251588E-16 4.943861007221979E-30 9.096490982630565E-30 
23 6:6.870338590486139E-16 1.946631038652975E-29 5.488944745489761E-29 
10 7:4.662007977441809E-25 5.635552778270021E-30 4.60648299275315E-35 
10 6:2.730812635820144E-24 4.3600558980528946E-29 4.984984004700659E-34 
10 5:6.413928501478283E-25 7.245505305340782E-30 5.787686883854541E-35 
10 4:1.9363094849482525E-54 5.359785423603403E-68 1.5825864196955142E-63 2.332943166167688E-60 
10 3:3.3381210419795E-20 2.8106492319458302E-34 1.137508277450825E-44 9.72480001989697E-47 
10 2:1.1164998740894804E-13 1.2340319035494332E-31 8.812337365578861E-49 7.670826377165739E-45 
10 1:1.3099046499843E-29 5.76098141809443E-60 4.946705652294214E-59 3.174553950325968E-56 
10 0:5.424637113446933E-31 1.8033883919827643E-62 1.619248143208449E-59 1.3889640206804142E-57 
10 9:2.6447737807664687E-14 5.545278044625176E-30 4.314774744526001E-34 1.481259540442148E-32 
10 8:8.878712417264352E-15 2.1914415044597194E-24 1.1578016334169628E-25 3.006673257538309E-32 
76 67:2.6980393158068605E-17 4.92368240057127E-38 1.928782361192023E-34 9.999311443423473E-35 
76 66:2.644645234762978E-16 5.01884246676554E-39 1.3538608295636793E-35 2.5383792925506688E-39 
76 69:2.1193771425521E-13 3.685065826782375E-39 2.9527240149192414E-34 7.086214246312934E-32 
76 68:3.674961839266138E-19 1.7343038112767E-39 3.600044562762706E-36 1.7088194813544294E-36 
64 81:1.2286208985431227E-20 2.9192361818686805E-34 2.8141345965638703E-38 
64 82:2.1250016440255337E-24 1.5504669419345656E-37 1.5076371755563961E-40 
88 50:6.024521898033281E-16 4.874825830000797E-21 
88 51:3.294348652556672E-14 4.2936918160022095E-37 3.4547359153431295E-36 
64 80:5.081934364311416E-22 3.695842897693645E-35 5.14521967662598E-37 
88 52:4.382662609598479E-33 6.690526312531961E-44 
64 85:6.003865200737452E-14 3.5475595311316545E-47 1.3706221534181418E-34 9.40382605358827E-30 
88 53:6.46840879217119E-15 1.8131125929261257E-48 6.240450145796053E-52 
64 86:6.003865200737452E-14 3.5475595311316545E-47 1.3706221534181418E-34 9.40382605358827E-30 
88 54:6.094654093159384E-37 2.5860482964414004E-48 
64 83:1.079498111885028E-23 7.610020122872534E-38 4.371135089384701E-41 
88 55:2.0176951303576856E-17 1.8726224489559084E-25 
64 84:1.3714422320373769E-24 1.6464509550434448E-38 1.763350841238195E-41 
64 78:9.4285057780728E-14 1.7607010589071754E-35 1.1840194528837755E-33 6.3839639041622086E-31 
88 45:3.305245640624529E-23 1.3837047283721671E-31 
64 79:1.9065590042698246E-15 4.518826606754508E-31 2.8970940591493306E-36 
88 46:2.833735249222666E-14 2.4276454691816773E-48 7.094144251829124E-41 
64 76:4.353611711341609E-22 1.2175459688880738E-27 1.0385986248983606E-24 
88 47:1.1637379802392E-14 1.2387480958316023E-39 7.592032549384592E-39 
64 77:7.228915662650602E-14 4.671082712665341E-35 1.6017682751812491E-40 1.6258213358152315E-43 
88 48:1.6784688358519805E-33 1.1038954508072746E-35 
76 70:2.1301426085772489E-13 1.7311318090702243E-38 1.6628873420865123E-33 5.358710898303288E-31 
76 72:2.1193771425521E-13 3.685065826782375E-39 2.9527240149192414E-34 7.086214246312934E-32 
76 71:2.926995982388425E-13 2.4365425485413044E-39 2.6632053159662344E-34 7.689397543941901E-32 
76 74:2.926995982388425E-13 2.4365425485413044E-39 2.6632053159662344E-34 7.689397543941901E-32 
76 73:2.1301426085772489E-13 1.7311318090702243E-38 1.6628873420865123E-33 5.358710898303288E-31 
76 75:4.845117321530391E-18 3.7783033501758915E-34 1.608974909462547E-33 1.6762445660120738E-35 
76 55:2.732173154184838E-18 3.7056644996475983E-26 8.824703553184033E-24 
76 58:9.132039620628536E-14 7.948998846474319E-14 
76 57:7.407514860056678E-17 4.1225971116212107E-41 2.737836338612009E-39 8.355518007301795E-37 
76 59:1.7204321040664294E-23 2.447745131943687E-31 2.3793768795080147E-32 
64 90:5.111101311429498E-22 1.9140867070671434E-35 3.727655758847372E-38 
64 91:3.324726376126737E-24 5.474218198163488E-38 7.142807407630908E-41 
88 40:9.157415638280342E-17 1.7631883728324974E-21 
88 41:1.1316388652278154E-17 1.4703854911071758E-37 2.657886409827327E-41 
88 42:4.815911691458571E-31 1.8943429274795195E-40 
88 43:9.874868381249908E-33 1.0458129957704058E-46 
88 44:5.00719889769055E-34 1.3087023493705122E-39 
64 89:3.794465088247422E-24 6.153065353303021E-38 7.947412845371082E-41 
88 34:9.855797685057317E-17 2.988254307927143E-21 
88 35:3.726920782726359E-15 1.7170473456143976E-19 
64 87:3.794465088247422E-24 6.153065353303021E-38 7.947412845371082E-41 
88 36:7.105787820904113E-26 3.094164366965067E-35 
64 88:2.4994603727953617E-23 4.513101529601357E-35 3.969644712543103E-37 
88 37:7.95584572928586E-31 1.0978299636612331E-38 
88 38:1.9756119449866506E-29 2.448189985911668E-47 
88 39:1.0104180931005856E-24 3.0962996660113774E-36 
76 61:1.3444995547592026E-18 3.0433543072308495E-43 6.84719227516887E-40 1.8283459401079563E-43 
76 60:1.9717668593851421E-13 4.2209291800219566E-35 5.900775129026992E-32 3.1640992790271087E-29 
76 63:1.5389432900161617E-16 5.114853557942036E-42 5.2734536682658204E-39 6.20308241248562E-42 
76 65:6.155502379388484E-21 1.1662175575737741E-25 8.015301429180409E-25 
76 64:5.6683292600183044E-21 1.0388307226207857E-25 6.777408226626406E-25 
76 89:2.5029921264715964E-18 1.5407265741834608E-38 1.6257207601355143E-37 2.3849781712092057E-43 
76 88:1.6670264181364257E-16 4.898538480641889E-42 5.21693787285532E-39 6.20308241248562E-42 
88 70:5.374803007058092E-14 1.0613751480590053E-35 1.9908182141008652E-33 
88 71:4.785390840959678E-14 2.865126466180654E-36 3.327921588105456E-34 
88 72:3.367567747391028E-14 2.3458890464574537E-36 2.6853397020948364E-34 
88 73:5.374803007058092E-14 1.0613751480590053E-35 1.9908182141008652E-33 
88 74:4.785390840959678E-14 2.865126466180654E-36 3.327921588105456E-34 
88 75:3.6402284151052294E-20 4.978534828971056E-35 6.66774205278057E-36 
88 76:3.2602883117907964E-16 1.6607791211078177E-33 1.5537511247068798E-29 
88 77:2.7338287846048033E-81 1.7547786986899631E-103 9.307196035151974E-87 
88 67:7.93503430017508E-47 5.324360435384381E-50 1.2945675980748266E-44 
88 68:4.450512510454068E-42 3.445053572022631E-46 2.101884710871999E-39 
88 69:3.367567747391028E-14 2.3458890464574537E-36 2.6853397020948364E-34 
76 90:3.520454385447782E-18 1.185361751378467E-41 4.378252752872402E-39 1.1347528430036849E-44 
76 91:2.2172411472126223E-18 1.5407265741834608E-38 1.4918003742962603E-37 2.163951510143831E-43 
76 78:1.6259954091070504E-26 1.4845009009259927E-38 3.188457934995617E-35 3.092241824164313E-34 
76 77:1.111775168483605E-18 1.4073903009456435E-42 4.2746598027633555E-41 4.253693641837626E-46 
2 0:4.557782047336137E-25 2.3807969358664664E-46 2.838722614461989E-57 1.3071221829464306E-67 1.8731754633040786E-66 
76 79:1.9872052262217817E-27 6.730060291251695E-31 1.8994606822589916E-38 
2 1:4.808312892304536E-23 8.418128627699693E-46 1.8668410760530627E-58 7.657939979543427E-60 1.6536170517041446E-60 
2 3:2.580590504792372E-17 5.6407679609024525E-39 4.848518763776321E-39 2.6074125543669188E-40 8.442999841446012E-39 
2 4:1.6858485902685158E-17 4.122636846081385E-38 1.4596215844828498E-40 2.112079015846072E-54 9.971646816329195E-66 
85 4:7.120139196740729E-14 1.8562866375925586E-37 6.861853114635386E-54 2.5247783660165608E-51 
2 5:2.5724063210189736E-20 8.649664083169339E-35 9.481450737897824E-36 3.6566435675269E-35 
85 5:2.8721010027395266E-24 4.6657831480033023E-38 1.3700225676352104E-33 1.1228191517756638E-32 
2 6:5.955054607858681E-20 7.185682264026587E-34 9.657725465324863E-35 3.6546460981728985E-34 
88 60:3.366086190262882E-13 1.3105204481961752E-34 7.770012819530869E-33 
85 2:2.140753342787447E-24 1.5048752126595381E-30 5.638079190195573E-32 
2 7:2.2502619249697657E-20 1.0986392337179045E-34 9.816590343129482E-36 2.9377255896809335E-35 
88 61:2.8192484830479692E-93 3.3541447624441127E-113 1.792382398018195E-98 
85 3:2.89999141238427E-23 1.0327149476348855E-34 5.30699178915624E-35 
2 8:3.059081568254383E-22 2.5365995454785687E-27 7.909512306587452E-28 3.892803514302503E-27 
88 62:2.056687547725094E-46 8.07522132451981E-66 2.7395848081209445E-56 
85 8:5.727436813329217E-14 1.2969582046158048E-21 1.8843317790522523E-22 
2 9:4.035564281206378E-14 1.2462032537765383E-33 4.726525460350622E-28 8.292295830651904E-28 2.9012115389996175E-27 
88 63:3.93707366549612E-175 3.177940039874389E-129 4.3454496081029955E-104 
85 9:1.2064362245746616E-18 3.076308315519833E-30 2.65352684094111E-33 
88 64:4.820553645907073E-18 4.107781540339745E-25 
85 6:8.027099730070349E-24 6.910671002252122E-38 3.1445295727313024E-33 3.7182790108613996E-32 
88 65:4.963371111105954E-18 4.107781540339745E-25 
85 7:2.0787213581739787E-24 4.0112675707646617E-38 1.1687319495667123E-33 9.407965129638184E-33 
88 66:3.5513852752562942E-87 1.7018526813863042E-107 1.7174109653795301E-90 
88 57:2.871977217287567E-28 5.668483991833255E-36 
88 58:7.5677009714837E-14 1.8214835841149224E-18 
88 59:1.777152919131738E-26 6.0153540379974924E-36 
85 0:2.726289476921363E-29 5.463928532469311E-36 3.8218100682444666E-43 
85 1:1.3131392841642046E-28 4.0875503555350275E-36 4.1297921410163866E-48 
76 81:1.3988529730557755E-14 3.6769385382021246E-37 8.897272774395599E-37 3.566920349477277E-43 
76 80:2.7689683797799558E-17 4.506873574049618E-41 5.97438878998947E-38 2.9700849245566354E-43 
76 83:8.224808306622754E-18 4.51662167839147E-38 1.0023449606555678E-37 1.3450372478161538E-43 
76 82:6.394679082347498E-18 9.084304855716451E-38 4.658626801561863E-37 2.0246271156674474E-42 
76 85:1.0551317193257715E-16 3.257750710025616E-34 3.6566725387390445E-30 4.790187527223128E-28 
76 84:1.0159652286665445E-17 1.5079311660048013E-38 9.91629782470278E-38 1.984733385477955E-43 
76 87:2.5029921264715964E-18 1.5407265741834608E-38 1.6257207601355143E-37 2.3849781712092057E-43 
76 86:1.0551317193257715E-16 3.257750710025616E-34 3.6566725387390445E-30 4.790187527223128E-28 
88 90:1.4683971872850678E-129 8.423329225203646E-119 1.3850354219807375E-97 
88 91:5.609415121476079E-88 4.106002124467819E-106 3.403697626181861E-88 
88 89:8.209528539896438E-89 2.6059816225023387E-107 3.28935468322916E-89 
88 80:4.385331733406367E-127 4.6094994503152275E-116 1.7497499147040872E-94 
88 81:1.7306985599883643E-86 5.265987858194481E-103 2.8634089430347085E-87 
88 82:2.3900804528071833E-89 6.430306082739743E-106 5.9972117326946004E-89 
88 83:1.4502355405053077E-87 6.501057205125646E-106 1.9291614541386507E-88 
88 84:1.6066616688290438E-91 3.6356135387243444E-108 6.392706251706885E-90 
88 85:4.360690691875574E-31 1.895882509038272E-45 
88 86:4.360690691875574E-31 1.895882509038272E-45 
88 87:8.209528539896438E-89 2.6059816225023387E-107 3.28935468322916E-89 
88 78:1.3236223646270693E-18 1.9297494350354608E-38 3.708345228341608E-36 
88 79:2.2419905010138804E-73 4.1410488805540015E-102 1.0739625812051907E-83 
72 5:2.8012957242183917E-150 4.2211999606981185E-119 8.073828738185259E-99 2.237410439291359E-84 
72 4:6.113376642768338E-23 1.601176425989065E-37 1.8801037322087426E-38 
72 7:1.418310498785742E-150 3.4139331357408055E-119 6.364699793200929E-99 3.539617920729344E-84 
72 6:3.218456565619055E-150 5.569378264357758E-119 4.2608113053253275E-98 2.8133299911261306E-83 
72 9:4.082096059058039E-16 5.501102851011056E-31 5.389154382894708E-31 
72 8:5.315115209441116E-19 9.526489699889908E-25 
72 1:6.523725416015826E-26 1.8257193675491795E-37 1.4989837988053156E-38 
72 0:8.350914735807031E-25 3.4947882456429455E-37 2.3443417283079536E-38 
72 3:3.553555388960968E-20 9.095136082762954E-49 6.796788386448898E-43 
72 2:5.03949916406137E-19 5.3938350202969456E-33 3.381033283587055E-38 
69 91:4.534880032555574E-33 1.2269613998277835E-42 9.061095083473946E-49 
70 80:2.639190938285989E-32 4.8862759843071E-38 1.0285526618127297E-37 
37 3:1.289673472052528E-14 2.3237874506073237E-31 1.3303456787820566E-35 3.9096149003441556E-36 2.4250910130978028E-36 
70 81:3.4703909067206985E-30 2.956522680976265E-40 2.116940116466637E-43 
37 4:9.224033675623413E-18 1.9165835035457023E-46 6.088698520473671E-54 1.421669666756825E-55 1.4132678598631462E-56 
37 5:8.970735908125737E-18 4.230803309114989E-27 1.340224213991923E-28 8.693188707225399E-29 
37 6:1.9332627612643282E-17 1.4104931650795722E-26 5.535212975312211E-28 3.975197182091483E-28 
37 7:7.7238020624454E-18 3.095028244372111E-27 1.0855507574839036E-28 7.248489850990341E-29 
82 69:3.684853070536819E-21 3.9911911177748945E-29 
37 8:2.230030747037994E-21 7.397141986650376E-33 3.662091917788203E-32 2.1242270493102902E-30 
37 9:9.400308403050455E-16 4.152528936102743E-27 7.516764752515879E-33 2.9376012336122017E-33 5.056278893355345E-36 
69 90:1.8406819340548477E-33 1.2251510375928681E-37 1.6631310446950582E-38 
82 66:6.447442631245459E-89 4.665473684373402E-109 1.2787153236331958E-92 
82 65:2.2863521123600545E-20 1.6007315720210838E-26 
82 68:2.99230441318346E-39 8.931894017990668E-53 4.96062462139059E-44 
82 67:1.2047341746102111E-47 6.3578142274356525E-52 1.2969659412065525E-41 
82 62:5.0107577294344007E-48 1.0439794237632479E-64 1.3179901265628882E-58 
82 61:1.4310526637468773E-94 2.576133855398477E-114 1.1227108395051985E-97 
37 0:4.53165172839391E-20 6.093563951662796E-58 2.6438721992681645E-54 3.38722614461989E-55 5.359342405108547E-55 
82 64:2.2638076869218348E-20 1.634010517121462E-26 
37 1:7.302817908517459E-18 2.2175251898761725E-56 7.957700283220946E-52 3.5679854627755655E-52 8.242242512987437E-52 
82 63:7.862851908500888E-89 4.847206201032216E-109 4.860048941673069E-93 
37 2:3.2912465763219828E-15 9.983460642858698E-37 1.0908980684393625E-39 2.6160941624152434E-39 3.551352838582714E-38 
82 71:4.3141164155756135E-21 4.950528370465101E-29 
82 70:9.359147242021448E-21 1.9633687901287294E-28 
70 79:5.007701776089137E-22 1.3336064349867203E-32 4.3876913935843545E-39 
70 77:1.5846471998570278E-13 3.7000129201065485E-42 3.2491398845236463E-42 1.607497220629774E-42 
70 78:1.0599284055892226E-13 1.5867824989033382E-35 4.780555471742489E-34 1.789790640117782E-34 
70 75:5.6090669748924415E-14 2.174628005375383E-33 2.03737701721933E-33 3.209431832512094E-34 
70 76:6.251629519426193E-23 5.701906063862462E-29 4.766590925443248E-28 
70 73:2.2626820129680732E-177 3.8607754075442594E-137 2.302834918947607E-120 2.039964906824369E-108 
70 74:8.321515690966525E-157 3.78286020212617E-117 3.928718147488819E-100 1.4721803801605962E-88 
70 71:8.321515690966525E-157 3.78286020212617E-117 3.928718147488819E-100 1.4721803801605962E-88 
70 72:3.8131682963795074E-150 2.5153474618953562E-111 3.7923220526103645E-94 1.6723143779123427E-82 
70 91:4.1916848669964E-32 4.7364569044817295E-43 3.564935913950543E-52 
70 90:3.816371244948973E-32 2.0351450107886757E-38 
82 59:2.8578231245150124E-24 1.9553149991605798E-32 
82 58:8.895957553968523E-14 1.2575248015757888E-15 
82 55:8.198929410572361E-16 5.622103130301982E-26 
82 54:3.481562543760091E-25 5.103828916126846E-47 
82 57:7.10211294029905E-30 4.593755488144062E-38 
82 51:1.1808281092004312E-16 4.411713507855348E-36 4.233733237709072E-36 
82 50:1.9060174429174992E-13 7.577990637177876E-21 
82 53:8.123265553061795E-29 3.480854645706695E-50 
82 52:4.7580033097135217E-23 9.731122525161326E-41 
82 60:1.3683282542615076E-21 5.596572380835226E-29 
70 88:5.3018469563091516E-14 3.8371904106505005E-39 1.492334199057838E-42 4.119425109414734E-41 
70 89:4.464090227215934E-32 5.867120959275359E-43 4.569307861381956E-52 
70 86:8.215524397725753E-24 8.876500028238556E-38 2.011115159926936E-34 6.371314578290044E-36 
70 87:4.464090227215934E-32 5.867120959275359E-43 4.569307861381956E-52 
70 84:7.890510220423207E-33 2.141283299253651E-42 2.7990753226738583E-51 
70 85:8.215524397725753E-24 8.876500028238556E-38 2.011115159926936E-34 6.371314578290044E-36 
70 82:2.3780577907855657E-32 6.867965021325912E-42 8.970460922866963E-51 
70 83:3.581178886224923E-32 2.032920740948769E-43 1.4711552818865523E-52 
82 88:2.4441514855414723E-89 1.0823219675078662E-109 8.935646264503206E-94 
82 87:7.404729687387578E-172 1.8702859985501628E-135 3.2255935705836255E-114 
82 89:7.404729687387578E-172 1.8702859985501628E-135 3.2255935705836255E-114 
82 84:3.8644502881493224E-174 2.406458815419644E-135 1.445090707658219E-113 
82 83:1.766503501967802E-169 5.11992102488165E-134 2.4979440010088512E-113 
82 86:2.3562367365822372E-27 1.5677930369135954E-37 
82 85:2.3562367365822372E-27 1.5677930369135954E-37 
82 91:1.1021392447075917E-169 4.391714420773056E-134 4.817304277793122E-113 
82 90:1.222590226055445E-92 4.266807163154641E-117 1.0889986453229601E-101 
24 4:2.0553959652673498E-16 2.56979484357561E-34 5.319206483925424E-35 4.033325871969209E-39 
24 3:4.937954093957228E-14 2.2903356681185237E-29 5.064501938400221E-32 1.4702384838508102E-31 
24 2:9.080246971152502E-22 1.2449130595634481E-43 9.168462057408979E-38 5.822786384254035E-37 
24 1:1.2276431105183472E-17 7.511922638089642E-34 4.8561511174947226E-42 2.8094289880214018E-43 
24 0:3.024425086349745E-18 2.6683470280454024E-34 2.392618534650264E-39 3.340413856996739E-42 
82 77:5.997173049740863E-87 8.3815129522134E-111 5.051065367228884E-95 
82 76:1.2789396847648733E-17 7.145940726883648E-33 3.1036416906307567E-29 
82 79:1.977836214826557E-119 3.857251390458772E-121 6.211399247539184E-103 
82 78:3.5380203147399846E-21 1.5860707325545682E-39 4.259728182620677E-35 
24 9:3.9211489257190107E-13 9.722934678865998E-30 2.8194474238085913E-30 2.332344702586917E-29 
82 73:9.359147242021448E-21 1.9633687901287294E-28 
24 8:2.480445008191956E-19 7.980783878479249E-25 4.874897794856011E-26 
82 72:3.684853070536819E-21 3.9911911177748945E-29 
24 7:8.8717173883982E-14 9.20685699362986E-23 3.226138402086695E-22 7.483849255573484E-22 
82 75:7.518032058884739E-19 5.927853196643248E-36 2.2413870469355752E-33 
24 6:1.2545273381272597E-13 2.7104026960395703E-22 1.064519037359672E-21 2.1519973139089153E-21 
82 74:4.3141164155756135E-21 4.950528370465101E-29 
24 5:1.1667164090941592E-13 8.96840423183702E-23 3.097896206207233E-22 7.874381717170774E-22 
82 80:1.7405240302376913E-87 3.766110483157829E-111 1.5440881228632503E-95 
82 81:1.0584855314148135E-86 1.0572476768952134E-105 5.562802162222383E-91 
11 6:8.033790652776093E-14 2.2502541527154702E-30 4.797664903919392E-28 
11 5:5.907814846249266E-14 1.1669573489773268E-30 1.338700852149961E-28 
11 4:1.029279636382855E-14 8.610491921518886E-41 1.5445956406980105E-43 
11 3:4.416591275799998E-27 7.892180179507985E-39 
11 2:1.5358285378524329E-28 6.310775142465421E-39 
11 1:3.5264427635649153E-13 1.0174036318189872E-38 2.2213646834982605E-42 
11 0:3.045347994913837E-13 2.311437338531417E-40 3.2532791140873664E-45 
11 9:6.423200800853083E-13 4.407264570645128E-23 4.255254821129339E-27 
11 8:5.448249221997345E-17 1.7161836987847304E-21 
11 7:4.879327979804574E-14 1.2366977867728666E-30 1.300041659283025E-28 
57 29:1.5480918085750825E-15 4.2149333221926425E-42 6.857481940863048E-48 
21 70:3.367950953966492E-21 2.146611141681978E-27 
21 71:1.1122950845154933E-21 4.591653531556906E-28 
21 72:9.877524816807967E-22 5.196280509984237E-28 
57 26:3.970882567062703E-36 3.226069370914596E-39 
33 59:2.535915587100545E-31 2.215900788728366E-38 
21 73:3.367950953966492E-21 2.146611141681978E-27 
57 25:5.89040809742534E-45 5.654635494395227E-52 
33 58:1.3702717490991957E-16 5.279614620543001E-19 
21 74:1.1122950845154933E-21 4.591653531556906E-28 
57 28:1.2892138772775556E-15 1.4462511962703444E-44 5.386253161364394E-48 
33 57:1.7501484500570483E-29 5.9317689339886894E-37 
21 75:1.987233295093842E-13 4.6122111441691E-34 1.077288851167548E-41 
57 27:1.0758773874151972E-18 1.2085599187348508E-32 7.058749349159303E-32 
21 76:1.4860394768340188E-21 2.4002431161143704E-30 
69 11:2.9989153299772005E-14 4.208473268918479E-33 3.650262773304739E-32 6.112216154156213E-32 
45 44:9.271066156361142E-37 3.2574296415095945E-55 1.4914174130542588E-48 6.559855294806658E-48 
69 12:1.2466587598709227E-22 7.887183486401781E-43 1.1717530882536118E-54 
69 13:1.237649499945457E-21 4.803184999678932E-41 5.076054555343315E-41 
45 42:9.758471373453746E-59 3.8285176924225513E-112 1.320253079356532E-97 2.1698274508165582E-96 
69 14:3.6920442316366217E-19 4.6753378375764665E-36 1.206370463553308E-37 
45 43:4.9153655655177056E-58 7.641624096076078E-122 2.7886773447092163E-108 1.607775737896684E-106 
45 40:5.411087617663875E-15 9.076916411552587E-33 5.74244579937937E-28 3.929182342933669E-28 
45 41:7.642049608567192E-34 8.692833363892866E-41 1.2578497383871838E-41 
69 10:4.481265458675388E-28 2.1262317619543866E-42 1.4612214993667602E-42 
45 39:3.4350114772323737E-22 4.370670893939851E-28 6.603450983668831E-29 
45 37:3.1277256976277286E-42 2.5107209806283503E-100 1.1779771755099766E-92 1.5775875607999324E-93 
45 38:5.347918354210524E-16 1.7423576022448491E-46 1.6904489466244868E-45 2.5884002200286406E-54 
45 35:6.881271957411617E-21 4.337945115077919E-27 1.2796978706581284E-26 
45 36:1.239978213760455E-30 2.366050601945443E-41 3.16785539383502E-41 
57 33:1.4457637910532517E-23 1.323425081563008E-30 
33 66:1.4023400703233568E-19 5.630376456909068E-33 
21 66:1.5956671236752193E-21 3.2249103859079705E-35 
57 32:8.631791662895079E-23 5.921431826322822E-44 7.834845449994932E-43 
33 65:1.9553748247356658E-16 7.703858457922569E-28 
21 67:3.401441597726771E-21 1.0200850595510124E-34 
57 35:2.375632369586224E-25 1.717677877760319E-25 
33 64:1.9174384515182322E-16 7.084145533907237E-28 
21 68:3.5807708210920327E-13 5.112565558964984E-31 1.0409457900807381E-38 
57 34:1.7544034740387093E-20 9.380422866577076E-30 
33 63:7.900651936690325E-23 2.133934594925651E-38 
21 69:9.877524816807967E-22 5.196280509984237E-28 
33 61:2.131898264300171E-22 7.984203670369368E-36 
57 31:3.084447208986205E-28 2.634398120317912E-45 
33 60:4.7998100461050124E-23 6.217407051610878E-32 
57 30:5.408882689300837E-21 9.538365366687324E-62 1.0957333475686601E-53 
21 80:4.765176880963262E-23 6.052168925283765E-41 
21 81:6.180146864517172E-25 2.2015998408242322E-39 
21 82:3.3194754039240554E-26 8.066667288447011E-45 
21 83:1.164944335114734E-26 1.0812138395868891E-45 
57 37:3.381621264483865E-36 4.782373570568152E-50 
21 84:2.687412367832816E-26 4.422583683862002E-46 
33 48:8.187292675116661E-16 7.566592674805772E-43 2.2783741687574028E-38 
57 36:1.1114308901953411E-17 1.032161781396439E-39 3.6231614959162405E-41 
21 85:4.0878404635994236E-24 9.203592646825655E-33 
33 47:4.776298976860444E-38 3.998801518387599E-51 
57 39:3.5911474834030786E-16 6.99499984139989E-31 2.903646951512465E-29 
21 86:4.0878404635994236E-24 9.203592646825655E-33 
33 46:2.0700233478519042E-16 9.20740105143056E-42 2.181788364624429E-37 
57 38:3.320386148717389E-19 7.23034693193889E-42 3.9638422694824764E-39 
21 87:4.6718942849059714E-26 1.5197011101888037E-45 
33 45:1.3005546280665428E-25 1.8413869432345635E-35 
69 22:2.7964564867058296E-13 1.0715023453474852E-21 9.045931365608843E-23 
45 33:9.541730783662487E-22 2.0980937814057232E-33 8.711749328270509E-34 
69 23:2.8817756094692775E-16 3.186133089475993E-32 1.9982414729230928E-36 3.0143150138601023E-44 
45 34:6.324701619036346E-15 1.4737160934239753E-41 2.492659909528308E-38 2.9000571734056237E-37 
69 24:6.29808774686494E-14 5.605198679518691E-25 5.744109166390084E-28 1.0750959917496996E-34 
45 31:2.6017226292958386E-25 3.2678740390187217E-46 7.817940999211641E-67 6.393441227827898E-65 
69 25:9.988557582284446E-19 3.7551980219084777E-41 5.1231703929956E-43 
45 32:2.407290498925001E-19 1.7049821323436684E-45 3.7698549930796194E-63 1.7029860919308133E-64 
45 30:1.1864874253322286E-13 3.3431588035826603E-40 3.2629419624171897E-41 2.1592244531971074E-41 
69 20:4.2378336308052474E-30 1.555364203877734E-39 7.131550668093294E-41 
69 21:1.2339436729774039E-24 4.242475585253749E-37 2.7545241648543704E-42 
69 19:1.5229014691012172E-19 2.9069311342847793E-34 1.4077500524154022E-34 
45 28:1.311889824758483E-37 2.134068928381606E-62 9.040709166854279E-54 5.141544796020917E-53 
45 29:1.7438739740313596E-31 4.792624553308592E-63 1.5126272765885348E-76 1.6675060867627708E-85 
69 15:6.87326458598795E-17 9.923260756375532E-35 7.537218803938544E-36 
45 26:5.121429660077412E-35 1.020924383335693E-48 1.3313202724208334E-42 9.671279995729402E-43 
69 16:6.87326458598795E-17 9.923260756375532E-35 7.537218803938544E-36 
45 27:1.2647971968784405E-16 8.395051986021528E-39 4.416897023656174E-34 2.1717074423682013E-34 
69 17:6.87326458598795E-17 9.923260756375532E-35 7.537218803938544E-36 
45 24:4.850532935053642E-23 1.7217473244935046E-28 2.716351826106197E-29 
69 18:5.946537063298465E-23 4.50482337750153E-33 3.7930028725961448E-34 
45 25:2.349966229781387E-57 9.970995521287615E-117 9.979853917693506E-107 2.68913836815186E-104 
57 44:1.1704107897589202E-15 2.8065140546775814E-42 1.3785289491620885E-44 
33 55:4.765511087897979E-19 1.5256157957078503E-25 
21 77:2.2229346788659968E-13 2.6545046431447163E-33 1.0280438479498348E-43 
57 43:5.879963699916212E-14 2.5182718931979123E-53 5.357047531292575E-57 
33 54:7.903683115865659E-34 6.712033314990812E-48 
21 78:5.290985428577647E-18 4.572899081941323E-33 5.5969946247089285E-39 
57 46:3.653032472792344E-15 9.316634675863926E-42 2.4167910323629327E-40 
33 53:5.909602464737283E-32 1.835495574478404E-46 
21 79:1.8975337082668806E-19 7.12920906431385E-42 
57 45:1.4851198281857928E-29 6.752767185095613E-38 
33 52:5.360710321864594E-33 1.3419185654283912E-48 
57 40:4.500800350312829E-24 1.3899133424470374E-25 
33 51:2.928663141172118E-15 1.982095835004368E-42 1.1827272529433527E-40 
33 50:1.4625517243523379E-18 7.400538461777607E-22 
57 42:3.930923075851857E-14 1.1418163503561541E-38 1.6427103134170278E-50 
57 41:1.5087512446240364E-20 3.461807159286346E-41 2.9763476947667377E-40 
33 39:8.99350861321221E-23 1.5599691596949546E-30 
33 38:1.0119552815576842E-14 1.5838144358742387E-40 4.38889873374433E-38 
21 50:8.721479712861838E-19 1.0337331380943055E-26 2.419324000410375E-25 
57 48:5.649297246779451E-22 1.1275887599714984E-40 4.887707253595387E-40 
33 37:1.7555812558097602E-27 1.264833347323391E-39 
21 51:5.810241965820734E-25 1.2757844536260675E-40 6.671633137161635E-42 
57 47:1.2511769288674637E-20 5.587172423077013E-44 1.3503948369087988E-42 
33 36:1.0055820330351896E-28 3.3290275044535016E-35 
21 52:1.2514883866976313E-21 2.9210774209794905E-53 2.514207680852585E-55 
33 35:2.7840214887286767E-18 2.2563709168462056E-22 
21 53:5.009800812666909E-27 1.3878992218418998E-98 1.2783492975436567E-91 
33 34:9.067500474107512E-15 2.2138489135942946E-20 
21 54:1.191051337294074E-29 2.926774483378257E-93 1.3379780325004586E-85 
69 33:2.6958189142623274E-19 2.6608340509021253E-32 9.99625549007821E-32 
45 22:2.698050920692982E-18 1.709384252478997E-30 9.853283293064378E-28 1.3064316599861205E-27 
69 34:3.048928520864425E-21 5.071296552033602E-22 
45 23:1.835881379496023E-30 8.551099021398636E-39 6.117360987003301E-40 
69 35:1.0560639785108455E-19 6.490458075801569E-22 
45 20:1.0733475222407643E-35 7.033605429229923E-45 3.4642635268486776E-45 
69 36:2.7327495301955268E-21 7.353436090731641E-33 5.734515793863182E-35 
45 21:1.403514268981145E-17 6.179292395937052E-55 1.8971358367393674E-82 2.887291798672246E-82 
69 30:1.4323833573554475E-17 4.4956942004194777E-38 6.721627407336918E-37 
69 31:1.3642239928699582E-14 3.9904948246076194E-33 1.4554925539182352E-47 
69 32:5.910716648137532E-26 5.05207112402606E-39 4.7432264213857935E-39 
70 19:9.512834617220567E-19 1.6443620755416195E-32 6.874618489368763E-33 
45 19:2.800761899456814E-25 7.45873109080514E-45 3.4727234888310706E-40 5.3548039199758E-40 
70 17:5.002750358010737E-16 3.0215371213228953E-33 4.160854552867606E-33 
45 17:3.617281686948139E-29 2.7222935278002783E-16 5.637924458380624E-31 6.355261152488977E-30 
70 18:2.4120020826902293E-20 3.670598402084547E-32 6.883283471005966E-33 
45 18:4.654216944835787E-28 1.5367886494929824E-44 1.6991371380339313E-42 
69 26:6.22652428245055E-18 6.205790219247246E-36 7.644099805115279E-38 
70 15:5.002750358010737E-16 3.0215371213228953E-33 4.160854552867606E-33 
45 15:3.617281686948139E-29 2.7222935278002783E-16 5.637924458380624E-31 6.355261152488977E-30 
69 27:2.4507624023352128E-19 2.43400107848075E-29 1.1986725557595436E-29 
70 16:5.002750358010737E-16 3.0215371213228953E-33 4.160854552867606E-33 
45 16:3.617281686948139E-29 2.7222935278002783E-16 5.637924458380624E-31 6.355261152488977E-30 
69 28:4.0045367368143345E-21 1.4886631867481485E-40 3.336381550087849E-40 
70 13:1.1316349969324417E-19 9.236096766182433E-41 9.751624490642207E-40 
45 13:1.3111857950004603E-36 2.8215694602722193E-55 1.32736687454886E-52 6.114537131380464E-54 
69 29:8.004973080532493E-24 3.5212203079317847E-42 2.4054530586224692E-45 
70 14:4.618744676258492E-18 4.7158002071859E-36 1.6507370263175608E-42 
45 14:2.619040987684121E-35 1.3778558657670559E-58 5.208543671894281E-50 4.291100058101797E-49 
57 55:2.64765863685913E-20 1.0047742501502832E-27 
70 11:5.850100459630855E-14 1.870904925809963E-32 7.968146908574386E-33 2.502423487051655E-35 
33 44:1.7687629990953096E-30 7.936248861364745E-43 
21 44:1.1003569019172598E-25 1.446727414606242E-50 1.6483863245631214E-46 
57 54:2.686987595924054E-13 3.087321352448902E-46 1.1738380994600634E-54 
70 12:4.745160569072669E-21 4.5874501666848476E-40 1.0785426429277115E-40 
33 43:2.4611698175385583E-31 7.4471253540261835E-62 
21 45:3.5307952259705215E-17 1.3704738277108845E-51 4.873599828388625E-70 
33 42:7.25143553536842E-32 5.399866939006457E-45 
21 46:9.349633305042328E-19 8.531370372788405E-39 7.050592712112592E-43 
70 10:7.541241831127244E-25 5.843640406356692E-41 2.3267796673111247E-40 
57 56:5.40230658716546E-15 3.211296350882242E-14 
33 41:4.909694177337972E-14 6.112015283360847E-43 2.0193404775894818E-37 
21 47:2.22821981178709E-19 2.094195058711609E-41 1.342346039414656E-43 
57 51:1.3090891789078874E-23 7.811635677752428E-41 5.938104179383688E-41 
33 40:1.690729565966231E-20 5.40504326036741E-25 
21 48:2.6946483365821356E-21 4.219580173911962E-41 1.1857506598643897E-41 
57 50:7.577874588316664E-15 1.3134835624524685E-26 2.0000557034533822E-24 
57 53:1.1805844065918848E-15 1.1529957239862938E-44 7.123349881900943E-52 
57 52:6.860383162393362E-42 3.2252454239999877E-50 
33 29:4.6217477001899546E-32 1.6579461973468632E-48 
21 60:1.288935107894434E-22 4.838616911803568E-30 
33 28:8.341183310172016E-33 9.608216205461096E-46 
21 61:4.711120852336495E-25 2.8896541968618747E-40 
33 27:9.624693384568035E-29 1.250229281501724E-32 
57 59:9.421310748677624E-20 1.1075858045938329E-38 2.07662861037678E-40 
33 26:4.02856148008593E-28 1.781354051054384E-39 
57 58:2.340438618275839E-15 6.773539931252655E-18 
21 63:2.8661353553630107E-24 5.6435271111774347E-39 
33 25:7.327984467927016E-30 5.06919637999484E-50 
21 64:1.7796441551093246E-15 1.8932434238956404E-25 
33 24:8.35999216556767E-25 7.356671858532536E-30 
21 65:1.830187124794424E-15 1.8932434238956404E-25 
33 23:8.528727806327859E-32 5.2952757129488865E-39 
69 44:1.0919385498070107E-22 1.5221587563894568E-41 8.476711701361408E-41 
45 11:2.2738923329612037E-13 1.0287692863536595E-31 9.730697012670214E-42 5.13620654840514E-41 
69 45:2.1081397444913538E-14 1.3791169300588987E-33 1.7167533551659927E-34 
45 12:9.199309277178064E-23 1.301658183494912E-49 4.4249817609873127E-45 1.115658937038851E-50 
69 46:8.259042720680448E-26 1.1625658867409534E-43 1.043778272403813E-40 
69 47:4.790961186297879E-29 1.1039844216008708E-39 4.860281039395494E-42 
45 10:7.344190864788377E-21 5.938684423689751E-48 4.311756755397626E-48 5.019500076979078E-55 
69 40:1.5499988781943415E-19 5.131912740540277E-22 
69 41:1.4147942182910027E-13 8.885706571228083E-37 2.633376890339242E-38 2.011610301734776E-41 
69 42:1.271276591629473E-21 5.8038743299145335E-40 9.04875522123168E-41 
69 43:1.7224126712977899E-19 1.3710670073861232E-42 1.155216125530827E-43 
70 28:2.0860556462026104E-19 2.301902659762533E-40 4.154974743899505E-40 
57 60:2.790483838648758E-30 4.61487638088474E-31 
70 29:1.474667694085918E-21 2.7374649822561288E-39 4.102288560909019E-44 
69 37:1.1968892715922446E-16 4.47159472024101E-37 3.811562953799401E-38 
70 26:2.8209621378985407E-16 2.8694357472270127E-34 2.0598169986824585E-35 
69 38:4.166502264113282E-24 1.3452732138339525E-34 4.982635222067232E-36 
70 27:1.0094587558478956E-16 4.037958808843542E-28 7.380398109486685E-29 
69 39:1.2172403735535479E-13 2.6251606309653948E-30 2.425436672523266E-30 7.202495205247885E-31 
70 24:1.0551665339841354E-13 1.0127197288479675E-23 1.0911494175507655E-25 2.66066384590568E-28 
70 25:4.6013760300303504E-17 7.984200334375453E-40 2.501301681393267E-40 
57 66:1.7542177958607692E-26 3.1053360040044597E-35 
70 22:3.3489303002802966E-20 1.0775291495397888E-22 
21 55:3.4432407813291797E-19 5.71371056746783E-26 
57 65:7.494512823012335E-18 3.089336734338626E-25 
70 23:4.936641190073335E-16 1.93777227964062E-30 6.357350031990803E-34 2.695575211653781E-37 
33 32:2.32835753613321E-38 2.8083486446742958E-43 
21 56:4.442379615553214E-14 2.562045906042772E-17 2.4437988291876127E-17 
70 20:7.504028829631761E-28 3.104102017780233E-38 5.323625459263368E-39 
57 68:2.283524388441843E-19 1.1110401923625924E-35 7.0995211823986365E-37 
33 31:6.174698514255869E-25 1.1798826078711173E-37 
21 57:7.139880369461881E-19 3.9199364540488784E-38 1.911368320913271E-39 
70 21:4.350633123903822E-21 7.557682086465686E-35 1.7235190037746825E-37 
57 67:6.570261009362048E-27 1.99154545363113E-33 
33 30:8.017313473669158E-16 5.085743509390437E-44 2.0498388034459066E-36 
21 58:7.16651588493333E-27 5.197531842925849E-29 
21 59:3.3580957355195134E-13 8.91236627836484E-59 4.191133723189609E-60 
57 61:2.6329861925064928E-14 2.918934454829528E-30 1.067715284176583E-38 
57 64:6.858758478336385E-18 2.964178037520918E-25 
57 63:1.7803906823595675E-27 3.5192087943374344E-44 
33 19:1.0596924674420268E-26 5.557589295429604E-37 
82 29:4.375931775648153E-25 2.2445319710744345E-43 
33 18:7.823862064248563E-25 1.7936653018588123E-35 
33 17:1.109590340020581E-25 3.06543150001399E-37 
69 50:4.794094505550617E-15 2.15890725297646E-22 3.893091147096574E-21 
33 16:1.109590340020581E-25 3.06543150001399E-37 
82 26:5.476616541295213E-19 6.190587818428404E-34 
33 15:1.109590340020581E-25 3.06543150001399E-37 
57 69:2.015613987446608E-13 3.4773577066888246E-35 2.584083202391535E-31 
82 25:1.527686550478547E-22 1.0366296625531214E-40 
33 14:2.6979360001492274E-26 1.3394858498338292E-41 
21 30:1.2519547219553749E-15 8.046537149821083E-38 3.568241947167324E-38 
82 28:3.4275959550008934E-24 4.411636141947872E-43 
33 13:7.832333821430903E-30 7.096907575460817E-42 
21 31:2.2541247353547415E-16 4.97631016890663E-45 2.8519509912733126E-62 
82 27:2.2293953312769473E-19 6.124285235722315E-27 
33 12:1.7691127505386172E-14 3.1567788047516453E-46 5.200842823255828E-51 
21 32:1.4153741407772877E-14 2.9007685205047613E-60 3.90060685761541E-63 
69 55:3.7306420828759074E-18 7.215570043611163E-34 8.450252561004954E-32 
82 22:9.486955721170174E-14 1.3754420494538354E-21 
82 21:3.78211748941441E-25 1.8638452867528676E-38 
69 57:1.9727261966378323E-13 3.566413602783316E-39 7.36836771087432E-40 1.1468954221818887E-36 
82 24:8.026171339180649E-23 3.1403247356600356E-27 
69 58:5.5026501691605566E-17 4.476623504226886E-23 
82 23:2.843440802315407E-13 4.279804635610444E-34 5.453445452006446E-38 
69 51:8.284844250823366E-16 6.602638641640342E-37 6.869202875845513E-38 3.3726545558075107E-38 
69 52:1.2774774691135957E-20 9.550859960744539E-43 1.477615335160716E-41 
82 20:7.645685806218516E-33 2.1839505972261228E-41 
69 53:1.4717509993741098E-22 2.1031651166407104E-44 3.551133836057E-45 
69 54:6.067924172126766E-23 2.4003701185013605E-43 1.4291185160600017E-45 
70 39:1.5658898355897101E-13 7.528476456393866E-29 3.9797022805148545E-29 4.513333627323781E-31 
57 71:2.7248349978608326E-13 3.0336719639103514E-35 2.324694656104673E-31 
57 70:2.118413937004036E-34 1.6783876016491318E-30 
69 48:1.1659003573531266E-13 2.9738951954997798E-34 2.0408662196464534E-38 2.250129394480252E-38 
70 37:2.4247713257189808E-15 1.6848321817418007E-35 1.2900068778291745E-36 
70 38:3.527974351654354E-22 4.5152677750106576E-33 4.33125296408133E-35 
70 35:5.979494939882821E-19 2.1384478387446918E-20 
70 36:2.5429284079101996E-19 3.538948705629685E-32 4.414498680524448E-33 
57 77:1.617570261783021E-19 3.7044846695586042E-37 4.0266633863521893E-39 
70 33:3.2545438931607762E-18 3.142908756969701E-30 2.4029618764017736E-28 
33 22:9.432252368205884E-19 1.6271680703357925E-24 
21 22:6.8068548173986584E-18 1.3452373180126656E-28 2.4861964763707924E-26 
57 76:1.232400223123277E-16 5.283975431682422E-32 1.8664060982902907E-29 
70 34:4.084919914680877E-20 9.932119152781421E-22 
33 21:3.2930575115728866E-34 1.2585611381067411E-48 
21 23:7.997805115386888E-18 8.959699307025807E-39 2.119143995000886E-41 
70 31:1.8252474355135819E-13 1.3263959324100486E-31 5.787550123437306E-33 
57 79:2.418740653231303E-22 8.672718227949362E-34 
33 20:7.557126069073579E-14 3.196137500505196E-43 2.0435432774663692E-41 
21 24:1.1001159620340922E-16 9.715628759828016E-29 3.996143407418461E-31 
70 32:1.1861199372717223E-22 7.376684545927885E-37 1.4780911354916876E-37 
57 78:5.406832492752748E-22 9.229249883370894E-42 5.2302448089410234E-40 
21 25:3.9413956481593746E-26 8.077392999375111E-92 1.325169357421104E-88 
57 73:2.118413937004036E-34 1.6783876016491318E-30 
21 26:4.828435258676167E-23 4.127774306170859E-43 1.0039265428702003E-42 
70 30:1.0672626936178542E-15 8.019982066582648E-33 2.039721204215823E-34 
57 72:2.015613987446608E-13 3.4773577066888246E-35 2.584083202391535E-31 
21 27:7.30079712240057E-30 1.1656282934927579E-38 2.438708002623913E-35 
57 75:1.8899137292765748E-17 1.5850804489388878E-36 1.6904992344643454E-39 
21 28:1.1902119338301358E-25 1.807461053233724E-55 4.054062246430204E-56 
57 74:2.7248349978608326E-13 3.0336719639103514E-35 2.324694656104673E-31 
21 29:1.3862748206940932E-27 1.0309273542935487E-55 9.052500023316763E-70 
82 19:2.116738965107202E-24 1.9599724267905757E-36 
82 18:1.9212739998715727E-25 9.706017288185683E-47 
69 60:6.523261220570976E-69 1.5482001208455476E-81 1.166144059961673E-67 2.5680994059071967E-57 
69 61:1.092414350137982E-32 5.083520365414655E-42 5.277747476130684E-43 
82 15:1.9304805428610994E-21 4.498092543551203E-34 
21 40:7.253433004722422E-26 5.327647152090581E-30 7.408489477922134E-27 
82 14:6.291047449284713E-21 2.5343214507036044E-40 
21 41:2.8038096481655925E-17 5.157815623474695E-44 7.980006653049678E-43 
82 17:1.9304805428610994E-21 4.498092543551203E-34 
21 42:1.2525531855361455E-16 4.9172954420391906E-67 9.66409871384736E-81 
82 16:1.9304805428610994E-21 4.498092543551203E-34 
21 43:4.563440248463425E-26 1.1798048853281602E-89 3.4121750809091674E-88 
82 11:1.2426434692729695E-18 2.878243855793043E-35 1.114784702284383E-32 
69 66:2.4795463882112925E-28 1.0392562351118981E-37 6.353636468432003E-39 
82 10:4.5197163146904707E-17 8.292000597264805E-60 1.6215739474948532E-55 
69 67:6.558075878934733E-30 5.003059821640637E-38 2.121009563199823E-36 
82 13:1.2342221902443137E-26 1.9046287248783227E-44 
69 68:7.913101065405912E-14 6.408372847970576E-40 5.0007775273701237E-39 3.3208928954113505E-37 
82 12:4.5821119190690715E-27 2.7488222974734614E-39 
69 63:2.7508686257261754E-14 2.4359042798046358E-40 2.972792731318261E-42 1.3300630764243644E-40 
69 64:2.2950789867232367E-13 1.863531954827594E-31 5.511624614427659E-24 1.4037889179526817E-22 
69 65:2.452093095943783E-13 1.9645989080575818E-31 5.743219458454121E-24 1.5077764341898513E-22 
57 80:3.098257023470495E-26 3.781560454880589E-42 
57 82:5.83017873845604E-29 3.667182697269525E-37 
57 81:1.8210232569654462E-25 1.4599140155304324E-35 
69 59:1.862800847001955E-23 6.028777022944407E-36 2.846636014294125E-39 
70 48:1.3274713185239514E-13 3.427820316132571E-32 1.0281000712540008E-37 6.360908863734653E-37 
70 46:2.758052050235231E-24 7.007339703642155E-37 1.4599643033702909E-41 
70 47:2.2433366678039457E-28 1.5767249309315862E-39 4.0682862445737485E-40 
57 88:1.8952867915507148E-27 2.0548617123086836E-44 
70 44:2.3086953864388394E-20 8.776581958734572E-40 3.190527473020574E-40 
33 11:1.2922149992072302E-13 4.070469475248479E-40 3.3450538928112864E-36 
21 33:1.3040210534824363E-23 5.810436272178127E-38 
57 87:2.369775770390365E-29 7.729047571522848E-38 
70 45:2.3876859779708313E-13 6.53498215555344E-33 1.6277748249789758E-33 
33 10:3.0276427996281757E-13 5.919698623067429E-45 1.307479706644034E-46 
21 34:1.3102388569190162E-21 2.6908865655030046E-31 
70 42:8.322637496624912E-20 8.186280084700195E-39 8.49419639645076E-40 
21 35:4.8953388236537684E-15 7.349342622731668E-26 3.098152690598992E-26 
70 43:1.0633402421088708E-17 2.412582326996292E-41 4.1780684672807976E-42 
57 89:2.369775770390365E-29 7.729047571522848E-38 
21 36:3.472487774243993E-19 3.0079712240056956E-44 2.1941229321917448E-42 
70 40:7.903469009925273E-19 8.88512632692202E-21 
57 84:4.631394002130657E-29 1.3419116651541632E-38 
21 37:4.7014210789754306E-18 9.787755279692343E-59 1.7379615553213516E-75 
70 41:2.2321070063339469E-13 6.724219165237331E-35 1.695837482080122E-36 6.554981242635733E-39 
57 83:2.65914747411917E-29 3.988019115568419E-38 
21 38:1.7034216572311499E-32 1.1687838287368221E-44 6.016237793674629E-51 
57 86:1.0981316907003859E-15 3.671020046280286E-33 2.0176680522900697E-30 
21 39:3.434908924724162E-14 5.461975023083595E-26 2.5604525939121485E-30 
57 85:1.0981316907003859E-15 3.671020046280286E-33 2.0176680522900697E-30 
69 70:3.218456565619055E-150 5.569378264357758E-119 4.2608113053253275E-98 2.8133299911261306E-83 
69 71:2.8012957242183917E-150 4.2211999606981185E-119 8.073828738185259E-99 2.237410439291359E-84 
69 72:1.418310498785742E-150 3.4139331357408055E-119 6.364699793200929E-99 3.539617920729344E-84 
82 48:2.0973239906263468E-13 3.3093460337207046E-38 4.445561092375667E-36 
82 47:2.3826881403479455E-30 4.653791432344674E-39 
21 10:1.5965920219364105E-13 1.0155382907880133E-49 2.383688214464476E-55 
69 77:8.277068977122127E-14 1.7043554684931208E-42 4.502154253693642E-42 1.087230834337156E-41 
82 44:2.994304321891689E-23 6.024057702588431E-41 
69 78:7.419777356391469E-14 6.106491077003061E-38 1.7711918759607877E-34 2.9738874589090324E-36 
82 43:3.579418811829866E-23 4.140313904432989E-43 
69 79:1.3228371006661978E-22 5.9459955019461396E-33 8.130576631318184E-38 
82 46:1.9968682280654112E-13 1.5793631083764842E-35 1.4216913889424004E-35 
82 45:6.833885339083168E-18 8.868028461370041E-32 
82 40:2.544769716508105E-13 1.1544424664560768E-22 
69 73:3.218456565619055E-150 5.569378264357758E-119 4.2608113053253275E-98 2.8133299911261306E-83 
69 74:2.8012957242183917E-150 4.2211999606981185E-119 8.073828738185259E-99 2.237410439291359E-84 
82 42:2.3513240014575738E-22 9.327659317679116E-38 
69 75:2.910838112612268E-14 4.354926931768685E-34 3.880209723501983E-33 4.276477901589018E-33 
82 41:1.50183473249577E-15 7.763630132164179E-38 1.8424613499267732E-36 
69 76:3.4510184834889547E-13 1.735499114547189E-32 1.329823242111192E-30 8.665213734924286E-31 
57 91:2.3206484191437298E-29 5.982744307996773E-38 
57 90:5.0746619690087645E-26 6.4829535827764924E-43 
70 59:2.9013375791743354E-21 3.841267593974434E-33 6.181381275438878E-34 
70 57:6.98258261325015E-27 5.714903536318265E-38 3.128770137378642E-35 
70 58:6.724257848191069E-16 1.4566530425303604E-17 
70 55:5.709565288702489E-17 4.421925807642049E-34 9.007983387992346E-33 
70 53:3.5378501097435394E-20 1.5129406085138088E-43 7.173328258129803E-44 
70 54:1.2085947333932146E-20 8.334048967977478E-43 6.734392782070296E-44 
70 51:1.1341068376762686E-15 8.098508462669789E-35 4.097530557599305E-37 3.4227025613530992E-37 
70 52:1.1498159851890705E-19 2.559070804504862E-42 1.8937317368104666E-41 
70 50:5.691577715214547E-19 4.0741273705881125E-21 
69 80:1.3311539357197622E-33 1.749796334248572E-37 1.2997897968293904E-37 
69 81:2.4215219576050298E-30 5.588371594642875E-39 7.126135054570042E-41 
69 82:3.266311247687726E-33 1.2875659834483378E-41 8.105161930712641E-48 
69 83:4.166734361835707E-33 5.1952754187623155E-43 4.301196309027286E-49 
82 37:1.8461323622364627E-20 2.799937952542205E-39 
82 36:1.777303782651314E-25 1.520387077108279E-34 
82 39:1.0479328216352213E-22 3.176922678191092E-32 
21 20:3.655236789499373E-18 3.0972511091006883E-43 2.3486508920993483E-45 
82 38:7.238315620408816E-28 5.0387255049866197E-48 
82 33:1.633886731669502E-19 8.402363064277918E-29 
69 88:2.8037675649622183E-14 2.1190212593777153E-40 2.6699709645749244E-42 5.474759759515813E-40 
82 32:1.2988111180998315E-27 2.38162049082479E-38 
69 89:4.935558067368685E-33 1.570748414579141E-42 1.4106706154225844E-48 
82 35:2.660590348293579E-15 2.91011860967275E-21 
82 34:1.7169119552763161E-13 2.2478780465727287E-22 
69 84:8.597711980652335E-34 8.030465147045512E-42 2.1260808984348103E-48 
69 85:1.795705263744247E-24 9.198806398779476E-39 1.4325690355333877E-33 3.727032963292198E-36 
82 31:2.220765164298109E-16 1.242492605753393E-32 
69 86:1.795705263744247E-24 9.198806398779476E-39 1.4325690355333877E-33 3.727032963292198E-36 
82 30:2.502473774891514E-15 2.3184628322575603E-39 2.4220441774804864E-35 
69 87:4.935558067368685E-33 1.570748414579141E-42 1.4106706154225844E-48 
21 19:1.3362836810639904E-21 3.556684605029581E-43 3.016582881765359E-41 
70 68:1.320396206285361E-13 3.42218807806839E-39 6.526123759147551E-39 1.3552263378306135E-36 
70 69:3.8131682963795074E-150 2.5153474618953562E-111 3.7923220526103645E-94 1.6723143779123427E-82 
70 66:2.3584184551730326E-27 1.675076340809201E-39 8.600922665812547E-41 
21 11:1.550121713502271E-13 9.810372539692903E-33 2.813517193780953E-39 
70 67:1.5169984503608733E-28 1.133197788263437E-39 2.0719634461560363E-36 
21 12:1.478974497679205E-39 2.1925140755525295E-61 1.2980208731661366E-55 
70 64:1.828960999072383E-13 9.854907977121353E-30 3.71330825130613E-22 1.9291459809571557E-21 
21 13:5.975316874807637E-28 2.92364226489708E-58 7.123729625035364E-53 
70 65:1.934387521188588E-13 9.854907977121353E-30 3.71330825130613E-22 1.9485686920287584E-21 
21 14:3.7863547194682538E-19 1.387821499298943E-48 8.34133875525793E-50 
21 15:9.644357187936218E-19 2.8392433554998025E-14 2.891092063906584E-27 
70 63:5.2523714584788774E-14 4.3605746430143614E-39 1.6609454578088893E-42 1.1921815561223898E-41 
21 16:9.644357187936218E-19 2.8392433554998025E-14 2.891092063906584E-27 
70 60:5.7276689110516425E-71 1.4873750443886894E-97 1.927358828494483E-86 1.0541839869592025E-76 
21 17:9.644357187936218E-19 2.8392433554998025E-14 2.891092063906584E-27 
70 61:1.7654087743770304E-31 7.210966772116399E-44 6.137321391131856E-45 
21 18:1.3675980936214662E-13 1.2571699045878061E-36 3.978749102304629E-39 
86 9:1.2064362245746616E-18 3.076308315519833E-30 2.65352684094111E-33 
3 0:5.729332798602238E-21 2.5666548528401373E-72 4.0180456200238144E-67 
3 1:8.09635729985668E-21 1.0426090525000232E-72 2.840043897692262E-66 
3 2:2.1165402898118183E-17 3.8710412022744726E-41 9.078692520293357E-40 
86 3:2.89999141238427E-23 1.0327149476348855E-34 5.30699178915624E-35 
3 4:3.954981548668302E-22 1.7038802202345977E-47 8.288642871132915E-65 
86 4:7.120139196740729E-14 1.8562866375925586E-37 6.861853114635386E-54 2.5247783660165608E-51 
3 5:2.140960712808986E-19 5.001360144501752E-30 
86 1:1.3131392841642046E-28 4.0875503555350275E-36 4.1297921410163866E-48 
3 6:5.605979350674787E-19 2.028775994304492E-29 
86 2:2.140753342787447E-24 1.5048752126595381E-30 5.638079190195573E-32 
3 7:1.8571879362177723E-19 4.372872345386545E-30 
86 7:2.0787213581739787E-24 4.0112675707646617E-38 1.1687319495667123E-33 9.407965129638184E-33 
3 8:2.238020624453999E-13 3.331009429298912E-29 5.1427685391581714E-30 
86 8:5.727436813329217E-14 1.2969582046158048E-21 1.8843317790522523E-22 
3 9:1.3804067687008213E-23 5.1272628918382E-33 
86 5:2.8721010027395266E-24 4.6657831480033023E-38 1.3700225676352104E-33 1.1228191517756638E-32 
86 6:8.027099730070349E-24 6.910671002252122E-38 3.1445295727313024E-33 3.7182790108613996E-32 
86 0:2.726289476921363E-29 5.463928532469311E-36 3.8218100682444666E-43 
45 91:2.2529609866938376E-22 5.820430634114187E-45 2.097030000177942E-52 
45 90:1.3742854291370839E-21 8.309523975307896E-49 1.1079765024265817E-53 
45 80:1.423211629024284E-20 2.392660605821475E-47 6.704490858831202E-51 
45 81:4.3518322954696844E-20 1.3857355834433863E-49 2.1676921517702478E-52 
45 88:5.378361838801942E-22 1.7261146299704695E-51 4.954551397653802E-54 
73 4:4.358563129420011E-20 5.955434142658091E-36 1.4773716325521699E-36 
45 89:2.8386634575288247E-22 8.965470821834825E-45 3.648197103575156E-52 
73 3:5.774823431657665E-18 3.2150060461456694E-49 3.1479181994787082E-43 
45 86:3.215915095558501E-20 9.067168307210735E-34 3.896688661794162E-34 
73 6:2.2626820129680732E-177 3.8607754075442594E-137 2.302834918947607E-120 2.039964906824369E-108 
45 87:2.8386634575288247E-22 8.965470821834825E-45 3.648197103575156E-52 
73 5:8.321515690966525E-157 3.78286020212617E-117 3.928718147488819E-100 1.4721803801605962E-88 
45 84:8.737744273182114E-22 2.88540793882523E-44 7.28748165460919E-52 
73 8:8.416056829900994E-18 2.8378588520910843E-23 
45 85:3.215915095558501E-20 9.067168307210735E-34 3.896688661794162E-34 
73 7:3.8131682963795074E-150 2.5153474618953562E-111 3.7923220526103645E-94 1.6723143779123427E-82 
45 82:1.4247550788784108E-21 7.993755023948617E-43 1.643592284762243E-50 
45 83:8.10361461256314E-23 4.7641538993577854E-45 1.6240341833525587E-52 
73 9:5.241733646201063E-15 4.8705707050896715E-31 1.9608157151820536E-32 
73 0:3.606632269784203E-22 1.6079807575514927E-36 4.097414508738092E-36 
45 79:9.468658684052334E-17 9.667643798078075E-41 6.852027644386059E-47 
73 2:1.7262887032622883E-17 3.1446378850017677E-30 1.0875170881948136E-31 
73 1:9.415933818108109E-24 2.6559019743005928E-37 1.651851095385201E-37 
45 70:1.4940053026592983E-18 4.500104057145554E-27 1.4465490550141233E-28 
33 89:5.7428565210768E-24 1.2629136005123468E-38 
45 77:6.430344765693481E-25 8.850466400373214E-47 7.072791261366019E-54 
45 78:2.4774536404140935E-27 6.286482860743688E-39 1.4096571220346614E-39 
45 75:3.059345840305936E-13 3.967749247809965E-33 1.299128318320479E-43 6.0559711394218764E-43 
45 76:9.389435994797917E-18 9.586719058859208E-29 1.6677923406204281E-29 
45 73:1.4940053026592983E-18 4.500104057145554E-27 1.4465490550141233E-28 
45 74:5.430390411578891E-19 9.06910245489761E-28 3.125690974261136E-29 
45 71:5.430390411578891E-19 9.06910245489761E-28 3.125690974261136E-29 
45 72:5.706934847848338E-19 1.0104993273034345E-27 3.0710048825624205E-29 
33 91:5.343471461836677E-24 1.0871751586317102E-38 
33 90:2.6016533139337867E-22 
45 68:1.9808960364671943E-23 3.766667517691649E-38 1.1605505048512293E-40 
45 69:5.706934847848338E-19 1.0104993273034345E-27 3.0710048825624205E-29 
21 91:3.85981029481715E-26 9.315823998855924E-46 
33 79:2.1481111867610528E-16 6.012079637626416E-34 
33 78:4.34741044031375E-29 5.721467277254964E-37 
45 66:1.2163777436852014E-17 6.650102625876266E-47 3.6965353225655464E-50 
45 67:2.2104754986039324E-17 1.265361968003008E-39 3.4622171985959637E-41 
45 64:2.085676553255983E-18 5.364010462965327E-25 
45 65:2.085676553255983E-18 5.416967426631976E-25 
45 62:1.5049912615207507E-15 2.0211804644894352E-16 
45 63:4.268857359702729E-22 1.5852313124584643E-51 2.2973264663353858E-54 
45 60:2.4754924146596015E-21 4.781638594447139E-28 1.0851458231307043E-29 
45 61:1.5985421168395408E-20 1.2668125787681645E-54 2.764871854979154E-58 
21 90:2.676818785227743E-23 3.514924282698651E-42 
33 80:3.083346546165636E-22 1.2117877117550683E-36 
45 59:7.892676465832507E-16 2.8251089505392014E-47 5.208195525310643E-43 8.9630724787031E-50 
45 57:9.341623863978356E-30 2.3868426895793536E-40 5.891065707638877E-45 
45 58:5.495841969302755E-20 1.0939577999921087E-19 3.465311834894964E-26 
33 88:7.20398592289302E-23 9.0587955492963E-39 
57 11:2.5746948495194415E-17 1.973681665595149E-35 3.708503828451931E-36 
21 88:1.9827564766195045E-24 5.187684396733166E-39 
33 87:5.7428565210768E-24 1.2629136005123468E-38 
57 10:1.7676910686475434E-22 2.5060287383399905E-52 6.658148680253667E-50 
21 89:4.6718942849059714E-26 1.5197011101888037E-45 
33 86:2.0290247064419552E-26 6.3751216357797285E-37 
57 13:1.2289999914897502E-16 1.0366103210762525E-41 1.2481673950666855E-47 
33 85:2.0290247064419552E-26 6.3751216357797285E-37 
57 12:1.3755697032011692E-19 5.945569989455026E-46 4.8889837910687254E-51 
33 84:2.034208800057204E-23 1.304114320533985E-38 
33 83:7.820519994901401E-24 9.459532980783879E-39 
33 82:2.734737624239485E-24 5.020021327065788E-38 
33 81:3.8241045585825896E-21 4.006496050140367E-35 
57 19:2.6624277885961107E-14 5.869093789915973E-36 9.73108384220759E-41 
57 18:4.951224663632376E-14 1.1405359445874423E-36 3.4300987421077104E-37 
57 15:2.31577049867743E-31 1.8106098058193089E-40 
57 14:1.1749366953462086E-35 9.326228048390829E-48 
33 69:2.730416250851062E-23 5.739281284100765E-32 
57 17:2.31577049867743E-31 1.8106098058193089E-40 
33 68:4.612001293303115E-29 4.336233938636498E-38 
57 16:2.31577049867743E-31 1.8106098058193089E-40 
33 67:3.4473989373773924E-20 3.8580071318205416E-30 
45 55:6.452548781138811E-17 1.2782047086438607E-26 2.332191412539002E-27 
60 6:5.464934289266486E-71 9.162792568849856E-105 2.5781105543344637E-86 1.0033855321111067E-72 
45 56:2.2348883107076737E-16 3.780918317848547E-16 3.9987342937537086E-16 
60 5:2.6336747490830207E-71 1.0354150178057635E-104 7.902231155405672E-87 1.842538715834248E-73 
45 53:3.3615525480848455E-57 3.6988833778574134E-119 7.380359426532948E-104 1.1008549706435064E-100 
60 8:1.246654891575549E-14 6.344700706118638E-22 4.505519670668805E-23 
45 54:8.611212331506725E-55 1.4230878435723242E-115 8.3262350113225E-103 3.7315820786517286E-101 
60 7:7.374092788027471E-69 5.886075606606739E-99 4.281661417389844E-81 1.561557344771109E-67 
45 51:1.5685783008744668E-16 1.1867814157806336E-41 7.276727793470163E-43 4.5587860979653534E-43 
45 52:1.102305581408663E-55 1.754329976426608E-75 1.8696709395857367E-63 3.960747633183475E-63 
60 9:5.364435975456439E-16 6.92482896332005E-32 1.9607499541607E-30 
45 50:6.58855804647989E-23 3.8540523101846805E-24 6.45084673117436E-25 
60 0:1.675849999883951E-24 1.6451937590469757E-33 1.5686634033726893E-39 
45 48:1.4348861444622643E-15 3.872550498661956E-43 9.971266301963777E-41 8.207091513810976E-42 
60 2:1.5951148071383977E-18 6.272054118999597E-28 1.2283733276392025E-29 
60 1:9.311257745294412E-26 2.4974372543148904E-34 2.2134076664972353E-37 
45 46:5.175044233957599E-14 8.641578450190668E-45 4.030415632864728E-46 1.6531779206983975E-48 
60 4:8.466808865204606E-16 5.673396726957918E-34 9.203796499811614E-39 8.814723351119755E-45 
45 47:1.7016051104823842E-13 2.377992029764212E-43 2.089877522031876E-43 1.424321829796551E-43 
60 3:7.932635957043354E-22 9.491288211988775E-32 2.732316281113667E-59 
57 22:3.8302158740916275E-22 1.3116925416944216E-26 
33 77:3.544793055957122E-30 2.5843755926343902E-43 
57 21:2.3036859439298323E-19 8.912707272936864E-43 8.87533953962643E-43 
33 76:6.34121129028748E-23 8.098144918344697E-31 
57 24:1.6915088595568944E-21 1.1624730476519834E-43 2.2528023865835138E-35 
33 75:1.4695545254727862E-13 4.121603136260053E-41 4.446024802817908E-37 
57 23:3.310371131994748E-26 1.8067415104455581E-53 6.565154859468697E-46 
33 74:4.331119795309911E-23 7.837463509266082E-32 
33 73:1.9662792975125676E-22 4.547001930627967E-31 
33 72:2.730416250851062E-23 5.739281284100765E-32 
57 20:2.5546570794834124E-20 1.3050158638793279E-43 5.054701564880211E-42 
33 71:4.331119795309911E-23 7.837463509266082E-32 
33 70:1.9662792975125676E-22 4.547001930627967E-31 
51 43:8.152084353596239E-22 2.156470226890997E-52 1.916411552586768E-51 
75 10:3.7436240821502156E-18 1.136211190359589E-41 5.295541634849937E-40 
26 87:3.9291621198979035E-18 6.492404953102217E-38 9.178255097821593E-42 
51 44:1.404276323169774E-19 3.799756916318714E-43 1.0684889432513331E-43 
75 11:1.1428337120394506E-118 2.1279570216910795E-77 4.153001913258892E-61 
26 88:4.627646841200409E-18 5.413849224484467E-37 1.501296412016527E-39 
51 41:1.0059927631930147E-26 2.167970669037158E-43 7.861691419888762E-45 
75 12:3.044410351867884E-14 7.233867080729003E-45 5.828863518028964E-50 
26 85:2.887446876641889E-18 3.828441476479604E-31 2.362221248099684E-31 
51 42:1.8414904077879615E-19 2.3020651281682307E-45 9.304410862482874E-47 
75 13:1.479897629431229E-19 5.112493897764048E-45 1.3188991759757195E-42 
26 86:2.887446876641889E-18 3.828441476479604E-31 2.362221248099684E-31 
51 47:3.1117419011433905E-31 4.2882762024789583E-47 2.0820326190139095E-47 
75 14:5.029596327904567E-19 3.348404212109467E-44 8.540770672750721E-44 
51 48:5.456501405351709E-55 9.547958739214225E-51 4.9724229222805306E-45 
75 15:1.6601447206665228E-32 7.497955605894973E-40 
51 45:1.0254502889229815E-17 8.854953623006764E-40 5.7390416994504705E-40 
26 89:3.9291621198979035E-18 6.492404953102217E-38 9.178255097821593E-42 
75 16:1.6601447206665228E-32 7.497955605894973E-40 
51 46:8.219044546515865E-26 7.552769351341022E-44 1.9370991962455873E-44 
75 17:1.6601447206665228E-32 7.497955605894973E-40 
75 18:2.7209241512379705E-32 9.590239207649322E-38 
26 80:3.4559251003398026E-17 1.4061873361997408E-37 4.699081630432417E-38 
75 19:3.0573807462560703E-15 2.6283945258978506E-40 8.772017370193546E-40 
26 83:1.1938338043319436E-18 3.2287498795300584E-38 4.3597916414068405E-42 
26 84:8.358748604880353E-18 7.465646636012896E-38 1.7913336255700948E-41 
63 30:2.778403152196534E-23 7.744056557573001E-31 
26 81:1.5901410508709587E-15 8.366831749347908E-35 7.249865540000683E-39 
26 82:1.3005002222864728E-17 1.025214747386191E-36 1.91896958561449E-40 
63 21:4.788369428397466E-31 1.599899888515727E-42 
38 76:2.769883758164753E-19 1.743604211940048E-30 
63 20:8.292271377940969E-15 6.93600833695019E-41 9.769960210713786E-41 
38 75:8.06130443298296E-15 5.1123634803532964E-33 1.3129669181768157E-37 
63 23:3.903883691189338E-27 9.88260497199741E-32 
38 78:6.8919065961567756E-15 4.2540656662220935E-32 1.0414043530841859E-38 
63 22:9.996100758263259E-18 3.550101001192209E-22 
38 77:8.467404719934588E-16 1.437773777657567E-33 7.646367092897092E-51 
63 25:1.3603054096563485E-32 8.092435238933E-43 
63 24:4.507840647893056E-20 1.8143001596058673E-22 
38 79:4.940184730940101E-18 1.7533661633354784E-45 
63 27:9.12267834582406E-24 1.5359801757598688E-27 
63 26:1.44349310166886E-28 2.9237775606374643E-36 
63 29:8.324262180681888E-18 4.665202903697239E-43 2.484594513674037E-44 
63 28:3.934172443965807E-42 1.0086386772286605E-59 
38 70:5.540638008810627E-21 9.684384297559201E-28 
51 50:1.6016367531385416E-21 1.2799918611065337E-23 
38 72:3.1926322138178246E-21 5.150564110216783E-28 
38 71:2.8571428571428574E-21 3.716878538318768E-28 
38 74:2.8571428571428574E-21 3.716878538318768E-28 
38 73:5.540638008810627E-21 9.684384297559201E-28 
75 20:6.66882517548522E-17 3.971656226137453E-45 8.760141703396132E-44 
51 54:8.183533594984832E-26 4.112732958418146E-53 2.3685108378031488E-52 
51 55:1.8443181317061736E-13 1.5269051548130493E-24 1.1805341187520261E-24 
51 52:1.1278208576939233E-21 1.704927976208436E-50 1.9652719914526146E-47 
51 53:6.821042598442315E-18 2.8322150091407818E-47 8.773332590620622E-54 
51 58:4.580680649780784E-22 2.3345781507846065E-20 
51 59:3.8204174819099165E-23 7.545845102622008E-44 6.56356885836546E-43 
51 56:4.513643090953682E-15 5.822132684078638E-16 
51 57:2.040328526589502E-24 3.696624293359142E-43 9.932157835735157E-44 
26 90:3.101106147231368E-17 8.347245668522681E-39 3.420576887802846E-40 
26 91:3.3439580049555897E-18 5.408447507748938E-38 7.64039022934368E-42 
63 41:1.1091292544479594E-17 1.6716954506525426E-37 1.1538970368083777E-41 
63 40:9.823729516408921E-17 1.286459650971445E-21 
63 32:2.315426220389166E-32 1.4355669644480446E-38 
38 65:3.913827462172438E-15 5.2395253328856515E-25 
63 31:9.307814962411774E-23 1.3689819961796716E-36 
38 64:3.634002990763453E-15 4.843777688655928E-25 
63 34:1.0045730987908482E-16 2.8890712145441717E-21 
38 67:1.5457537065880736E-19 7.617858464140372E-31 
63 33:1.4439882434767E-20 2.282592129256769E-28 
38 66:1.364077262425503E-20 3.0390524689342996E-40 
38 69:3.1926322138178246E-21 5.150564110216783E-28 
63 36:7.478536763118744E-26 2.831754681991306E-35 
38 68:5.521922420466522E-16 6.693115648035019E-30 1.5126283587796939E-34 
63 35:3.724638488455846E-15 1.4074367204901286E-19 
63 38:1.446580001377113E-29 1.1469418417263738E-48 
63 37:8.52340202652258E-31 8.556746732644313E-39 
63 39:1.141827955242275E-24 2.6031616351748736E-36 
38 61:4.02641633790031E-23 2.0285661434385076E-43 
51 61:2.331355860738272E-15 7.033412014461236E-42 1.9281015412062427E-48 
38 60:8.751869227158121E-23 2.2206030025772795E-38 
38 63:2.592031263115679E-24 4.837388895624843E-49 
51 60:1.0022211752036079E-19 4.949019735269337E-32 4.487957609671977E-31 
26 65:1.8385656149252153E-14 8.070942028309659E-25 
51 65:2.3493511708169607E-18 4.827400528718612E-25 
75 32:2.7664771975592603E-13 8.881374080409482E-42 2.7920427616843796E-42 
26 66:3.612147411683875E-15 6.222062631934016E-35 1.0437282571186077E-40 
51 66:4.470859744119998E-14 1.5107434167415183E-38 1.182131724741385E-44 
75 33:7.272511351512774E-14 6.599853468971243E-34 3.1009880400043633E-31 
26 63:4.444462579704468E-18 4.862384465439894E-37 1.3625616728378365E-39 
51 63:4.701255416580597E-15 3.027084256888854E-40 4.906429803204341E-44 
75 34:2.541125782266032E-19 7.036932163251348E-27 
26 64:1.6664412712920907E-14 6.897215045840756E-25 
51 64:2.0610509849066852E-18 4.303285188529112E-25 
75 35:1.0051185284385472E-24 4.228511038954508E-24 
26 69:1.5327662696599172E-17 3.456562425192052E-29 4.3150778624435345E-30 
51 69:9.995249733281034E-17 9.182482192302247E-32 1.7057480548276713E-30 
75 36:1.7700894117792688E-14 1.5287232536387119E-41 7.328214804894786E-41 
75 37:2.018635126133507E-36 1.246917935660964E-43 
26 67:9.6002107835365E-28 3.736122639954983E-34 
51 67:1.5936603280778674E-14 8.533769058124233E-35 1.1926650930441086E-34 
75 38:1.1548099545165832E-13 5.64434582870105E-37 2.5595272633589644E-39 
26 68:4.020229623480913E-18 7.933684017447157E-33 3.595118402521941E-35 
51 68:3.0689895006726967E-19 1.900307838945843E-37 9.86009149292218E-38 
75 39:5.0458818514280586E-27 1.7160067741588585E-29 
87 19:1.8354365255280415E-25 1.5872428260528144E-37 
87 18:1.3939015549773742E-26 1.3300321300613744E-45 
87 17:1.2118595746886603E-22 1.29867572776175E-39 
87 16:1.2118595746886603E-22 1.29867572776175E-39 
87 15:1.2118595746886603E-22 1.29867572776175E-39 
26 61:6.419213634399375E-15 3.314889773889578E-37 1.043689395847129E-44 
87 14:2.450228577573635E-21 4.0741273705881123E-41 
63 50:6.524421709183101E-16 4.858617672384781E-21 
87 13:7.603753484367057E-28 1.1544888860005616E-43 
87 12:1.3313202724208336E-31 3.5590019488472096E-41 
63 52:4.764385997080211E-33 6.386284881386459E-44 
26 60:4.515671973561899E-16 8.350898628041673E-25 1.2675225473097119E-26 
87 11:6.275806365512135E-19 7.269842227704887E-36 5.227150172642022E-33 
63 51:3.0773759650429886E-14 4.986619566302196E-37 2.8078292751046568E-36 
38 54:7.629268133446498E-24 1.5378881852408E-60 1.5041332848344665E-66 
14 87:3.3206412420684143E-26 1.4041432333199652E-44 
63 43:7.330922611656413E-33 1.0544625042261127E-47 
87 21:5.524080525531136E-29 2.5967054501960838E-42 
38 53:8.569998476638157E-22 1.604457543283684E-67 7.417660737991091E-66 
14 86:2.8966103644565484E-21 2.881819764531784E-33 
63 42:5.170479645416573E-31 6.730408437835333E-41 
87 20:4.831423555907312E-34 6.525775612563914E-42 
38 56:7.345534218126762E-15 3.112476955266013E-16 
14 85:2.8966103644565484E-21 2.881819764531784E-33 
63 45:3.400684224085709E-23 1.5423860728988E-31 
38 55:3.0239742956005934E-16 1.672107244673674E-22 
14 84:6.335389871819982E-26 1.7420575333351986E-44 
63 44:5.690688007278584E-34 1.1090364153589894E-39 
38 58:1.383259186027352E-18 2.413930055929142E-40 1.0117842919631782E-33 
63 47:1.1524000064987362E-14 1.2786302211349733E-39 3.41168952442403E-39 
38 57:1.1332490820967677E-18 1.3357473955175854E-33 1.386507988322965E-35 
63 46:3.089228422068161E-14 2.5061525237919506E-48 5.824917856747739E-41 
14 89:3.3206412420684143E-26 1.4041432333199652E-44 
38 59:7.179270154232614E-35 7.811581902461318E-71 2.95629350519342E-62 
14 88:3.191598503996493E-25 1.2558641658661246E-39 
63 48:1.986207206015354E-33 9.787947784201727E-36 
38 50:6.689175115107087E-19 3.688704116496765E-25 7.840805578613243E-25 
14 83:9.199861964763708E-27 6.459582723211372E-45 
51 72:9.995249733281034E-17 9.182482192302247E-32 1.7057480548276713E-30 
14 82:1.170765753582232E-25 3.676354004420858E-43 
51 73:1.5291951856743095E-16 5.504429585032483E-31 1.2294487137531051E-29 
75 40:2.537694604269515E-20 6.312709903377718E-22 
38 52:5.658900630174379E-21 3.908215894570925E-46 3.637360604619206E-53 
14 81:5.605528559925635E-24 5.681688879769444E-44 
51 70:1.5291951856743095E-16 5.504429585032483E-31 1.2294487137531051E-29 
75 41:4.912116197403755E-18 1.1008317608712637E-37 7.918671410744113E-36 
38 51:6.377492173339924E-22 4.2266373808124806E-40 2.0537093860851776E-40 
14 80:7.329126989308487E-24 2.885861336765561E-46 
51 71:1.0789913651910667E-16 1.1226180004162286E-31 1.8639149160695955E-30 
75 42:4.001364734607859E-17 1.110378713853681E-40 3.2328620975909027E-47 
26 76:2.8837783726143063E-13 1.2819633957911688E-23 7.5878031567788045E-25 
51 76:2.8336849613828076E-18 2.1685973328877056E-31 1.683412517339634E-29 
75 21:5.968470298067631E-14 3.317871756724451E-43 1.3776315046353786E-47 
26 77:3.2685671382870573E-20 5.651283820964568E-41 1.3773134114911223E-44 
51 77:1.6147889574092942E-18 2.856426669885088E-44 1.0861825262908696E-49 
75 22:4.409044384047459E-22 1.0968977044761593E-24 
26 74:1.7035226965369944E-17 3.7559263439004903E-29 4.275750255707166E-30 
51 74:1.0789913651910667E-16 1.1226180004162286E-31 1.8639149160695955E-30 
75 23:4.498711470811004E-20 3.234177318017978E-47 1.530197074176111E-39 
26 75:3.8529551665283206E-16 2.5537917719807125E-35 1.759001047699879E-36 6.924620014487482E-35 
51 75:2.4117390386048143E-20 2.9588900777450008E-43 8.719369870156797E-42 
75 24:1.1849401071827281E-14 8.968913604717464E-36 1.8118863432926467E-29 
75 25:3.244525008142762E-16 1.9589705382887743E-44 1.2272592585715622E-46 
75 26:2.6846936967674202E-16 2.533176435272974E-41 5.376389008161329E-38 
26 78:1.2558719381204202E-22 4.213727666427281E-34 5.74527369216277E-35 
75 27:1.2561012688782486E-29 5.322890483142356E-30 
51 78:1.2334523994649373E-25 2.2286023307253286E-39 8.952628081193973E-39 
26 79:4.901416726513025E-13 3.5970070603158025E-35 2.4176685102453856E-37 
75 28:2.3742436515470473E-22 9.275050500596105E-59 7.513583519204927E-50 
51 79:6.048814792980436E-28 9.984225091465845E-42 
75 29:9.504324367398316E-16 3.4359553413035697E-53 4.717192793520451E-49 
38 39:1.4504736411767817E-21 4.7322924730380494E-27 
26 72:1.5327662696599172E-17 3.456562425192052E-29 4.3150778624435345E-30 
63 61:2.4999593828985756E-93 5.731614572332868E-113 4.601762859567726E-99 
26 73:3.392324743437886E-17 1.6932477763580458E-28 2.4781832821918998E-29 
63 60:3.303748610314887E-13 1.2291005671694677E-34 7.04157411769985E-33 
26 70:3.392324743437886E-17 1.6932477763580458E-28 2.4781832821918998E-29 
26 71:1.7035226965369944E-17 3.7559263439004903E-29 4.275750255707166E-30 
63 62:1.865628570920167E-46 1.55316314381007E-65 7.637755800702328E-57 
38 43:7.749139611449463E-21 3.3504245205296326E-53 2.3483089129103363E-62 
87 10:4.1951276498790384E-16 1.4072317008353197E-49 1.6149166111566283E-45 
63 54:1.0155126381078156E-36 1.1318593580641194E-47 
38 42:5.059426656345113E-16 1.0616199865073665E-43 1.04637859583345E-78 
63 53:5.631309673291509E-15 1.8706341451338004E-48 2.8248304332722918E-52 
38 45:9.357794172052838E-16 2.0335326139334758E-38 3.555503222376631E-50 
38 44:1.2066424794112983E-20 2.2496246001175164E-43 1.2750694062308608E-43 
63 55:2.1398481616699896E-17 1.9864895915776379E-25 
38 47:9.44251174387624E-27 5.218781186170362E-41 2.566204062090985E-42 
63 58:7.787226733944059E-14 3.007673150703372E-18 
38 46:6.296544144849949E-25 8.091072166935586E-41 5.564102444529421E-41 
63 57:3.357494706237781E-28 2.408810739006885E-36 
38 48:4.493396692750352E-23 1.6436063881712507E-43 8.429631564057366E-50 
63 59:1.987963412115037E-26 8.056614823772068E-36 
14 90:4.3803259372561455E-25 1.691778820296154E-48 
51 80:2.910018033993032E-14 2.2338748173197511E-41 1.5240426162364735E-44 
51 83:4.0149811343234623E-16 3.353320815529504E-38 2.1561684998518444E-46 
51 84:1.6681250140225707E-16 2.6016452633883637E-37 2.203272732618008E-45 
38 41:1.9738106119251254E-23 1.335304377022729E-41 8.84319321513289E-41 
75 30:2.767645422762133E-29 1.6711229429372276E-36 
51 81:3.161031720795724E-14 7.463875923652227E-36 2.390687775180862E-45 
14 91:2.4034530571385048E-26 1.0051623313032205E-44 
38 40:5.206757508774875E-26 7.092764963921196E-27 4.2929735712264933E-26 
75 31:4.211722637032429E-28 4.629498537397519E-40 
51 82:9.874017356267684E-17 8.189529452814145E-37 1.8705877255893154E-44 
26 43:8.677877366262821E-46 4.77185324740329E-49 6.184289476056794E-48 9.00003730682062E-47 
51 87:2.3339746967063013E-16 3.2470703464986896E-38 4.646170890458385E-46 
75 54:2.960545708164966E-16 2.3449761287492485E-45 1.346677405054624E-47 
26 44:6.134430464749718E-57 3.3292917610995566E-45 2.1016641950898008E-41 1.9024457729817787E-40 
51 88:4.841287709110377E-15 2.8994924022810565E-40 4.906429803204341E-44 
75 55:5.89102702468514E-20 7.19123846571027E-25 
26 41:6.716261421327687E-17 4.3973627186723746E-29 1.4255013881246173E-35 5.091215176414628E-37 
51 85:2.7811999297517563E-19 1.1332944956477809E-32 1.9673647392498136E-34 
26 42:9.972268596672853E-40 1.9965211389772335E-43 6.217857842360029E-43 1.001532688547117E-43 
51 86:2.7811999297517563E-19 1.1332944956477809E-32 1.9673647392498136E-34 
75 57:1.7592272383697766E-17 5.914817041233708E-39 6.0147351107376914E-36 
26 47:1.8272492126706396E-16 4.4534006721445515E-40 6.74389178534899E-42 8.269600848108389E-42 
75 58:5.324515167199331E-17 2.2993843994742213E-20 
26 48:4.790817547884859E-17 1.497052761171061E-32 9.276885004834342E-38 1.825585950251355E-36 
75 59:6.965871577235546E-33 3.148792434233176E-39 
26 45:1.9770205529492596E-34 8.626502765368078E-39 3.065742390185819E-37 2.6907699816885688E-36 
51 89:2.3339746967063013E-16 3.2470703464986896E-38 4.646170890458385E-46 
26 46:2.4188576651526314E-18 1.8012043885256656E-37 6.374290004570086E-40 2.0771038715153097E-40 
38 29:3.7928445518051837E-22 9.58497716511688E-42 6.979453268543822E-52 
38 28:3.179349431226431E-23 1.3790077629275905E-48 2.637242466353911E-50 
87 39:1.2876472176511865E-24 7.339548910339877E-33 
63 70:5.3246698990142806E-14 1.1066342039318902E-35 1.6067429030318925E-33 
87 38:1.3106906531926201E-30 5.279604257910084E-43 
14 59:2.361094271226804E-17 1.5364503181960908E-45 3.095898736853232E-43 
87 37:4.8481345919219165E-21 9.185576828601249E-41 
87 36:4.427225372304088E-27 1.3780144658773798E-35 
63 72:3.3040348641725445E-14 2.44660398480843E-36 2.1406295573354873E-34 
26 40:3.031847589202163E-14 1.90557021920866E-23 1.1965696378440388E-22 5.254292616047528E-22 
87 35:2.5953167321569075E-16 3.7149986963844593E-22 
63 71:4.97025667687123E-14 2.8633702600809708E-36 2.65377441184503E-34 
87 34:1.315703963997001E-13 2.1555340994105494E-23 
63 74:4.97025667687123E-14 2.8633702600809708E-36 2.65377441184503E-34 
87 33:1.1304822449110641E-20 5.825962296498651E-33 
63 73:5.3246698990142806E-14 1.1066342039318902E-35 1.6067429030318925E-33 
38 32:2.311888129280569E-49 8.168716987349879E-73 1.1841728922423576E-68 
14 65:9.419972206418639E-14 4.452102705677166E-27 
63 65:5.258522048123142E-18 3.4055660128473826E-25 
87 43:1.0818616403583899E-23 2.6816996361481372E-43 
38 31:3.0262748828721275E-15 2.5014300947904133E-37 4.444470351958763E-51 
14 64:8.394811864812518E-14 4.009029805040773E-27 
63 64:5.258522048123142E-18 3.4055660128473826E-25 
87 42:1.5195631301936699E-22 9.215788215470243E-39 
38 34:7.456156713517816E-22 1.1344848705297878E-25 
14 63:3.2586963753314865E-25 1.2160546793634212E-39 
63 67:7.275722036672988E-47 5.379212863784168E-50 1.0728330389560554E-44 
87 41:1.5776842681842763E-15 7.978668671990988E-39 3.862256964672406E-38 
38 33:8.013038733806509E-15 2.452208408335587E-30 2.7449270496211803E-31 
63 66:2.476560064182757E-87 2.7231484210778773E-107 4.042871543968206E-91 
87 40:5.84197703934598E-17 5.919961874080796E-24 
38 36:7.167984840995222E-19 3.3514349135880766E-39 3.171095297164371E-46 
14 69:1.5185819055702192E-20 2.0419266485728587E-29 
63 69:3.3040348641725445E-14 2.44660398480843E-36 2.1406295573354873E-34 
38 35:6.808393723749211E-18 7.301519942050072E-28 1.4894981299956166E-27 
14 68:1.940187839841819E-13 2.8615108640570546E-31 9.792030019554992E-39 
63 68:4.4026616966807704E-42 4.0509175983456074E-46 1.9002575511059844E-39 
14 67:9.516425882228585E-21 4.859679720944982E-37 
38 37:4.649968755537731E-15 1.6349947304115873E-44 1.4440926203999914E-56 
14 66:3.172105690222815E-21 1.274952822416425E-41 
51 90:9.661609257295025E-14 1.8433665310442308E-41 2.3799532555187036E-46 
51 91:2.4520660178761666E-16 2.564126666558354E-38 2.8561829672765418E-46 
26 38:7.159031204046546E-19 2.846090711534336E-36 2.04290595261412E-37 3.0314278874701933E-37 
26 39:4.2195724016576666E-18 1.9995134568810875E-25 2.263093916812008E-25 
75 60:3.78490266208351E-16 3.319968372817024E-32 2.5417795241841955E-29 
14 61:2.4256583876613908E-24 5.026386803333986E-47 
75 61:2.889055741362677E-20 4.413260826004848E-39 6.373983702097931E-42 
14 60:2.231243218708127E-21 4.1191859651740825E-29 
38 30:2.8381086063726267E-19 5.190902110011596E-34 4.1262664888374883E-35 
75 63:2.9412235727730803E-20 2.405905649181198E-38 8.692175753679329E-45 
75 64:1.971058961331746E-13 6.478272945374255E-30 1.3828575716853157E-25 
26 54:5.420727669536182E-44 2.1439063971870658E-47 2.0628651016455415E-48 1.2031682817411093E-48 
75 43:6.884366593710615E-17 9.52428477152687E-46 1.9278539703023229E-53 
26 55:7.129970745234831E-14 1.0404250490429245E-22 2.670531031502501E-23 
75 44:1.32665510820009E-17 3.168474321094821E-41 3.9572661673471E-40 
26 52:1.1476510693067462E-44 1.2043652089026509E-50 1.0276241462178656E-49 8.003167970850938E-48 
75 45:1.7953996684097205E-13 1.9199433062630024E-36 3.0216338287072387E-34 
26 53:1.6960457879045068E-42 2.665735550602039E-48 2.881625458174391E-50 1.2445866248830276E-49 
75 46:1.2102310223363112E-17 4.2138501994879924E-42 2.1042521076407345E-38 
26 58:5.698834472745814E-16 3.3037909947552827E-19 2.528905013725801E-19 
75 47:4.357557372622836E-18 7.272627400373986E-44 1.0987312764833172E-40 
26 59:5.408851664972315E-18 2.4136580270287915E-33 1.0400519808367298E-37 4.503220822180148E-37 
75 48:3.907984084285514E-15 1.126366378633393E-38 2.1995591690592074E-36 
26 56:8.624870591965976E-14 1.1331014092651488E-15 1.5226545668211792E-15 
26 57:1.484539431754944E-25 3.812275187544496E-35 3.901593933910967E-36 
38 18:1.210466428524795E-13 2.5114796195947857E-34 1.4670440873352671E-39 
87 29:1.4162525656469066E-26 5.462768043857186E-43 
38 17:1.6379015535181887E-15 5.439979543426694E-13 3.265419375297289E-18 
87 28:3.0651405467758145E-26 7.09743230289681E-55 
87 27:9.210759431484366E-23 3.6160863836776503E-29 
63 81:1.2609482429815583E-86 4.003414931155947E-103 2.1472366058338532E-87 
38 19:2.3907454213649942E-17 1.5327662696599172E-36 1.637248684157348E-42 
87 26:5.081199388190404E-20 8.734959100513014E-36 
63 80:6.364158231848605E-127 7.375640106176971E-116 2.8427483774435053E-95 
26 50:1.8081527838660436E-16 1.26101717046419E-18 1.3232884718815385E-19 
87 25:7.766067158249643E-23 2.646030084506781E-41 
63 83:3.549992688921744E-87 1.238937642304916E-105 7.037086895066299E-89 
26 51:1.2668619056945752E-17 9.279061236037144E-32 2.6761659158669016E-35 6.024398660685139E-35 
87 24:2.0557050007001615E-20 1.1520441233243511E-27 
63 82:7.688894665543314E-89 1.1475994519399115E-105 2.6918500432088596E-89 
87 23:1.6932379875889614E-28 3.0833679545769283E-38 
63 85:1.1672426558478182E-30 9.35864436362286E-37 
87 22:4.184296422832536E-14 1.9713838981431409E-22 
63 84:4.895637259111576E-91 6.779419740220756E-108 4.297753526144648E-90 
14 76:1.2585766826153325E-18 2.9992973882116666E-29 
38 21:1.2963576107468515E-35 2.7276337838131923E-68 5.828304684803999E-58 
87 32:1.9186861102665335E-31 8.199432288970949E-40 
63 76:3.009796844863561E-16 1.7139140263616594E-33 1.6500523380364067E-29 
14 75:1.917834836487314E-18 9.505622448757528E-43 2.147605990231831E-40 
38 20:4.453128643244201E-24 9.350332807928943E-42 1.6973282098633018E-46 
87 31:7.519579377034239E-17 4.6073332049059265E-33 
63 75:3.714348822761669E-20 5.192064733602102E-35 5.402500001934147E-34 
14 74:1.3772900947282353E-20 1.6550782355117407E-29 
38 23:2.128074315186674E-20 6.474132383252968E-32 2.36464619143995E-36 
87 30:1.8101224006022162E-13 6.357466080852015E-37 9.860787786089455E-33 
63 78:1.2840264931813558E-18 1.867319015998496E-38 4.433762791485727E-36 
14 73:6.197673297954032E-20 2.18458637617089E-28 
38 22:2.0599116450131663E-23 5.9916852423544335E-25 
63 77:4.614682966116053E-81 2.0891425459108635E-103 1.4809188594098992E-87 
38 25:1.0769080107070575E-20 4.551113453150405E-51 1.1244586624883028E-64 
14 79:2.3129451558647876E-18 1.0448319172286005E-38 
38 24:1.4729354560914266E-20 5.006956167594674E-27 1.4768371277478806E-27 
63 79:5.2416949632473254E-73 7.229379858095454E-102 2.2468916312524225E-84 
14 78:3.106826526393021E-14 7.541029730427132E-37 7.669100936712089E-40 
38 27:1.6933643601724819E-31 3.107868008468648E-35 1.7394693726547223E-35 
14 77:2.37493665612749E-13 1.4524711105307829E-34 4.155420214700752E-49 
38 26:2.01256307184361E-18 1.6941104965848714E-38 1.456279515135688E-40 
14 72:1.5185819055702192E-20 2.0419266485728587E-29 
75 50:8.937812509912507E-21 1.0042520302748268E-21 
14 71:1.3772900947282353E-20 1.6550782355117407E-29 
75 51:6.552814997226432E-20 1.0452714344180808E-43 2.918296186092859E-40 
14 70:6.197673297954032E-20 2.18458637617089E-28 
75 52:2.3738955049634096E-19 2.648908096264851E-46 1.3451378234958714E-44 
75 53:8.792519335674425E-18 1.9038279877359564E-49 2.2640745993026238E-48 
26 21:2.0812231662920442E-23 7.60779339482741E-40 1.5833636451250865E-41 3.9014307165707576E-42 
38 2:3.5513450663284185E-26 2.004736411767815E-38 3.473389355742297E-37 
75 76:7.503525951233173E-18 2.527927158450794E-31 2.2520055177365214E-29 
26 22:2.2796643629704934E-24 7.257754378110845E-25 3.3239522223983935E-24 1.1006677920890887E-23 
38 3:2.4071604224375653E-20 9.381810437826628E-37 3.6128702313333766E-45 
75 77:2.74751094534176E-24 1.121105496925092E-43 5.6689868702318425E-46 
38 4:2.543384723478737E-41 1.5778842058466005E-76 6.9975626210528605E-68 
75 78:1.9442052548471674E-26 5.184134728085914E-44 1.1835243110759355E-39 
26 20:2.4322570315584614E-18 4.156080856315889E-36 3.4485336865045685E-41 6.677431238866246E-42 
38 5:2.8571428571428574E-21 3.716878538318768E-28 
75 79:1.6457933448299072E-15 1.193137025079706E-41 2.848454113119788E-39 
26 25:6.968191272069316E-42 2.747344220707151E-46 9.621817650478616E-46 1.3458979596278023E-44 
38 6:5.540638008810627E-21 9.684384297559201E-28 
38 7:3.1926322138178246E-21 5.150564110216783E-28 
26 23:1.3300425608645235E-15 5.995042856210186E-34 1.0713741656485014E-33 2.2306602996359477E-33 
38 8:6.024484155482392E-14 3.874165648501354E-27 2.890377016511377E-32 
26 24:5.9227453467513535E-15 4.4060909602464736E-27 9.335954137481851E-27 1.5620598961005045E-26 
38 9:6.0551923322048016E-15 4.3324099895230013E-32 1.1711543662970183E-33 
63 90:2.250825687647527E-129 1.275964965622459E-118 2.0398179116001667E-98 
14 39:5.254183804487389E-21 1.458510152118561E-28 
14 38:6.374445449656001E-16 1.9248609543706493E-43 6.264413645591423E-39 
14 37:5.212431254410755E-41 1.638601056404804E-53 2.9842658484037346E-52 
63 91:4.223095425431257E-88 7.408559299807591E-106 1.446707655124447E-88 
87 59:2.0405180730628157E-26 1.697462166137097E-33 
87 58:1.6197713218506855E-14 3.956105678734974E-15 
87 57:1.915448347038704E-30 6.239018876507765E-40 
38 0:3.3269678570651343E-32 4.409324218033495E-69 9.388805466692781E-63 
38 1:3.1349232256720664E-30 8.800834429221189E-68 1.4003659177322427E-63 
87 55:8.359811815166657E-18 8.91665293421809E-34 
14 43:1.3178634383831224E-47 4.8311244586624885E-61 6.304650606080391E-57 
38 10:9.899908909179654E-39 2.4098729391867734E-67 4.792449721286961E-60 
63 87:2.2664226545944906E-88 5.0766347996493774E-107 1.3236455743993118E-89 
87 65:5.470388585743475E-20 3.1885933253336984E-25 
14 42:5.446492692526512E-49 4.157301100240318E-59 4.6803349530711286E-52 
63 86:1.1672426558478182E-30 9.35864436362286E-37 
87 64:5.470388585743475E-20 3.1561615369201713E-25 
14 41:9.392769316383602E-34 8.445409240277687E-40 
38 12:1.2267259845114517E-42 1.2737869842720663E-48 2.1907497738273996E-50 
63 89:2.2664226545944906E-88 5.0766347996493774E-107 1.3236455743993118E-89 
87 63:2.3177007780689314E-88 1.4132469001415022E-112 6.574400085411961E-89 
14 40:3.182924668202464E-14 1.4253614875472942E-29 9.593293477213305E-26 
38 11:9.621973095564531E-15 1.6801437556154538E-31 2.5774349695483075E-35 
63 88:3.93707366549612E-175 2.6652323027420797E-129 6.174186246043701E-105 
87 62:5.645119487775799E-48 3.330764785205163E-65 1.610758193629846E-51 
14 47:3.6585011363035777E-13 3.2158712541620424E-41 2.1553937890361473E-44 
38 14:7.162800747379973E-17 3.2103296368491903E-43 1.0845170476625723E-42 
87 61:2.1608916885031942E-98 1.0223595209193545E-115 4.1959786748612635E-90 
14 46:5.63779118750719E-17 1.5474480580245417E-40 1.6179346322324712E-42 
38 13:1.857568776678263E-21 4.670891664101823E-49 1.1085333134363622E-48 
87 60:7.888962902273708E-22 1.3103270334274876E-28 
14 45:1.92427803529847E-33 1.1574441097193594E-45 2.0255660532803575E-42 
38 16:1.6379015535181887E-15 5.439979543426694E-13 3.265419375297289E-18 
14 44:2.463688027930373E-47 1.2631079068697402E-51 1.2502759150274982E-46 
38 15:1.6379015535181887E-15 5.439979543426694E-13 3.265419375297289E-18 
26 18:5.039265428702003E-13 1.2611492987872175E-26 1.7659960765660315E-36 2.540407950083474E-36 
26 19:5.8525074846808866E-33 2.4891965665289423E-39 5.5166217430368376E-39 2.1772493681157258E-38 
75 80:4.414073168033335E-19 1.8870744004722414E-39 3.1837850341841265E-48 
26 16:3.0891524201245426E-30 2.7808892702474996E-38 3.835436505345757E-39 1.7639830627034388E-38 
75 81:2.151054613367746E-17 9.905350548795065E-39 1.3356527632394343E-41 
26 17:3.0891524201245426E-30 2.7808892702474996E-38 3.835436505345757E-39 1.7639830627034388E-38 
75 82:5.821513756818837E-19 7.779258045474132E-44 4.274040875503555E-43 
75 83:9.668610871921512E-19 3.252899867626932E-44 1.2935308949146615E-44 
75 84:1.3687963180017314E-18 2.406261532355583E-44 3.837824811091796E-44 
75 85:1.1663065283673703E-24 1.3991121488458167E-41 3.0646105903096108E-37 
75 86:1.1663065283673703E-24 1.3991121488458167E-41 3.0646105903096108E-37 
26 32:2.4063287912279226E-23 8.749226660697576E-39 1.5489869643750953E-39 2.9689001016610864E-39 
75 65:2.066919188988665E-13 7.58773874151973E-30 1.456579544918259E-25 
26 33:4.191771048041858E-21 9.255200415349268E-31 1.806784867109996E-29 
75 66:1.419942919433465E-17 5.10143057299512E-36 4.540798524477413E-39 
26 30:8.145788837177491E-14 4.528573915692803E-32 1.3616678635938282E-33 2.6821894129460887E-33 
75 67:1.0947817469067177E-19 1.8846876622266372E-33 7.553465644508297E-34 
26 31:1.192442570813009E-26 6.102929518089145E-37 7.334963952284576E-36 8.223045044876996E-36 
75 68:1.345876667912258E-24 1.6169126515694834E-38 1.2623833805652198E-37 
26 36:5.634083822208129E-14 2.340319035494331E-30 3.1757275607246224E-37 2.9041416788691057E-37 
75 69:2.7684616330859942E-14 1.8006141305735366E-31 4.872466169822809E-28 
26 37:7.628669669865727E-43 2.0062675458640726E-43 3.585154372514822E-43 3.944862073575268E-42 
26 34:1.985399043080051E-18 1.6675449314020835E-21 4.532654349198058E-23 1.953696017807789E-22 
26 35:2.398968466409871E-22 1.3666265618345008E-25 4.083099388479032E-25 
14 48:1.4826352294524912E-16 2.7520464345560644E-40 2.1907420015731044E-39 
87 48:1.9462361099183865E-13 1.2449915245648359E-39 1.4822688944953382E-37 
87 47:2.0172657495711993E-13 1.6760356780618914E-40 5.973731179775933E-44 
87 46:3.235384226174589E-31 5.440370613643168E-38 
87 45:1.8598454693364097E-18 2.530433813852985E-32 
87 44:9.442044811880927E-24 7.172013037702727E-42 
14 54:1.053358080191011E-43 5.393711313604243E-67 3.0011938182598234E-59 
87 54:3.363985705874935E-26 1.522170361275578E-45 
14 53:1.1217306012305033E-47 1.594656730616775E-55 1.0901985655527471E-53 
87 53:6.053650162197624E-30 2.942035914801568E-51 
14 52:7.877102006174278E-52 2.5423043801316307E-59 8.16335413188583E-53 
87 52:2.460970833826541E-24 1.7639465587257524E-40 
14 51:1.6219062541775866E-16 1.4304445418566983E-36 2.023133337685796E-38 
87 51:2.7391438224483367E-16 4.100741242759518E-39 3.712468831210026E-37 
14 58:5.084670938297627E-20 1.324174508871251E-20 
87 50:3.2059039471312335E-15 2.374603403016806E-21 
14 57:7.89855342803048E-33 5.809239345016586E-41 
14 56:5.5183705002533755E-15 1.2988136431043006E-15 
14 55:1.5376550176119285E-17 5.47698324612864E-27 
26 29:1.317024034919184E-40 8.116953773740351E-45 7.814768526722565E-46 1.6925560457257265E-45 
26 27:9.008975399260703E-21 6.436942146447924E-29 1.944369312652919E-28 3.1967126473230803E-28 
75 70:4.502695815045967E-14 5.42373694353604E-31 2.3730908995256695E-27 
26 28:1.5884855607059694E-44 1.062739191125951E-46 1.2746186154817087E-47 3.189958558340095E-46 
75 71:3.234862006299132E-14 1.9810855829405082E-31 5.627209280195333E-28 
14 50:3.23058413154385E-14 8.603652337738648E-25 2.5955443220573466E-22 
75 72:2.7684616330859942E-14 1.8006141305735366E-31 4.872466169822809E-28 
75 73:4.502695815045967E-14 5.42373694353604E-31 2.3730908995256695E-27 
75 74:3.234862006299132E-14 1.9810855829405082E-31 5.627209280195333E-28 
25 3:3.3733060371762467E-15 1.6049782843214978E-35 4.3352779513581234E-39 
25 2:1.0201083763138995E-15 4.831264359239811E-37 4.5887777974674884E-36 
25 1:2.0137599990051514E-20 3.9996486941058335E-46 9.121750809091673E-56 
25 0:2.945389032416518E-20 1.4066692159660756E-44 4.270099826834174E-53 
25 9:5.814392349614651E-18 6.562930388581626E-34 1.2859583344991714E-33 
25 8:7.629361400498045E-15 1.0896778245149337E-38 2.2404922013200396E-34 
25 7:1.371142241580317E-20 6.999777713527141E-30 
25 6:4.982753367717787E-20 5.817742191216109E-29 
25 5:1.4795807335142715E-20 7.903449948236787E-30 
25 4:1.4091485650864118E-20 8.85368575843212E-47 4.400230680507497E-59 
12 5:8.71153122736331E-23 7.316675837926736E-29 
12 4:7.856039197032863E-38 3.756276095343798E-45 5.507201770830419E-44 
12 3:2.5574913650254773E-25 4.4212546283774334E-37 1.3538956092981032E-39 
12 2:1.4727411497340335E-20 4.500943551671501E-35 1.5534249215779543E-38 
12 1:2.666489459268724E-32 7.794638388096638E-50 2.7265612127203823E-50 
12 0:6.570601603571506E-34 6.930899995958429E-51 1.1844915546684822E-50 
12 9:1.087097436088753E-22 8.76321671842988E-33 
12 8:3.6584156415063245E-21 2.5746602747647337E-28 
12 7:8.094958294083449E-23 7.960653739853322E-29 
12 6:2.3946704097843356E-22 5.226475717923129E-28 
51 10:2.2475415048752125E-26 8.616782676844926E-50 1.0613906212405004E-47 
51 11:1.8228065411327454E-20 7.281795260409776E-40 5.01621202591139E-38 
51 14:1.0566442228169081E-17 1.0310515806241728E-40 9.061868742548695E-46 
51 15:5.344939766772735E-18 2.0730504371560603E-38 1.1801937087591359E-40 
51 12:3.0300628443266417E-24 2.800050133108044E-48 3.581735920758743E-46 
51 13:9.700601674662433E-19 1.0461108545141847E-44 1.0488650808202952E-45 
51 18:4.580216454335934E-25 8.831550435995572E-40 2.3400556570338378E-43 
51 19:2.0161246024359432E-22 1.7196081571518205E-38 2.0811003598288357E-39 
51 16:5.344939766772735E-18 2.0730504371560603E-38 1.1801937087591359E-40 
51 17:5.344939766772735E-18 2.0730504371560603E-38 1.1801937087591359E-40 
51 21:3.089816402964971E-26 6.531345957902115E-44 1.4675848452565803E-43 
51 22:1.8616596998666988E-13 1.656941772097057E-25 2.1651584183004413E-25 
51 20:2.2476962366901626E-29 4.8905697921719626E-48 1.0985572031914984E-47 
51 25:3.2436701148651627E-18 1.6166147928257049E-49 1.8639574673187065E-48 
51 26:3.50884949932653E-18 2.1440259206736405E-43 2.4868071786278228E-42 
51 23:2.9958322985643207E-25 1.0629572808668697E-37 4.0885174293784655E-39 
51 24:5.032342817619931E-19 1.7579739106686812E-28 1.2485774343763032E-30 
51 29:4.3292414504869796E-24 6.989932374460276E-46 2.238176361775362E-49 
51 27:7.986366579784753E-16 1.7612929080993594E-31 4.2265768912676324E-32 
51 28:9.612211125372228E-20 3.1103299733319717E-44 3.636000368261719E-47 
38 90:3.766069135756411E-24 9.19240060063981E-48 
38 91:8.149908131954224E-25 5.2616063073398055E-53 
51 32:7.750168464263527E-22 1.3074683631462857E-44 7.75121290401444E-45 
51 33:1.8098245418584374E-15 1.255161273102427E-33 1.2932098263986403E-33 
51 30:7.698139891486578E-22 1.008085510990214E-38 3.3853889841778984E-38 
51 31:4.660483583341263E-16 2.5808725172313218E-40 1.0003759983103286E-39 
51 36:1.261729638647056E-24 2.347645252557137E-40 1.0581915409664084E-42 
51 37:7.55744998874326E-18 3.959393729802663E-40 2.1437590082928515E-42 
51 34:1.1831297449478129E-21 1.4780253744703338E-23 
51 35:7.5102567851835E-15 1.032784576951613E-24 2.288630538335194E-25 
51 38:3.0695039839574056E-22 2.3901230040562944E-41 1.1666624115417556E-40 
51 39:7.711562876433493E-22 7.036584016667712E-35 2.5209023340520624E-31 
63 10:2.355056906493243E-14 2.505320840286594E-38 4.09714372806193E-39 
38 87:1.1144868602268876E-24 1.018173084994264E-52 
38 86:8.287554755531514E-22 1.3507245295454475E-36 
63 12:9.84488909210334E-33 8.040367983202315E-41 
38 89:1.1144868602268876E-24 1.018173084994264E-52 
63 11:4.5324043235163737E-20 2.6793322393794015E-34 3.0203843693015176E-33 
38 88:3.030355316377383E-24 1.0486791831049845E-48 
63 14:6.633623687584086E-30 4.248471443083062E-42 
63 13:2.2198174319315404E-13 6.15619867255576E-46 7.449021669417024E-48 
63 16:1.0353337836029148E-13 1.5019314398801138E-34 3.7720715263287787E-34 
63 15:1.0353337836029148E-13 1.5019314398801138E-34 3.7720715263287787E-34 
63 18:6.455217904946699E-25 8.388437200932413E-33 
63 17:1.0353337836029148E-13 1.5019314398801138E-34 3.7720715263287787E-34 
38 81:1.0584799957718937E-21 1.9435065924260937E-45 
63 19:1.6287264256409184E-14 9.86256720196138E-36 9.173662478850095E-35 
38 80:1.3075962904584698E-22 7.030773463658494E-43 
38 83:9.624460216939162E-25 6.793774113418952E-53 
51 40:5.906306791411455E-21 1.178843673673697E-23 
38 82:2.2792368889842285E-25 1.7809498938310064E-51 
38 85:8.287554755531514E-22 1.3507245295454475E-36 
38 84:1.9448667369278454E-24 2.597743870023037E-52 
4 17:2.6288095704430496E-17 7.361327438855675E-38 2.8146908041796075E-13 
4 16:2.6288095704430496E-17 7.361327438855675E-38 2.8146908041796075E-13 
4 19:6.706787043341199E-21 1.8433377790627905E-37 1.993381148241761E-37 
4 18:1.0788899355524674E-14 7.80046757881843E-38 4.265591919342654E-40 
4 11:1.623359665730887E-14 6.221052238875572E-31 1.0759831124458662E-33 
4 10:2.146377974053106E-54 4.547849106346201E-71 4.719631470790314E-68 
4 13:2.0504683560438605E-21 1.2488535924913805E-42 2.4283398153934156E-44 
4 12:1.0859860037244641E-37 4.398645140631169E-46 1.1703538241045585E-48 
4 15:2.6288095704430496E-17 7.361327438855675E-38 2.8146908041796075E-13 
4 14:1.000794324389023E-16 1.8707194309466295E-42 1.5327274083884385E-44 
4 28:2.2039626061301325E-20 5.457288353743273E-44 5.928799932847723E-53 
4 27:4.2278809414997966E-26 6.675153968357598E-36 1.0759986569544578E-35 
4 29:2.0014953817264975E-23 4.35035612469183E-52 1.1442468219252184E-55 
4 20:8.698007504888748E-21 6.821124676285608E-39 1.0894524291403576E-48 
4 22:1.4047494691550316E-24 1.616558943222128E-24 
4 21:4.267014241878772E-31 2.693397003640524E-50 8.132420559788843E-59 
4 24:3.7443301404912684E-16 2.065119055391302E-27 5.999434179887272E-28 
4 23:5.630034477720056E-16 5.0502087627503836E-33 2.579261449307803E-36 
4 26:2.765173772061544E-19 3.5662522500676184E-39 4.4995445458982706E-41 
4 25:9.965895348150359E-21 2.696645805936137E-46 1.3287135053799543E-60 
4 39:4.2441171807235657E-20 9.891437151997314E-28 
4 38:2.3087714553079834E-36 8.264315715187295E-64 2.2344687042408526E-59 
4 31:1.5973925641288703E-14 4.7654722266264996E-37 9.527773373500343E-45 
4 30:1.6595006482060082E-17 2.7925010181653127E-31 7.100879197405933E-35 
4 33:2.654877711350911E-15 4.898673120746634E-34 2.47389299782066E-43 
4 32:1.4018037847769518E-36 4.128792471483599E-67 2.5993138653907734E-65 
4 35:6.203525805438712E-17 1.3108528650083786E-24 6.5941049005617785E-25 
4 34:2.74878208775186E-21 9.679798667524724E-22 
4 37:5.9175223918646266E-18 5.86315547306603E-39 8.433673136291143E-44 
4 36:4.579870794044587E-17 6.434882499059557E-35 9.196753063045418E-39 
4 42:1.453683582200916E-20 3.078947450234256E-42 2.924427262580948E-52 
4 41:5.424629341192637E-20 5.149149559934962E-35 3.960095691994889E-40 
4 44:8.505100153268854E-21 2.6322993126218302E-43 4.54177897574124E-43 
4 43:3.7644991403886752E-19 4.192742579828824E-48 8.093481565767262E-62 
4 46:1.3450507839095684E-22 6.7870122521816715E-43 4.161793463223247E-43 
4 45:6.40431422291447E-18 2.3270129361400497E-36 9.458522587725434E-39 
4 48:7.294882436881523E-20 5.261202150116429E-54 4.450758105684005E-48 
4 47:6.08492120488595E-24 2.4142875796267454E-43 5.420564452195973E-44 
4 40:3.31566699931915E-21 1.4135087997463138E-25 4.237604031623748E-24 
4 53:3.3633109181519445E-22 2.6376233068144015E-45 6.659065401965448E-52 
4 52:8.46958095113739E-24 3.2948606745694947E-46 4.686094193504261E-50 
4 55:1.387137540920919E-16 1.204139813528075E-24 
4 54:3.3622538915677255E-25 2.156676210994942E-52 4.253296213046817E-63 
4 57:1.077405434981984E-17 3.2090549871446915E-39 5.426712305343891E-41 
4 56:2.542218885334378E-14 1.7238393692660194E-16 
4 59:3.3930164740702054E-37 1.8822845453386682E-64 1.4643082538231719E-65 
4 58:4.001801608545749E-20 2.2437487758699483E-40 1.978505053519743E-39 
4 51:3.8135809262661777E-22 1.2677013091585135E-38 1.1673381894378173E-41 
4 50:6.680073805326792E-19 8.618186453271651E-28 6.779084552800033E-27 
4 64:7.579510161445265E-14 4.359068821757338E-28 
4 63:9.760630112200263E-28 2.4845176694429157E-40 
4 66:1.3597325722741928E-21 4.32666629359846E-34 
4 65:7.579510161445265E-14 4.784265537513563E-28 
4 68:5.224136269380116E-16 7.917284560883176E-33 6.084097345930603E-38 
4 67:4.243176737953784E-22 1.0549591645759302E-34 
4 69:4.3378661120386E-23 3.7493043832405323E-28 
4 60:1.921992992535527E-15 2.1179781568565273E-25 2.0177627099674498E-32 
4 61:1.0459433495928893E-25 8.999648694105832E-40 
4 75:2.2756927410253778E-14 8.719070314030162E-32 8.242397958073351E-35 
4 74:6.454359768324643E-23 4.588871064519037E-28 
4 77:7.613443823700402E-16 3.809453859235148E-36 1.6817059787288945E-42 
4 76:3.0632941300826656E-18 2.0310532648131395E-27 
4 79:8.908480151216979E-20 5.1466080327802595E-36 
4 78:9.321186854319975E-19 1.772649126243172E-35 1.0775142465421242E-37 
4 71:6.454359768324643E-23 4.588871064519037E-28 
4 70:1.7053491762964898E-22 2.0522404300232856E-27 
4 73:1.7053491762964898E-22 2.0522404300232856E-27 
4 72:4.3378661120386E-23 3.7493043832405323E-28 
87 8:2.5089144866888085E-16 1.875593299802949E-28 
87 9:7.626731158887138E-17 1.4451719418610677E-26 
4 0:1.819166068203086E-33 2.3704287486359694E-73 3.053221288515406E-71 
4 1:3.536321298774782E-31 4.7902190843040875E-68 1.9696213668597294E-68 
4 2:1.7376040316237484E-17 2.492266606975754E-30 9.349788750128243E-42 
87 2:5.665118574858092E-23 1.0439987652401166E-56 
4 3:4.970162315758712E-22 2.11462831525507E-35 5.9043095595618936E-49 
87 3:1.2890436722811106E-21 4.2927634251125093E-32 
87 0:1.0776954862408603E-41 3.908216182007939E-39 
4 5:6.454359768324643E-23 4.588871064519037E-28 
87 1:2.944983555876366E-13 4.917725225695694E-45 5.356699384708937E-41 
4 6:1.7053491762964898E-22 2.0522404300232856E-27 
87 6:1.0051185284385472E-20 6.2461365399954665E-28 
4 7:4.3378661120386E-23 3.7493043832405323E-28 
87 7:4.209633757530604E-21 1.1340604181317834E-28 
4 8:1.797714646346885E-15 3.335766048927895E-23 2.2995768784761405E-24 
87 4:9.421542846400048E-33 3.3808011858646296E-45 
4 9:8.924335549980258E-17 1.2290732053087605E-26 2.6817697112141194E-27 
87 5:4.279030976535694E-21 1.3321751656984322E-28 
4 86:1.57835831335864E-13 2.53736122639955E-27 2.4497057424523638E-32 
4 85:1.57835831335864E-13 2.53736122639955E-27 2.4497057424523638E-32 
4 88:8.894800983656504E-28 3.7638929045536086E-40 
4 87:3.7150054250334985E-27 1.0190902110011595E-42 
4 89:3.7150054250334985E-27 1.0190902110011595E-42 
4 80:5.971290847082451E-25 1.2244176249856214E-37 
4 82:2.610148387879014E-26 1.3200396695859252E-41 
4 81:1.2936528662519393E-24 1.1680920981045026E-36 
4 84:2.0835082090549872E-26 5.33101253820063E-42 
4 83:1.549274537784037E-27 6.506977929906702E-43 
14 18:3.2546781198605964E-27 6.975986843127927E-43 
14 17:9.644201742850303E-33 5.674717167666179E-46 1.2273866261265882E-43 
14 16:9.644201742850303E-33 5.674717167666179E-46 1.2273866261265882E-43 
14 15:9.644201742850303E-33 5.674717167666179E-46 1.2273866261265882E-43 
14 19:8.973844809844027E-34 7.534835243753439E-45 1.262773699935024E-40 
14 21:5.746913637819167E-19 9.300279490264475E-50 1.1229430729006365E-45 
14 20:8.749459828326448E-19 1.171527434503213E-51 5.342857453747315E-50 
14 25:1.3428978694696526E-44 1.2849945749665016E-59 1.9710048281243684E-55 
14 24:3.192826520175218E-23 5.701733523598119E-34 
14 23:6.68022147815841E-32 1.2971115194135369E-45 
14 22:3.2907413797927606E-26 1.1207979307150162E-29 5.508903894521183E-27 
4 91:3.6021678371681634E-27 8.230739576629765E-43 
4 90:2.2438964487015673E-25 2.717731931840439E-38 
26 10:4.169379183415875E-24 1.4235272355335031E-41 1.6308210298547833E-42 5.2838116378626926E-42 
26 11:5.2431005698616845E-17 6.370745856611235E-35 6.2952772673997466E-37 2.9915639951874203E-35 
26 14:5.988630746416214E-44 9.858327348697526E-45 3.9439216308054853E-42 1.8016085457490432E-41 
26 15:3.0891524201245426E-30 2.7808892702474996E-38 3.835436505345757E-39 1.7639830627034388E-38 
26 12:3.3266958281647844E-26 2.598078076957753E-42 1.1340651687978188E-41 7.403499690664279E-41 
26 13:3.976588415610417E-41 2.3644363405739652E-42 4.488026065032006E-43 6.826775105158601E-43 
14 29:2.4096242270493102E-39 2.3421377429995307E-52 2.0498465757002024E-50 
14 28:4.052476706553876E-47 3.962746030709731E-52 4.870747411062094E-49 
14 27:3.500211405316844E-17 5.021148303938667E-36 2.8022085637806733E-32 
14 26:6.389158327037807E-44 1.2683852675365372E-45 2.345782930264226E-41 
14 32:2.1579430884451452E-19 1.0075250966091209E-45 2.8752832986690796E-45 
14 31:3.328421268618435E-28 1.0080536099012302E-40 4.2330417183521573E-41 
14 30:5.481491153620161E-16 4.105436847324946E-36 4.56370450510948E-36 
14 36:2.3062765616790558E-29 8.675001632173401E-41 
14 35:3.967137354386816E-20 4.279628610600733E-26 
14 34:9.603008795082961E-17 2.6881895932623885E-28 4.6575933370018375E-29 
14 33:8.06612323064631E-21 2.5668647037061215E-33 
74 3:9.729536524058089E-19 4.7831085466891646E-48 4.788833623842316E-43 
74 2:1.810702644908279E-18 1.3697943382081591E-29 1.6185605453987013E-30 
74 5:7.738408846327324E-157 5.1049507217852345E-118 3.036662156234261E-98 1.445245439473169E-89 
74 4:8.306235924240209E-22 8.571678352786991E-36 2.721972459284257E-37 
74 7:2.9230928723563104E-150 3.4943395233795904E-112 2.480764901254024E-92 1.5411482183791997E-83 
74 6:7.329027146923274E-157 8.849808790159676E-118 1.2586195291665604E-97 9.96704986000639E-89 
74 9:1.30420352185084E-15 5.759621030838825E-31 9.630894992027444E-34 
74 8:3.4675670510978607E-18 1.5508382982904455E-23 
74 1:5.570886899553521E-25 1.993580176997723E-37 2.047794336660841E-38 
74 0:9.614764200318903E-24 4.251140566890951E-37 3.753325766947582E-37 
14 10:3.5614723136757475E-18 6.925855802920503E-47 5.924944894717043E-48 
14 13:1.2479131497215978E-48 1.544611185206602E-51 6.532362112436539E-46 
14 12:1.7867557677899128E-22 3.10419173218677E-48 1.4904618895282863E-43 
14 11:3.26977960995719E-17 3.0318475892021623E-39 1.4131668205573017E-37 
61 5:1.1454602845982273E-24 2.84099990793457E-32 
61 4:3.992583704109445E-30 1.2233445436533264E-38 
61 7:1.0586170534575211E-24 2.7623458581000947E-32 
61 6:3.370851930163343E-24 1.5324793684466242E-31 
61 9:1.0355697496207135E-17 7.44132376162326E-32 
61 8:1.8400784799765426E-16 5.521101938093348E-27 
61 1:6.011601791484954E-28 3.185425191422597E-39 
61 0:4.353573028387873E-27 2.9274872559008916E-38 
61 3:7.348600721514454E-23 5.8782616499517626E-33 
61 2:2.173432702104894E-22 8.339271166732041E-35 
39 1:2.2367071134780217E-29 1.1082768290446033E-38 
39 2:3.7405139636320675E-20 6.381409389504969E-28 
39 3:8.604662730797092E-23 2.3728614642305312E-31 
39 4:1.9292911393192127E-33 1.7771492614803968E-38 
39 5:4.75368948911418E-13 1.478857913864769E-32 1.7693536904217845E-29 
39 6:2.838271823712837E-13 1.0933696453054029E-31 1.289424759915065E-28 
39 7:2.81793960647522E-13 2.5217467675194385E-32 2.1461525786785303E-29 
39 8:4.570956018367391E-16 7.177397040947345E-24 
39 0:1.2513173971031253E-29 1.0528995171875631E-35 
39 9:2.55837740201519E-16 1.1021522926595723E-24 
26 2:6.204116496765188E-13 1.7889475435013072E-28 4.489759277739952E-34 1.2981063679633895E-35 
26 1:1.852812157049279E-15 3.1144355633485355E-32 8.577615285847968E-39 1.4820523103803119E-40 
26 0:7.637258010862503E-16 1.296147759880867E-32 5.030692632213818E-39 2.8344634191079318E-39 
26 9:5.498613429833642E-17 2.2248699701856326E-25 4.973628741174606E-29 1.41706071995946E-29 
26 8:2.3867815716741748E-14 2.5241173050796347E-27 6.457538620331595E-27 9.037810462697843E-28 
26 7:1.5327662696599172E-17 3.456562425192052E-29 4.3150778624435345E-30 
26 6:3.392324743437886E-17 1.6932477763580458E-28 2.4781832821918998E-29 
26 5:1.7035226965369944E-17 3.7559263439004903E-29 4.275750255707166E-30 
26 4:1.4708369474315808E-19 9.378701536108339E-38 2.6161252514324265E-39 5.720037182464551E-42 
26 3:1.136598923698225E-19 2.4495813863836325E-40 6.70202265145792E-39 8.757232082622172E-39 
19 39:2.5444650668258427E-22 1.7741491713222468E-28 
20 17:1.9870234442278576E-13 6.022890843351769E-37 1.1972924574935412E-35 
19 38:5.0183269756293194E-17 8.94687508743786E-40 5.092489826119127E-38 
20 16:1.9870234442278576E-13 6.022890843351769E-37 1.1972924574935412E-35 
20 15:1.9870234442278576E-13 6.022890843351769E-37 1.1972924574935412E-35 
20 14:6.097698790948122E-19 2.524093988316747E-53 8.969570069981376E-48 
20 13:5.897811954970668E-18 1.0814780962329438E-61 1.00478149084273E-53 
19 35:1.2931554419770129E-23 2.891395181824117E-25 
20 12:3.4589018737350655E-22 1.0773898904733924E-45 9.628501789172938E-46 
19 34:5.304019499031577E-15 3.77956176921379E-22 1.9291590109961853E-23 
20 11:2.7977395175606313E-16 6.256804608635907E-36 4.375413872541248E-38 
19 37:2.3551018631647997E-29 4.932202625778391E-46 1.63277186568301E-47 
20 10:5.549638279285077E-20 7.756717559387795E-43 3.098245957650541E-44 
19 36:1.6041855143833338E-14 1.9938708002623913E-38 7.555952458674923E-44 
19 31:6.349014633600388E-27 2.1729279947273027E-63 6.997920144750464E-52 
32 10:2.351581031968836E-38 2.037480919115704E-68 2.6774794268428793E-65 
19 30:2.3860976132961508E-14 3.3899930671491685E-38 2.7387403352017835E-37 
19 33:6.006856682739689E-23 8.144856166662003E-45 
19 32:2.922025636003569E-19 8.003167970850938E-45 5.000551830054996E-44 
20 19:1.7448244558644767E-17 5.042638587066347E-39 2.5826035186549646E-37 
20 18:1.9753028847499044E-26 1.5108796015631557E-39 5.631215860373007E-38 
20 31:8.295871067627939E-16 7.389610672237819E-36 4.90029752189444E-39 
20 30:3.650192596461448E-20 1.8330006808494763E-36 2.575624034297404E-35 
20 28:4.101597353702858E-16 2.385592416766929E-47 3.443318503872137E-49 
20 27:8.839540255613898E-17 1.8536981940389916E-30 3.386417830173135E-30 
20 26:4.436433841016984E-18 7.610420416779363E-41 1.757897387589886E-38 
20 25:4.982831090260744E-17 1.1413399988186173E-43 1.791862138862204E-45 
19 46:2.110781049378686E-19 1.7108363878292716E-40 1.914220738239802E-39 
20 24:1.4777309369918887E-19 5.828825425841813E-28 3.1127567564206596E-28 
19 45:1.5568291689594815E-25 2.680673823358422E-43 8.18138576185191E-45 
20 23:1.0749960361503092E-27 9.837730874813855E-38 9.584821720030966E-38 
19 48:1.0027917937430243E-18 4.05981371460904E-41 1.71274836238602E-41 
20 22:4.777589171073535E-24 2.8168126296023404E-24 
19 47:2.2294789169829974E-15 1.1486226010937117E-40 3.808738811839941E-43 
20 21:2.8737754813357086E-18 1.476114308098378E-42 1.1787556309982372E-46 
19 42:3.4501114541266005E-33 2.9000068395837804E-47 4.554152404580034E-55 
19 41:2.6449680871238617E-15 1.5894260034757522E-39 3.104502622358599E-41 
19 44:6.662391926804018E-36 4.484722856956323E-51 3.683232449472575E-46 
19 43:5.886884165430878E-35 1.8111217850070105E-52 3.249447392719574E-73 
19 40:4.346267918932279E-15 3.497180226141511E-28 7.004246759747184E-26 
20 29:8.186282282058217E-19 2.6557792928492155E-46 1.9753495182756785E-48 
13 4:1.2975778546712803E-21 6.065490569146638E-48 5.077885760297459E-50 5.63351644764454E-50 
13 3:1.0258054387126659E-16 2.4915904208520255E-39 3.111202305561514E-37 1.679708509374893E-45 
13 2:4.694970107909979E-16 3.576262913600512E-36 2.582626835417852E-41 3.821842832582533E-41 
13 1:3.203762081969303E-20 1.1998573014111305E-42 2.648939709068977E-48 2.344679270154233E-49 
13 0:1.6192559154627443E-20 1.3071454997093177E-42 1.1853620471496034E-48 7.265270148014811E-49 
13 9:3.145703342380237E-19 1.0919473227692853E-35 7.437448897428006E-36 3.3798658198018385E-35 
13 8:3.723570449267387E-15 3.638814016172507E-29 5.611489878970456E-39 6.121170998921211E-36 
13 7:1.0328471011045927E-23 1.6310697419922464E-30 5.0113630357803506E-31 
13 6:3.658462275032099E-23 6.2001060135485936E-30 1.6787680666051104E-30 
13 5:8.937936994997776E-24 9.919028654747137E-31 2.8635394224282387E-31 
19 17:1.7226268975958862E-29 3.3364577795602146E-41 2.96636634676068E-38 
19 16:1.7226268975958862E-29 3.3364577795602146E-41 2.96636634676068E-38 
19 18:4.7242171008247915E-33 2.4220598339224702E-57 
19 13:9.130533456445841E-34 1.4086744575743727E-53 3.0827092213133864E-50 
19 12:1.2832380454956677E-22 1.8618901500666862E-47 5.895635723767864E-49 
19 15:1.7226268975958862E-29 3.3364577795602146E-41 2.96636634676068E-38 
19 14:5.171611374849607E-34 1.418475270241282E-47 5.149685845481367E-50 
19 11:1.409568266818381E-14 3.898920278433238E-37 2.800296589223925E-36 
19 10:2.0229545758369943E-18 1.2484028017422285E-46 9.396266830816678E-46 
19 28:7.311880357026273E-37 3.834915764307943E-54 5.676629142222927E-50 
19 27:1.0654361633665676E-15 3.981702558937004E-35 5.4003021852470174E-33 
19 29:4.673689675648284E-45 2.1763711033803087E-50 9.52474219432501E-61 
19 24:4.960757888060885E-14 2.055737944456362E-30 3.81483225920779E-40 
19 23:1.809528472876387E-14 4.986336376948115E-40 4.54574282543206E-51 
19 26:6.190320745390276E-33 2.3296632748548922E-45 3.9149855280625013E-42 
19 25:1.968758646632904E-31 1.153332587196921E-50 1.4511498273005096E-72 
19 20:1.0082479162586233E-19 2.740893249641699E-56 8.382998038283016E-50 
19 22:9.014493699810667E-24 1.1696076876921689E-32 1.0327926953245225E-29 
19 21:7.358840317481044E-22 6.20644040079961E-46 3.322941829339949E-47 
88 9:2.7108124271309855E-19 8.005553324838557E-28 
88 7:3.367567747391028E-14 2.3458890464574537E-36 2.6853397020948364E-34 
88 8:2.741576980238426E-17 1.2031404369162259E-25 
5 0:1.9318171219653234E-23 8.541474303372848E-37 7.541255125801708E-37 
5 1:1.119313430144533E-24 4.005540062861993E-37 4.114468206816578E-38 
88 1:6.199484897788031E-29 3.286851896122343E-48 
5 2:3.6380989687773E-18 2.7522174241505703E-29 3.252043325654346E-30 
88 2:1.304006238786779E-22 5.255466094777879E-33 
5 3:1.954877400460739E-18 9.610314714120942E-48 9.621817650478615E-43 
5 4:1.6689050759038356E-21 1.7222382848811E-35 5.469040002238409E-37 
88 0:1.0267074849194505E-27 2.4284423380286705E-42 
88 5:4.785390840959678E-14 2.865126466180654E-36 3.327921588105456E-34 
5 6:1.4725623878852318E-156 1.7781207932673624E-117 2.5288428356914355E-97 2.0025990418364905E-88 
88 6:5.374803007058092E-14 1.0613751480590053E-35 1.9908182141008652E-33 
5 7:5.873135047581741E-150 7.020894928448627E-112 4.9844010856284804E-92 3.0965049726882986E-83 
88 3:8.588157291079169E-23 4.8165306187183723E-32 
5 8:6.967103156467914E-18 3.1159744696990894E-23 
88 4:1.6462575402747572E-33 2.0155907776743653E-42 
5 9:2.620431080312258E-15 1.157234258853375E-30 1.9350581520066406E-33 
75 9:2.3534709053900052E-20 2.130715116292564E-26 
75 2:2.0374311733545626E-29 4.5547243878229153E-35 
75 1:1.48426106661282E-13 1.0824341480737049E-39 4.399025499029445E-44 
75 4:8.43446991588005E-15 2.425989838761712E-41 2.627601525346232E-43 
75 3:4.268973408563942E-27 1.601582597003309E-36 
75 6:4.502695815045967E-14 5.42373694353604E-31 2.3730908995256695E-27 
87 79:1.4198307388676262E-118 1.0816334109313386E-124 2.8329229071941784E-100 
75 5:3.234862006299132E-14 1.9810855829405082E-31 5.627209280195333E-28 
87 78:1.5312647236992664E-20 1.1999297517560127E-40 3.505619472689448E-36 
75 8:3.807710131607145E-17 2.1947005900697765E-22 
87 77:4.716805963983075E-87 1.4228789556221417E-113 1.502941064972663E-90 
75 7:2.7684616330859942E-14 1.8006141305735366E-31 4.872466169822809E-28 
87 86:1.136752751711914E-25 1.8368639265209558E-36 
87 85:1.136752751711914E-25 1.8368639265209558E-36 
87 84:2.0738782523660428E-172 8.358419228832108E-139 8.5581780019326E-112 
87 83:2.530279082038035E-178 1.6673204085848307E-138 2.5958273471462428E-112 
87 82:7.404729687387578E-172 8.170342707760341E-138 1.7739577071530197E-110 
87 81:5.905378400521756E-90 5.438552514817505E-111 3.24141876695764E-87 
75 0:1.3906328453865549E-13 1.5332607641121217E-39 2.418241643128089E-41 
87 80:1.2010786354820165E-87 2.340902813720689E-114 6.85028691146787E-91 
75 87:2.8117594632043876E-19 4.2119547347548545E-44 2.8390232089985835E-44 
75 88:2.882533795362533E-20 5.08885861303043E-38 4.32893198685708E-44 
75 89:2.8117594632043876E-19 4.2119547347548545E-44 2.8390232089985835E-44 
87 69:4.209633757530604E-21 1.1340604181317834E-28 
87 68:1.4691863195413131E-39 2.456007810862019E-53 7.470452025787605E-44 
87 67:2.405936595544188E-51 1.1205020428467869E-52 3.383404548651164E-41 
87 66:9.138306259134013E-93 2.838241813333086E-110 4.4111332635492844E-85 
87 76:5.005999726124687E-18 2.7492091270108366E-32 1.201430650361028E-28 
87 75:3.631188208816774E-19 1.5838580676007826E-36 6.785763744633707E-35 
87 74:4.279030976535694E-21 1.3321751656984322E-28 
87 73:1.0051185284385472E-20 6.2461365399954665E-28 
87 72:4.209633757530604E-21 1.1340604181317834E-28 
87 71:4.279030976535694E-21 1.3321751656984322E-28 
87 70:1.0051185284385472E-20 6.2461365399954665E-28 
75 90:1.4943495809475621E-18 1.668790360826856E-39 3.4169001182924723E-47 
75 91:2.9262880843350286E-19 3.701502213825443E-44 2.494922862321952E-44 
87 89:9.494769677825151E-181 1.9044972028356152E-140 4.03815222361223E-113 
87 88:8.395245400790216E-89 3.443053663314402E-113 5.7669321090952134E-89 
87 91:9.847712947726178E-179 2.170724895343269E-139 2.8645462218745913E-112 
87 90:1.6595567397697127E-92 9.266230787143952E-121 7.422291748384406E-97 
9 16:1.2339697255150674E-31 1.431719191561197E-36 8.734614822621612E-41 
9 15:1.2339697255150674E-31 1.431719191561197E-36 8.734614822621612E-41 
9 14:1.4504114631424159E-19 2.0932390714332346E-44 4.180003855038131E-46 1.3627948404667083E-47 
9 13:2.3406765591919343E-19 5.7121561166086856E-46 8.336753125223451E-46 2.967524412650743E-47 
9 19:3.696375331486646E-18 2.016682366620344E-39 1.0803666638686551E-36 3.7120131071296444E-39 
9 18:6.06321329863799E-30 6.035544073345209E-41 8.513805078080066E-43 
9 17:1.2339697255150674E-31 1.431719191561197E-36 8.734614822621612E-41 
9 12:1.2749061888906505E-41 2.764754070329575E-46 4.9759526452090275E-49 
9 11:5.972860842450187E-24 2.6665904985745686E-36 3.779142067481821E-38 
9 10:1.9023447336759342E-14 1.0919939562950596E-44 1.7928803041749442E-44 1.63153607724999E-46 
9 27:1.6022346785551068E-28 1.2975467656540973E-31 6.274913961144947E-33 
9 26:6.171566295774692E-17 3.6966551326412917E-41 2.519446180247904E-40 1.9847928072449848E-42 
9 25:1.2728232247393963E-15 1.8520427038740025E-46 3.97967400056582E-46 2.1936177356625226E-47 
9 24:5.843382858137705E-13 7.522733843814995E-29 2.6005574260780896E-26 7.287211221891643E-27 
9 29:3.649088936351455E-17 1.4456159822419536E-46 3.8431388093528195E-53 6.411083856406048E-54 
9 28:1.672425907099799E-17 1.8147825167802972E-51 3.750244826010316E-48 6.256734658347245E-49 
9 23:6.857273431015026E-14 6.584879234712753E-32 5.370386778462773E-32 2.6010937116244942E-34 
9 22:5.74238241356476E-22 2.5924665093562397E-24 3.4779205799967045E-25 
9 21:4.631766135977143E-13 1.5515751250555717E-54 8.685649620558546E-53 9.414376183325716E-53 
9 20:6.737588487115156E-14 4.496311288111249E-44 1.1443711779939501E-45 3.6548404045302917E-47 
9 38:5.741286525709063E-14 2.7200092023490858E-42 1.7737605586074606E-46 3.5234659901696526E-47 
9 37:4.120771505050411E-16 2.895296853480571E-39 8.095346906798235E-41 3.194963890106542E-42 
9 36:2.6622458084232585E-28 2.452410486947276E-39 2.361055409955325E-40 
9 35:1.0073074734888405E-19 1.574674264822466E-25 2.0468076242705742E-26 
9 39:5.048739806688491E-19 5.130612733439658E-27 5.711542108519324E-28 
9 30:1.1342050693751418E-25 8.530981760073619E-33 3.7062849557136953E-34 
9 34:1.2806343403066E-22 7.756360035690192E-23 7.476108090294941E-23 
9 33:7.84741199476461E-19 8.177577357247005E-29 1.0652729460263574E-31 
9 32:8.735858383308929E-16 1.2838054200592557E-39 2.4714291932089154E-44 8.164364524944272E-54 
9 31:9.116698843799451E-17 4.3536360160046264E-41 1.8117280208420772E-39 2.3923853670213925E-55 
9 48:1.549585427955866E-13 6.699807558983638E-37 5.126104825948137E-37 1.419625563877049E-39 
9 47:3.323967766906985E-15 4.0114780651439264E-43 1.7579595656242518E-43 1.1573897039392894E-43 
9 46:1.2064714898167923E-18 2.311538377837261E-51 2.5517476691009367E-50 1.0991832915186051E-48 
9 41:2.278685058929232E-31 9.573862841473993E-39 2.4759681897176185E-40 
9 40:5.225115573421377E-22 9.208411444489005E-24 1.2600456386772245E-24 
9 45:3.520263821399814E-13 3.29410676590281E-36 4.0043586802090424E-33 3.390544897204165E-37 
9 44:2.333642669054303E-17 1.0513528385827139E-43 2.6242628016800502E-42 1.9165135532570407E-44 
9 43:7.18255004554541E-14 5.129283677955088E-48 1.4708680364487637E-45 7.980861601022206E-49 
9 42:3.19773081263582E-17 2.672062165598759E-44 2.0915136309795839E-44 6.329661720404033E-46 
9 59:2.400670590100635E-33 1.2244720307656914E-39 2.634545494113295E-42 
9 58:3.3852131307572976E-16 3.783284679021442E-18 1.0223079242795899E-19 
9 57:1.6743456539108428E-26 2.4275625899638436E-36 1.5023767553636325E-38 
9 52:1.211764394992181E-16 5.264792931601054E-50 2.620975138112959E-47 5.955777427508184E-49 
9 51:2.5013368277388646E-15 1.550805671880295E-36 9.873094631859404E-38 1.0802267632913321E-39 
9 50:7.492756258996384E-20 9.216105976241773E-23 4.883532769378562E-24 
9 56:6.556362833701739E-14 5.559151518543045E-16 9.348234299269097E-17 
9 55:1.1774809812937384E-14 9.386240622775193E-22 1.7143183577537564E-22 
9 54:1.8445502507329235E-16 5.369601780778904E-51 2.8582076559813713E-53 2.203947061621541E-54 
9 53:8.324783853608035E-17 7.230800200213272E-49 1.1515993744889744E-47 3.3928688012385865E-51 
9 70:3.140060685761541E-17 6.310005689290145E-27 2.0357865676792358E-29 
9 69:1.2310629024084663E-17 8.603652337738646E-28 3.0259018146659327E-30 
9 68:3.3879101029979135E-21 6.340301936534881E-34 9.224500010881156E-38 
9 63:5.52039905862456E-21 8.501602638835778E-37 5.001686579182172E-43 
9 61:4.42089710467983E-18 4.629620993791523E-41 4.824797843665768E-49 
9 60:8.067833126591369E-19 1.406319464522768E-27 1.977378076646863E-29 
9 67:1.2805022119835726E-15 5.4584852809048155E-31 4.051668392107121E-34 
9 66:3.1798934890271316E-15 5.236976033476654E-37 5.6014481264203795E-45 
9 65:2.1614095138610382E-16 1.0873616927348075E-25 
9 64:2.0186565192114583E-16 1.0323419045753708E-25 
27 1:7.302001821816407E-23 1.8575998656954458E-29 2.176378875634605E-28 
27 0:5.3983513494187915E-24 8.607538464886509E-30 6.685048048076056E-29 
9 81:8.90568213967052E-17 2.0948867893439284E-35 3.583522199112719E-45 
9 80:1.977914362193268E-18 1.5247064419552504E-36 4.516713455637527E-46 
27 9:3.82137649732479E-13 1.3150032488022956E-22 9.534535234737625E-21 
27 8:1.1204326347631171E-17 8.499348685090018E-20 
27 7:1.5787313815648346E-16 5.393408195686709E-24 
27 6:1.8134534612957282E-16 1.0092349925541804E-23 
27 5:1.4905473843255393E-16 5.148589957625669E-24 
27 4:1.4392815949909376E-26 1.0957168661027118E-36 7.538185085354897E-35 
27 3:2.1067627939077963E-17 7.363697976415872E-28 5.728205821729357E-27 
27 2:8.29159632776529E-15 1.2698542235984294E-24 2.1119235707601576E-24 
9 79:1.0246473728226029E-13 4.1657728574226586E-32 1.7283472767575398E-41 
9 74:1.6046518496410772E-17 1.2805410732550513E-27 4.059238567791156E-30 
9 73:3.140060685761541E-17 6.310005689290145E-27 2.0357865676792358E-29 
9 72:1.2310629024084663E-17 8.603652337738646E-28 3.0259018146659327E-30 
9 71:1.6046518496410772E-17 1.2805410732550513E-27 4.059238567791156E-30 
9 78:3.344424340213333E-24 8.045526756762639E-35 4.580663563982752E-36 
9 77:2.1479479694208425E-22 9.188125860777164E-39 5.89377038273689E-46 
9 76:6.988127104337851E-14 6.268167644416256E-26 3.27894309777185E-27 
9 75:1.0941935042607499E-24 6.995876041870688E-39 5.032876635670917E-41 
9 91:9.69060210099578E-19 2.3811855485812526E-37 7.272630472832863E-45 
9 90:8.498649182203404E-19 3.452303229837995E-37 1.7005847844132104E-47 
9 85:4.019817694003239E-20 8.144001218689474E-36 5.091790323232512E-37 
9 84:1.455634418029143E-18 7.070481910855352E-37 4.7786384254034576E-45 
9 83:3.5478708686582295E-19 1.2024066008201283E-37 3.6115722648659906E-45 
9 82:3.1513537712532296E-18 4.061329304196706E-36 7.762064870343254E-44 
9 89:1.0183907081145445E-18 2.5117127872236576E-37 8.18705950748779E-45 
9 88:5.52039905862456E-21 9.063925237131477E-37 1.316549927407145E-42 
9 87:1.0183907081145445E-18 2.5117127872236576E-37 8.18705950748779E-45 
9 86:4.019817694003239E-20 8.144001218689474E-36 5.091790323232512E-37 
14 3:1.9836347413549214E-13 2.722302017366325E-37 4.064453750423588E-39 
14 2:4.786154195307424E-29 1.0990123019240992E-39 
14 1:4.154907245917235E-17 4.052810913488592E-46 7.414559608527096E-42 
14 0:5.76034409324218E-17 1.9055779914629556E-44 2.6786763540044207E-41 
14 9:7.699886835977454E-20 3.4629589904774344E-33 2.6501210917219277E-36 
14 8:3.521204264169596E-14 1.4093584159523965E-28 1.6612494054225463E-32 
14 7:1.5185819055702192E-20 2.0419266485728587E-29 
14 6:6.197673297954032E-20 2.18458637617089E-28 
14 5:1.3772900947282353E-20 1.6550782355117407E-29 
14 4:1.0962920129205956E-16 4.625478382251902E-46 3.4732028216392E-44 
81 86:6.490032563310457E-27 2.7053658672447447E-36 
81 87:5.670224724751443E-90 6.026533411627631E-118 1.5761756329885134E-92 
81 88:1.69937310405173E-86 6.810404786164501E-114 2.2155623070204145E-91 
81 89:5.670224724751443E-90 6.026533411627631E-118 1.5761756329885134E-92 
81 82:1.0163365850224246E-86 1.6049364090923509E-115 4.009526837846473E-90 
81 83:3.2763223961149935E-91 4.7745596139131755E-117 6.66743258915067E-92 
81 84:2.9952056347137732E-86 6.209697197574734E-117 1.2159715726709574E-91 
81 85:6.490032563310457E-27 2.7053658672447447E-36 
81 90:6.348607684446126E-88 5.916403042336945E-122 2.4806527206881853E-100 
81 91:1.340921381538483E-90 9.728685499075865E-117 1.529547200553321E-91 
81 17:2.8273409569698558E-27 1.484152754342355E-35 
81 18:3.0258734804368696E-30 2.1090603987903068E-39 
81 19:2.502237808873715E-13 8.84864830154755E-39 1.1528719385343338E-37 
81 13:1.228338512980839E-13 2.937981941249877E-50 2.4536907019331418E-49 
56 57:3.668687464169914E-13 
81 14:3.375250182003297E-33 5.390430920368045E-43 
81 15:2.8273409569698558E-27 1.484152754342355E-35 
56 59:1.0439639505817529E-24 6.044018106716985E-25 5.453290720191496E-21 2.1333571620328356E-19 7.420318917743793E-20 
32 88:2.5035985537389208E-29 7.142631747482567E-51 
81 16:2.8273409569698558E-27 1.484152754342355E-35 
32 89:1.2243554469512554E-33 1.1573741594306979E-51 
68 42:4.71347922996165E-35 8.772210784962233E-41 
44 75:8.187363207404847E-18 2.032785350610688E-31 1.0565165690695744E-33 
81 10:2.1486059823961614E-33 1.0932421653479648E-41 
68 41:1.3069190652032131E-21 3.0203766327107697E-38 2.5306775164615308E-36 
44 74:3.337487882564742E-22 3.164215327888321E-30 
81 11:2.3941653727218642E-17 6.274259047362634E-37 5.146418848191842E-35 
68 40:1.8116426406841E-19 4.4745733076787985E-21 
44 77:1.0958648696113678E-14 1.4549007047260512E-32 6.293909987861289E-40 
81 12:1.3448283598659713E-31 8.34828429495288E-43 
44 76:6.042625520382435E-19 5.412441521044687E-30 
68 46:1.695338471976908E-19 2.8809864772130322E-37 1.6405053850539896E-37 
44 71:3.337487882564742E-22 3.164215327888321E-30 
68 45:3.4415527647093863E-29 2.3894228425936458E-36 
44 70:1.2531226814404604E-21 1.2572192062412625E-29 
68 44:4.576928403268245E-15 2.957052637442469E-37 4.1256530649664734E-41 
44 73:1.2531226814404604E-21 1.2572192062412625E-29 
68 43:2.502075340468017E-38 2.031118115304601E-46 
44 72:2.891411533245291E-22 2.87497127790685E-30 
68 39:1.9475126473917244E-16 3.438001669556283E-31 1.1674322023211319E-29 
68 38:2.972432979848502E-16 5.076828214418065E-38 5.3976259497632214E-39 
32 90:2.3112896656997983E-29 1.1174636336221503E-55 
68 37:3.622809481037229E-33 1.898849491589939E-38 
68 36:3.695750058604675E-13 5.059807714773562E-36 1.3978085333048627E-35 
44 68:4.846161761281303E-15 4.247310954470937E-30 1.606599776103064E-36 
44 67:3.4986178580629585E-20 6.749633865842874E-32 
44 69:2.891411533245291E-22 2.87497127790685E-30 
32 91:9.569354933982472E-34 8.40716974914272E-52 
32 79:3.223573558169106E-23 1.6162014195245246E-42 
32 77:1.060531870905965E-15 1.8578796668500918E-35 1.353398185023177E-47 
32 78:3.5402618317027144E-17 5.9344503617207156E-36 1.7066549150181713E-40 
68 53:1.6200962586620804E-13 2.1979151435253633E-41 2.9700501098982713E-44 
44 64:2.2298943413801613E-13 1.5500298245573316E-23 
68 52:3.3655252874336876E-13 1.5897301399781362E-40 5.196010394883329E-44 
44 63:1.7898254547761458E-24 1.8887687138459443E-38 
68 51:1.4414235636439032E-19 3.728104481110727E-38 5.465901363109923E-38 
44 66:3.5364536551136155E-20 2.1750728593433646E-31 
68 50:8.591677439869283E-21 2.680337996176577E-23 
44 65:2.411692619060329E-13 1.8703904425252542E-23 
68 57:1.2389337740095424E-19 4.371831382551976E-40 2.0370133974541976E-37 
44 60:4.211993417708592E-20 3.3085336916922163E-28 
68 55:2.6303712248338374E-20 5.931953589739423E-25 
68 54:1.6093037145693157E-15 2.78852648118964E-42 1.6753509897807375E-47 
44 61:1.1354530044663339E-23 1.1785110002715544E-36 
68 48:3.242211767509259E-15 1.4587496586229332E-38 1.8124433778264667E-38 
68 47:1.0646709357174411E-17 1.2998981090998554E-40 5.802288328811296E-41 
44 57:6.723638920931269E-16 4.480375750739425E-40 5.745230972048471E-41 
44 56:9.145153141945551E-15 1.3501782123678687E-15 
44 59:6.0596460200269395E-21 8.010930255408071E-40 9.782145341141102E-40 
44 58:1.198556506898331E-15 1.579954957568668E-16 
32 86:7.263210500626443E-22 1.4850912618099404E-40 
32 87:1.2243554469512554E-33 1.1573741594306979E-51 
32 84:2.8689955449438378E-33 1.4434941568192205E-50 
56 78:2.405476268394712E-14 8.137423514129722E-16 1.1345284818720075E-15 
32 85:7.263210500626443E-22 1.4850912618099404E-40 
32 82:6.931296380927509E-13 7.381364310430054E-35 2.3881650329388135E-51 
32 83:4.382237911812894E-34 6.305039218795177E-52 
32 80:1.621362196376886E-27 5.779339482740932E-50 
32 81:3.6490500750799762E-28 8.812570533207733E-48 
81 39:1.4556782320961752E-23 2.430477061395263E-29 
19 91:3.7289954827658035E-29 8.215972293467887E-42 
19 90:1.953633839773423E-28 3.254227329111445E-36 
68 60:6.751761428298438E-15 7.376607180020409E-32 6.317545272594907E-29 
81 35:8.433232061360449E-21 4.4458318730518296E-23 
32 68:2.619622765865503E-16 1.3308275585483917E-33 2.7756041373264068E-40 
81 36:2.1886776541728465E-13 2.6833243202051125E-39 1.4494580131351839E-39 
32 69:2.116151677097032E-19 2.5182725698492493E-28 
81 37:3.64347778321918E-28 3.6103535699337514E-39 
32 66:7.498624310989657E-29 2.3946470930214483E-47 
81 38:7.060954277522342E-29 1.0748987086856385E-57 
32 67:4.345840444946014E-28 1.875110754623714E-38 
68 64:1.35012792452801E-14 1.4008993013084896E-27 7.140138283823021E-25 
81 31:1.710289433596455E-22 2.1517973260795057E-39 
44 53:1.2701238396080952E-48 5.487950646740303E-53 2.7972146725990846E-51 
20 86:2.8824026836039634E-18 5.609259241987583E-33 2.210211498583895E-31 
68 63:2.0320000866498164E-42 2.3497225271728408E-46 3.159615924688931E-42 
81 32:1.6593362469334087E-30 1.7350271825115915E-42 
44 52:1.0267693776454305E-49 4.486100827892576E-50 1.1834159988054704E-48 
20 85:2.8824026836039634E-18 5.609259241987583E-33 2.210211498583895E-31 
81 33:1.9766834628051793E-19 1.6068937665514688E-29 
44 55:2.8913999283591697E-19 1.0077412327019502E-27 
20 84:3.248988829716126E-37 4.109019856555274E-50 
68 61:1.9841608777626396E-43 6.296617794622915E-48 7.249378945177744E-43 
81 34:1.2457110275043537E-14 3.2233190129038598E-19 
44 54:2.259382357014264E-53 5.448610082789258E-53 3.848010032810882E-52 
20 83:2.8296990272246524E-38 2.146074856135573E-51 
20 82:2.3388034459066644E-37 2.476885315724514E-50 
68 67:7.192669734998557E-43 1.969194442961598E-43 4.449081241165781E-38 
20 81:6.014893193681468E-14 2.6279079889447456E-40 7.449083962108706E-47 
68 66:1.5049603151577607E-37 3.273544960036641E-42 3.0947716893387453E-37 
44 51:1.598820634106451E-19 1.9300202157116232E-37 4.995864792245461E-39 
20 80:1.0643635922737576E-13 6.004641590265407E-42 1.7949943573433813E-46 
81 30:2.409831968985555E-24 4.808445881387232E-34 
68 65:1.2473357115613292E-14 1.573916548490243E-27 8.71654601453396E-25 
44 50:5.4753013208681385E-15 2.0924538067507944E-25 5.026037496160717E-25 
68 59:4.4296237154358136E-14 1.5663927139882977E-35 2.9505345597376984E-36 
68 58:1.1908818088768095E-16 9.869298035911706E-18 
44 46:3.725009844811726E-18 9.748916683880582E-39 4.537239692733562E-40 
20 79:2.1888844327964262E-30 1.525001787618488E-43 
44 45:7.09170722574366E-37 2.9238046387050804E-43 6.731684975308671E-41 
20 78:2.4426252187889585E-21 1.210412022744725E-40 3.213189826430017E-39 
44 48:3.7235437608650745E-18 2.71934588672548E-37 1.0902248949564391E-39 
20 77:8.768346406265058E-18 2.6842879216059344E-46 3.1917928103538864E-49 
44 47:3.3952492690855895E-17 1.784974612377462E-39 1.0168239902395172E-43 
20 76:7.14207991742757E-16 4.817103311913E-31 5.003132218481178E-31 
32 75:2.4978704023229712E-29 4.280483558573263E-45 
32 76:6.84161233860914E-21 3.7603798456119407E-29 
32 73:5.507994540768583E-19 1.090765940116335E-27 
32 74:2.2244969019794376E-19 2.3575034897421787E-28 
32 71:2.2244969019794376E-19 2.3575034897421787E-28 
32 72:2.116151677097032E-19 2.5182725698492493E-28 
32 70:5.507994540768583E-19 1.090765940116335E-27 
81 28:4.3357015037611436E-44 2.1759006745533474E-59 
89 8:2.5089144866888085E-16 1.875593299802949E-28 
81 29:3.167395066685544E-36 3.753205849790996E-45 
89 9:7.626731158887138E-17 1.4451719418610677E-26 
32 59:1.1043984741510365E-46 6.06326770441806E-69 6.819111662423015E-65 
89 6:1.0051185284385472E-20 6.2461365399954665E-28 
89 7:4.209633757530604E-21 1.1340604181317834E-28 
81 24:7.533930752870855E-19 2.3505774204504396E-25 
68 71:4.568495519353469E-14 4.168668509522583E-34 8.20995405238755E-31 
32 57:4.768783206956479E-22 7.942933000059069E-36 4.817181034455958E-38 
81 25:1.4545564264377875E-31 1.1592004697657902E-50 
68 70:6.178015858463714E-14 9.267236543941129E-34 1.630753412416764E-30 
32 58:8.130399773671955E-21 1.407166640241002E-38 8.047314375250655E-37 
81 26:9.596892675692174E-29 6.492314857580969E-36 
32 55:2.987724501565332E-17 8.751946949701079E-26 
81 27:1.1092801179675357E-21 2.6722145758917E-30 
32 56:3.535303133462042E-13 7.560452593912149E-17 4.347954498114451E-16 
6 0:7.2465156983992265E-22 3.230786210155538E-36 8.232604917660738E-36 
81 20:2.8492161673084166E-14 1.3336141715774676E-49 1.888103367041659E-46 
68 75:7.844554871383047E-25 5.964485953832668E-38 9.636581386226856E-36 
44 42:1.025767489143629E-47 1.050888199300767E-52 3.544488104604896E-49 
89 0:1.0776954862408603E-41 3.908216182007939E-39 
6 1:1.891867734885297E-23 5.336289898867427E-37 3.318931346123355E-37 
81 21:9.867286522317357E-29 4.161396114219931E-43 
68 74:4.568495519353469E-14 4.168668509522583E-34 8.20995405238755E-31 
44 41:6.9187944225369985E-18 1.4401122115122018E-35 5.922166802443834E-40 
89 1:2.944983555876366E-13 4.917725225695694E-45 5.356699384708937E-41 
6 2:3.4684928355359905E-17 6.3182675956065E-30 2.185060483682929E-31 
81 22:1.0148008717590454E-17 6.542564014485993E-23 
68 73:6.178015858463714E-14 9.267236543941129E-34 1.630753412416764E-30 
6 3:1.1602887547915948E-17 6.4596526735000326E-49 6.324858467249274E-43 
81 23:2.4506695632462426E-27 6.794119262641009E-35 
68 72:4.3866082708797044E-14 3.241550289000347E-34 6.756093919117038E-31 
44 43:5.579667930051935E-51 1.8833492320273194E-51 8.244884759612521E-50 
6 4:8.757309805165129E-20 1.1965774100983345E-35 2.9683638161146814E-36 
68 79:1.7046804053045163E-34 1.4629080761497156E-45 1.200235347090539E-43 
89 4:9.421542846400048E-33 3.3808011858646296E-45 
6 5:1.6719751163506468E-156 7.600596287349568E-117 7.893656907824173E-100 2.957933450849818E-88 
68 78:3.743751735897549E-20 3.938156788200771E-39 5.1758565759860865E-37 
89 5:4.279030976535694E-21 1.3321751656984322E-28 
68 77:1.4222174771132305E-83 3.7743344791224227E-60 1.8767151054613367E-53 
20 91:4.2365003715137556E-38 3.197761901653003E-51 
44 40:1.4154595650952877E-16 5.8036809151458455E-27 3.263878089897637E-25 
89 2:5.665118574858092E-23 1.0439987652401166E-56 
6 7:7.661491899756573E-150 5.053885039032261E-111 7.619607221356912E-94 3.3600465713477396E-82 
68 76:3.317221883101661E-19 3.5132748292341006E-32 4.6788193034128426E-30 
20 90:5.6103240408260976E-15 6.059435983050267E-43 2.4643020360197355E-47 
89 3:1.2890436722811106E-21 4.2927634251125093E-32 
6 8:1.6909705058493985E-17 5.701881196429737E-23 
44 39:2.751170352765328E-21 9.89626005466675E-29 
6 9:1.0531793183422092E-14 9.786045383747283E-31 3.9397090689772026E-32 
44 38:1.8637872623222616E-21 9.881908678830135E-42 5.603303214785553E-40 
68 69:4.3866082708797044E-14 3.241550289000347E-34 6.756093919117038E-31 
44 35:3.3978681050536185E-22 1.0436931699055903E-24 
44 34:2.745661900153107E-18 1.085830511411858E-22 8.551795314565912E-23 
20 89:5.642959736613846E-38 4.46625598074968E-51 
44 37:4.582189284976547E-42 1.2803825589392824E-45 1.9872941970153777E-44 
20 88:1.7351169102491164E-14 9.648321037627038E-39 1.9719064096226724E-42 
44 36:2.1781172078025066E-16 3.9940923393052075E-33 3.4168885134063515E-38 
20 87:5.642959736613846E-38 4.46625598074968E-51 
32 64:1.754570862751316E-14 5.457117364148767E-29 
32 65:1.7384201183247994E-14 4.690982941456271E-29 
32 63:2.309346602125867E-29 2.3590657128556195E-51 
32 60:1.0279972144240604E-21 3.362852355148497E-32 
32 61:4.926116950664838E-13 1.050870958816379E-32 2.0522715190404685E-52 
32 48:4.856563046972396E-22 5.955225597453188E-42 6.922638089642072E-52 
68 82:1.3505108857700112E-39 1.952754187623157E-49 9.428892607610175E-49 
81 57:1.0631855102939208E-27 2.6250755284671727E-36 
32 46:7.976042803358857E-23 5.052167370832906E-40 6.957387838598259E-42 
68 81:9.189909319419848E-38 8.33014198964999E-47 2.6826589734008272E-42 
81 58:1.2101846027918261E-14 2.0027441687381387E-17 
32 47:1.8019505249380553E-23 3.465772546532486E-40 4.344822279633274E-44 
68 80:1.3661155893077222E-42 1.6286722695056859E-47 1.4153744625970652E-43 
81 59:4.603232811809751E-25 3.480452342987825E-38 
32 44:1.0226732202314888E-24 1.6116157894900468E-44 3.2835753613321022E-46 
32 45:1.2234305486900643E-19 2.855743851369627E-42 8.000292236761519E-56 
68 86:2.2594365131494965E-15 1.4799556538618353E-34 7.923970975406152E-32 
81 53:1.2553546878711145E-13 1.0102092051504032E-50 5.713278852261289E-52 
44 31:1.2108576861868587E-30 2.9313594195700158E-40 5.903444252834881E-39 
20 64:9.651507661888285E-17 4.365519792822789E-28 
68 85:2.2594365131494965E-15 1.4799556538618353E-34 7.923970975406152E-32 
81 54:7.688739933728364E-36 3.4933840544222737E-46 
44 30:2.8193103757739493E-16 6.595443612245166E-38 2.8141887526991034E-38 
20 63:1.7188728987710512E-14 9.345280842636721E-39 7.21476603960119E-43 
68 84:7.923584145868777E-41 5.138411476768179E-50 1.5197062571224986E-48 
81 55:6.164902337146698E-17 5.949206187106353E-25 
44 33:4.707792835762236E-21 1.6335192436089956E-31 
68 83:3.129481903727412E-39 6.740504688760822E-50 2.707381249134469E-49 
44 32:1.825510479598997E-25 4.86561928701127E-46 9.130182838849137E-45 
20 61:3.142889786325185E-13 1.1458323618015464E-39 1.8049894763676836E-46 
20 60:3.552091202740808E-15 5.819250008549479E-26 9.067500474107512E-28 
81 50:1.934186369829153E-16 5.952300823405353E-23 
68 89:6.630838514914986E-40 5.484237083181502E-50 4.133776485251351E-49 
81 51:6.671378250431895E-14 2.3274604872969047E-38 1.538239260258139E-38 
68 88:2.0540880532339334E-42 2.324385192474773E-46 3.0587888057721157E-42 
81 52:6.893650502607618E-33 1.1683412517339634E-45 
68 87:6.630838514914986E-40 5.484237083181502E-50 4.133776485251351E-49 
44 28:7.720846785330495E-51 4.349859464829072E-49 3.132174237307543E-47 
44 27:1.306919065203213E-23 9.016145491230962E-35 6.449840974377185E-33 
20 59:2.1889232940679046E-19 7.580629366063851E-38 3.057115187917565E-42 
44 29:2.7237634800423036E-46 9.078657144470775E-50 2.4543483121466795E-50 
20 58:2.437705381819765E-13 3.7405139636320674E-19 3.856266146858299E-21 
44 24:1.2773536836616356E-14 1.9755539205560443E-27 2.41565375352305E-27 
20 57:6.224969455040618E-20 7.503676276281878E-39 4.947576144775335E-38 
19 79:6.355069219696758E-19 3.348092844240915E-32 
44 23:1.1993224293823338E-17 9.503395976508617E-38 7.864476592557864E-38 
20 56:1.3392215931877748E-13 5.608878401527093E-14 
19 78:1.3719971895528466E-13 2.7224108289264653E-36 9.220613883733294E-39 
44 26:2.6379144008126516E-57 1.1498314583705657E-46 1.1603261437195518E-43 
20 55:8.912754891079628E-14 1.8150545456806475E-22 1.1003646741715554E-24 
44 25:2.2194924951201454E-48 1.8646460238952344E-51 2.794479787769843E-49 
20 54:9.785812216118411E-21 2.1730989843218085E-48 1.1511330392312307E-50 
32 53:6.762203216469718E-29 2.6216280074737998E-64 4.4247288260476226E-68 
19 75:2.915085012917487E-14 4.079454201214337E-38 2.8627621969986666E-37 
32 54:1.1330547757393746E-24 1.3137907771321626E-56 1.9311331635872996E-70 
19 74:1.088877282322474E-19 1.3631057306385373E-26 
32 51:7.645830807350688E-21 1.2767404409044417E-39 1.2547838225190189E-43 
19 77:4.442208625958707E-31 2.8103383417740017E-39 
32 52:9.257842981809817E-25 1.50969044665591E-51 8.549790615469274E-59 
19 76:3.877189055422391E-21 6.110725089147757E-30 
19 71:1.088877282322474E-19 1.3631057306385373E-26 
32 50:2.2118281274774058E-21 4.52634327870993E-29 2.200449547188465E-28 
19 70:1.9374986398554983E-19 4.0455749447392723E-26 
19 73:1.9374986398554983E-19 4.0455749447392723E-26 
19 72:8.810316579461973E-20 1.1909969315140041E-26 
32 39:3.7970648858877626E-21 6.284994574966502E-40 
19 80:3.8551236254768275E-28 3.960942867713123E-35 
32 37:1.1796960737680199E-18 1.4147057269078553E-48 2.2026801841713376E-72 
32 38:3.851493982720724E-48 1.4109672725916115E-62 3.074952511526253E-58 
81 46:1.9077620441310608E-31 2.6526758159588847E-39 
32 35:5.196070659118253E-17 2.0175450868471693E-26 9.931775151792127E-27 
81 47:8.856307526387577E-35 7.0823459509391834E-43 
32 36:3.964393748620425E-17 2.64377115996232E-37 1.0519435299091888E-40 
81 48:1.2566466985259474E-34 1.2883203010462192E-39 
68 91:6.702711442959277E-40 5.138411476768179E-50 3.589894155701983E-49 
32 33:1.1903362898988675E-13 4.125551441442282E-29 1.5561762995986408E-32 
68 90:3.531479027262972E-42 4.2480846135456874E-48 3.195328027579399E-44 
32 34:9.768946424296688E-22 3.876256384906904E-30 
81 42:1.3961993224293824E-30 1.2470223796360555E-41 
20 75:1.7457104928541893E-16 5.06550455920437E-37 1.2888962466229556E-38 
44 20:1.1407796471959887E-18 6.856282769297185E-41 1.9641347126127318E-44 
81 43:5.5378516570616894E-33 8.807644370585792E-46 
20 74:3.7998162639084486E-24 2.7899361742477235E-27 
81 44:1.5656809476395274E-33 4.1984930668542015E-41 
20 73:1.1579570785028772E-23 1.204054318730822E-26 
44 22:1.9349174776547917E-28 1.6026734562987066E-28 5.090251199364981E-27 
81 45:1.698862489062395E-23 1.9128759306151595E-34 
20 72:2.8911231529237666E-24 2.3125409986414098E-27 
44 21:2.039535526037883E-26 1.9865437477128706E-47 1.6823526044072263E-45 
20 71:3.7998162639084486E-24 2.7899361742477235E-27 
20 70:1.1579570785028772E-23 1.204054318730822E-26 
81 40:7.503255170557012E-15 3.066018649825656E-24 
81 41:1.0926928674048921E-16 1.5444788206959991E-41 1.678805377549497E-44 
44 17:7.011710877414494E-35 1.5377711965179151E-43 2.693219419771167E-42 
44 16:7.011710877414494E-35 1.5377711965179151E-43 2.693219419771167E-42 
44 19:3.331925273817288E-36 8.573457768658916E-44 3.0063347205040544E-42 
20 69:2.8911231529237666E-24 2.3125409986414098E-27 
44 18:3.845812841038591E-28 1.411730528354992E-36 
44 13:2.1948243755217365E-49 8.96570291955725E-50 4.84171322160149E-47 
20 68:2.7386237513873473E-18 1.3288300891943902E-38 7.133367220362062E-40 
19 89:5.178489819901323E-29 9.039209468471074E-42 
44 12:6.026533411627632E-29 1.6273725222601057E-46 1.0176827518124898E-44 
20 67:3.47718221583861E-33 7.702086383943145E-38 
44 15:7.011710877414494E-35 1.5377711965179151E-43 2.693219419771167E-42 
20 66:2.3772294711447287E-34 1.5197866049860565E-40 
44 14:6.415103681920903E-47 2.756937981167591E-46 7.043817729016625E-44 
20 65:9.933873660451971E-17 4.943565661558741E-28 
19 86:3.1502267943803493E-25 6.926127831820853E-34 
32 42:7.438109539043142E-21 5.165199265055634E-49 6.885183596190974E-63 
19 85:3.1502267943803493E-25 6.926127831820853E-34 
32 43:6.900487164899256E-27 4.446825345010368E-66 3.3153017033672514E-76 
19 88:1.0231006942177536E-13 5.643635922737574E-32 1.1350600173476717E-35 
32 40:1.2813882489732852E-27 1.665718451642588E-27 2.1280354539151953E-26 
19 87:5.178489819901323E-29 9.039209468471074E-42 
32 41:3.8019614060940695E-22 3.0328113487348325E-37 1.1311972069626963E-41 
19 82:3.3392247020894925E-28 1.3777486577316831E-40 
19 81:6.572389222059523E-25 1.3219205551254908E-34 
19 84:2.533646088846193E-28 6.030624236376016E-41 
19 83:1.854654181317366E-29 7.23369147881128E-42 
32 28:1.4532250191974682E-27 4.079835041674828E-48 3.031218036604209E-55 
76 9:2.7339370968752683E-16 1.4488739005337473E-23 
32 29:1.570554970045732E-26 9.500648206008263E-46 1.207987079404459E-62 
76 8:3.0340510568569794E-17 6.1267609447615156E-21 
32 26:1.9194747821437122E-23 3.839719017462701E-42 3.0599054272097298E-43 
32 27:2.2748067040356654E-46 5.0409053743584E-40 1.701750622557569E-38 
81 79:7.656633082126231E-80 2.1160852231890385E-108 1.2995538308115917E-83 
32 24:6.759475155211918E-19 2.81857693132747E-27 8.061071265354089E-32 
32 25:2.1793167877583885E-27 3.3947185977609686E-71 5.6793882924979095E-78 
32 22:8.119207727486111E-18 7.213817824577111E-26 4.059362923859888E-26 
32 23:1.067651255840849E-18 2.4525892487960778E-34 2.438599191063773E-42 
81 75:2.6673057090624105E-17 1.1526746554702726E-37 1.0310128976704352E-35 
20 42:3.512211765949443E-15 7.099433558106928E-44 6.374313321332973E-47 
76 1:1.5504243906854542E-25 1.3484258745635595E-35 5.930251539774974E-34 
81 76:2.6862913027567793E-14 1.5364327663185973E-35 3.403121250171172E-30 
20 41:2.412002536863802E-34 1.0365933276751323E-44 6.223345053892811E-42 
76 0:5.463541702931935E-25 3.5119944234653895E-35 1.9843504242359536E-33 
81 77:9.028446670519489E-81 9.629966601137743E-112 2.810602842887636E-92 
20 40:4.429322228336396E-20 9.996595752618473E-22 
44 11:6.0164758436558795E-18 2.896734307679572E-30 1.9592142408973208E-32 
76 3:7.170156255923327E-21 2.7976053704318333E-35 9.694296353203219E-34 
81 78:1.3096616866232027E-17 3.0996998976449044E-40 1.7858720569041722E-36 
44 10:1.06512352627617E-21 2.8577573634936586E-46 1.545163508977153E-45 
76 2:6.677838303706059E-20 3.79431809302322E-30 1.7033303702190772E-29 
81 71:1.0947817469067176E-20 3.5171160465402357E-31 
76 5:2.926995982388425E-13 2.4365425485413044E-39 2.6632053159662344E-34 7.689397543941901E-32 
81 72:9.38765657892599E-21 2.931695961267532E-31 
76 4:9.63979207138707E-26 2.1392795222500482E-35 4.271681215325567E-35 
81 73:2.2976204567837908E-20 1.3753027908203804E-30 
76 7:2.1193771425521E-13 3.685065826782375E-39 2.9527240149192414E-34 7.086214246312934E-32 
81 74:1.0947817469067176E-20 3.5171160465402357E-31 
76 6:2.1301426085772489E-13 1.7311318090702243E-38 1.6628873420865123E-33 5.358710898303288E-31 
20 39:1.6007113167131447E-13 1.262524987797561E-28 5.219853757263172E-30 
20 38:1.5897291213932853E-22 3.21531165185275E-42 1.8285005456122515E-45 
81 80:1.9883966611968968E-84 9.027208815999889E-118 1.6147734842277992E-96 
20 37:3.335882632742331E-15 1.5451396984987114E-38 9.59593604367385E-38 
20 36:2.576727694407397E-32 6.425851139567925E-44 1.5406784245329654E-41 
20 35:1.419625563877049E-19 3.937797094420454E-26 2.966024367571668E-25 
19 57:7.711102198926185E-14 5.825118060542752E-36 1.1514594739116513E-37 
20 34:5.787500349751444E-22 8.068299461849114E-22 
19 56:9.751847464846094E-15 1.9362006733881123E-15 
20 33:9.789931510895146E-14 1.1231529237666209E-30 8.863634243930646E-31 
19 59:2.8611922016309295E-15 7.583963663156716E-64 4.5908918506359256E-57 
20 32:6.936682553154447E-23 6.5537902175298534E-43 6.715266572777834E-42 
19 58:7.732810105174147E-37 6.125694450921324E-30 
19 53:4.312132178065454E-33 5.389475435013073E-56 7.329243573122922E-77 
32 31:9.200794635279194E-18 1.4557510018435787E-39 6.396573057635929E-44 
19 52:2.234126725051841E-34 9.617776078244838E-52 5.403815244188686E-55 
19 55:2.9716048461559987E-18 5.205381819764532E-27 
19 54:2.072798042635478E-36 5.426642355055229E-60 1.1525553617673485E-63 
32 30:1.7523790870399212E-16 3.285464019125963E-36 5.8531681262960234E-36 
19 51:1.5066748119891686E-21 9.323129917893906E-41 5.307921170688031E-40 
19 50:9.265226623390755E-24 2.1389088376749146E-25 
32 17:9.770112262441047E-20 6.859309761640506E-13 4.7611119919665976E-21 
32 18:3.449171011356818E-13 4.13662690381369E-33 2.2471530232514757E-38 
32 15:9.770112262441047E-20 6.859309761640506E-13 4.7611119919665976E-21 
32 16:9.770112262441047E-20 6.859309761640506E-13 4.7611119919665976E-21 
81 68:1.955109979505771E-37 9.018853297992587E-52 8.459652518763166E-42 
32 13:1.8455373270284807E-27 7.911299925075469E-47 8.71658319265553E-51 
81 69:9.38765657892599E-21 2.931695961267532E-31 
32 14:2.983488622974162E-21 1.7728278880919736E-41 4.818479000923344E-45 
32 11:8.547769829352385E-28 1.1006444753262015E-40 
32 12:5.929670425328844E-46 4.0870943271870346E-49 5.640837911191114E-50 
81 64:6.920187008871549E-18 1.2646811480172278E-24 
20 53:1.4871042756725333E-18 9.546115893638255E-57 1.1612136530527861E-58 
81 65:6.987882177912189E-18 1.3309914673140644E-24 
20 52:7.47903823016443E-19 2.9424822093099174E-48 1.0193855566643971E-47 
81 66:7.5111851760732E-90 3.729918711641016E-113 4.130217653507499E-90 
20 51:5.283539608962341E-29 7.40266028720034E-45 6.295510435028617E-43 
81 67:5.960617658458918E-47 9.467072682949095E-55 1.5775217997785789E-43 
20 50:1.640038923449513E-22 3.765206415529586E-24 
81 60:1.2667700275190533E-20 5.614443905461956E-29 
81 61:6.922624034957011E-96 1.865624702624793E-119 2.0634880109921483E-96 
81 62:3.482363280902458E-51 8.005824105514719E-67 9.15617778376074E-56 
32 19:9.571064829927532E-21 2.07008552588627E-38 2.1638033681841216E-53 
81 63:1.2381253002764284E-86 5.1231317100418625E-114 2.0749691116614407E-91 
20 48:4.515252271829931E-25 2.917952974752609E-42 2.1040114158871095E-43 
81 70:2.2976204567837908E-20 1.3753027908203804E-30 
20 47:6.528538163323042E-40 1.5021979935148311E-50 1.6579772863640463E-47 
20 46:8.024075334906438E-33 1.0971158718759424E-49 5.1503464870965035E-46 
19 68:1.8360240877705134E-29 6.00596287349568E-36 
20 45:4.4703364142549363E-13 1.8626596032419626E-36 2.6079177508961407E-33 
19 67:2.6127987265938563E-23 3.421128717857842E-31 
20 44:4.838826762669552E-18 2.77097964602045E-44 5.223561122562233E-43 
20 43:4.731989355120517E-16 2.0885213130757298E-45 5.1014046017963234E-49 
19 69:8.810316579461973E-20 1.1909969315140041E-26 
32 20:1.5982863733728785E-23 4.3958238123218206E-41 5.6831656080856315E-52 
19 64:1.408301389368178E-15 1.8018805746493935E-29 
32 21:1.3902619871478002E-44 2.0507559294528022E-70 6.303655757530537E-64 
19 63:9.240588577273306E-14 6.326420690362716E-32 1.3566392150644942E-35 
19 66:4.4714323021106336E-23 3.843216531895777E-31 
19 65:1.462155339383256E-15 3.9384266470184075E-29 
19 60:7.566242923362464E-22 1.9879949760148232E-28 
19 61:4.707226952934337E-26 2.505906913264751E-35 
63 3:8.40944204481188E-23 2.8593162865292806E-32 
63 2:1.4410173926296595E-22 4.7147557674349875E-33 
63 5:4.97025667687123E-14 2.8633702600809708E-36 2.65377441184503E-34 
63 4:1.770801178128039E-33 1.710981858468356E-42 
63 7:3.3040348641725445E-14 2.44660398480843E-36 2.1406295573354873E-34 
63 6:5.3246698990142806E-14 1.1066342039318902E-35 1.6067429030318925E-33 
63 9:2.629214604517086E-19 1.4171229321060005E-27 
63 8:2.6333768903392416E-17 6.280680417683061E-26 
63 1:1.5394616415962443E-28 1.2660543928749093E-49 
63 0:1.0260769527735291E-27 2.448406610452598E-43 
56 10:4.3862601242960667E-17 7.606345242267472E-19 3.2659089449688566E-19 2.6673637334930163E-19 
56 12:9.039780775964579E-16 9.58791823042507E-23 2.7604078421178454E-24 3.2531435702354785E-27 5.8199277557156E-26 
56 17:7.423065407459157E-23 9.508695541170654E-28 5.975162449064221E-27 
56 18:1.3929112713616942E-13 1.0801479855078182E-18 8.31273466046811E-19 
56 19:1.7900652890893182E-14 8.92520186699408E-23 4.884380519573962E-26 1.7193296398849105E-24 
56 13:1.858781688108628E-22 1.1549762912176542E-27 3.018481167977632E-26 
56 14:6.47537172384394E-14 3.5868033876983567E-26 1.0818113525185312E-29 9.633293335159169E-29 
56 15:7.423065407459157E-23 9.508695541170654E-28 5.975162449064221E-27 
56 16:7.423065407459157E-23 9.508695541170654E-28 5.975162449064221E-27 
50 4:1.2167026804965963E-19 6.167764875723274E-38 2.8748629656363852E-36 7.712181803693294E-36 2.961679118709475E-36 
50 5:3.866051762434055E-15 6.129700849245566E-25 9.679287367153067E-25 2.785625259659327E-25 
50 6:6.849281154670696E-15 1.8419120519837005E-24 2.6326225727413604E-24 7.363068146212281E-25 
50 7:4.701255416580597E-15 6.958869962609057E-25 1.135901726729689E-24 3.156184746692414E-25 
50 8:4.784694547792402E-16 4.106621051727619E-20 5.137212305202316E-19 2.2963864705595646E-19 
50 9:3.0488434183662022E-15 6.618266554950296E-21 2.883771649882133E-21 1.1617728861893345E-21 
50 0:2.693296785678642E-17 7.194294419055533E-31 6.151595401060996E-28 3.924463022577692E-27 9.373189154228162E-28 
50 1:1.5209479799374728E-17 8.931816652083192E-31 1.1969124813644871E-27 1.0712779842158076E-26 2.845746306358162E-27 
50 2:3.22122626510666E-19 2.3129311698730966E-25 3.519208794337434E-24 1.2591417490420167E-24 
50 3:5.440099832967006E-22 3.629892329866567E-28 4.797962800924368E-28 1.4879320789225094E-28 
56 20:7.381597281052548E-15 7.406702518028191E-19 1.4996220675419847E-18 
56 21:4.117026766283009E-15 4.490820148248552E-22 7.138242819089884E-22 2.93942868371966E-25 3.0226744001627776E-24 
56 22:1.7132061283082627E-15 2.0279461130981255E-23 2.7084295571807554E-26 1.102197269138198E-25 
56 23:1.395255458358187E-13 4.8366844376156136E-18 
56 28:2.249193266999804E-24 6.015586135719917E-29 1.6109090571494223E-27 
56 29:1.20515581880595E-16 7.980448087862914E-27 4.832816142241863E-30 3.2733283354957104E-29 
56 24:2.648161515257717E-13 4.317559198458252E-15 
56 25:1.6897681266387067E-15 1.241421087934864E-27 1.0798578633547869E-30 2.974897084001581E-29 
56 26:2.4692567225171155E-15 6.0110215471788905E-28 6.60097527462963E-32 2.3968422331204996E-30 
56 27:6.129546117430617E-19 1.2517958561272637E-20 1.0184680157733612E-23 7.090972249622647E-23 
68 13:5.0401567742749075E-15 4.2583742792398646E-39 8.029652805017024E-41 
68 12:7.657484107108457E-16 5.6174998588072195E-42 3.3923441792599022E-43 
68 11:5.524351306207299E-25 1.0537739476495851E-36 1.0145068813106403E-34 
68 10:9.374078862164125E-21 3.4615634566778E-41 1.0556113879521166E-40 
56 31:1.9895880961720125E-17 7.3379242262829E-24 1.3144545045912797E-22 
56 32:3.05691655081122E-14 6.396806644803061E-23 3.6654071496929734E-23 8.256837792317411E-26 1.4422126959001484E-25 
44 91:5.92796924550446E-26 2.1778077441726066E-40 
44 90:2.4742622967307486E-23 4.361503033904062E-41 
56 35:1.4785166479828E-13 2.014681728261534E-13 
56 36:3.7400072259757577E-13 2.775250491466927E-18 5.3408393736765595E-18 
56 37:2.238888128124132E-14 6.269075531561809E-27 8.382982904455426E-32 6.819417914385339E-30 
56 38:6.906802706878371E-19 2.1092654184451153E-21 5.700629526389124E-24 9.685360590889856E-23 
68 20:6.097748729458384E-19 2.9095383653666874E-41 2.6866897371802757E-40 
68 24:2.2193648413728115E-25 1.1007892096221525E-25 
68 23:5.3409554225377715E-17 1.9776660098301124E-36 6.476068017011216E-36 
68 22:1.2392509742301898E-20 3.098028794043444E-23 
68 21:6.268340555440796E-14 9.201591571448575E-39 5.377588179727192E-41 
68 17:2.9908073828738186E-14 1.3338694790721353E-36 5.792501541515707E-39 
68 16:2.9908073828738186E-14 1.3338694790721353E-36 5.792501541515707E-39 
68 15:2.9908073828738186E-14 1.3338694790721353E-36 5.792501541515707E-39 
68 14:3.4039490653811544E-14 5.980307281911309E-35 1.3426582461612971E-38 
44 89:6.794931604669497E-26 2.851463646920566E-40 
68 19:1.780460311676295E-32 8.060018923700968E-37 
68 18:3.531076724544102E-30 9.477903909995599E-35 
56 42:1.2411116243049642E-14 2.6669343527065303E-28 2.7491511025802303E-31 2.290262958982917E-29 
56 43:1.643066196591413E-13 1.2158013676745123E-26 3.397806212327639E-31 1.231812242226467E-29 
56 44:5.780006947458491E-15 4.90178784875584E-27 1.9582278255770143E-30 1.806768588513174E-29 
56 45:1.0122594016984911E-20 4.359955715754561E-27 3.163824630055572E-25 
56 40:2.596771211217438E-16 6.000963979207138E-21 1.361257010318291E-23 1.7009513685642204E-22 
56 41:7.17661630919749E-14 5.176978381644474E-18 3.585356645228574E-17 
44 80:1.900400678034813E-22 1.2433126843726282E-39 
56 46:4.0167605501953875E-14 1.2032178028237009E-20 9.499372949319915E-21 9.653833983593786E-20 
56 47:1.8590060492403053E-14 9.445371545902353E-20 6.125484407288178E-20 5.302697981291376E-19 
56 48:3.1420925466458396E-13 1.1003172775865551E-23 2.18389644109089E-22 8.270841021570389E-21 
68 31:6.175617515331989E-26 5.458280821223635E-34 
44 86:2.0181129062580508E-22 3.4711374877278325E-30 
68 30:3.1019048260079423E-15 4.1663088493445943E-35 2.0091616707631915E-34 
44 85:2.0181129062580508E-22 3.4711374877278325E-30 
44 88:1.7711918759607878E-24 1.8887687138459443E-38 
44 87:6.794931604669497E-26 2.851463646920566E-40 
68 35:8.726410167737025E-20 8.818823744215931E-21 
44 82:1.692758318962616E-25 3.117942778627513E-39 
68 34:7.593773282302782E-19 7.954491825905046E-22 
44 81:8.3253066204328E-23 2.7604503933669567E-35 
68 33:1.410009136913673E-23 1.6475147362712263E-33 
44 84:3.3450968195649094E-25 1.8002002229685453E-39 
68 32:1.179044825033132E-16 2.6409819590440362E-40 2.195698610276204E-42 
44 83:2.5847640223773152E-26 1.7365590274795965E-40 
68 28:2.3079565420224532E-14 8.739059493609188E-39 7.655163129884207E-42 
68 27:9.151458463404765E-16 8.229256846302568E-29 1.2733616028359247E-29 
68 26:1.0418325198308162E-32 7.61458471141356E-37 
68 25:1.1097907329568708E-37 2.0916298598361856E-44 
44 79:1.1087269517290893E-18 1.0110679667233759E-33 
44 78:5.903947131233468E-14 4.0103778628286985E-34 5.86603783657071E-38 
68 29:1.9411918527510158E-37 1.7840655629646306E-44 
56 53:1.6120618091708E-13 3.613185162147337E-26 1.2826184336653104E-30 6.418353050034853E-29 
56 54:8.290182498439143E-15 1.1410581644628988E-26 1.3913755580983151E-30 6.412821387650389E-30 
56 50:1.3382135747768573E-13 7.325004119734573E-16 4.845658882882716E-15 
56 51:1.128184477459056E-15 3.834242769575702E-22 1.937725860096135E-22 1.017570571246651E-20 
56 52:1.4870230295096779E-15 2.828602021261699E-29 4.332838965184568E-33 2.4723281490438735E-31 
50 75:1.3299857105168893E-18 1.947706062160412E-26 7.922462340210389E-26 1.4705634326943683E-26 
74 42:1.624544798341894E-20 2.2071913158316178E-38 7.86857698565404E-40 
50 76:5.209394696876507E-18 1.1067231747254866E-22 7.312973721122207E-23 
74 43:1.3655082669340433E-18 2.6704854478596334E-42 6.045178595329111E-43 
50 73:6.849281154670696E-15 1.8419120519837005E-24 2.6326225727413604E-24 7.363068146212281E-25 
74 44:5.946923892835839E-22 1.284115463974952E-40 2.7536189837369124E-40 
50 74:3.866051762434055E-15 6.129700849245566E-25 9.679287367153067E-25 2.785625259659327E-25 
74 45:1.2557183076362473E-13 1.485847067716058E-32 9.502351536757703E-34 
50 79:1.366084642944732E-19 1.6324245160182243E-23 2.2175390059564015E-25 
74 46:7.92261707202534E-25 5.6830674653922954E-36 1.3110117217086416E-36 
74 47:1.4188714016149358E-28 1.1080383951525617E-38 3.693436817971172E-40 
50 77:2.8589255886965314E-19 2.5983920269790393E-27 6.5679013491840606E-28 1.8749975823153913E-28 
74 48:9.624164158077116E-14 1.1997053906243351E-33 4.6303495623797445E-38 3.817446631062876E-37 
50 78:1.5462466316818034E-19 1.159962523954419E-27 2.2769985741463253E-28 4.4497775343330556E-29 
86 29:4.314541928066726E-26 7.830551642130069E-43 8.709041521508883E-45 
86 28:1.0512208727029094E-26 1.4667841081142136E-43 2.7911337122715482E-45 
86 27:2.8678690876006435E-23 1.686719909884191E-28 7.288603460267577E-30 
86 26:5.374764324104354E-22 1.5752588469849346E-36 3.071956483224363E-39 
86 25:3.329074340126834E-24 4.145845566817453E-45 2.5333234304971766E-45 
86 24:3.551184123896859E-15 4.934668359432722E-33 5.111139994383235E-27 5.706393286496013E-27 
86 23:1.5452950310198606E-22 5.598042333077252E-45 1.1383348845197783E-36 1.273698144533441E-36 
86 22:1.2057167216351438E-14 3.398274276067862E-23 5.946653112159677E-23 
86 21:4.5019995218786915E-30 1.3049268930857314E-42 1.6348422006268185E-44 
62 61:1.868092675073246E-96 1.9596552265699284E-72 
86 31:1.8189034311006307E-17 2.7714402205237826E-34 7.7446754848328E-35 
86 30:1.1921428731686522E-23 1.736972935084588E-38 3.947208599375348E-38 
50 82:1.1983166725851584E-13 1.3231852472498354E-24 6.759111189508564E-27 4.909679171318292E-27 
50 83:1.7442956182270986E-14 9.015642612832373E-26 5.824840490840263E-28 4.138689220376014E-28 
74 50:2.4453816034703254E-14 1.0831072314687376E-21 6.4745206988617155E-21 
50 80:4.399953889919145E-15 6.368142576083568E-27 1.43147817623799E-27 7.12261490577993E-28 
74 51:8.291536401819955E-16 2.3671298563547195E-36 4.535344228000423E-37 9.12809395934731E-38 
50 81:2.4746607311542453E-20 2.7428767274840064E-23 1.065978419553769E-23 
74 52:3.985040528130631E-20 7.781579022698384E-42 2.2092763270380692E-41 
74 31:1.1774704288160153E-13 4.3290867186720294E-32 4.621143019390217E-32 
50 86:6.194765577432056E-14 5.5661675791975456E-24 7.392776654682688E-24 8.811280568237118E-25 
74 32:3.528875664476438E-25 1.4687878851178166E-37 1.0881901715898462E-37 
50 87:6.895313869618331E-14 1.43166385441593E-25 8.615428773464113E-28 6.4549471242705365E-28 
74 33:6.054153040596213E-19 1.9632759510397592E-31 8.363022500326872E-31 
50 84:8.567926106274453E-14 2.2490114571172377E-25 6.012684914189604E-28 3.530995490341253E-28 
49 77:1.5774096192127399E-13 4.004343322045647E-18 1.505308461741398E-17 
74 34:9.704392604128709E-21 7.078129508981794E-22 
50 85:6.194765577432056E-14 5.5661675791975456E-24 7.392776654682688E-24 8.811280568237118E-25 
74 35:6.978946415598824E-18 3.166296470799399E-20 
74 36:2.423788778694048E-20 4.571203326115094E-31 1.5273925600301417E-33 
86 19:1.9280589899571318E-21 7.80753528465625E-34 2.3048154861789675E-35 
74 37:1.2880998082099155E-15 9.640101535016969E-36 3.292429978051292E-37 
50 88:1.3614388202008573E-15 3.383037060590658E-27 2.961102742698786E-28 6.200954850030057E-29 
86 18:2.1301967647124813E-26 1.3385346432928788E-32 1.5659594649064374E-32 
74 38:1.0590116195856437E-23 4.739590223734468E-33 8.299079577798769E-35 
50 89:6.895313869618331E-14 1.43166385441593E-25 8.615428773464113E-28 6.4549471242705365E-28 
86 17:7.370959468774733E-19 9.011387487921249E-34 1.2473473164474503E-34 
74 39:1.7904985381711783E-13 1.3427317437733986E-29 7.879369529746805E-31 5.398902487236559E-32 
86 16:7.370959468774733E-19 9.011387487921249E-34 1.2473473164474503E-34 
86 15:7.370959468774733E-19 9.011387487921249E-34 1.2473473164474503E-34 
86 14:1.4199158413658485E-22 5.779271971337479E-39 8.130151118827072E-40 
86 13:6.39402147213396E-27 5.546129809161516E-42 1.2179676130838129E-43 
86 12:7.629709746324927E-30 6.140145246754693E-41 1.5770885506967186E-45 
86 11:4.585632067859185E-24 9.993199536732946E-44 6.843440028656332E-39 2.189923245283194E-37 
86 10:8.217381179505153E-17 8.026055290319436E-40 3.704875367391353E-40 2.6188204948478173E-42 
86 20:1.340205746894339E-18 7.447667766036212E-44 1.55390585652183E-38 5.981119623939796E-41 
62 63:1.0298949603074212E-46 4.858617672384781E-65 
62 66:1.0267732459408042E-96 7.110468458306352E-73 
50 90:1.6685659996951784E-15 1.7328338590346745E-27 1.5550740817247029E-28 4.983486247049458E-29 
37 91:6.260581924223629E-23 1.0602287529884319E-50 2.0982832644711602E-52 1.2623695427116464E-49 
37 90:2.9815533316545265E-20 1.3096947991183154E-46 7.619731577425643E-57 3.971567539335379E-54 
74 40:2.0476937609811235E-19 1.2295415528420753E-20 
50 91:6.308918973911442E-14 1.3162377887585788E-25 7.274058669662275E-28 5.745772533400796E-28 
74 41:1.6853505333218833E-13 9.159930030273279E-36 2.0061482686670396E-37 6.281338027896599E-40 
74 64:2.3546197891160097E-13 2.1805542338879695E-30 1.0582418288062672E-22 5.18045984748085E-22 
74 65:2.445045061772809E-13 2.1805542338879695E-30 1.1022823716364203E-22 5.395111557770283E-22 
74 66:2.1922713005750606E-27 3.4305242545988234E-36 6.836979975382168E-44 
74 67:3.560762023242266E-29 3.6144230166669376E-37 2.5399885034261492E-37 
49 68:3.238471125882842E-16 9.862141689470268E-16 
74 68:8.599530079477997E-14 3.851096932519134E-40 1.2700735517682364E-38 2.8789981733909246E-37 
74 69:2.9230928723563104E-150 3.4943395233795904E-112 2.480764901254024E-92 1.5411482183791997E-83 
25 90:1.368686209222868E-23 5.940069701576524E-53 
62 80:5.707824555784301E-45 6.6340492000752E-67 
86 48:3.7518132634564458E-16 1.9374705526014672E-37 6.856901696556985E-37 1.6880312620158924E-38 
86 47:7.8820773365084295E-19 6.560667636835146E-46 2.4301482562884943E-41 5.39221033623997E-43 
86 46:1.8837051152017047E-17 6.210625588464434E-38 3.1889646816895785E-37 1.0207580466346217E-39 
62 82:2.704913276686016E-48 2.0258997848454113E-69 
86 45:1.1407951203774836E-19 8.698906587629656E-34 1.4619564754877728E-34 
62 81:1.957825522858144E-51 2.0964729656441216E-65 
25 91:1.2450296433778839E-23 1.1254301942752684E-47 
86 44:3.714341086170921E-24 8.427661716022246E-40 4.779704446760264E-40 
62 84:2.3241337532754792E-48 3.169491682778117E-69 
86 43:1.188406099837609E-24 3.5107372274689204E-44 3.650425241710436E-46 
62 83:4.700791221135747E-48 1.1122741785868187E-67 
37 86:6.421591944213867E-19 8.708888660902763E-32 3.646454142145204E-33 3.758498960072375E-36 
86 53:7.597293431092894E-28 5.2616553673758796E-45 3.285540543990642E-48 
37 85:6.421591944213867E-19 8.708888660902763E-32 3.646454142145204E-33 3.758498960072375E-36 
86 52:2.8585116810915398E-27 1.0118996502287323E-49 1.9684826766128275E-48 
37 88:9.53383573185101E-21 1.2220781764426082E-47 1.096167656851864E-52 4.683599299875333E-50 
62 77:2.5918546077974006E-44 7.464610899773241E-64 
86 51:3.4426088093464205E-19 2.665878308069496E-38 5.785654658704168E-36 1.99561876865969E-37 
37 87:7.020117703019054E-23 1.615680678486711E-50 3.30397752885838E-52 1.9022436943700897E-49 
86 50:7.989190435407591E-17 5.15701797751592E-22 1.373836706873729E-22 
62 79:3.037385527469152E-48 1.6417625810504588E-67 
37 89:7.020117703019054E-23 1.615680678486711E-50 3.30397752885838E-52 1.9022436943700897E-49 
37 80:7.395082339262009E-20 6.246265431810905E-46 3.182606005776339E-56 9.905038597014832E-54 
74 70:7.329027146923274E-157 8.849808790159676E-118 1.2586195291665604E-97 9.96704986000639E-89 
37 82:9.802133950139434E-23 4.629457776451313E-49 1.0066934653994783E-50 4.1250695616759466E-48 
74 71:7.738408846327324E-157 5.1049507217852345E-118 3.036662156234261E-98 1.445245439473169E-89 
37 81:1.1981862667375495E-19 2.1854568686520113E-41 2.086788100367783E-48 1.9188607740543496E-46 
74 72:2.9230928723563104E-150 3.4943395233795904E-112 2.480764901254024E-92 1.5411482183791997E-83 
37 84:1.394645538570589E-22 1.0516559565002472E-49 1.077319940184731E-51 3.183694121377741E-49 
74 73:7.329027146923274E-157 8.849808790159676E-118 1.2586195291665604E-97 9.96704986000639E-89 
37 83:1.5214032338795674E-23 1.4541887787301381E-50 2.8200847486608403E-52 1.4625750411152252E-49 
49 53:2.924713688117912E-14 5.6177706394833815E-27 3.651709515774522E-28 1.4224998626755144E-27 
28 0:1.4544297186133055E-20 1.7168598849084584E-47 2.2972762912046064E-44 
74 53:1.7806769362172247E-21 2.07252434898523E-43 2.525838278948969E-45 
49 54:1.869976534920263E-14 5.694246839022435E-27 1.1608715733672504E-28 4.317520515504515E-28 
74 54:6.503997109609696E-22 1.726694874276532E-42 3.130739099723881E-45 
74 55:7.392970069451376E-18 3.2701718064707298E-34 1.2509525677357862E-33 
49 57:1.803820947438376E-14 1.0173887613640847E-20 
74 57:2.7828091406272363E-13 4.157605184753655E-42 3.0039441139630764E-39 4.826433454875174E-36 
74 58:9.123529370806285E-16 2.269467003053632E-17 
49 59:1.1414179159326577E-15 1.5225958737666906E-23 1.1398087050571772E-21 1.4045471038459366E-20 
74 59:6.726849606091482E-23 1.2810440374481938E-33 1.3981412067070052E-33 
28 8:5.070362218139199E-13 1.7159038976300842E-29 3.681266069135756E-27 
86 39:2.1860472133186954E-15 2.8484192984614244E-32 1.8716515068170967E-29 3.349661408105936E-31 
28 7:4.4278765890373906E-23 3.9816714699198214E-29 
86 38:8.903578095854812E-30 2.2759850807584025E-34 5.4645087767753735E-36 
28 6:1.2802224108289263E-22 1.410469848316685E-28 
86 37:1.709233388959421E-21 2.825476438599708E-36 1.5665513140986213E-38 
62 91:1.9296914106048544E-46 1.6295967921000124E-67 
28 5:3.823443916967453E-23 2.54647030843414E-29 
86 36:2.0524130813370997E-27 8.770972930442633E-35 6.675981521926659E-38 
62 90:4.607797400350777E-48 5.352676357520237E-69 
28 4:1.2042253083253279E-20 5.664558831301666E-44 2.560188337266094E-54 
86 35:1.0118222843212573E-14 2.939223664064851E-19 2.9824828112295065E-21 
49 50:1.9671713244811262E-25 2.541032943177062E-28 2.356337312261955E-24 6.977089633819423E-23 3.895528173182037E-22 
28 3:2.941067659028095E-14 7.95140475724141E-34 8.396210870585749E-36 
86 34:3.279420900709368E-20 3.110368656285709E-22 
49 51:3.1829533506787695E-13 1.6180499304093664E-16 
28 2:2.249041681045337E-15 1.031284877991152E-39 1.4472015221182813E-40 
86 33:3.016539283700009E-20 6.875353465489776E-28 4.4927156129816894E-29 
49 52:3.9773426203368663E-23 1.3297071932499793E-26 6.921076716807511E-26 
28 1:5.138765828195873E-20 2.2645861896367873E-47 4.2911004579412233E-45 
86 32:6.912605149938997E-32 6.722710530041569E-39 2.5362439935043585E-40 
37 75:5.705813957103374E-25 7.429031546025736E-41 9.244941039678912E-41 1.4459501891766695E-41 
86 42:1.1653123764563165E-24 1.1149007511455957E-38 1.3598682922791145E-47 
37 74:8.970735908125737E-18 4.230803309114989E-27 1.340224213991923E-28 8.693188707225399E-29 
86 41:2.202669278539703E-18 1.610305603071117E-37 2.3037749147234284E-34 3.490885135610831E-36 
37 77:1.1674780900151404E-24 5.270668755848621E-45 8.329680373814343E-51 1.6054679363421284E-50 
86 40:1.3103502431997301E-15 1.7673816050176434E-21 2.8668865405757105E-21 
62 88:1.1353679019681112E-46 5.977676841057159E-65 
37 76:1.701268742791234E-16 9.0384322430415E-28 5.332807928942942E-28 1.6169009224111397E-27 
62 87:3.0473657295334295E-48 6.731104731002609E-69 
37 79:4.621910917530164E-16 1.034735758898454E-45 1.1102742983986048E-49 1.3961067223781856E-46 
37 78:3.7301535486558665E-26 1.9588179333886718E-37 8.500359078148462E-38 4.932490199187333E-38 
62 89:3.0473657295334295E-48 6.731104731002609E-69 
37 71:8.970735908125737E-18 4.230803309114989E-27 1.340224213991923E-28 8.693188707225399E-29 
74 60:2.431084383768942E-71 7.027222741863235E-98 2.816641251966061E-84 2.468301253559799E-77 
37 70:1.9332627612643282E-17 1.4104931650795722E-26 5.535212975312211E-28 3.975197182091483E-28 
74 61:1.1126687447149414E-31 2.0155250166530113E-40 4.968245163276879E-48 
37 73:1.9332627612643282E-17 1.4104931650795722E-26 5.535212975312211E-28 3.975197182091483E-28 
37 72:7.7238020624454E-18 3.095028244372111E-27 1.0855507574839036E-28 7.248489850990341E-29 
74 63:4.3180233939031024E-14 6.10308697707416E-40 1.6094623146796394E-41 1.3901299669879672E-44 
49 42:9.925736465414731E-23 3.704066893658239E-26 1.2400285016003139E-25 
25 75:8.711842117535139E-16 1.4780729161809008E-44 3.498439331337418E-41 
74 86:2.5889379130855924E-24 2.9494437004423006E-37 2.318578881118773E-33 1.0721947702193866E-33 
49 43:1.2672806425083884E-13 3.289172873346594E-26 1.9171349238216593E-27 1.732563078358512E-26 
25 76:2.6529890535570498E-19 5.558444243402133E-30 
74 87:2.850365051034421E-32 3.2823878832610347E-41 1.6092688999109519E-50 
49 44:1.9472689447831782E-23 1.1294880930000102E-26 5.955124679028192E-26 
25 73:4.982753367717787E-20 5.817742191216109E-29 
74 88:4.1574504529387056E-14 5.42512952987059E-40 1.385054763457606E-41 2.79726109214357E-44 
49 45:1.1644806929509602E-19 7.859293076757037E-24 5.785190463259318E-23 
25 74:1.4795807335142715E-20 7.903449948236787E-30 
74 89:2.850365051034421E-32 3.2823878832610347E-41 1.6092688999109519E-50 
25 79:4.609677389268693E-19 2.0904488321410693E-47 
49 48:4.8191223766187845E-14 
25 77:2.1297064885887762E-27 3.625624500632661E-52 
25 78:1.8186220104023852E-29 4.078552619716033E-40 
86 69:2.0787213581739787E-24 4.0112675707646617E-38 1.1687319495667123E-33 9.407965129638184E-33 
25 71:1.4795807335142715E-20 7.903449948236787E-30 
86 68:4.718237233271363E-15 6.176004344869364E-40 1.0048168013993946E-37 9.505291441241754E-37 
25 72:1.371142241580317E-20 6.999777713527141E-30 
86 67:1.4712751990431384E-13 1.8147759599368385E-37 3.6439342420732825E-37 1.0753667724258621E-36 
49 40:4.318603638209165E-18 1.2550336193550932E-23 4.004072541369485E-22 6.4295711066187314E-21 
86 66:2.89109046472927E-43 1.3589553745709093E-43 2.7264171306686966E-44 
25 70:4.982753367717787E-20 5.817742191216109E-29 
86 65:9.922757877976943E-14 1.2715783186686256E-31 4.6645066105299645E-23 6.091907603444021E-23 
37 64:6.63742744600615E-18 1.6443758413465276E-27 2.3079165073354536E-31 
86 75:1.4195599581914636E-24 1.0479250850444738E-47 5.435922073963355E-41 1.3772098604396395E-40 
37 63:1.1091861827972032E-20 1.357152183848012E-47 1.1803256263659737E-52 4.537993887899222E-50 
86 74:2.8721010027395266E-24 4.6657831480033023E-38 1.3700225676352104E-33 1.1228191517756638E-32 
37 66:1.901140034260097E-17 9.926179128699204E-42 4.0116490547384327E-45 1.9568204640346707E-45 
86 73:8.027099730070349E-24 6.910671002252122E-38 3.1445295727313024E-33 3.7182790108613996E-32 
37 65:6.63742744600615E-18 1.6283494529887428E-27 2.331077825136714E-31 
86 72:2.0787213581739787E-24 4.0112675707646617E-38 1.1687319495667123E-33 9.407965129638184E-33 
37 68:2.0994957361412934E-23 3.086875149615895E-38 2.2698013722692183E-39 1.4570411960566691E-39 
86 71:2.8721010027395266E-24 4.6657831480033023E-38 1.3700225676352104E-33 1.1228191517756638E-32 
37 67:6.363175680927199E-17 1.8875385892425784E-36 5.78007007464473E-37 2.4600428406656784E-38 
86 70:8.027099730070349E-24 6.910671002252122E-38 3.1445295727313024E-33 3.7182790108613996E-32 
37 69:7.7238020624454E-18 3.095028244372111E-27 1.0855507574839036E-28 7.248489850990341E-29 
28 9:1.0613168685898333E-18 1.4285636563171328E-42 4.818580040229189E-35 
74 90:9.223602172125219E-33 1.968807613424223E-37 1.4457096349180193E-44 
74 91:2.5649622183590847E-32 2.593100198907748E-41 1.3248602191466695E-50 
37 60:3.833718837146401E-18 2.420792956472267E-27 8.109958744874199E-29 6.046603991208025E-29 
37 62:2.734621040425049E-15 
13 91:6.215191959136596E-46 5.21785628790917E-57 3.5995719042333913E-50 
37 61:1.1342128416294376E-19 4.8999399981968374E-48 9.96954830766935E-52 2.6699014789045472E-53 
13 90:3.1861423814808945E-41 3.578641223415004E-53 4.3466487593927696E-54 
25 86:2.6860988568568383E-22 1.405448972041647E-37 
49 31:6.524847221674213E-17 8.576088209513066E-22 2.8332981318454324E-21 
74 75:3.549102980985781E-14 1.5197294668947416E-33 2.4031746326473298E-32 1.642783811029129E-32 
25 87:1.543709603708298E-23 1.8530764136953338E-47 
49 32:2.372758226123527E-15 2.8274724790125633E-30 6.52086287743925E-30 1.3949537313190346E-29 1.1185098707293052E-28 
74 76:1.0067238710186537E-23 5.934970860130949E-30 2.3696171702800414E-29 
25 84:6.728790295252396E-23 5.023192406818443E-48 
74 77:9.735532381887404E-14 6.226137452913174E-43 1.7652617791528278E-41 3.0918163116732004E-47 
25 85:2.6860988568568383E-22 1.405448972041647E-37 
74 78:8.269680532958263E-14 3.195297081216409E-36 6.089161113728658E-33 2.4290264506301067E-34 
74 79:5.467835510796799E-22 3.1333115161474253E-32 6.602251812102968E-45 
25 88:3.3048247045766145E-23 3.6055332232782125E-49 
49 37:1.9997191617558656E-19 6.985870664317838E-22 3.678791451686151E-21 
25 89:1.543709603708298E-23 1.8530764136953338E-47 
49 38:2.0461271013547546E-19 1.1685307982072773E-22 2.962379280172124E-21 1.0936289948853399E-20 
86 59:3.3735829466972106E-28 8.652912555635758E-35 2.080195178711378E-44 
86 58:3.449417009204222E-14 2.0085698215710078E-17 1.6400450579045136E-25 
25 82:2.800211094426672E-23 2.7147784752080635E-47 
86 57:1.2441598410594798E-15 1.5914321899425867E-38 3.84932912153333E-35 1.1826655495029628E-34 
25 83:4.3666001361698955E-24 1.3174048753796746E-46 
25 80:1.630960930432106E-22 3.76616240280796E-48 
86 55:1.8679727579166598E-20 1.654442853285614E-30 5.127928396305313E-31 
25 81:9.269579085796361E-21 4.061974401303252E-42 
86 54:3.7546564605561524E-27 1.796498264295866E-46 2.280948103722925E-46 
37 53:4.717672862707791E-55 1.1867455084142426E-99 9.62990079494617E-89 1.3875727871614796E-90 9.823196759280848E-100 
86 64:1.0302005556419474E-13 9.985308214170494E-32 3.925546145282343E-23 5.50462299980117E-23 
37 52:2.28772419067516E-48 2.612044817927171E-67 5.636182330867975E-59 1.0682574916759157E-58 9.067655919193427E-61 
86 63:8.431530011395998E-43 1.9985702780298616E-43 4.075674688737613E-43 
37 55:1.6574954065977114E-14 2.8282300711627602E-25 6.18756936736959E-26 3.149325212882045E-26 
37 54:7.288073942118468E-64 4.570007803343313E-120 2.545965111904917E-105 3.0242230077380567E-104 2.5009248982611915E-105 
86 61:3.4133412865486215E-14 8.181019202991895E-47 8.242641148295745E-47 3.2154625049997717E-47 
37 57:1.2744553981414987E-28 1.2548226837904973E-38 3.322265643216221E-39 1.8889453672701046E-39 
86 60:1.0528687665321275E-26 5.994349194118025E-42 8.108952860178917E-37 1.1333834664413772E-36 
37 56:3.3070553415594873E-16 1.2269436076317318E-16 2.9681850542658796E-16 2.8346110919395506E-16 
37 59:5.222877164184209E-15 3.125728648840224E-47 3.844312419751475E-56 3.6498428450181405E-57 1.3163089875239773E-58 
37 58:9.072241549227904E-22 9.081723699468689E-27 5.506471178926621E-29 3.613359883354008E-30 
49 28:7.664601770596158E-14 5.053386344453135E-25 6.694820120396825E-26 2.9642824814960092E-25 
49 29:3.602671135321482E-14 5.8748962329766E-26 5.600285944394028E-26 1.8238006930437992E-25 
74 80:4.588301191667073E-33 1.63429677097912E-37 3.709115019120984E-44 
74 81:3.892897732327886E-30 4.203869997423715E-38 1.2381369051625496E-47 
74 82:1.1745150511504697E-32 2.184438002443215E-40 2.0143645280408863E-49 
74 83:2.259908445185094E-32 1.1120227393875252E-41 6.49308851665572E-51 
37 51:3.3855551099463094E-17 2.935557130732426E-40 9.29219634579692E-42 6.129580578069185E-42 2.9320596162993495E-42 
74 84:2.9735857318698797E-33 8.515201240330228E-41 2.9788350086920595E-50 
37 50:7.137362159070065E-22 7.943321612773855E-24 2.1235430909322663E-24 1.6320101847620291E-24 
74 85:2.5889379130855924E-24 2.9494437004423006E-37 2.318578881118773E-33 1.0721947702193866E-33 
25 53:3.3485047737185883E-74 6.079092014164156E-106 2.752365096982189E-101 
15 2:3.599641854522053E-27 2.2993592553558603E-55 1.852959829880898E-54 
25 54:3.0440500284464505E-84 2.4745303226729093E-113 5.3512748051495854E-107 
49 21:3.355692080593613E-19 3.744432555883329E-27 2.6915367112835854E-25 7.369180052902808E-25 
15 1:2.057626602250223E-17 3.7345604168415424E-42 2.55639547716978E-48 2.3080330911498894E-56 
25 51:1.4011042818903366E-16 1.6266939628237534E-39 2.0985475211172148E-42 
49 22:3.827542881988366E-17 3.09709653485837E-20 1.1747200708052784E-19 
15 0:1.1973468632736114E-18 1.4649611231840128E-42 5.195992936575296E-52 9.272532542428736E-56 
25 52:5.6204279714105395E-59 2.080290495776557E-67 1.9674684524198137E-60 
25 57:2.1328697960871363E-32 5.970101692175205E-41 
25 58:3.869541157195397E-31 1.691219217986862E-30 
49 25:1.2562714738746936E-15 5.780393776995866E-27 1.0584971363009347E-27 1.0822639430772598E-26 
25 55:3.890355254199349E-18 1.8793155441977015E-27 
49 26:7.487008329987259E-19 8.599568762431735E-21 5.637421579982036E-20 
25 56:1.0585810350777382E-14 7.650742872065585E-16 
49 27:5.311904524280903E-15 6.306636679640929E-30 5.749021901514747E-28 1.2760732778929242E-26 1.699667094500135E-25 
37 39:3.399428583864178E-19 1.0622806281225032E-30 2.026117883335354E-31 1.795623909941335E-32 
37 38:3.527204444485897E-14 8.735625215680056E-43 3.810409846513522E-52 2.0825133605051345E-52 2.110672237818546E-52 
15 9:4.8905822040247843E-23 2.056087695899669E-28 4.859112346381394E-28 
15 8:3.544202364630647E-13 1.0806853262947798E-31 7.11971914181877E-29 6.188875106091271E-28 
13 69:1.0328471011045927E-23 1.6310697419922464E-30 5.0113630357803506E-31 
15 7:2.3053516634178646E-19 5.9097812265860845E-28 5.34537566413913E-30 
15 6:4.679759806253245E-19 2.9162119897903666E-27 2.561633976565099E-29 
25 50:5.186619597894652E-13 3.4199628797134835E-26 4.865796485075717E-25 
15 5:2.6509294061686827E-19 7.031527372325179E-28 6.283867598093621E-30 
86 89:9.221822756253293E-40 1.6631426495811798E-43 2.4776354502966596E-46 
15 4:2.331715149988963E-16 4.564924749033909E-49 2.9293859608216204E-56 1.4344627973275882E-60 
86 88:7.656439667357544E-43 1.8540584994572784E-43 4.075674688737613E-43 
15 3:7.195078919470119E-15 1.4529918515685963E-40 2.4016032606161223E-37 4.027442275467346E-37 
86 87:9.221822756253293E-40 1.6631426495811798E-43 2.4776354502966596E-46 
13 75:2.1438597636612914E-19 2.459817445291102E-37 1.597058357194154E-39 3.196246312065337E-43 
37 42:1.837360915509378E-51 3.506825593722506E-93 1.2453871670754873E-86 4.287035568944559E-85 1.6023279456066555E-86 
13 74:8.937936994997776E-24 9.919028654747137E-31 2.8635394224282387E-31 
37 41:1.6539978921646352E-31 5.412014972470675E-38 6.389671295821326E-38 3.110129734468704E-38 
13 73:3.658462275032099E-23 6.2001060135485936E-30 1.6787680666051104E-30 
37 44:3.1527838660436425E-41 9.169472450467424E-53 1.4195633858426835E-46 1.1293007769145394E-45 5.521697025091946E-47 
13 72:1.0328471011045927E-23 1.6310697419922464E-30 5.0113630357803506E-31 
37 43:5.646900269541779E-59 1.6609696042679003E-102 3.2189335223545577E-97 8.828115041799184E-96 4.8463192158106305E-99 
13 79:1.7030952225507294E-33 2.839826274571982E-48 1.257232082622172E-45 
37 46:1.4359861591695503E-18 4.2987094948967375E-36 2.5284619952309446E-39 7.313706836785768E-40 5.604463761087121E-40 
13 78:9.13737304022608E-14 4.742318681079535E-39 1.5785137584445544E-40 9.255044970263354E-41 
37 45:4.310810894835181E-31 1.426130940722571E-65 5.080124169534628E-78 4.255682295115605E-76 3.4028794647714804E-77 
13 77:6.2121141464354885E-15 2.5969588723391684E-51 1.5635288521623967E-50 1.3947077166049551E-47 
37 48:3.3067366791333623E-16 7.883319809610859E-43 8.03503421346341E-41 8.209987657660179E-41 1.6728378365774723E-41 
86 91:7.692608229102115E-40 1.3422907581007908E-43 1.8535788308309332E-46 
13 76:3.910866233285767E-22 2.726203689022779E-28 2.6813966430079243E-29 
37 47:4.382960731462396E-15 1.1925513823731489E-34 2.4469232754144944E-41 1.9885468060698198E-41 9.618242413502582E-42 
86 90:4.802991584910244E-14 2.949544276122018E-46 3.5446969925550785E-44 2.1406527671077297E-45 
49 17:1.4472453481813984E-19 7.707462483337317E-24 3.3223048232227694E-23 
25 48:4.2695713135420655E-18 7.968659161777919E-40 1.946242425938189E-42 
49 19:1.289097828416343E-17 6.191206745688205E-21 1.3809737118382992E-20 
13 71:8.937936994997776E-24 9.919028654747137E-31 2.8635394224282387E-31 
13 70:3.658462275032099E-23 6.2001060135485936E-30 1.6787680666051104E-30 
37 40:2.728348831208399E-26 6.029753743894895E-26 2.896198434978875E-26 2.6303562490478985E-26 
25 64:4.0572955042172254E-14 8.284756743985052E-29 
49 10:1.8288952380510292E-13 7.711021315081169E-32 1.451968536832748E-28 8.42932508303296E-27 1.1229352006368762E-25 
25 65:4.0572955042172254E-14 7.797747289814928E-29 
49 12:3.8203749306608054E-19 8.943885733649296E-27 6.527013467083514E-26 4.6692646138396775E-25 
25 63:2.882503722909808E-23 2.140758634197297E-49 
49 13:5.815866045573161E-25 3.532299105882207E-26 1.1919571949907122E-25 
25 68:5.284930842481276E-26 1.6345128506452525E-39 
49 14:4.832970874056813E-22 2.7543075403134404E-25 1.1295538540213638E-24 
25 69:1.371142241580317E-20 6.999777713527141E-30 
49 15:1.4472453481813984E-19 7.707462483337317E-24 3.3223048232227694E-23 
25 66:3.0190700031399906E-17 1.9028577024594522E-38 
49 16:1.4472453481813984E-19 7.707462483337317E-24 3.3223048232227694E-23 
25 67:1.5913068890153178E-18 1.9989227655546123E-34 
37 28:6.870812697998179E-45 1.5074753541816281E-58 3.5757577170712902E-56 4.379214504891857E-56 1.0164010110148387E-55 
37 27:2.0627096565596273E-15 1.690900555560737E-36 3.088989202784333E-33 4.461336143780487E-33 4.9544235008098686E-33 
37 29:1.434377302530335E-41 2.9302642255570373E-86 1.7642473193494932E-74 3.2227885604852375E-72 2.746287194122932E-74 
25 60:4.256754866208414E-21 2.010262484572075E-30 
86 79:5.836406694007778E-28 7.533582606287218E-37 1.4736928836517327E-37 
25 61:1.0918229667005537E-20 1.4146668656363766E-44 
86 78:1.9617595792532487E-22 2.072574636825089E-43 9.591941257613773E-38 5.10905111488141E-38 
86 77:4.0627545821892854E-15 3.4145791410682223E-50 1.633252331228207E-47 1.5896334325937927E-47 
86 76:1.9888763298232422E-16 3.0790934881889335E-34 2.9664951464497944E-29 4.9666204792199046E-29 
37 31:4.1352978483291205E-22 2.358171903611611E-46 5.2455799189820214E-64 7.084106672635759E-63 6.114207059072243E-64 
13 86:2.9345311931653908E-25 9.201105525451024E-36 2.3690919208971045E-37 
37 30:3.3579480626878944E-16 3.214573287694656E-36 1.4675415116101934E-40 6.883271621634225E-40 7.737030439256723E-40 
13 85:2.9345311931653908E-25 9.201105525451024E-36 2.3690919208971045E-37 
86 85:1.6192065507261176E-173 1.0284056665885271E-137 5.962435757284581E-115 6.290544570886127E-106 
37 33:1.1540709513550147E-19 3.731187258477198E-32 4.7554149295678314E-33 1.1663666576508517E-33 
13 84:7.864355509129289E-45 1.1021522926595722E-56 6.65973381583488E-50 
86 84:3.0406116858108606E-40 8.110848324912054E-44 2.758736738516385E-46 
37 32:6.96534662699708E-17 1.0826517066315984E-53 6.321493081139225E-66 1.4196100193684578E-65 1.454468579884784E-65 
13 83:4.749305937691392E-46 7.461270856844403E-57 5.252069751318952E-50 
86 83:3.609131188595646E-39 1.356754314503245E-43 1.3571643538128628E-46 
37 35:2.30525062411202E-21 4.000791215487305E-25 7.462988525043757E-25 5.402657178298623E-25 
86 82:8.377799388654599E-40 2.4723242807484997E-43 7.178047578485778E-46 
37 34:2.054439977988976E-109 2.477071849827611E-69 1.0256499936267515E-54 9.63355375446516E-52 3.878393754838228E-50 
13 89:9.977786897222819E-46 1.1021522926595722E-56 7.499246091333316E-50 
86 81:9.97420620644783E-36 3.7834984708628387E-41 8.965818968418463E-42 
13 88:4.1333314679923024E-13 4.56563202417482E-43 1.7504437957202857E-54 2.0799018830617707E-53 
86 80:1.973832529114725E-14 2.6455697573573044E-46 7.974374864126125E-44 7.848345800849323E-45 
37 36:3.4041618867302747E-28 1.265563939227189E-38 2.8137581336641206E-39 8.011251115318492E-40 
13 87:9.977786897222819E-46 1.1021522926595722E-56 7.499246091333316E-50 
25 59:1.7518117124763335E-22 1.8854089915655498E-60 2.3129840171362665E-58 
13 82:1.9727769021037935E-43 4.7271627852028715E-55 4.1901466468940515E-48 
13 81:3.2078736044917413E-13 8.931719191561197E-49 1.34951983012961E-55 9.440646402845267E-51 
13 80:6.547028356292572E-40 2.303874935101677E-52 7.636799447859054E-54 
50 10:2.593123408679991E-19 1.0041398497089882E-38 9.170064964152507E-38 9.225188173228456E-37 2.633434914769848E-37 
50 13:9.157531687141553E-16 9.8355665002526E-34 6.526742686407351E-33 3.939085179090471E-33 5.782289241729004E-34 
50 14:8.431568694349737E-15 6.344778072026112E-33 3.87653484289692E-31 2.517513707304657E-30 2.5642659251918096E-31 
50 11:4.918730982492869E-18 1.3623904208628E-25 6.090398968248258E-25 1.131723967726038E-25 
50 12:3.039327411746775E-20 3.028384004134434E-37 2.617427908513267E-35 2.1690073721973235E-34 4.254622032727326E-35 
50 17:8.706101617024831E-15 9.259151806609989E-33 4.8922331591826755E-32 1.6962397847989918E-31 3.165112772415031E-32 
50 18:1.9535936077192608E-16 1.576044110945806E-26 1.248937185846062E-26 4.3429352161100575E-27 
50 15:8.706101617024831E-15 9.259151806609989E-33 4.8922331591826755E-32 1.6962397847989918E-31 3.165112772415031E-32 
50 16:8.706101617024831E-15 9.259151806609989E-33 4.8922331591826755E-32 1.6962397847989918E-31 3.165112772415031E-32 
50 19:1.4645404967974383E-28 5.19287707563059E-30 1.8263692411719696E-29 2.61825572372325E-30 
50 20:4.345410925149258E-23 2.5622041237576002E-31 1.6345288687015447E-30 1.3920641146748428E-31 
50 21:1.287252651523064E-19 1.2610526869566496E-36 3.74799138762718E-34 1.019868338698659E-33 1.525353968368175E-34 
50 24:5.992028216893774E-16 1.7298204569385225E-20 5.394299215741796E-20 2.458796851826493E-20 
50 25:2.681796343532481E-13 1.568980603593337E-37 1.412879412080996E-35 9.989331241359196E-35 2.2327375384798682E-35 
50 22:7.314250258595546E-24 4.8984224317806765E-25 3.2296900953844275E-24 9.198690349918262E-25 
50 23:5.880737358990963E-20 6.967148114708884E-29 6.395994302774573E-28 1.131043147740258E-28 
50 28:3.996026486992083E-14 8.033675832205725E-35 7.500818144471548E-33 2.6351292281435506E-32 4.766126729998399E-33 
50 29:1.4418838907933797E-13 7.40840456799264E-36 5.185952826911577E-35 5.815788679665687E-35 1.1073034190315492E-35 
50 26:7.866681520920902E-29 4.0921149440760536E-29 9.155365441732255E-29 2.1263594157017205E-29 
50 27:2.162647894602877E-24 3.03705285406701E-35 1.3578374372078954E-33 7.584257275683353E-33 1.5455271287422855E-33 
50 31:7.02292893399837E-25 4.956911057831789E-30 2.4746839409264875E-29 3.9217552158160674E-30 
50 32:2.900014622156513E-22 6.586082337440689E-43 1.8540236847989144E-40 1.5145111364355515E-39 2.704116407839023E-40 
50 30:1.750074851515482E-18 9.304062715899235E-27 7.816703144692041E-26 2.633620592947788E-26 
50 35:5.201503374314054E-16 2.305446018324889E-16 1.6596263690864401E-16 
50 36:4.288972495646234E-18 1.7280719874295873E-27 5.452865207700384E-28 2.3109506026417363E-28 
50 33:1.530181600994616E-13 5.319602432074667E-22 4.889486669467313E-22 1.3958821222087348E-22 
50 39:6.2571224988569184E-18 9.559795723057904E-21 3.553389052259897E-21 
50 37:1.7667123899179846E-29 5.297553148444287E-29 3.3537463280206164E-28 8.694922243394692E-29 
50 38:9.531905313413159E-20 2.997043075016305E-34 8.270492874986752E-33 1.5873124553695421E-31 3.788647172005301E-32 
50 42:3.0420622965760167E-32 4.719126941207326E-34 1.9800682212572115E-32 3.268732800591694E-33 
50 43:1.4047714649776143E-13 2.896486736775652E-36 4.739783638503155E-35 1.3767882162439007E-34 1.80469131389747E-35 
50 40:3.695100184981885E-14 1.1110556655440874E-25 1.0255237865350827E-23 3.0939245326518944E-23 9.175209796999596E-24 
50 41:9.27698464828298E-20 5.235660422464274E-28 3.3125219042225534E-27 8.794956361759889E-28 
50 46:3.4779611607671293E-13 8.279003124809003E-23 2.844187383322541E-28 5.726972617884367E-28 1.2793729338467333E-28 
50 47:1.264681148017228E-21 2.2402768461633084E-30 1.2752299895014464E-29 5.3907790669516824E-30 
50 44:4.359955715754561E-15 2.119489323117939E-34 4.911497270143955E-34 1.4819671674561858E-33 1.1331900516726895E-34 
50 45:4.0483258404451946E-26 3.041454974202338E-28 2.1138338752815153E-27 4.0287522658540153E-28 
3 15:2.6061845381881944E-15 4.000806759995896E-42 2.011031937747352E-43 
3 16:2.6061845381881944E-15 4.000806759995896E-42 2.011031937747352E-43 
50 48:6.288107544800662E-14 8.186009304024032E-29 4.5934847074678987E-32 6.139990514939744E-31 3.152490524610482E-31 
3 17:2.6061845381881944E-15 4.000806759995896E-42 2.011031937747352E-43 
50 49:1.5833745306790638E-16 8.755461065993893E-16 4.437012159599678E-14 1.9867023478231941E-13 8.829074726956371E-14 
3 18:5.698873334017291E-14 3.203186935151419E-36 3.924926241306734E-46 
3 19:9.491088333224521E-16 5.801863475689943E-43 4.67182433461731E-42 
3 10:2.9444796786639186E-20 9.420127651504554E-47 5.820151590047784E-57 
3 11:2.35537389206515E-27 6.925443873442829E-41 
3 12:2.813237392626307E-25 2.6835728742107276E-52 3.916392306090028E-50 
3 13:2.3592600192130125E-16 5.266813717717942E-48 8.173458062470271E-48 
3 14:1.7576331309438313E-13 1.835161367543688E-45 1.6370310610370675E-48 
50 53:7.396915730732601E-15 8.283954542887404E-38 6.753850307800263E-37 4.408038627250284E-36 5.814628191053561E-37 
74 20:3.103382514840715E-29 3.437815991378343E-38 5.385788965919544E-39 
50 54:1.7458622778534675E-13 1.0456195810017183E-37 1.5596541434472237E-36 3.9462028425781724E-36 5.300144906344701E-37 
74 21:1.430406658419461E-22 1.5047398223214568E-35 1.2941536904698354E-37 
50 51:5.902090349454068E-25 9.043842486107017E-31 3.0875457135805795E-30 6.95337698317833E-31 
74 22:2.874708233821435E-13 3.6115217951366246E-21 1.113465613561934E-22 
50 52:2.4988569187170565E-15 3.029165399799932E-35 4.696922925761997E-35 3.6821762101381833E-34 6.604766204095905E-35 
74 23:4.1182646208026094E-16 1.2817635403877113E-31 1.0447724243148669E-33 8.358728692462008E-36 
50 57:3.4664723235070895E-15 1.0092730776699556E-32 3.4282999847589165E-33 1.9466848321817418E-32 6.463341325231574E-33 
74 24:8.642738938802793E-14 1.5264951155034314E-24 3.2942055256278437E-25 9.605596340283112E-27 
74 25:5.289004215668298E-18 5.309970376594028E-40 1.6762948538519325E-40 
50 55:1.963929692957923E-15 2.2448955908395672E-20 5.192335514278265E-21 
74 26:6.61447562548402E-17 9.319110384903126E-35 5.46207175068991E-37 
50 56:6.195384504691856E-16 1.2269188485786722E-16 1.8153987554920125E-16 1.0982400029708508E-16 
74 27:1.1002283067929589E-18 3.049918804480105E-28 1.3853294124291423E-28 
74 28:9.44045881077769E-21 8.197923653775186E-40 4.4167422918412234E-40 
3 26:1.7003516167843386E-19 9.558629223054372E-49 1.0581846501086561E-46 
74 29:7.079831558946245E-23 1.9353391218505307E-41 5.84012025756658E-45 
3 27:4.924554727551398E-17 2.8573604802631375E-35 6.269807590072655E-35 
50 59:2.4451649789293952E-17 2.726974165202517E-36 3.2265529078363152E-34 5.2960058302947876E-33 1.875484987532484E-33 
3 28:3.0974998212381515E-14 3.363054433760186E-51 7.406390969262289E-54 
3 29:7.97371112707014E-14 1.0487724501565332E-48 5.606904248935978E-54 
3 20:7.805674989196566E-16 1.8853545857854797E-46 3.787512785358316E-48 
3 21:2.1103768921553082E-24 2.5634837730874815E-47 1.9426594167078597E-54 
3 22:3.056532268845385E-27 3.009704436713642E-28 
3 23:3.064397790192659E-14 4.98943750641211E-37 1.350600173476716E-42 
3 24:7.158114078039651E-14 2.3634570365327043E-27 1.791100457941223E-30 
3 25:2.4211815691870533E-14 1.1012584834155638E-50 9.852031822717989E-60 
50 60:1.4257685722663338E-17 1.014653876534843E-26 6.486318999751655E-26 1.0671040935075304E-26 
50 61:1.7895662789861042E-13 1.259818700732423E-23 2.7264944965761715E-25 1.2486470636930307E-25 
74 30:1.5114203684319246E-17 9.978422648405219E-37 9.155945686038316E-36 
50 64:3.1936530556825646E-13 8.501159328123513E-18 
74 10:7.846914531561035E-27 4.967432821248391E-41 1.6859501191048146E-41 
50 65:3.6306389108737013E-13 1.0000239834313172E-17 
74 11:3.788910216090716E-14 1.3887103025858006E-32 2.051117202386893E-31 1.7722827352561854E-31 
74 12:1.0794284825683004E-22 2.834447015571436E-40 9.073473628669948E-41 
50 63:1.3614388202008573E-15 3.0434510146151934E-27 2.7785269376484945E-28 5.942939548600876E-29 
74 13:3.2532093312568325E-21 3.5452888417472626E-40 2.788336934716326E-41 
50 68:2.7557813608508395E-17 6.369728577186805E-25 1.8433239797951195E-25 5.92425568194566E-26 
74 14:1.6514217145987147E-18 3.777382695876939E-35 4.543119501701663E-37 
50 69:4.701255416580597E-15 6.958869962609057E-25 1.135901726729689E-24 3.156184746692414E-25 
74 15:4.449970949101743E-16 4.467300912376147E-34 1.7698418408753487E-33 
50 66:2.4550446053139546E-19 2.7787280890079293E-20 1.3134796941570945E-20 
74 16:4.449970949101743E-16 4.467300912376147E-34 1.7698418408753487E-33 
50 67:1.0005345984206524E-19 3.481960978183587E-21 1.7564691437682924E-21 
74 17:4.449970949101743E-16 4.467300912376147E-34 1.7698418408753487E-33 
3 37:7.873138156483459E-15 1.0629412697376398E-44 9.213618854867141E-56 
74 18:8.109649153346191E-21 3.7343014902994754E-31 2.0330522629914766E-33 
3 38:6.20076665516373E-20 1.6162325085417074E-41 1.239682332422425E-55 
74 19:2.673738684268958E-19 2.24606381604244E-33 1.7333754203869995E-33 
3 39:3.626168558433362E-22 3.416519771060478E-31 
3 30:2.2491194035882943E-17 2.997696303826747E-35 2.708995918012044E-38 
3 31:1.6947633659457125E-17 2.184446475593567E-46 1.4779641046207606E-46 
3 32:7.53747003795969E-21 5.73423709106284E-46 3.287189459579614E-58 
3 33:5.507427166204995E-21 3.280062302390435E-33 
3 34:1.1152563134021645E-22 2.4689032105628047E-33 
3 35:5.090818791445546E-14 2.1942628327690677E-25 3.3625803262481466E-26 
3 36:1.5268982176666448E-15 1.0256655381353429E-39 4.2697189863736836E-41 
50 71:3.866051762434055E-15 6.129700849245566E-25 9.679287367153067E-25 2.785625259659327E-25 
50 72:4.701255416580597E-15 6.958869962609057E-25 1.135901726729689E-24 3.156184746692414E-25 
50 70:6.849281154670696E-15 1.8419120519837005E-24 2.6326225727413604E-24 7.363068146212281E-25 
3 48:2.3013334079469745E-13 2.8631896709849315E-41 1.7200154201525227E-41 
3 40:4.976372346940996E-26 1.0365544664036537E-27 
3 41:2.8892344951299055E-16 5.596419477891046E-36 4.0302014257423277E-42 
3 42:3.783533391158906E-14 2.6936923493037618E-48 6.056871139132679E-47 
3 43:4.5483620751297195E-15 3.35875637713465E-55 1.161353553630109E-56 
3 44:1.984668451176253E-17 4.388051558026096E-51 5.460576017310365E-49 
3 45:1.498747112607529E-13 1.035101054850353E-43 2.2117814939516316E-40 
3 46:5.4225152880242E-19 2.52316131780126E-42 9.184317456172257E-44 
3 47:8.141047762057097E-19 1.021118769372344E-42 3.719155808827415E-46 
3 59:2.4240262142592885E-23 2.2028434015115483E-50 1.6243933755522185E-52 
7 0:1.677882029615398E-24 7.021796509946931E-37 4.710296993381148E-38 
7 1:1.3107595979568298E-25 3.668270859953304E-37 3.0117874008648965E-38 
7 2:1.012545972884159E-18 1.0837398222329996E-32 6.793237827872547E-38 
7 3:7.139872597207584E-20 1.8274124300108502E-48 1.3656239410303524E-42 
7 4:1.2283115243877794E-22 3.217114814849358E-37 3.777540983096901E-38 
7 5:5.628417848826545E-150 8.481317055123936E-119 1.62220937209512E-98 4.495448567884423E-84 
7 6:6.466585524331819E-150 1.1190103122269996E-118 8.56090493911216E-98 5.652597331940546E-83 
3 51:1.4816481531569343E-18 4.6248643741625395E-42 1.1257566289556888E-42 
7 8:1.0679232847411994E-18 1.9140808376624792E-24 
3 52:6.168675017176683E-18 1.740534171493237E-52 4.991916855532446E-53 
7 9:8.201826790649668E-16 1.1052922833950449E-30 1.082799379463217E-30 
3 53:7.114993611206969E-16 7.673569982932129E-62 1.1769291512387419E-58 
3 54:9.827238331514626E-17 3.143472705397364E-55 4.1735373394640876E-54 
3 55:1.326327423311167E-13 2.3348551407244365E-31 4.697169655875669E-30 
3 56:9.030970878917605E-15 1.1209689203095223E-16 
3 57:3.8388796139987626E-15 6.255693176271619E-44 1.6317614726245658E-44 
3 58:2.972980535166342E-24 4.7482566833614684E-27 
3 50:1.3578750034975144E-23 3.4723711904295567E-26 
3 63:4.501316619877696E-25 1.5706870983687594E-42 
3 64:2.2818405941732964E-14 2.1479479694208425E-26 
3 65:2.3707085497906157E-14 2.239209779361245E-26 
3 66:2.1566062607062804E-20 7.120923841234607E-36 
3 67:1.1803256263659739E-19 3.9429734157814066E-30 
3 68:1.155423323602471E-14 4.586174092278421E-31 3.5955691932710932E-37 
3 69:1.8571879362177723E-19 4.372872345386545E-30 
3 60:2.328272041335957E-21 4.643587734760941E-31 
3 61:1.6206082877102007E-22 1.482472012112281E-38 
3 73:5.605979350674787E-19 2.028775994304492E-29 
3 74:2.140960712808986E-19 5.001360144501752E-30 
3 75:8.683162499183912E-28 5.927820628806462E-41 
3 76:7.664072288182754E-22 2.4945283329758097E-31 
3 77:1.8208293306223712E-14 5.470563364080371E-33 2.0987495997289037E-44 
3 78:5.040788790543965E-13 1.3259310383420848E-32 2.9621149236609184E-41 
3 79:1.6494744401645232E-17 3.091833847856568E-44 
3 70:5.605979350674787E-19 2.028775994304492E-29 
3 71:2.140960712808986E-19 5.001360144501752E-30 
3 72:1.8571879362177723E-19 4.372872345386545E-30 
77 8:6.714355012034267E-20 1.1748825392109761E-24 
77 7:1.0031456977979342E-13 6.315920588537931E-36 2.2710607407476177E-30 
77 9:4.748951498538945E-24 3.297033249546056E-32 
77 0:1.165660523039954E-13 1.7993027784418352E-44 2.4804283595565077E-43 
77 2:9.785820221746164E-28 2.750416035167447E-47 
77 1:1.0133231829262725E-15 2.7291133325442012E-45 1.442421583850331E-42 
77 4:3.595762359783964E-16 4.9474337341661E-45 6.359013399001516E-47 
77 3:1.0806972834508909E-14 4.640329764444022E-36 2.740671799120969E-33 
77 6:1.6209898348934168E-13 3.0903076764774373E-35 1.4005859693832157E-29 
77 5:1.1307414207011053E-13 7.383647477600635E-36 2.7156013768036893E-30 
3 84:1.4942469773703042E-23 8.545438153063668E-49 
3 85:3.4526063477555285E-22 3.7464985994397755E-41 
3 86:3.4526063477555285E-22 3.7464985994397755E-41 
3 87:1.0546638189126927E-23 1.9411671438830803E-48 
3 88:3.038671628473809E-25 4.0540700186844995E-43 
3 89:1.0546638189126927E-23 1.9411671438830803E-48 
3 80:2.7060657781425557E-23 1.2694733831379388E-43 
3 81:7.759360125848342E-22 7.263443668255315E-40 
3 82:1.50963604087584E-23 2.902299654601019E-49 
3 83:4.1881258607771635E-24 9.11732062414311E-49 
3 90:2.8967114037623927E-24 4.818751029823694E-47 
3 91:9.04325104070485E-24 1.3741734207556495E-48 
64 9:1.0230248677236398E-15 1.2887187354697156E-26 1.4019089264010385E-28 
64 2:1.3444183205563538E-24 2.612337231801411E-32 
64 1:3.2477821128474602E-15 4.3942674957197315E-33 1.0031843807516716E-40 
64 4:6.517497460464087E-16 2.0413884395219098E-33 4.808987442739558E-37 
64 3:4.870841485765833E-16 3.87978421101087E-31 1.0198335240402953E-29 
64 6:1.9164038159960202E-13 1.66506132408656E-36 9.418332161239834E-30 1.510433953111618E-28 
64 5:3.108333932919116E-13 2.8154536852863196E-37 1.6035322178716794E-30 2.4989536261014003E-29 
64 8:1.283542956259637E-16 1.9763778674706532E-26 
64 7:2.6682340999521104E-13 2.970831505563769E-37 1.4275673296151279E-30 1.9503751859683E-29 
64 0:4.001326051654122E-14 6.642559449897451E-33 2.2238868786647263E-43 
25 31:6.003164861949219E-31 3.5876881274152277E-65 9.004700659398055E-58 
25 32:1.2531671936255079E-24 1.348198546899337E-50 9.81216015818092E-65 
25 30:6.683400330165363E-18 2.9647730346300564E-43 8.141047762057099E-40 
25 35:5.38831736912301E-25 1.1577549998911885E-26 
25 36:7.857049590091309E-14 3.3351131795670545E-54 5.8799435423447964E-52 
25 33:4.912546594664503E-23 2.8869105910954836E-33 
25 34:1.1903129731359803E-18 2.8739464709302147E-33 1.930954401738498E-32 
37 17:4.165221027367662E-40 4.7927139779330154E-15 1.1378968901656113E-22 7.409344425894665E-23 5.334440102345045E-23 
37 16:4.165221027367662E-40 4.7927139779330154E-15 1.1378968901656113E-22 7.409344425894665E-23 5.334440102345045E-23 
13 48:4.172931103629021E-15 2.0175761758643524E-39 3.318332882542584E-43 1.2025231846345643E-43 
37 19:7.626944229412076E-29 2.3837737092617292E-45 3.562630379565811E-40 4.8038982518645645E-53 2.0611707502090737E-54 
13 47:4.234261962276586E-17 6.673972585704648E-43 2.416020792334692E-43 1.8033262139483983E-42 
37 18:5.157294882436882E-13 9.155637837821033E-30 3.328258051278225E-42 2.2226704222199422E-46 1.9415091230720925E-45 
37 20:6.158866432255477E-15 6.361442468219252E-36 4.034382898553428E-46 2.0410406115831458E-48 5.340758945087469E-49 
13 53:1.2243243579340726E-90 3.372163515794775E-88 1.1521667490525622E-71 3.5006544238117E-68 
13 52:1.887320966122298E-45 1.6666666666666666E-50 1.655948727992862E-48 1.1915487615690007E-51 
37 22:2.792780819319959E-20 2.8947916569513487E-30 4.201882750880596E-27 2.1795965889130346E-27 3.288767227201647E-27 
13 51:1.2172049729991886E-17 6.071506293971529E-39 2.1349449879840948E-39 8.508209054987145E-41 
37 21:2.6160086676179905E-18 1.9785439147912215E-92 1.1749316818847406E-80 2.195988273222719E-80 2.181454157689713E-79 
13 50:6.375681238089021E-15 2.0957106482992755E-25 6.4211955592447855E-24 2.1056746783063946E-24 
37 24:4.276752876511315E-24 8.325483356494652E-27 2.551226928063123E-26 5.733731894533618E-27 
13 57:2.855658356572374E-16 1.0862580326248148E-41 2.3250698725661187E-43 4.234914831637428E-43 
37 23:5.9412044507037E-31 2.592007946352792E-36 4.4224904168104535E-36 6.8458948507260844E-37 
13 56:1.0608194443149069E-15 3.5539876327889645E-16 2.6849874244925495E-16 
37 26:1.7935020845186023E-42 8.313747252508107E-48 5.020293355966137E-44 2.341585912944534E-43 5.957355195130216E-43 
13 55:3.907205501512481E-19 1.164889929334664E-26 8.025940675937413E-27 
37 25:1.3647923098207095E-50 8.796948302073326E-107 1.3347214579505498E-98 9.829492285260386E-100 2.1777157033734693E-101 
13 54:1.553906801344289E-45 6.847169500430583E-63 3.9610983127990375E-59 9.54339560463475E-59 
25 28:1.3269103423833462E-51 5.4507829768977516E-52 5.848978881230628E-50 
25 29:7.150093111606463E-46 6.833117264663913E-75 1.0837087332158168E-72 
25 26:1.9572401657666396E-41 1.4843373531432553E-44 1.6979189011897765E-43 
25 27:2.9048955875357913E-21 3.073141576275349E-36 1.36913699997202E-34 
25 42:1.356561492521537E-66 3.4139782439057753E-97 1.2547371889932444E-91 
25 43:2.3484643579962504E-167 2.034037810462698E-135 2.063696732855184E-122 
25 40:6.875662584678711E-17 9.005633329913541E-30 4.81490376394731E-28 
25 41:1.227767466587079E-35 9.304010172326422E-41 
25 46:3.956256198372801E-20 5.0485921338568725E-42 1.2288089486627059E-43 
25 47:1.3716862993810176E-17 4.2218108108948357E-39 6.772073979425288E-45 
25 44:1.9845130060903384E-49 2.2741305179119372E-52 7.013868810565292E-49 
25 45:1.6362149743360163E-49 1.0260075173243548E-86 5.46336625660253E-76 
13 59:3.87004635372462E-18 2.136095281619862E-42 9.227142577341702E-41 4.534263205837274E-49 
13 58:6.836692501639946E-17 1.4774511358372428E-17 4.7371579042271734E-26 
13 64:6.175475739685441E-16 2.1305070307812355E-25 9.875970365948822E-26 
13 63:3.458116876051197E-13 2.2476115862549238E-43 1.1725689165788401E-54 1.2238580226763293E-53 
13 62:5.727514091097038E-15 
37 11:5.9176001144075835E-25 3.9048116471893976E-41 7.523425574447315E-41 7.8097942839733E-42 
13 61:6.092351479992662E-13 3.0591437462887487E-46 8.974622035273599E-53 9.118797352459296E-54 
37 10:3.6313604243029065E-17 2.05228706354906E-63 8.116487438482607E-52 3.923138622818717E-57 4.589741557000158E-58 
13 68:2.2956285732939124E-14 6.344009301833941E-39 2.0003450880907302E-38 1.379388603388081E-38 
37 13:7.59746406886839E-41 1.4061407026739663E-53 2.586559596091489E-50 1.097209138927491E-49 4.745419810543529E-52 
13 67:1.1140671584949186E-32 1.8049583873505006E-37 2.0912338298249375E-37 
37 12:3.9579116885377907E-23 1.7970540047317485E-49 3.668744967465344E-48 3.270214856197751E-48 4.972478447538838E-49 
13 66:3.5636252281156636E-42 5.899949324901993E-48 3.0413763729687213E-48 
37 15:4.165221027367662E-40 4.7927139779330154E-15 1.1378968901656113E-22 7.409344425894665E-23 5.334440102345045E-23 
13 65:6.866343651778137E-16 2.5390944391074965E-25 1.1895202031978163E-25 
37 14:7.842360029472388E-44 5.795218198267098E-58 1.1923726205243473E-49 1.0490444790568836E-48 3.4620651812334256E-48 
25 39:3.907866143127617E-21 7.025519419754584E-35 
25 37:1.2109405360368341E-51 2.499494803470778E-90 1.0590784593526645E-86 
25 38:4.481310837320499E-20 2.0777878298933336E-43 1.8624963859017523E-48 
13 60:4.280771131982205E-24 2.0127340614381156E-31 7.994929381297469E-32 
25 10:1.0532570408851665E-20 1.893530997304582E-46 2.664157782980007E-53 
25 13:1.0074162850489808E-50 5.580820563519525E-54 8.47191262742611E-53 
25 14:2.315820889954206E-49 3.1938135964707748E-53 4.752803452124468E-50 
25 11:1.960706591182533E-15 1.1855563535069966E-39 1.2233994596728813E-36 
25 12:5.183106538952984E-30 2.651512325240862E-48 1.6835635475055728E-51 
13 28:9.06050544524136E-85 3.942048517520215E-75 5.76414472559279E-60 8.398542546874467E-58 
51 3:2.72907078129509E-20 8.113942961211056E-43 1.3471880200439592E-42 
13 27:2.2039004280957666E-21 1.4175814609972735E-37 1.1085177689277708E-33 7.174249277957577E-34 
51 4:7.070431601188031E-23 4.363205083868512E-45 1.179137664122102E-45 
13 26:3.269033473544801E-41 4.9607812048237715E-46 3.7016682366620346E-45 9.918484596946437E-46 
51 5:1.0789913651910667E-16 1.1226180004162286E-31 1.8639149160695955E-30 
13 25:3.8585511896212423E-47 2.5081530947562157E-53 5.140701119515509E-62 3.855512238191614E-63 
51 6:1.5291951856743095E-16 5.504429585032483E-31 1.2294487137531051E-29 
51 7:9.995249733281034E-17 9.182482192302247E-32 1.7057480548276713E-30 
51 8:4.616191601311816E-14 4.679360864765167E-37 1.6980965665783921E-34 
51 9:1.0199805192644978E-16 6.436495355337745E-32 7.501514437638824E-33 
13 29:9.982605694886167E-42 1.0370907519500585E-55 5.275946116515419E-53 1.93998576123013E-58 
13 31:1.0752602927963638E-24 7.063642327075114E-44 7.739004591847838E-38 3.0266868123498013E-44 
13 30:1.7079917427570362E-16 7.3177561812738415E-37 4.169573489773268E-36 1.1139117134090042E-35 
13 35:2.027586839397246E-20 1.167462545506549E-26 6.2624084039831256E-27 
13 34:1.2248917324976606E-16 3.7376693185598323E-22 2.3591356631442812E-31 7.187726366906363E-33 
51 0:2.036847060753126E-24 3.0274942961984714E-39 9.658475938042287E-43 
13 33:3.245195969619812E-23 5.9931852874335085E-31 4.3034350255085386E-35 
51 1:4.097840021229205E-23 1.7964170300930169E-38 2.953103107865869E-42 
13 32:2.3306348066418574E-24 3.739153819130316E-46 1.1889217396170454E-42 2.3094942749574857E-43 
51 2:9.38765657892599E-18 5.060194544310937E-36 1.122099648836146E-44 
25 20:3.773989062883755E-17 6.277929595811688E-41 5.927501966380337E-46 
25 21:8.768812741522801E-28 6.546507615254758E-78 4.585497906154693E-80 
25 24:7.17091498086471E-13 1.5528575470143662E-27 3.0056784089884567E-27 
25 22:1.8594108009463497E-21 2.60008331856605E-29 9.147088358095736E-28 
25 23:2.6886092949943575E-18 6.296753995715933E-38 4.894429469901168E-38 
13 39:2.4319383691323365E-23 5.485524953599642E-31 3.0261349822948046E-31 
13 38:5.2975685279661255E-20 3.205588561728798E-45 3.4009519457061403E-47 2.264733862468406E-47 
13 37:2.1717543843286483E-41 4.38599191063773E-47 9.377691143049895E-48 7.764318824089013E-52 
13 36:7.416759156492786E-32 2.5006295525979537E-42 4.495238717018439E-43 
13 42:4.302207009329814E-40 5.574851472220409E-55 1.995316439561396E-57 3.669755360523788E-57 
13 41:9.853741718663048E-15 9.174602138302601E-48 1.419345762722403E-43 1.894183866665423E-43 
13 40:3.270611241166833E-14 1.721787494131948E-29 2.2913926947027424E-27 1.3521779410987482E-27 
13 46:1.4355897742004682E-16 1.5342896315018794E-42 2.6078089393360008E-42 2.233225143553537E-42 
13 45:4.8726982468903214E-36 3.353820995656864E-44 2.8050298920900213E-40 1.895629505964428E-40 
13 44:4.975781655614522E-49 5.082805597266654E-52 5.036793851835961E-47 2.369768107020833E-47 
13 43:3.648560423059346E-49 7.686852765523523E-56 3.995358409734593E-62 3.408957367630737E-63 
25 17:2.6471754073438475E-14 6.239262630690455E-23 1.1835744286615866E-27 
25 18:6.080506564445978E-16 2.6914073065408183E-34 1.6555912042952587E-45 
25 15:2.6471754073438475E-14 6.239262630690455E-23 1.1835744286615866E-27 
25 16:2.6471754073438475E-14 6.239262630690455E-23 1.1835744286615866E-27 
25 19:1.022129162430788E-30 2.183451627043714E-43 1.788387941192015E-52 
13 12:1.0966417643639032E-31 1.3031505610013151E-50 9.414531628411631E-48 5.281130210130667E-48 
13 11:1.5862704682316878E-19 2.804493606543616E-36 1.2274332596523625E-37 2.4917303214293486E-41 
13 10:1.597851127132318E-23 1.3927957420482066E-52 5.811780872171288E-48 1.17347827033144E-50 
13 17:2.7997136701517455E-35 3.412182853163463E-43 1.5272868303814312E-39 1.034875659475777E-41 
13 16:2.7997136701517455E-35 3.412182853163463E-43 1.5272868303814312E-39 1.034875659475777E-41 
13 15:2.7997136701517455E-35 3.412182853163463E-43 1.5272868303814312E-39 1.034875659475777E-41 
13 14:7.27448804160954E-46 6.127031278660188E-50 3.5456713206925394E-48 5.846056513615435E-47 
13 19:1.2963342939839642E-33 1.3684763583568832E-46 3.3565490569146636E-41 7.108869074821938E-41 
13 18:8.356727818763466E-29 2.2814208924413272E-43 6.824015954883618E-44 
13 20:1.2291276110888305E-17 8.831845723861131E-58 1.272465701041793E-52 1.0887529262537424E-51 
13 24:1.140555001134749E-26 1.666254737188993E-30 8.307529449071527E-32 
13 23:1.4155140413546107E-15 2.4137435218260443E-38 3.911177123457596E-42 1.9488461311272564E-43 
13 22:3.5074862353376426E-20 2.2872423109088254E-29 1.3262263840053226E-26 1.8964300481568876E-26 
13 21:6.771786406016347E-29 1.6626795002129598E-75 7.12326328977762E-60 1.1420317294509369E-57 
29 7:1.2027097187376616E-21 2.76267110617832E-28 
29 6:2.977278591791878E-21 1.125072670577665E-27 
29 5:9.685394690617645E-22 2.033035189658549E-28 
29 4:4.385276863242522E-23 9.31590172139888E-48 7.19364105242541E-46 
29 3:1.4625594966066338E-13 3.6843594263454545E-32 2.874723696359787E-35 
29 2:4.177843168343919E-18 4.039807932051844E-35 1.5596893585403085E-36 
29 1:1.2427446006149408E-21 2.5029223676151926E-40 4.3226635826361624E-48 
29 0:4.507511106551388E-22 1.2412445555358659E-40 4.227344655953392E-47 
29 9:7.592279975253142E-17 1.0864678834907993E-31 1.2908159934339997E-30 
29 8:3.0397675163295063E-14 3.971940607541574E-26 6.16387953627622E-33 
16 1:2.057626602250223E-17 3.7345604168415424E-42 2.55639547716978E-48 2.3080330911498894E-56 
16 0:1.1973468632736114E-18 1.4649611231840128E-42 5.195992936575296E-52 9.272532542428736E-56 
16 9:4.8905822040247843E-23 2.056087695899669E-28 4.859112346381394E-28 
16 8:3.544202364630647E-13 1.0806853262947798E-31 7.11971914181877E-29 6.188875106091271E-28 
16 7:2.3053516634178646E-19 5.9097812265860845E-28 5.34537566413913E-30 
16 6:4.679759806253245E-19 2.9162119897903666E-27 2.561633976565099E-29 
16 5:2.6509294061686827E-19 7.031527372325179E-28 6.283867598093621E-30 
16 4:2.331715149988963E-16 4.564924749033909E-49 2.9293859608216204E-56 1.4344627973275882E-60 
16 3:7.195078919470119E-15 1.4529918515685963E-40 2.4016032606161223E-37 4.027442275467346E-37 
16 2:3.599641854522053E-27 2.2993592553558603E-55 1.852959829880898E-54 
31 38:2.2122944627351496E-13 2.1968432211952483E-39 2.159808429476119E-42 3.418820358332012E-54 1.7146836537056555E-54 
31 39:1.1573586149221064E-19 6.240747131260939E-27 1.2609705369384157E-27 1.7171863195888788E-27 
31 36:4.0574664938117316E-15 7.428495260479331E-37 2.4418790823765687E-38 8.095657796970064E-41 5.18049506150962E-41 
31 37:3.606232726164828E-22 7.136320676994438E-48 3.2773886469127053E-68 2.0033063169774014E-68 9.579536587109872E-69 
31 34:1.217756803054185E-21 5.431492241735762E-32 3.0713772745502198E-31 1.2137152308204081E-30 
31 35:1.0148076988842152E-25 8.375769841787992E-26 2.0938919407940758E-26 9.58124648305493E-27 
31 32:2.194138476700336E-16 6.90664279030147E-48 9.822108643679447E-61 1.586457002334785E-66 1.1369875364130115E-67 
31 33:1.651650671367326E-22 4.274110310050768E-33 3.520279365908405E-34 4.04168881759141E-34 
43 21:1.4666061665270211E-28 7.201876277988084E-77 4.382237097107366E-79 
43 20:1.581243099928127E-16 2.658133980731247E-40 7.126135054570044E-43 
43 16:7.242686794181155E-31 1.8457377961083402E-14 2.4968454051227063E-22 
43 15:7.242686794181155E-31 1.8457377961083402E-14 2.4968454051227063E-22 
43 18:3.798271490895193E-17 8.801493780941527E-37 9.138074161411588E-46 
43 17:7.242686794181155E-31 1.8457377961083402E-14 2.4968454051227063E-22 
43 12:9.649230712099022E-29 1.208772674980407E-49 2.4650905683995854E-51 
18 67:4.3666079084241915E-23 1.4844306201948037E-37 
43 11:1.3064007136231306E-16 7.05677651851869E-33 4.761832922133535E-36 
18 66:1.343900490273801E-21 1.3007411621696402E-45 
43 14:6.854890182962634E-48 4.4804531166469E-54 3.8975783697301247E-47 
18 69:6.903673789160504E-21 1.5421162915776743E-28 
43 13:1.9926556544033968E-51 6.085834379707232E-57 2.994513209841872E-57 
18 68:1.5355642812063784E-28 9.932319209592828E-38 
31 41:8.232371750031867E-16 2.9575292936264406E-37 5.080054219245967E-37 1.8342986473168622E-40 2.4516565782805906E-40 
18 63:4.1656485013539264E-26 2.6815676326024307E-46 
31 42:1.2196843221195249E-29 3.4393468819270215E-58 4.3868235418473713E-73 2.613676991329273E-72 2.9467880381897486E-72 
18 65:6.221440851590359E-17 1.2754113854198727E-27 
31 40:2.040931800023006E-26 3.181681107515148E-26 1.4546240249706986E-26 1.1100022694982545E-26 
18 64:5.992687863158582E-17 1.2131711730197074E-27 
43 19:5.985529480665873E-35 2.5373387210951298E-45 5.0729599190443145E-54 
18 61:1.6543787326251254E-25 8.447585471480491E-50 
18 60:1.2624472652546036E-20 1.8452342091109474E-26 
31 27:2.923043801316309E-17 7.202695728679928E-38 7.734621040425049E-35 1.1121785007010573E-35 1.56603151804562E-35 
31 28:1.2347080896731613E-23 5.565143926605048E-50 7.424655766857243E-50 1.4808942444902489E-50 1.4353566065715964E-50 
31 25:1.461051679273263E-28 1.2679500212959767E-99 9.670238794740982E-85 3.0699938132855808E-86 1.2238580226763292E-88 
31 26:2.499354902893455E-26 6.1664366079395135E-46 7.011296194393407E-44 7.485838952673189E-45 8.618652788529397E-45 
31 23:9.355851108478908E-32 6.667902455099686E-39 4.98070926483801E-40 5.43073056081478E-40 
31 24:1.1995153222221186E-24 2.053841514408205E-29 6.209922370724094E-30 7.353104393810799E-30 
31 21:2.036486070565851E-16 5.237489002260171E-50 6.301666060430831E-70 4.657360169372966E-70 5.023308990632879E-71 
31 22:6.670032052776715E-17 1.5501294857565668E-28 5.482866842630504E-26 2.5105158600621158E-26 6.547339246464402E-27 
43 10:1.8729203076996872E-19 1.901379356764372E-49 1.0287615497629122E-57 
31 29:2.8629176420845804E-27 2.307053787108628E-51 1.979919603801565E-62 7.67342231010051E-66 2.3594620978247014E-67 
18 78:2.098625243660172E-14 6.962952772673997E-42 1.1425602427430462E-41 
18 77:6.83624948314509E-30 1.0718016396347662E-49 
18 79:7.043558821974961E-22 1.0173803150561002E-66 
18 74:1.0085044006503822E-20 2.3239195789303513E-28 
31 30:5.943613849535375E-13 6.9788936662345295E-40 5.072965923328266E-37 4.787801913218117E-38 6.056871139132678E-38 
18 73:2.1611452572149836E-20 6.924340213332836E-28 
18 76:7.335935484071542E-16 3.107642613094072E-31 4.224468921863973E-31 
18 75:9.812004713095004E-32 4.254462051191176E-44 
18 70:2.1611452572149836E-20 6.924340213332836E-28 
18 72:6.903673789160504E-21 1.5421162915776743E-28 
18 71:1.0085044006503822E-20 2.3239195789303513E-28 
31 16:8.92456871760913E-23 2.4953288751682695E-41 1.7268394594241693E-13 7.379747681536543E-20 1.371647438109539E-21 
31 17:8.92456871760913E-23 2.4953288751682695E-41 1.7268394594241693E-13 7.379747681536543E-20 1.371647438109539E-21 
31 14:8.137783415252894E-28 8.531992153132062E-47 1.5015373518996943E-45 1.0909058406936581E-46 1.6970017751828814E-46 
31 15:8.92456871760913E-23 2.4953288751682695E-41 1.7268394594241693E-13 7.379747681536543E-20 1.371647438109539E-21 
31 12:7.806840827340925E-22 2.9986989246308954E-63 3.247037993887899E-51 2.0949800563954774E-52 2.074608977886382E-52 
31 13:5.0167958415330615E-24 3.506157179853074E-52 2.0307656914041976E-46 2.092500707275141E-50 6.414076174309902E-51 
31 10:2.666916933254989E-15 2.8327923844343506E-45 3.4285589929645556E-48 9.602853349997047E-60 1.495754794703675E-60 
31 11:1.5891073410496275E-26 1.3968139975190964E-34 2.3227848298031753E-43 3.7623928594745336E-45 
31 18:1.258732127701247E-13 4.3844374597785845E-35 1.2249305937691393E-34 5.756426877077135E-43 3.5875637713464965E-44 
31 19:7.282547869314206E-27 8.790963666265619E-42 1.8016551792748176E-38 5.22476582197807E-49 3.3771299862897435E-49 
18 48:1.6194191328029547E-21 4.3996089001638393E-44 8.405693020826533E-43 
18 45:2.2348184556841604E-31 2.029902971177372E-34 
18 44:3.2231227674199536E-42 4.282698651047545E-44 
18 47:1.3900443640275202E-24 3.9764329705245026E-49 3.2713340608163355E-45 
18 46:6.119632092570658E-22 1.3946921720963636E-44 1.3458046925762535E-42 
18 41:3.6518714033893246E-19 1.8804736100877643E-42 7.082210242587602E-43 
31 20:9.532903061335522E-16 2.761458634508187E-43 3.3784046359942424E-48 4.0617490059286754E-51 4.430627967058077E-51 
18 40:1.405215804412775E-19 2.776420224027458E-22 
18 43:1.2977721610286735E-16 6.124365395436755E-45 2.799667036625971E-49 
18 42:1.2309618631026217E-14 2.5639889696167037E-41 8.768968186608717E-45 
18 59:3.7785824651725287E-16 1.5258256465738348E-43 6.356522631250058E-43 
18 56:1.9359985947764233E-14 2.3484410412333634E-14 
18 55:1.5313828083952782E-17 1.332397553916128E-25 
18 58:2.9738821166646458E-24 2.8238154307227885E-23 
18 57:1.7779653481814478E-13 8.41906129821518E-39 1.2634887473302308E-38 
18 52:2.05534155948728E-14 3.424509648476483E-44 8.158923946937265E-48 
18 51:3.3842649157332194E-24 1.156185004523452E-45 1.7104166860973025E-45 
18 54:3.903296057601731E-18 5.374848052428519E-47 5.030529414873608E-50 
18 53:8.766481065234085E-14 3.665231908523676E-44 1.956377445539814E-51 
18 50:2.849215157761218E-21 1.6562751626732826E-24 
18 19:6.030515424815876E-36 1.0313548282798135E-40 
18 27:4.956218891552182E-28 1.2450451878864752E-32 
18 26:3.4080713306410244E-36 1.6678558215739126E-40 
18 29:3.7929922246368026E-17 1.9937930777194338E-44 2.749730302775939E-48 
18 28:3.1719347006283087E-42 1.4725235266137533E-49 
18 23:2.1530154792216554E-20 1.1005434360203571E-41 5.28036075695539E-43 
18 22:4.5392685376037206E-24 1.0006311070488129E-27 
18 25:1.8140363803679074E-15 1.67635089551914E-41 2.439671762156583E-44 
18 24:4.1860817578973875E-15 4.5217654209297485E-30 1.0277329577780058E-32 
18 21:1.5845294832694455E-13 1.0124915671040893E-44 7.838784792496355E-46 
18 20:2.910973490395048E-26 1.98871002341003E-48 4.169534628501789E-48 
18 38:3.4644978968279876E-35 7.99858234081646E-38 
18 37:5.522419844741449E-13 1.6598115383778373E-35 6.25361798437466E-39 
18 39:3.1236223679260826E-16 1.97412927435125E-34 1.809870452065399E-31 
18 34:8.972445804070796E-21 1.6807577637048162E-21 
18 33:3.169160005844735E-26 1.276281877900994E-42 
18 36:1.313433253434559E-35 1.1652163640150845E-58 6.816873253185846E-48 
18 35:1.4477611244275733E-19 4.171920710570577E-28 3.422512179122482E-25 
18 30:2.943306068265264E-13 3.0263681499236765E-39 3.3548702499867872E-40 
18 32:6.486039476834019E-38 1.4345871533963197E-41 
18 31:1.6142505836962977E-13 4.4570847206807255E-37 1.4707669971429194E-44 
8 0:4.93540479454823E-14 2.800374311766882E-35 3.340600391099836E-38 7.270182212729709E-47 
8 1:4.853811668951709E-14 6.94223971497589E-36 3.080517445601992E-38 4.266081571363284E-47 
8 2:3.135723767864526E-26 3.7133188458513264E-41 2.7632695697590915E-41 
8 3:1.9029121082395223E-13 3.398332696008481E-35 1.1389461444955341E-33 1.4038478876567275E-33 
8 4:1.2163267082637716E-15 3.817933388671784E-34 4.863760154450238E-38 4.782889848503219E-40 
8 5:1.849275781344724E-15 3.2722200978060483E-25 9.702338204982326E-26 
8 6:2.8072838458357814E-15 1.304627289317503E-24 4.976535564281207E-25 
8 7:1.3843706183916407E-15 2.3530111267592498E-25 7.976897751331387E-26 
18 16:2.2598762035335776E-29 1.597478058926123E-35 
18 15:2.2598762035335776E-29 1.597478058926123E-35 
8 9:7.217338655773075E-17 3.938753081698828E-48 5.405548456896632E-41 6.115691559642724E-36 
18 17:2.2598762035335776E-29 1.597478058926123E-35 
18 12:2.787122618192671E-41 9.988668053236834E-53 
18 11:6.635958489944258E-31 1.995883814124984E-41 
18 14:3.9563028318985756E-36 1.576150993138654E-45 
18 13:1.3490534948718667E-42 3.1762871630339154E-51 
18 10:7.127405901317242E-16 1.113802901848864E-42 5.4323316451997E-43 
78 7:5.161582566056946E-14 3.7937958731477636E-33 5.724380859983955E-30 
78 6:6.223429646151549E-14 1.768998552483871E-32 3.0571486485336453E-29 
78 9:5.896597370023341E-21 7.320632945962234E-30 
78 8:6.372552432809643E-18 5.986883384046686E-23 
78 1:2.639631923958597E-17 8.395632230327592E-38 2.944283394413717E-40 
78 0:2.787884344157597E-17 1.6291209917690412E-38 7.707230385614892E-41 
78 3:1.7172755750414487E-13 1.1988002095068775E-31 2.9795777214038196E-36 
78 2:3.260822136552374E-28 5.3872589181615695E-36 
78 5:5.5131332496234215E-14 5.903250838066193E-33 8.232544897370255E-30 
78 4:2.5268943235860027E-19 6.865760092962875E-44 1.3881416631658594E-42 
65 9:8.081255865302861E-16 3.5335988531277873E-28 4.8749031959082715E-29 
65 8:2.4974759372686276E-17 1.4791510484240952E-26 
65 1:3.789459514033789E-15 7.13580579300442E-35 3.338126151301411E-51 
65 0:4.591125047289911E-14 2.8219485532188473E-35 4.392255982125381E-59 
65 3:3.1070999466948895E-16 1.1317587823844017E-32 1.1830717205172065E-30 
65 2:4.451672999066193E-25 2.513227636030541E-32 
65 5:3.167426013048534E-13 2.1484009627413525E-36 7.048266268696439E-32 1.462822973651493E-35 
65 4:6.558075878934733E-16 6.999719161755866E-35 7.793532055403273E-38 
65 7:2.9327868205629297E-13 2.2720123414095603E-36 6.512236578755786E-32 1.1383696991781419E-35 
65 6:2.0650662755046386E-13 1.2433513673263657E-35 4.330285890237892E-31 1.8897551291662508E-34 
52 2:1.528119799560407E-15 1.855768286012476E-44 4.300306601091323E-42 
52 3:1.296985282683421E-18 4.26123681781644E-40 4.941399193383049E-42 
52 4:1.1417776674024164E-23 7.73210352486811E-49 1.0918650521949095E-56 
52 5:3.9448489391973594E-22 7.084550879302221E-31 
52 6:1.843026121051341E-21 6.825568504029604E-30 
52 7:4.971610580252042E-22 9.696694696334944E-31 
52 8:3.172876441230149E-13 4.453491097891856E-29 1.4659833709718473E-37 
52 9:1.812516875438568E-17 1.1734512699226882E-36 3.9889088235043814E-33 
52 0:3.061647476053317E-20 1.6253571403703815E-41 3.9728553977033153E-50 
52 1:2.4074800453983146E-21 1.8582749414146666E-42 1.3880140094185256E-52 
8 14:3.2810649231945835E-14 7.70332994463046E-36 5.979148596175429E-38 9.647232922025635E-42 
8 15:5.868992436042119E-29 5.871588368976891E-34 1.251721554326503E-33 
8 12:5.502484012472913E-37 4.543442238160525E-45 1.849765433365355E-43 
8 13:2.859855373892065E-15 3.1646287815903276E-38 3.6465318646881616E-38 7.065072421865528E-39 
8 18:1.6308909801434447E-21 1.1294717665090453E-33 8.844747665992036E-34 
8 19:5.99712582036144E-14 5.626979981781836E-32 1.7395315506890882E-33 4.6491682133452716E-33 
8 16:5.868992436042119E-29 5.871588368976891E-34 1.251721554326503E-33 
8 17:5.868992436042119E-29 5.871588368976891E-34 1.251721554326503E-33 
8 10:6.659057629711152E-15 3.0527316364947754E-35 3.168577086772556E-38 2.5486698563998298E-39 
8 11:2.4648383215661403E-19 1.3230630765069623E-29 3.034824362597425E-34 
8 25:1.0400908421082084E-14 7.21760291241913E-44 1.5523368059765528E-47 4.6443338711733305E-52 
8 26:3.035990200741784E-14 5.0578177997058975E-37 1.289191592286193E-34 1.418778388158815E-32 
8 23:1.1944633569298974E-25 5.4802165039156616E-33 1.7450964847648272E-32 
8 24:8.292528998280777E-23 1.9947412927435125E-28 1.3130368684654772E-27 
8 29:1.1652319085236759E-14 1.3538956092981032E-38 5.0216690449764815E-42 1.2888107518257027E-41 
8 27:4.725880363244077E-26 2.501911974556748E-28 9.000115029363577E-28 
8 28:3.1222078176442607E-13 3.6508376935679934E-41 2.2135613401853527E-42 7.74240106697507E-44 
8 21:2.2848873178572205E-14 1.7628172245590799E-40 2.4028623658120294E-49 5.981721212347315E-48 
8 22:2.3364329083464683E-17 5.0023005872715346E-20 2.3586460111236505E-19 
8 20:5.087282415740991E-29 1.1347879884473214E-37 8.186282282058217E-38 
8 36:8.294005726596964E-21 6.327330044115316E-33 2.91035171005139E-34 
8 37:3.0637837821032963E-13 9.783247372200823E-37 1.0849289771402458E-36 5.824480735690502E-40 
8 34:2.7357791063151122E-24 7.617197822525237E-25 4.3219096739694763E-29 
8 35:1.1368010023099141E-17 1.2712687738802514E-24 9.663166043331872E-25 
8 38:2.6500355969246746E-14 3.7602477172889135E-37 4.9387624084039825E-39 1.4267060875404546E-38 
8 39:2.7276260115588965E-15 1.809108771144418E-23 3.201772384869597E-24 
8 32:7.771920088790233E-35 3.9116978644954095E-39 2.8261859682829847E-38 
8 33:3.111124583018557E-16 3.98594620978247E-26 1.1843982876169335E-26 
8 30:1.4188561107017724E-20 1.1071653966803149E-29 3.391228855582188E-30 
8 31:1.5090220327864776E-27 2.5792303602906204E-35 5.95664014773501E-44 
8 47:9.865788712821421E-17 1.6984007809561116E-34 4.5311387596103924E-39 1.7157639970527614E-40 
8 48:6.984023354069708E-13 4.18916734285279E-36 9.374115906073862E-36 1.491262431720746E-34 
8 45:9.814336389383722E-27 3.5637729009472826E-31 9.753868250962982E-31 
8 46:1.2650665149522629E-14 8.684794672586017E-31 6.573150902980505E-39 7.623065874518509E-42 
8 40:9.915453417771104E-17 1.1868620922286785E-19 3.3402895009280074E-19 
8 43:6.675441541766541E-16 4.246736430421225E-49 5.8813891816438E-48 4.1414690182399265E-49 
8 44:5.13711811028518E-14 3.015082836686284E-39 2.574450423898749E-38 1.0088308353308027E-36 
8 41:1.500503642078363E-13 4.013164644326099E-34 4.9600583851742696E-36 4.428552775161119E-36 
8 42:6.506550455920437E-35 2.1426472919911584E-43 5.510567156940468E-41 
8 58:8.58126824536696E-15 5.2436757166795686E-17 1.1324407676500122E-18 
8 59:1.7442959425723674E-13 1.7242590709979887E-33 3.3096745912571466E-36 7.547822680681594E-37 
8 56:5.6792483919205864E-15 8.526551575125056E-15 2.848787683774953E-14 
8 57:4.458545904488321E-23 4.324622190718685E-35 8.833944232520977E-35 
8 50:2.9233391469795466E-17 3.16246032264182E-20 4.5595074877897887E-20 
8 51:1.6886466018149767E-31 8.1839506057695E-36 1.0922582129411142E-34 
8 54:4.230756675589214E-40 6.0341217508090915E-53 9.790242401066976E-50 
8 55:2.824359488523489E-15 3.017220206617608E-19 
8 52:2.9028748014189027E-13 1.0850144719374986E-39 7.053367406896166E-48 2.2982167339743888E-45 
8 53:9.880711441069214E-15 2.431821785317901E-41 6.985772111286246E-43 7.793006214694535E-48 
8 69:1.3843706183916407E-15 2.3530111267592498E-25 7.976897751331387E-26 
8 67:5.158724977227295E-13 1.3488047827344033E-32 2.003174188654374E-32 
8 68:1.7054502156023343E-19 4.479010250048965E-33 1.124870591965976E-33 
8 61:1.2912434674202645E-15 2.413556987722947E-41 1.020745701166149E-43 
8 60:4.147407020521861E-16 2.4490062395657484E-34 7.750670745545722E-33 
8 65:1.4527042781596545E-14 3.916695424007561E-20 
8 66:1.412249694550406E-14 3.2328614020524967E-37 8.892002972110042E-40 
8 63:1.5756069353379533E-17 3.307467271037161E-36 6.529898307824795E-38 
8 64:1.3974435501170502E-14 3.8771191051337294E-20 
17 0:1.1973468632736114E-18 1.4649611231840128E-42 5.195992936575296E-52 9.272532542428736E-56 
8 80:1.3053734257298924E-17 2.0495823190541477E-36 1.5121231622504716E-36 
17 8:3.544202364630647E-13 1.0806853262947798E-31 7.11971914181877E-29 6.188875106091271E-28 
17 7:2.3053516634178646E-19 5.9097812265860845E-28 5.34537566413913E-30 
17 6:4.679759806253245E-19 2.9162119897903666E-27 2.561633976565099E-29 
17 5:2.6509294061686827E-19 7.031527372325179E-28 6.283867598093621E-30 
17 4:2.331715149988963E-16 4.564924749033909E-49 2.9293859608216204E-56 1.4344627973275882E-60 
17 3:7.195078919470119E-15 1.4529918515685963E-40 2.4016032606161223E-37 4.027442275467346E-37 
17 2:3.599641854522053E-27 2.2993592553558603E-55 1.852959829880898E-54 
17 1:2.057626602250223E-17 3.7345604168415424E-42 2.55639547716978E-48 2.3080330911498894E-56 
8 78:2.6863475689943012E-20 1.3985161212098602E-31 4.1529719545975996E-32 
8 79:4.931137826939877E-26 2.09913821244369E-34 
8 72:1.3843706183916407E-15 2.3530111267592498E-25 7.976897751331387E-26 
8 73:2.8072838458357814E-15 1.304627289317503E-24 4.976535564281207E-25 
8 70:2.8072838458357814E-15 1.304627289317503E-24 4.976535564281207E-25 
8 71:1.849275781344724E-15 3.2722200978060483E-25 9.702338204982326E-26 
8 76:4.644380504699105E-19 1.2490712156116608E-24 
8 77:4.100509238101456E-21 9.01216202352195E-40 1.0891726279857114E-42 
8 74:1.849275781344724E-15 3.2722200978060483E-25 9.702338204982326E-26 
8 75:1.1042585735737135E-19 3.1369206950260683E-30 1.0403084652284889E-35 
8 90:1.2657582455845823E-17 3.071695936976344E-37 2.6341257923813253E-38 
8 91:2.5834040608474244E-17 6.839428335152041E-38 4.861249716312718E-42 
8 89:3.2762849868027126E-17 9.035789676580954E-38 6.713649943884323E-42 
17 9:4.8905822040247843E-23 2.056087695899669E-28 4.859112346381394E-28 
8 83:2.532728962839298E-17 6.766547906621027E-38 4.706799478948072E-42 
8 84:4.963004069552349E-17 1.3839820056768544E-36 2.718408117964167E-41 
8 81:7.336805976552664E-14 4.993867691360673E-36 2.5889923116860505E-40 
8 82:5.424473896106722E-17 4.6807857438202805E-36 1.3488747330230648E-40 
8 87:3.2762849868027126E-17 9.035789676580954E-38 6.713649943884323E-42 
8 88:1.5756069353379533E-17 4.462292131058861E-36 3.6269224671000472E-37 
8 85:8.878090636920695E-15 2.8901982546625756E-26 2.7644043188862668E-27 
8 86:8.878090636920695E-15 2.8901982546625756E-26 2.7644043188862668E-27 
9 0:1.0308418594962957E-13 1.5845916613038113E-41 4.936430732115266E-53 1.070083971435411E-54 
9 1:6.317816804857348E-13 3.1950804739209777E-43 1.2598357878112398E-54 1.9669710281448875E-56 
9 2:2.030159455569131E-14 8.696997111830304E-42 3.706782379988621E-40 4.01634349633305E-40 
9 3:9.067422751564556E-29 4.734701871869724E-37 1.8155908312270524E-38 
9 4:5.394799429205645E-17 3.613709634797315E-41 5.755128910609749E-43 1.300438044252107E-43 
9 5:1.6046518496410772E-17 1.2805410732550513E-27 4.059238567791156E-30 
9 6:3.140060685761541E-17 6.310005689290145E-27 2.0357865676792358E-29 
9 7:1.2310629024084663E-17 8.603652337738646E-28 3.0259018146659327E-30 
9 8:6.962618565739281E-18 2.2108488234361446E-51 2.912108239522224E-46 8.2238999928495255E-47 
79 6:8.104310905730415E-18 3.049384979718527E-31 2.070768142885547E-29 
79 5:5.545085369410603E-18 7.087568149693747E-32 4.521727828284821E-30 
79 58:2.410624969537174E-18 1.7190356494365054E-18 
79 8:6.102197269138198E-14 6.646775891854839E-31 1.3072594751961032E-30 
79 59:5.130984349650577E-19 7.465152461125566E-39 6.163548433765886E-39 
79 7:4.627525706756906E-18 5.705580944467526E-32 4.117490961727859E-30 
80 45:3.191838825152275E-20 3.271575997691401E-32 
55 89:2.9932405406639077E-16 2.1926271837494458E-54 2.8352786990767927E-52 
67 70:5.044760045769671E-22 2.161108313044124E-30 1.4919667109973316E-31 
80 46:1.162136505954467E-14 7.857358929070163E-40 4.489118098284102E-37 
79 9:1.2764291610673092E-15 5.687516005072109E-28 1.8275490712609635E-27 
80 47:4.166076751622169E-16 8.614771163250575E-43 1.18094028976627E-40 
80 48:1.852476366649414E-30 1.7959567029435407E-37 
80 41:5.0138136827796644E-15 4.6028459822723755E-40 3.4157473662710945E-37 
67 74:3.237055329776049E-22 8.689467946917704E-31 6.627279683171135E-32 
80 42:4.22615137877652E-27 3.3726584241028843E-41 
67 73:5.044760045769671E-22 2.161108313044124E-30 1.4919667109973316E-31 
80 43:1.851687234393169E-28 7.540429489098757E-42 
67 72:2.659557513428787E-22 6.419823002276879E-31 5.367491928801703E-32 
79 0:1.6437392799864454E-19 2.7893233500366325E-41 4.681681841989418E-45 
80 44:1.5700908043656034E-28 9.6567352051241E-43 
67 71:3.237055329776049E-22 8.689467946917704E-31 6.627279683171135E-32 
67 78:4.716651232168125E-18 4.652785675547499E-40 1.1069397992664164E-36 5.710803143222089E-37 
79 2:1.5511516302157193E-17 5.070793673635014E-60 7.087258686063847E-54 
67 77:6.719229064205193E-44 8.907446391228562E-54 1.197221944994387E-46 2.5637939931562117E-46 
79 1:1.249107390842507E-20 3.8043098999736183E-41 3.2056254298643235E-45 
67 76:2.6025349713243265E-17 2.248636232465984E-35 6.822744648406764E-30 2.7748597936341783E-30 
79 4:9.560569382132653E-22 1.6009791429250038E-42 6.2969659412065515E-52 
80 40:1.461271787206619E-13 1.8976348468425812E-21 
67 75:6.818915035986752E-20 4.594838610848711E-37 3.880673918946833E-33 2.8151635631332883E-33 
79 3:3.9126260387340156E-18 3.9137865273461405E-33 1.4679948845661979E-32 
67 69:2.659557513428787E-22 6.419823002276879E-31 5.367491928801703E-32 
55 90:3.695811951330655E-16 1.6419134445700352E-44 3.497252349796025E-51 
67 68:7.686264224689164E-43 3.419004470975793E-48 9.55256201070899E-42 1.8881691280630132E-41 
55 91:3.022597034255303E-16 2.122425359306616E-54 2.3839724144120307E-52 
79 60:5.254344289119491E-19 9.077728753581074E-31 1.6103326811387335E-29 
79 63:5.289158947483248E-73 3.9498777231832357E-112 7.6822798804542E-93 1.2325936378919646E-81 
79 64:4.127664578560824E-19 5.272834741006019E-27 2.9483605777376503E-27 
79 61:2.0108907987952583E-77 2.6936952201021384E-111 4.158185429059718E-94 1.9704593755488145E-83 
79 62:5.551932252222142E-48 7.779993021595146E-63 1.260735486736002E-53 4.249361151019025E-45 
79 67:8.496285275952587E-30 1.517095157745217E-50 2.0955909942989065E-42 2.350337586137267E-40 
79 68:3.726893704658743E-34 1.0962865138071066E-55 5.216783141040371E-47 4.461111639778145E-44 
79 65:4.127664578560824E-19 5.327532437590856E-27 2.9483605777376503E-27 
79 66:3.8554642379960993E-72 1.4739443228510266E-105 3.175201286749773E-87 9.082525439844525E-77 
80 38:4.0134724991277E-27 2.9226093354345914E-44 
80 39:2.134595016552436E-24 2.450348494730221E-33 
79 47:2.1616421378057017E-26 1.7180724438884414E-40 1.3300630764243645E-39 
43 90:2.198294236471991E-23 1.0515574144004259E-45 
79 48:4.628840927183981E-24 4.110953542546221E-40 8.230649432637119E-40 
67 81:2.994041277806274E-47 2.845873960105496E-55 3.179382914048798E-48 6.816903522392401E-48 
80 34:1.5618784132871306E-13 5.975587961555333E-19 
67 80:3.53349827744807E-44 6.889201962927805E-56 8.357374789081194E-46 5.082591974524954E-48 
80 35:7.915499408537638E-16 1.094449073504575E-20 
80 36:4.416162047535161E-28 6.016669258424567E-37 
80 37:2.238408459497787E-24 1.3654734522756795E-36 
67 85:7.52905670069993E-14 3.61506515369898E-34 2.5828956357117934E-31 1.5021209863534277E-31 
80 30:1.9791707767305015E-22 2.0994941043310208E-34 
67 84:2.849958880020177E-49 2.143116871260809E-56 3.5036195639812186E-48 1.2141882885036581E-48 
80 31:1.192258922029865E-19 3.7234625266622255E-46 
67 83:5.2503599448845274E-51 3.4218863510292377E-56 2.0373073879026025E-48 9.564476360460141E-49 
80 32:9.599407067685111E-29 2.2545353829109543E-38 
67 82:5.81045043204991E-48 2.2970440807731023E-55 2.1884610296319163E-47 6.88243244602374E-48 
80 33:1.7691029964589623E-18 4.106388954005194E-28 
67 89:1.1603880364455316E-51 7.296456099876292E-57 2.3457381829378773E-48 1.281848642885934E-48 
67 88:3.9136704784849277E-47 8.585642899086231E-57 2.703017811952878E-50 2.3788469230418106E-51 
43 91:2.676899081589312E-25 6.740582054668298E-56 
67 87:1.1603880364455316E-51 7.296456099876292E-57 2.3457381829378773E-48 1.281848642885934E-48 
67 86:7.52905670069993E-14 3.61506515369898E-34 2.5828956357117934E-31 1.5021209863534277E-31 
67 79:4.1528858643976796E-30 2.8487597084543146E-48 7.552614619526071E-39 4.4035900875704705E-40 
43 89:3.743415194200033E-25 1.1636490094456037E-55 
43 88:4.912464343987392E-23 9.379881305224752E-42 
79 52:2.2651848000748902E-18 2.5189217668207023E-40 1.2193640677137369E-48 
79 53:2.1289008857622748E-23 3.054065617120766E-49 3.226966815441307E-60 
79 50:1.3416834357271118E-20 5.181156140648125E-23 
79 51:1.429164935604487E-27 7.362217121230056E-39 1.9704903219118044E-37 
79 57:2.1329780690862083E-25 4.170138461764608E-41 1.1939106841544565E-46 
79 54:7.919793216402501E-20 1.4617514558329637E-43 2.809577744613592E-46 
79 55:7.671603385222647E-14 1.136040985363144E-25 1.3268988108086362E-24 
80 67:7.747770121131801E-44 2.685192706870634E-50 3.450217746346588E-40 
67 91:1.2251471692974944E-51 7.062076083180729E-57 2.1508225156453206E-48 1.1626393843530547E-48 
80 68:3.200995080301944E-42 3.577964332769336E-50 2.1235587698511246E-41 
67 90:3.178667279404654E-44 2.1491707535207287E-56 8.208948295590375E-47 3.9610570968133755E-49 
80 69:9.043533022477117E-24 1.6976594492011582E-34 
80 63:6.882509811931216E-127 7.65183639586278E-118 6.567050324201835E-96 
43 85:1.5065966041008572E-22 3.0351148380847607E-35 
80 64:2.264445955658504E-19 7.23220371371829E-29 
43 84:3.1038428419901917E-25 6.321142787292495E-56 
80 65:2.264445955658504E-19 7.23220371371829E-29 
43 87:3.743415194200033E-25 1.1636490094456037E-55 
80 66:1.7234300329810863E-83 5.299990174529751E-113 6.51931555928975E-92 
43 86:1.5065966041008572E-22 3.0351148380847607E-35 
43 81:1.336202061182507E-21 1.5234043474998047E-42 
80 60:5.719236027136867E-23 1.862193524628276E-31 
43 80:4.172575487850071E-23 8.813369447738943E-44 
80 61:1.35593423588401E-89 1.0150058914138544E-118 3.086988679046759E-97 
43 83:1.4087558092125775E-25 7.830590325083807E-56 
80 62:1.118173329031789E-44 1.16472826385488E-69 4.849604544163942E-59 
43 82:3.5283959958500925E-25 1.0774363104508189E-54 
79 81:7.868344887931615E-80 9.339109471985419E-107 3.7014441893948362E-87 5.1753150146337614E-77 
43 78:1.69350489996975E-29 1.6837297175602816E-39 
79 82:1.9515820941249103E-119 6.965562113605646E-128 6.445779264234747E-108 1.1808165043143098E-92 
43 77:4.005774591333935E-28 7.395832608027951E-47 
79 80:3.385292276793554E-78 3.272632042328435E-116 1.4952624986557674E-94 2.354933121041283E-84 
43 79:1.6330705213456407E-20 8.103537246655665E-52 
79 85:4.5066414763271924E-24 5.181349555416813E-34 7.280982918381289E-36 
79 86:4.5066414763271924E-24 5.181349555416813E-34 7.280982918381289E-36 
79 83:1.0472752114216837E-116 2.7447837971032656E-128 5.9984495872142E-109 5.916673823013108E-94 
79 84:2.9671875713216962E-120 5.031182329007806E-130 2.7581062063704635E-109 1.0329586502434318E-93 
79 89:1.4009805355113385E-118 5.738190674468245E-130 2.0301974610056484E-109 1.899112535675354E-94 
79 87:1.4009805355113385E-118 5.738190674468245E-130 2.0301974610056484E-109 1.899112535675354E-94 
79 88:2.2622797102492032E-73 1.2242922760198953E-112 7.194797297454119E-93 4.7715810264753874E-82 
66 8:1.0122671382892387E-15 1.537682225724319E-26 
66 7:1.0633092957458809E-14 6.612348063028457E-29 8.582702994602182E-28 
79 69:4.627525706756906E-18 5.705580944467526E-32 4.117490961727859E-30 
66 9:1.801635360552207E-13 2.5109376051692805E-26 9.870419841570094E-29 
31 89:1.1960955303319997E-20 1.3848835871751585E-51 4.9254174477782235E-59 7.412274565764153E-56 
80 57:2.2983206182464397E-27 2.3991438688678817E-36 
80 58:1.0841245931520341E-14 5.830488202085939E-27 
31 87:1.1960955303319997E-20 1.3848835871751585E-51 4.9254174477782235E-59 7.412274565764153E-56 
80 59:6.968076505598585E-25 1.0971684851523218E-45 
31 88:1.8842276089125994E-22 9.855917949865851E-46 1.1649132460975512E-54 6.587506256664708E-55 
80 52:1.090692958696663E-28 8.809191688735292E-42 
43 74:3.752389639467134E-21 1.9042186855687053E-29 
66 0:3.382491630942959E-17 3.222897368708121E-30 4.034902855498279E-34 
80 53:1.7152447199702296E-14 1.8280906326132887E-44 1.4570669501353516E-51 
43 73:1.3619997230300513E-20 1.3820723077244443E-28 
80 54:1.0947701420205962E-30 2.3884480321594606E-44 
43 76:2.808970422239913E-20 1.6850372013966093E-30 
66 2:2.7858805671539947E-15 8.782384401795198E-29 1.3558220553181711E-42 
80 55:2.5992043690075267E-18 2.9383068780612724E-26 
43 75:1.46069541119593E-16 2.7447992702847605E-34 4.985110931106433E-39 
66 1:1.0393374693147469E-18 2.051225514657358E-31 4.951920956799651E-36 
43 70:1.3619997230300513E-20 1.3820723077244443E-28 
66 4:2.451965442196449E-18 8.346930391572067E-31 3.9208268249263664E-34 
66 3:3.902142958271151E-15 1.4528621130640846E-25 9.021406372939262E-27 
80 50:6.052141527001863E-14 3.1320659250370774E-21 
43 72:3.471601683172683E-21 1.6568334598265922E-29 
66 6:1.7818606346015924E-14 4.024729238665314E-28 6.04954976910145E-27 
80 51:6.65017999178374E-32 2.0121325216102322E-36 
43 71:3.752389639467134E-21 1.9042186855687053E-29 
66 5:1.2663213052556981E-14 1.0099152147019982E-28 1.173234645381758E-27 
79 70:8.104310905730415E-18 3.049384979718527E-31 2.070768142885547E-29 
43 67:1.7253061562373554E-19 2.3010052152358228E-38 
79 71:5.545085369410603E-18 7.087568149693747E-32 4.521727828284821E-30 
43 66:4.0637990219401974E-18 2.641128954268238E-40 
43 69:3.471601683172683E-21 1.6568334598265922E-29 
43 68:2.4815462969195216E-26 9.668107993522926E-40 
79 74:5.545085369410603E-18 7.087568149693747E-32 4.521727828284821E-30 
79 75:2.0972079417651342E-15 8.675155254034825E-53 5.99860431902915E-43 1.5523856164399457E-40 
79 72:4.627525706756906E-18 5.705580944467526E-32 4.117490961727859E-30 
79 73:8.104310905730415E-18 3.049384979718527E-31 2.070768142885547E-29 
79 78:4.717502257150351E-14 2.4072363427897684E-42 3.42805628215037E-38 2.2735364497868183E-37 
79 76:1.6195546973097552E-24 6.728358241287245E-30 1.0286609740831947E-29 
31 90:3.462453793948212E-24 2.6252498779756078E-52 8.460331968525479E-60 2.3585916053435802E-59 
79 77:5.838070061018491E-80 3.947285965282823E-114 6.67752884007616E-96 5.871878962585074E-85 
31 91:1.0028695162859816E-20 6.03272274503586E-51 1.6155252334007967E-58 2.5322859443444412E-55 
80 89:1.2701663908572065E-87 1.2227952457102538E-112 1.0591508782190988E-92 
31 78:1.7807089539478387E-27 2.4822948047143387E-38 1.509154161109505E-39 1.6993334514715988E-39 
31 79:2.5229048334095015E-16 2.4026991484718195E-49 1.1339952185091573E-56 1.2369931324361043E-53 
31 76:1.1449230080489466E-17 2.55086940436552E-29 5.920172730579468E-30 7.39048116471894E-30 
31 77:3.9837544340710755E-26 2.17836857273431E-44 4.447633659457124E-53 3.4626170112884224E-55 
80 85:2.2147693064687955E-14 5.624810937063608E-45 6.550494020002182E-37 
43 63:5.207924744634481E-23 5.968779761697531E-42 
80 86:2.2147693064687955E-14 5.624810937063608E-45 6.550494020002182E-37 
80 87:1.2701663908572065E-87 1.2227952457102538E-112 1.0591508782190988E-92 
43 65:6.078407252589631E-14 6.634010517121462E-25 
80 88:4.742491445264781E-127 1.670654879197004E-118 1.8693614759558365E-96 
43 64:6.078407252589631E-14 6.634010517121462E-25 
80 81:2.189985138009174E-84 4.738275003307393E-112 3.0728036399112147E-93 
80 82:1.8406432511011102E-87 8.029652805017024E-112 2.5094637846318813E-92 
80 83:4.168745875430057E-86 4.72574172629644E-111 7.477531006321568E-92 
43 61:9.947437602461475E-22 1.1730876501575557E-46 
80 84:2.4706995966915244E-90 2.0772204595689636E-113 1.3764787526140006E-92 
43 60:1.9678057249224213E-21 1.8029583175700296E-30 
43 59:3.00737142366422E-25 1.055514680567773E-67 7.986211847969802E-62 
80 90:5.521450084676986E-178 4.288546983155121E-142 2.569225079860958E-118 
80 91:6.891174793568418E-87 1.784742514655037E-111 1.588264056031485E-91 
43 56:4.238645972833735E-15 6.042432105613748E-16 
43 55:6.002008418958052E-18 3.4561865261082856E-27 
43 58:2.961489572236161E-13 1.331981750929745E-37 4.329009352764555E-35 
43 57:1.1801743672822673E-13 1.6423312204704003E-44 4.64439147458646E-48 
31 85:3.871468676260737E-20 5.5420447868381535E-37 4.475380607292862E-42 8.575594499731079E-42 
31 86:3.871468676260737E-20 5.5420447868381535E-37 4.475380607292862E-42 8.575594499731079E-42 
31 83:2.5380995905576435E-21 2.2458239677669072E-51 6.382777306261017E-59 8.713007955679497E-56 
31 84:1.7807866764907963E-21 2.875244437397601E-51 1.359211831236379E-58 1.3999617605088652E-55 
31 81:3.734373882738445E-20 4.33588418719319E-39 6.895458516369922E-55 2.8389635543451565E-53 
31 82:1.6137298426584841E-21 4.2558221956929276E-50 2.851857724221764E-57 2.565978666716409E-54 
31 80:9.713685696254083E-23 3.348108388749507E-51 3.394539835912167E-58 1.0429199426718524E-57 
31 69:2.152976617950177E-19 5.58477664095605E-37 2.7740885477387407E-38 8.540386187771446E-37 
80 78:4.8879006683640744E-18 4.2307159673175464E-41 2.3468251739379015E-36 
31 67:2.084106672635758E-17 1.5863404185203492E-29 6.051694817771726E-34 3.4875814920862904E-34 
80 79:3.628186411606743E-78 1.7578578618074687E-111 7.016314148909257E-88 
31 68:4.333754589516161E-25 2.815483574117771E-35 1.3793108808451238E-38 8.085864756557451E-39 
31 65:4.5358409734593057E-17 4.0470983065812337E-25 2.229820896172009E-25 
31 66:4.52645209027007E-16 2.9429796335848433E-35 4.906048990073277E-51 1.4087599523716257E-50 
80 74:1.0257442793713865E-23 2.019571253613955E-34 
43 52:1.604669496711562E-54 8.544174772679623E-65 5.440061150013268E-58 
80 75:6.028351510453295E-19 9.57008538875208E-38 2.1084917593703655E-36 
43 51:3.101711411239255E-18 6.870440730365113E-40 7.673653581770736E-42 
80 76:5.856483146997544E-17 8.590594317164632E-37 6.83523924246398E-31 
43 54:5.811301457032135E-83 1.910094626241433E-106 3.345781507846064E-107 
80 77:3.3140692223720544E-85 3.3837101439856903E-113 6.590376145305553E-95 
43 53:8.769038782755758E-81 2.584651841811476E-116 9.997415978690336E-107 
80 70:2.6678434021193616E-23 1.4168598880205853E-33 
80 71:1.0257442793713865E-23 2.019571253613955E-34 
80 72:9.043533022477117E-24 1.6976594492011582E-34 
43 50:1.0150484426629655E-13 1.7597997460850916E-26 4.884341836620224E-25 
80 73:2.6678434021193616E-23 1.4168598880205853E-33 
43 48:4.801715047436906E-19 3.8372368301949856E-43 2.4235450760855018E-45 
43 45:7.94060464551328E-51 8.601232129442447E-88 3.8679588320533146E-78 
43 44:6.0327226842256324E-52 8.93885694966342E-53 1.2075464253469281E-48 
79 90:1.8825600997710743E-83 5.251945945987766E-122 2.365663772408068E-100 1.4064309636929533E-90 
43 47:3.442326423784137E-18 1.5527569727958259E-43 1.38033544310163E-43 
79 91:1.351539852339429E-117 1.3173557261215928E-128 2.7155549572592044E-108 1.8839217397426345E-93 
43 46:4.97180399502073E-20 8.862458116031841E-38 6.484346169111042E-40 
31 74:2.4270185321631423E-19 6.160436427623214E-37 3.755615453728661E-38 1.1035279816699155E-36 
31 75:3.8344338845416084E-27 1.262968006292417E-36 1.6512698309068354E-43 1.1468116658428076E-44 
31 72:2.152976617950177E-19 5.58477664095605E-37 2.7740885477387407E-38 8.540386187771446E-37 
31 73:5.597896206207234E-19 4.922829287097747E-36 2.9839471859776096E-37 7.426567741413991E-36 
31 70:5.597896206207234E-19 4.922829287097747E-36 2.9839471859776096E-37 7.426567741413991E-36 
31 71:2.4270185321631423E-19 6.160436427623214E-37 3.755615453728661E-38 1.1035279816699155E-36 
53 9:6.880691713105553E-17 1.4515043413878978E-30 2.831499374496638E-29 4.1796931513377724E-30 
31 58:3.083160012062539E-22 1.983572563320556E-31 2.4006550455920435E-30 1.8286093571723917E-30 
31 59:1.137391693636389E-13 4.335402307426855E-52 1.2252259394323766E-60 6.240529508140659E-59 2.122851360299947E-59 
31 56:6.55326947649204E-16 5.020130138625928E-16 5.063203971932835E-16 4.681469702198305E-16 
31 57:4.630266090898069E-30 4.2234507565512335E-39 2.3125798599128886E-40 3.900847797498578E-40 
31 54:6.082022154033644E-26 2.1701999334695033E-74 1.1741777732180553E-81 1.8828985534280305E-85 3.4552411419617794E-88 
31 55:3.351287240756458E-18 3.6325495792101524E-25 3.047306602996359E-26 3.1787898289171384E-26 
43 41:9.13056966838651E-37 9.400112490029469E-43 
53 1:5.656956471619478E-22 1.1246952750319328E-39 9.964844931643352E-48 6.504383939147072E-53 
43 40:2.480002847065395E-16 3.841310145223545E-30 2.3512505038454726E-27 
53 2:7.833452863660381E-16 3.77668253441429E-38 2.0316248619985627E-42 8.468472232215318E-42 
53 3:6.268069774764634E-16 1.953481427153422E-40 8.757782043218142E-41 2.434813420509238E-44 
43 42:3.139137168980294E-66 3.979508865746167E-96 8.000911370390056E-91 
53 4:2.357764713254869E-22 1.0223401794424858E-47 1.7405046887608225E-54 4.1325386307317497E-54 
53 5:3.348597626878154E-21 8.364492452568897E-30 1.2659847635581818E-28 
53 6:9.309284914653798E-21 4.12135925710161E-29 6.470226890996852E-28 
53 7:2.977527524855732E-21 7.802274402947951E-30 1.1505161466517196E-28 
53 8:1.0237482389585311E-14 6.708049690575052E-29 1.0962555674441167E-36 6.851718180756159E-32 
43 38:5.541062342221903E-19 1.0282818811365671E-42 3.5163539923516065E-52 
43 37:2.536607613269491E-54 7.167409766207964E-86 7.676051924902461E-82 
43 39:4.1848766671385987E-22 1.985588278755554E-29 
43 34:1.7050092104112848E-18 1.2045639696137661E-32 7.952518995264433E-33 
18 89:4.7843432600565195E-27 1.1297671121722828E-75 
43 33:1.0554527878417928E-22 1.356228226332415E-31 
18 88:4.207152339293098E-26 6.519918733309084E-46 
43 36:1.6917254840978246E-15 2.510972419827644E-44 1.9348594532241853E-42 
43 35:9.721103640143312E-25 1.8480355635603482E-25 
53 0:1.9460426951496991E-22 1.0147196375561967E-38 2.127183362616329E-45 1.7417966994156552E-48 
18 85:2.304201369782097E-28 1.9808989078428263E-32 
31 63:1.1574518819736551E-22 8.952082497815997E-46 1.1649132460975512E-54 5.0862409336653644E-55 
18 84:3.966414534737313E-26 1.402845266852579E-75 
31 64:4.579225696938043E-17 4.088236848568506E-25 2.3219998321193074E-25 
18 87:4.7843432600565195E-27 1.1297671121722828E-75 
31 61:1.3748806958965605E-19 4.032206667350625E-39 4.139106252934026E-55 1.1908958922081595E-54 
18 86:2.304201369782097E-28 1.9808989078428263E-32 
31 62:4.617068803103927E-22 
18 81:9.908069776190165E-25 7.929564722670422E-49 
18 80:7.281514159492875E-27 1.9113760931675665E-47 
31 60:5.51810624360732E-20 8.03954212095493E-36 3.109103796901668E-42 1.9433900086116577E-41 
18 83:2.965868922485753E-27 3.048534619175084E-76 
18 82:9.683607072129628E-25 1.519499031577115E-73 
31 47:1.7183677022418289E-15 6.788621108820887E-40 1.5480465216053124E-43 3.023531277105737E-44 3.5561949530089503E-44 
18 90:7.891791566793198E-27 5.278394376618572E-53 
31 48:4.183073895484942E-33 2.136289587977255E-39 3.5531015957992516E-40 5.4391634567256426E-40 
31 45:1.2845204674544625E-23 9.751458852131308E-45 8.138949253397252E-62 1.75761758643524E-62 6.891875507139593E-64 
31 46:1.8444492114270793E-15 3.0716959369763444E-42 4.64378981337263E-40 2.077896641453474E-41 1.1804810714518882E-41 
31 43:3.605813024432859E-33 9.005866497542413E-101 1.9773936211554543E-83 2.5386902818841186E-83 2.1299163394547606E-86 
31 44:5.9019778832731764E-30 9.80112355708099E-50 7.243865359684385E-45 1.2515039312062228E-45 8.407869252029336E-46 
43 30:3.2035597601347407E-20 1.2094767047384297E-44 2.5332770109526915E-41 
43 32:4.780864935372389E-23 3.359339883131061E-52 7.931049955940115E-59 
43 31:3.4586080790122537E-35 1.0896562555364978E-74 7.049310708447351E-66 
43 27:1.424004629575903E-20 2.0454075984152368E-36 1.6348770152851825E-34 
43 26:9.073357579808736E-46 2.0193314193007822E-46 6.183276740172015E-46 
43 29:1.2624298001097049E-46 6.244898685475866E-75 2.03781026630119E-74 
43 28:3.403477133345557E-53 8.369792017230934E-53 9.923995732496543E-53 
43 23:2.7641446154488884E-17 3.995833072223396E-37 1.369190884129854E-37 
43 22:2.5347044119456055E-21 5.85609631746017E-30 2.3634665806357775E-27 
43 25:2.2566010526405373E-168 6.761161386056651E-137 1.172894235388868E-124 
43 24:1.260085613113212E-25 8.180980520038156E-27 
31 52:3.447686510786335E-31 1.5057887749994559E-52 4.073034319166068E-51 1.805517989659793E-58 3.538583024774838E-59 
31 53:2.9970900679916804E-23 2.4366328107269547E-64 4.114693602191154E-77 1.236122639954983E-78 1.7471794489160814E-83 
31 50:2.464107729662342E-24 1.6563606574705352E-25 4.2394616004004265E-26 3.784567100980237E-26 
31 51:2.660450417680946E-34 1.4111693512033003E-40 2.742642006858237E-41 1.4907183739200454E-41 
18 91:3.804907090472149E-27 6.452968534805709E-75 
55 10:6.724335214098543E-30 1.4730468783243162E-40 2.3015274351112793E-40 
55 11:1.2767540978787042E-19 3.8567987999000436E-32 6.641089497655427E-33 
55 16:2.0376052466463813E-17 1.4929028384777796E-39 4.42471098031115E-38 
55 17:2.0376052466463813E-17 1.4929028384777796E-39 4.42471098031115E-38 
55 18:2.789520633100694E-21 7.751561050598077E-32 4.119695890090897E-32 
55 19:3.011224245856476E-20 2.7662760461998252E-40 4.2938852307708974E-38 
55 12:5.912650795824407E-14 5.626126157490683E-38 2.984826998226E-44 2.0713058359424984E-50 
55 13:2.3004094977482652E-21 3.4296887027980924E-42 2.2160342390560123E-46 
55 14:2.8898371370281743E-16 1.4694068123776168E-40 4.9267770368702705E-42 
55 15:2.0376052466463813E-17 1.4929028384777796E-39 4.42471098031115E-38 
40 3:1.0337486826028968E-16 2.2612441202896253E-24 1.3981197362407782E-23 7.044460403473264E-23 
40 4:9.171026901326567E-22 3.278919781008963E-29 1.2262829660165951E-28 8.230817299172722E-27 7.848422387823053E-26 
40 5:1.1195388255191089E-14 1.2524832352474843E-19 2.2333728163851553E-19 
40 6:1.5618889065059986E-14 2.4996113872852137E-19 4.797276291204606E-19 
40 7:1.15375228892889E-14 1.2379802087316613E-19 2.331676288717485E-19 
40 8:2.1017807789042363E-13 2.498771983821276E-16 1.0700917436897067E-15 
40 0:4.6432923890977034E-18 2.5803107036377262E-26 2.360262640017161E-24 1.6059109548369846E-24 2.653758506732327E-23 
40 1:5.1467246165946955E-17 7.737644447346086E-26 7.329453423988907E-24 3.516191160148854E-24 6.530846522848874E-23 
40 2:1.8068859064158404E-14 1.905290418054014E-20 2.8650627842702006E-21 1.7873930926421624E-20 
55 20:4.278218634507206E-14 6.237897070849377E-35 1.250445821041825E-38 4.742568811172256E-39 
55 21:2.97960866776681E-29 2.1199109673136778E-42 1.0666282931765591E-43 
55 22:6.707082616731615E-22 1.6359214550360953E-23 
55 27:5.959998731199118E-23 1.1639778145523725E-30 2.4410220345841077E-30 
55 28:9.425875337218649E-22 7.984277700282926E-45 2.0992155870641106E-46 
55 29:1.785442676117686E-22 1.135557448441425E-44 8.257418036623473E-46 
55 23:1.7528136046400977E-13 9.02968452503909E-39 1.2067805028629255E-36 3.4591032208200945E-36 
55 24:6.113763472305713E-26 1.568907105981236E-26 2.930253087093123E-26 
55 25:2.2808630012247025E-22 8.836617902935185E-51 2.1873082776105387E-51 
55 26:6.90680270687837E-21 3.5361325865975944E-39 9.556623720851427E-41 
67 12:1.0414070073397038E-28 3.5098320463514625E-41 3.7724970388198914E-43 
67 11:3.932895906492469E-20 1.2710367573163006E-35 6.341606069819637E-32 4.3063024589206374E-32 
67 10:6.735205124098783E-14 9.752088686087058E-38 1.4356288571740246E-40 1.5034826263249879E-40 
55 30:1.7954074050004682E-18 1.5995440053413424E-34 4.4823098984263E-38 
55 31:8.693607022967617E-20 3.813856852956035E-34 4.083372596531377E-34 
55 32:1.0214311300296543E-29 3.3154463355251096E-41 2.4115494921315003E-40 
55 33:2.94600865415041E-16 1.8251816744922282E-30 9.26379376105849E-31 
55 38:1.4449591856155115E-29 4.3172884177820896E-39 5.40338970987011E-39 
55 39:1.1128041350530227E-17 8.311690220717198E-27 1.2181571595571267E-26 
55 34:1.3952361168813185E-20 1.5552636281980165E-20 
55 35:3.1478292286851125E-14 8.430446888691349E-22 3.313303299888052E-22 
55 36:1.2369686799596768E-21 1.4923264624670905E-33 2.1127198062138747E-35 
55 37:6.583993457938863E-17 4.423743906467713E-40 3.062742203644089E-40 
67 23:2.2731766983170593E-27 9.336479031131268E-35 1.2151437574609746E-34 
67 22:1.1053305883909362E-14 2.946592766751847E-22 5.002789040964474E-23 
67 21:1.0868130584367908E-27 9.737892042065392E-40 2.963319275947945E-41 
67 20:2.932214312847615E-13 2.647778554015716E-42 1.3479462059372144E-41 1.1877330164425762E-41 
67 16:1.7525041410101978E-20 9.105348382549655E-37 1.622479128612311E-37 
67 15:1.7525041410101978E-20 9.105348382549655E-37 1.622479128612311E-37 
67 14:1.095056395878254E-19 5.879228723795201E-37 5.71405251133604E-38 
67 13:1.2426357326822218E-24 1.3886754879274369E-39 3.188059500572121E-41 
67 19:1.349226611705926E-23 1.4231149216399406E-36 1.1334221493951146E-37 
67 18:1.2278433711729985E-26 1.683524697905473E-36 3.977845498735454E-36 
67 17:1.7525041410101978E-20 9.105348382549655E-37 1.622479128612311E-37 
55 41:2.616824454434962E-26 1.5503508930733528E-37 2.3220912933181386E-42 
55 42:6.546973871212069E-21 3.915063064819478E-42 1.6958490869662429E-43 
55 43:1.852634966759738E-23 1.5430630245892063E-63 4.919079129076506E-57 
55 44:7.670249481841834E-23 1.52543133427565E-43 1.4843268276341737E-41 
55 40:7.206324817667898E-16 3.2641333973923046E-24 5.351477185954374E-25 
79 16:2.4944045107418694E-17 1.3097893403705364E-34 1.267752574543986E-39 
79 17:2.4944045107418694E-17 1.3097893403705364E-34 1.267752574543986E-39 
79 14:8.76451287716847E-20 1.043855638311288E-42 3.9924676552482324E-44 
79 15:2.4944045107418694E-17 1.3097893403705364E-34 1.267752574543986E-39 
55 45:5.780084313365966E-18 1.1223201416724497E-35 9.354621336434159E-36 
55 46:1.707554548767213E-24 5.190478732498864E-36 5.3119432072346405E-37 
55 47:1.187473840652535E-30 4.8294507252666996E-40 4.499871959423129E-40 
79 18:3.3112066837954785E-19 2.1259841910504665E-35 3.738382541918783E-34 
55 48:4.45979641935107E-27 1.5607643442194903E-36 3.8127118375254055E-37 
79 19:8.180787105269469E-21 9.159968713227018E-37 1.7926802567619736E-37 
67 30:4.443781676503741E-22 4.7243878229156265E-32 5.33321883179027E-33 
67 34:2.25662426241278E-19 4.9254231334894577E-20 
67 33:1.0804961320914559E-17 4.5040497184267797E-29 1.4550825146086174E-28 
67 32:5.835633034933028E-30 9.684741663630056E-42 3.451478810638431E-43 
67 31:9.420304991880448E-17 6.24965668878558E-33 6.564922761746272E-34 
67 27:5.436541001223156E-22 9.948172578582486E-29 2.313519150769907E-29 
67 26:2.850980109998847E-18 1.2862701044981312E-34 1.9175372265405294E-35 
67 25:3.4254722608407046E-22 2.952983190709283E-41 1.3836621771230559E-42 
67 24:5.37886471720053E-19 7.699725892589817E-26 1.626544707050123E-25 
67 29:1.841838554371599E-25 7.21854863104895E-43 1.0320263910583578E-43 
67 28:1.2419200980380779E-23 9.68636634768703E-40 2.1356510611894698E-41 
55 52:9.709808217651961E-23 3.0173052061840116E-46 2.0157261680124466E-49 
55 53:2.5212814269986904E-22 4.402197501235921E-47 1.3028573550607747E-48 
79 20:2.794564890268065E-28 2.0957805407722204E-44 1.4891776700328573E-41 
55 54:8.54158301477921E-24 7.240752646494279E-48 8.647303527343818E-53 
79 23:8.923731914752053E-24 4.298991380664248E-37 2.0756035121027358E-36 
79 24:3.6938816719391534E-17 5.930444954543661E-27 1.9636859903493765E-26 
55 50:7.875694649141741E-20 3.408014643818967E-21 
79 21:2.7319952125976455E-21 3.5812485155416505E-41 1.5626868870202443E-45 
55 51:2.255297437099583E-13 1.0940815854440688E-33 4.29632225685636E-38 1.096201411308884E-37 
79 22:2.042746211198096E-14 1.2296150504541765E-23 9.694064255480795E-23 
55 57:1.336465105267922E-26 7.107721968590989E-38 4.450705925222756E-37 
55 58:3.520721297828571E-13 2.106944441220865E-15 1.5061865647912398E-21 
55 59:2.161344279061923E-26 5.258135218585767E-36 1.1698537552251E-39 
67 41:2.00794315772046E-15 5.403660490546273E-39 1.6310048516160577E-36 2.2194731536432766E-36 
67 40:1.824640113139903E-13 2.209964883614597E-21 4.693015947434508E-22 
67 45:1.3533540828697181E-16 2.3103896998125424E-33 2.2923982580292275E-34 
67 44:1.1165138303164498E-20 1.6498047671324867E-38 9.446183887930842E-40 
67 43:5.388380723819957E-22 1.8295567165599404E-44 2.531234550995351E-45 
67 42:9.406727275118582E-24 5.434181341045167E-41 2.985097778902163E-42 
67 38:7.953524752061608E-30 6.674898399222008E-38 1.10561297395322E-37 
67 37:4.191607501088925E-20 5.7185784169233275E-37 3.9794701827924293E-38 
67 36:1.335656631534808E-27 4.504436547964155E-37 2.362186174867066E-37 
67 35:1.304373726847285E-14 3.940013569980171E-21 4.357557372622836E-21 
67 39:1.7579390960103174E-23 2.3064904580758017E-33 1.4741957620503205E-33 
55 63:6.925215792857425E-16 8.456557882464166E-44 1.9152549322700165E-47 
55 64:2.0063842346848385E-17 3.543254118380669E-24 
55 65:2.0465023260060083E-17 3.929569172471044E-24 
55 66:3.0920832240539887E-15 3.683564928177359E-43 2.8976897766368887E-47 
79 12:8.048065890996079E-22 1.1690104668336224E-41 1.1952800607167642E-41 
79 13:1.97869497639953E-22 4.1679335334015704E-44 3.0295290195650642E-46 
55 60:2.488992765513992E-18 1.114165775024583E-37 5.7344771109094446E-33 
79 10:3.1082836450792573E-28 7.712413901415719E-42 3.847561310547527E-42 
55 61:1.0657424535359702E-17 5.098297253742382E-46 5.776718896390804E-50 
79 11:4.848134591921916E-15 2.8403500343117803E-47 3.783978139489184E-39 3.4575133514214824E-38 
55 62:6.092410481842609E-17 7.723361177323435E-16 
79 38:5.9843303091000105E-21 3.0120249829988414E-38 5.944254769027951E-44 
80 27:5.480639568483914E-21 1.987468270307197E-28 
79 39:1.8909388275506187E-19 1.698966933037486E-28 2.6781330678135387E-28 
80 28:4.075017078524075E-33 5.2087370866629685E-58 
79 36:4.703615076758585E-21 9.131884888813586E-35 7.05275349132999E-36 
80 29:2.039601287059237E-29 2.0868757248218458E-44 
79 37:1.384930978005646E-16 2.1235626381464986E-36 3.985272625853056E-45 
55 67:2.005038067894773E-15 1.5715452834261338E-29 3.887327386989685E-35 
80 23:6.27572899960466E-28 2.0716269044585197E-33 
55 68:6.152833255580597E-19 1.0797882340380593E-32 5.740202188062595E-35 
80 24:1.816257517064985E-19 2.3538151836782693E-24 
55 69:1.9022226451558497E-19 2.173250892222328E-34 8.770470052044047E-30 
80 25:3.0887216753741998E-27 1.9803041872750104E-38 
80 26:9.405489420598983E-25 6.808973516876212E-34 
67 52:3.582103408819249E-22 2.1282394072533634E-41 6.0471127430159865E-43 
67 51:1.2497031083300646E-14 4.123564185464648E-36 5.43352373083163E-37 3.1278262733074464E-37 
80 20:5.552976691973055E-14 1.7992524906019765E-50 3.854535847106399E-44 
67 50:5.946188916714827E-14 1.1207728235229494E-22 2.1307035114064424E-22 
80 21:1.633345170317177E-27 6.856592232927085E-42 
80 22:9.364601538498436E-16 9.79707696128378E-22 
67 55:7.510295468137238E-18 2.2390699380066982E-27 9.717931637936836E-28 
67 54:3.3071062906993027E-25 1.4893633482107974E-43 7.35548628727973E-45 
67 53:3.165878694899034E-26 2.3877207926291953E-43 2.793261274727111E-46 
67 48:1.0043061864100595E-32 1.6463426427729796E-36 1.6814977111296275E-37 
67 47:9.174474820878583E-33 1.744628291629241E-38 1.4265925191809425E-40 
67 46:6.239599120813827E-14 5.419094989087539E-37 5.121855172568525E-37 6.959566255776332E-37 
55 74:2.342500419710048E-19 3.2937490667737408E-34 1.2094573632615609E-29 
79 41:3.951579773147686E-15 8.30840216964951E-40 1.026916372869633E-39 1.8579229265356552E-39 
55 75:8.318537103528736E-20 8.302599726588883E-33 2.842551094379444E-34 
79 42:5.665892233932842E-17 4.169635583366021E-37 3.5224388209745167E-53 
55 76:1.8362798139195195E-16 2.426345721936097E-27 1.852248137222363E-28 
55 77:2.568923352821805E-19 1.1814779828232213E-46 2.8005375383251366E-51 
79 40:6.93198530976149E-20 9.043184875893481E-23 
55 70:4.843376588612203E-19 1.4038740204509039E-33 7.148455118876585E-29 
79 45:9.66648330946595E-29 2.2464390406936937E-34 
55 71:2.342500419710048E-19 3.2937490667737408E-34 1.2094573632615609E-29 
79 46:7.236072009092041E-26 1.6430043038654328E-40 1.4298225458180245E-40 
55 72:1.9022226451558497E-19 2.173250892222328E-34 8.770470052044047E-30 
79 43:3.231090418309725E-19 7.297655271442155E-43 2.564842301202498E-49 
55 73:4.843376588612203E-19 1.4038740204509039E-33 7.148455118876585E-29 
79 44:1.706513977311674E-20 6.382571317827658E-41 5.628988696067259E-43 
80 16:4.975943071070644E-23 2.730436289562024E-34 
79 27:5.758344493365487E-18 2.642467384467556E-30 1.706525582197795E-30 
80 17:4.975943071070644E-23 2.730436289562024E-34 
79 28:2.1594101313750477E-21 1.6673900379015582E-59 3.5547313507545882E-56 
80 18:4.4127579476062603E-26 9.513569593341581E-35 
79 25:1.2399666088743339E-18 8.496981569119862E-41 4.8150993494300844E-58 
80 19:4.506912257003355E-25 2.1731812629056006E-35 
79 26:4.625166046578918E-17 1.0729413512265204E-34 4.034554708914642E-38 
80 12:3.0692370715766167E-29 5.720319149841516E-40 
55 78:1.5032118456488253E-20 1.920067091714962E-36 2.4213130696548475E-38 
80 13:8.468317500400369E-38 2.8532662725647342E-46 
55 79:5.606475216992029E-41 2.4011940654159695E-44 
79 29:2.2212564378105757E-22 1.7219871588066773E-43 1.0552593730731053E-46 
80 14:8.423522639972333E-28 3.0089419515859626E-42 
80 15:4.975943071070644E-23 2.730436289562024E-34 
67 63:3.588486096185938E-47 7.53400811877833E-57 2.6163679955808593E-50 2.4048341313626691E-51 
80 10:4.575535816933695E-31 9.330367124440741E-41 
67 61:8.501430108799677E-85 1.4808840447515355E-67 4.7510016950870326E-57 6.7514132817148E-57 
80 11:5.407374054105074E-19 1.1840503992467655E-36 8.54142828296426E-35 
67 60:1.1712386049689026E-21 6.326635766723221E-29 2.187002682276012E-29 
67 66:3.3231790579772375E-72 7.238392986316292E-57 2.2265985537217255E-47 9.367696174797436E-48 
67 65:1.0245412395101501E-18 2.5790273403380427E-24 3.0254595728318788E-24 
67 64:8.443521727054627E-19 2.3470766131371953E-24 2.7247576319533577E-24 
67 59:2.2872031373422798E-24 6.970900361221422E-34 2.482250326677544E-34 
67 58:6.093996482945846E-14 4.710113812986487E-15 2.777424473466975E-15 
67 57:3.4344737841754226E-13 2.8208112743789645E-33 3.3165255899343857E-36 6.573433011568524E-37 
55 80:2.6157761463886755E-16 1.4291533307183656E-44 7.175107674001728E-51 
79 30:2.3844404781522546E-18 1.3873912138633518E-33 2.8042394969978157E-32 
55 85:2.9731834291510096E-13 7.609981439918797E-36 1.430654229323381E-31 1.4165040048462004E-35 
79 31:3.71321541221716E-14 8.258578525235598E-34 1.2673850864834796E-52 
55 86:2.9731834291510096E-13 7.609981439918797E-36 1.430654229323381E-31 1.4165040048462004E-35 
55 87:2.9932405406639077E-16 2.1926271837494458E-54 2.8352786990767927E-52 
55 88:7.271080082224486E-16 1.1811298362395838E-43 9.792628421603965E-47 
79 34:3.1321007396954413E-20 4.936486458258385E-27 
55 81:3.401326361117752E-15 4.420030342908912E-49 6.925525256487325E-49 
79 35:4.852660497509205E-21 3.315392179389877E-22 
55 82:7.19371417474947E-16 5.165180080754534E-54 1.1345865063026138E-51 
79 32:1.257768504184335E-22 3.316363121528688E-40 9.434192172272213E-41 
55 83:1.8912328179990237E-16 9.306267644262273E-55 1.579305083945878E-52 
79 33:1.2048270136991812E-15 7.009738046773881E-33 3.005417934500475E-35 
55 84:2.797052204193387E-15 1.1687435544528335E-54 5.763914838703688E-53 
73 72:3.8131682963795074E-150 2.5153474618953562E-111 3.7923220526103645E-94 1.6723143779123427E-82 
73 71:8.321515690966525E-157 3.78286020212617E-117 3.928718147488819E-100 1.4721803801605962E-88 
73 70:2.2626820129680732E-177 3.8607754075442594E-137 2.302834918947607E-120 2.039964906824369E-108 
18 7:6.903673789160504E-21 1.5421162915776743E-28 
85 59:3.3735829466972106E-28 8.652912555635758E-35 2.080195178711378E-44 
18 6:2.1611452572149836E-20 6.924340213332836E-28 
18 5:1.0085044006503822E-20 2.3239195789303513E-28 
85 57:1.2441598410594798E-15 1.5914321899425867E-38 3.84932912153333E-35 1.1826655495029628E-34 
61 90:9.217877094972067E-93 1.9352578876476818E-118 2.3091131623392046E-103 
18 4:1.5425826268354177E-14 2.376988531261561E-48 5.1620126407943864E-45 
85 58:3.449417009204222E-14 2.0085698215710078E-17 1.6400450579045136E-25 
85 55:1.8679727579166598E-20 1.654442853285614E-30 5.127928396305313E-31 
61 91:1.1200920035371692E-96 2.7504044302813257E-115 6.830365190293054E-98 
18 3:1.0239711866988749E-13 3.962955881575716E-35 5.92340598836649E-35 
18 2:1.2739968351380507E-17 5.722563165110662E-37 5.509541219373432E-34 
85 53:7.597293431092894E-28 5.2616553673758796E-45 3.285540543990642E-48 
18 1:2.4764733862468405E-16 2.3433579869239595E-45 2.3174452911020125E-44 
85 54:3.7546564605561524E-27 1.796498264295866E-46 2.280948103722925E-46 
18 0:1.8700587893314928E-16 1.5218540246287194E-45 2.290102500489652E-44 
61 84:6.873458000756639E-96 1.3951123314293585E-115 2.4713146556559505E-98 
61 85:3.589615638435073E-14 1.8025676197372808E-42 1.7287721488922362E-37 
85 63:8.431530011395998E-43 1.9985702780298616E-43 4.075674688737613E-43 
61 86:3.589615638435073E-14 1.8025676197372808E-42 1.7287721488922362E-37 
85 60:1.0528687665321275E-26 5.994349194118025E-42 8.108952860178917E-37 1.1333834664413772E-36 
61 87:2.1417707044707438E-98 1.4466418941030932E-116 6.032065074012096E-99 
85 61:3.4133412865486215E-14 8.181019202991895E-47 8.242641148295745E-47 3.2154625049997717E-47 
61 88:2.85752139747586E-93 2.4465614335593195E-112 2.425494696953872E-99 
61 89:2.1417707044707438E-98 1.4466418941030932E-116 6.032065074012096E-99 
73 69:3.8131682963795074E-150 2.5153474618953562E-111 3.7923220526103645E-94 1.6723143779123427E-82 
73 68:1.320396206285361E-13 3.42218807806839E-39 6.526123759147551E-39 1.3552263378306135E-36 
73 67:1.5169984503608733E-28 1.133197788263437E-39 2.0719634461560363E-36 
73 66:2.3584184551730326E-27 1.675076340809201E-39 8.600922665812547E-41 
73 65:1.934387521188588E-13 9.854907977121353E-30 3.71330825130613E-22 1.9485686920287584E-21 
73 64:1.828960999072383E-13 9.854907977121353E-30 3.71330825130613E-22 1.9291459809571557E-21 
73 63:5.2523714584788774E-14 4.3605746430143614E-39 1.6609454578088893E-42 1.1921815561223898E-41 
73 84:7.890510220423207E-33 2.141283299253651E-42 2.7990753226738583E-51 
73 83:3.581178886224923E-32 2.032920740948769E-43 1.4711552818865523E-52 
73 82:2.3780577907855657E-32 6.867965021325912E-42 8.970460922866963E-51 
73 81:3.4703909067206985E-30 2.956522680976265E-40 2.116940116466637E-43 
73 80:2.639190938285989E-32 4.8862759843071E-38 1.0285526618127297E-37 
85 48:3.7518132634564458E-16 1.9374705526014672E-37 6.856901696556985E-37 1.6880312620158924E-38 
85 46:1.8837051152017047E-17 6.210625588464434E-38 3.1889646816895785E-37 1.0207580466346217E-39 
85 47:7.8820773365084295E-19 6.560667636835146E-46 2.4301482562884943E-41 5.39221033623997E-43 
85 44:3.714341086170921E-24 8.427661716022246E-40 4.779704446760264E-40 
85 45:1.1407951203774836E-19 8.698906587629656E-34 1.4619564754877728E-34 
85 42:1.1653123764563165E-24 1.1149007511455957E-38 1.3598682922791145E-47 
85 43:1.188406099837609E-24 3.5107372274689204E-44 3.650425241710436E-46 
85 51:3.4426088093464205E-19 2.665878308069496E-38 5.785654658704168E-36 1.99561876865969E-37 
85 52:2.8585116810915398E-27 1.0118996502287323E-49 1.9684826766128275E-48 
85 50:7.989190435407591E-17 5.15701797751592E-22 1.373836706873729E-22 
18 9:6.363261175724452E-24 1.2800436489801248E-29 
18 8:6.381362755979195E-19 1.665446422742238E-23 
73 79:5.007701776089137E-22 1.3336064349867203E-32 4.3876913935843545E-39 
73 78:1.0599284055892226E-13 1.5867824989033382E-35 4.780555471742489E-34 1.789790640117782E-34 
73 77:1.5846471998570278E-13 3.7000129201065485E-42 3.2491398845236463E-42 1.607497220629774E-42 
73 76:6.251629519426193E-23 5.701906063862462E-29 4.766590925443248E-28 
73 75:5.6090669748924415E-14 2.174628005375383E-33 2.03737701721933E-33 3.209431832512094E-34 
73 74:8.321515690966525E-157 3.78286020212617E-117 3.928718147488819E-100 1.4721803801605962E-88 
48 91:1.0171141123925484E-13 3.491252623671337E-42 1.3294325442784431E-62 1.4998077457199247E-58 
73 91:4.1916848669964E-32 4.7364569044817295E-43 3.564935913950543E-52 
48 90:3.9110400376307774E-31 2.002183265908945E-61 1.9141795461561134E-58 
73 90:3.816371244948973E-32 2.0351450107886757E-38 9.121131027674559E-39 
85 79:5.836406694007778E-28 7.533582606287218E-37 1.4736928836517327E-37 
85 77:4.0627545821892854E-15 3.4145791410682223E-50 1.633252331228207E-47 1.5896334325937927E-47 
85 78:1.9617595792532487E-22 2.072574636825089E-43 9.591941257613773E-38 5.10905111488141E-38 
85 75:1.4195599581914636E-24 1.0479250850444738E-47 5.435922073963355E-41 1.3772098604396395E-40 
85 76:1.9888763298232422E-16 3.0790934881889335E-34 2.9664951464497944E-29 4.9666204792199046E-29 
85 84:3.0406116858108606E-40 8.110848324912054E-44 2.758736738516385E-46 
85 82:8.377799388654599E-40 2.4723242807484997E-43 7.178047578485778E-46 
85 83:3.609131188595646E-39 1.356754314503245E-43 1.3571643538128628E-46 
85 80:1.973832529114725E-14 2.6455697573573044E-46 7.974374864126125E-44 7.848345800849323E-45 
85 81:9.97420620644783E-36 3.7834984708628387E-41 8.965818968418463E-42 
73 89:4.464090227215934E-32 5.867120959275359E-43 4.569307861381956E-52 
73 88:5.3018469563091516E-14 3.8371904106505005E-39 1.492334199057838E-42 4.119425109414734E-41 
73 87:4.464090227215934E-32 5.867120959275359E-43 4.569307861381956E-52 
73 86:8.215524397725753E-24 8.876500028238556E-38 2.011115159926936E-34 6.371314578290044E-36 
73 85:8.215524397725753E-24 8.876500028238556E-38 2.011115159926936E-34 6.371314578290044E-36 
48 84:3.6235019059091304E-14 2.1797651016317244E-42 7.08222990207797E-63 2.647051314485451E-59 
48 83:1.7337815914012434E-13 9.649308078006496E-42 1.0232337556738222E-61 2.1446990040686732E-58 
48 82:5.2761614750274456E-14 2.1066891337261975E-41 3.339654127974042E-61 6.069742270952429E-58 
48 81:1.1314377138683804E-28 2.182496118165592E-50 4.930800064058972E-52 
48 80:7.946213673805219E-30 1.0030257806413478E-56 7.741464799672587E-54 
85 68:4.718237233271363E-15 6.176004344869364E-40 1.0048168013993946E-37 9.505291441241754E-37 
48 89:1.2497379229884285E-13 1.207983542724162E-41 1.3294325442784431E-62 1.345749014164924E-58 
85 69:2.0787213581739787E-24 4.0112675707646617E-38 1.1687319495667123E-33 9.407965129638184E-33 
48 88:3.7961400601442563E-29 3.496745603102063E-52 2.7314188365869563E-52 
85 66:2.89109046472927E-43 1.3589553745709093E-43 2.7264171306686966E-44 
48 87:1.2497379229884285E-13 1.207983542724162E-41 1.3294325442784431E-62 1.345749014164924E-58 
85 67:1.4712751990431384E-13 1.8147759599368385E-37 3.6439342420732825E-37 1.0753667724258621E-36 
48 86:3.7169637904343246E-16 1.0479908460658277E-27 3.40510955399328E-30 3.6318612922118065E-32 
85 64:1.0302005556419474E-13 9.985308214170494E-32 3.925546145282343E-23 5.50462299980117E-23 
48 85:3.7169637904343246E-16 1.0479908460658277E-27 3.40510955399328E-30 3.6318612922118065E-32 
85 65:9.922757877976943E-14 1.2715783186686256E-31 4.6645066105299645E-23 6.091907603444021E-23 
85 73:8.027099730070349E-24 6.910671002252122E-38 3.1445295727313024E-33 3.7182790108613996E-32 
85 74:2.8721010027395266E-24 4.6657831480033023E-38 1.3700225676352104E-33 1.1228191517756638E-32 
85 71:2.8721010027395266E-24 4.6657831480033023E-38 1.3700225676352104E-33 1.1228191517756638E-32 
85 72:2.0787213581739787E-24 4.0112675707646617E-38 1.1687319495667123E-33 9.407965129638184E-33 
85 70:8.027099730070349E-24 6.910671002252122E-38 3.1445295727313024E-33 3.7182790108613996E-32 
48 73:8.66049441456831E-14 1.0131839242928176E-26 5.595798721760477E-26 9.595964284802474E-28 
48 72:1.1053383249816836E-13 2.2466131139855126E-27 9.856455295270854E-27 1.3472034932254542E-28 
48 71:7.955961778147071E-14 2.512341796389952E-27 1.1102007722664885E-26 1.3644135393432717E-28 
48 70:8.66049441456831E-14 1.0131839242928176E-26 5.595798721760477E-26 9.595964284802474E-28 
48 79:4.722995236581077E-33 2.2479360710033352E-54 1.2299477238563192E-53 
48 78:6.473630990925753E-22 5.492128405743955E-34 2.5543476158535123E-39 2.6550625542044885E-38 
48 77:9.894751419470987E-15 7.420357600697531E-39 2.5056264356211203E-52 2.4760842638517854E-55 
48 76:2.821167157553349E-20 2.277544003794024E-31 1.5064070576275434E-33 9.1384996739027E-32 
48 75:4.7585448710658474E-15 4.877804417438585E-32 1.0020122872534251E-42 1.5886663587503548E-43 
48 74:7.955961778147071E-14 2.512341796389952E-27 1.1102007722664885E-26 1.3644135393432717E-28 
36 90:6.867672707262706E-28 7.384030193653489E-50 5.584046049052251E-54 
36 91:2.0997444482787568E-29 1.1678045246955609E-50 8.176178351473775E-51 
48 62:6.455372636761648E-26 2.275760719626725E-22 
48 61:2.2728633663917858E-30 2.7281230489285206E-60 2.9899215432332295E-58 
48 60:2.0798779784907304E-14 4.683383891953868E-27 6.937091459654841E-28 4.126968285393549E-28 
48 69:1.1053383249816836E-13 2.2466131139855126E-27 9.856455295270854E-27 1.3472034932254542E-28 
48 68:7.124123540975693E-15 1.2481248438175743E-30 1.4302132436507735E-37 2.7474877355695175E-38 
48 67:1.9279854923450302E-22 4.181975445608286E-37 2.5090150623685264E-38 
48 66:5.36737587994049E-28 2.705559282013432E-56 2.7185993057183464E-53 
85 88:7.656439667357544E-43 1.8540584994572784E-43 4.075674688737613E-43 
48 65:5.443968128340756E-17 1.835181218033374E-26 3.002609552059132E-25 
85 89:9.221822756253293E-40 1.6631426495811798E-43 2.4776354502966596E-46 
48 64:5.288153190686073E-17 1.8163155414955914E-26 2.9415252998122327E-25 
85 86:1.6192065507261176E-173 1.0284056665885271E-137 5.962435757284581E-115 6.290544570886127E-106 
48 63:1.3505534370191224E-29 5.686200784645034E-52 6.769478221110217E-52 
85 87:9.221822756253293E-40 1.6631426495811798E-43 2.4776354502966596E-46 
36 84:1.8489338021557125E-28 2.1169910805609702E-51 1.8396615027809125E-51 
36 85:6.410664154674079E-28 2.141038435351943E-35 2.271588990757235E-34 
36 86:6.410664154674079E-28 2.141038435351943E-35 2.271588990757235E-34 
36 87:2.616249607501158E-29 1.5975557814690804E-50 1.3883655570996433E-50 
36 88:1.8336924114817957E-28 2.258624870591966E-46 6.538626549398894E-47 
85 91:7.692608229102115E-40 1.3422907581007908E-43 1.8535788308309332E-46 
36 89:2.616249607501158E-29 1.5975557814690804E-50 1.3883655570996433E-50 
85 90:4.802991584910244E-14 2.949544276122018E-46 3.5446969925550785E-44 2.1406527671077297E-45 
36 80:2.0729379432128016E-28 1.940218928859002E-49 4.428125301174854E-50 
36 81:3.9111693512033E-13 7.35713819379028E-33 5.603080299822481E-49 1.4298693950388145E-47 
36 82:2.8366318780564387E-28 5.715630314278874E-50 3.190005191865869E-50 
36 83:1.3381567943492604E-29 8.536344615537669E-51 6.24038183530904E-51 
24 84:1.3871453131752145E-17 3.0035876725829065E-22 1.6356165107552455E-30 
48 51:2.3988924296685878E-51 6.149970717004021E-47 2.4071357671100506E-47 2.38538434222345E-45 
24 83:5.507427166204994E-18 1.6330827558548392E-22 1.0362047149603459E-30 
48 50:1.6220071965767133E-13 7.846334287254972E-26 8.58239353097228E-26 1.3011398319148294E-24 
24 86:4.321264576862932E-15 5.7362501049254326E-27 8.185582779171601E-24 1.115613837099768E-25 
24 85:4.321264576862932E-15 5.7362501049254326E-27 8.185582779171601E-24 1.115613837099768E-25 
24 88:2.3965979288496753E-17 3.5226265867057145E-24 3.4694099615428854E-32 
24 87:5.507427166204994E-18 2.136328449248734E-22 1.3227832753523162E-30 
24 89:5.507427166204994E-18 2.136328449248734E-22 1.3227832753523162E-30 
48 59:1.244836792749886E-22 1.5768564529742934E-54 2.9362334717409416E-51 2.960213034762823E-49 
48 58:3.190156116664694E-14 1.5351407556637646E-32 7.209806283504274E-29 4.162672651693269E-26 
48 57:4.049718426779744E-22 1.0196903971114665E-37 3.058177615103063E-38 2.6651472002438576E-38 
48 56:1.1167536646296224E-14 9.584552813449907E-16 1.2121496968416917E-15 
24 80:6.423472829753433E-17 3.269321046953743E-23 4.475357290529974E-31 
48 55:1.5265802180016541E-18 9.833941816195624E-25 5.707515092154401E-24 
48 54:3.165561494678386E-22 4.254196520236214E-47 1.090677485515168E-49 2.697814954675183E-60 
24 82:9.962320111174325E-18 8.508209054987144E-22 2.1951255529958935E-29 
48 53:6.108657322412362E-20 4.713440547007912E-47 8.294050793812893E-49 1.7282847436751435E-51 
24 81:4.724170467299018E-16 3.166665112215807E-22 7.943865670574557E-29 
48 52:7.064242328590029E-19 1.3713842076067708E-46 1.362734699151064E-50 9.655303935835811E-49 
36 73:4.470686165698244E-21 3.30826781322962E-40 1.0967972094498177E-40 
36 74:1.4554789729432284E-21 4.960524720432012E-41 1.26412607218248E-41 
36 75:3.9223069916090745E-14 8.074439542742735E-41 2.250324103004132E-50 1.117331505299123E-46 
36 76:3.840954805895722E-15 4.0783816301215266E-32 1.385855118962124E-32 1.913490146336004E-32 
36 77:1.1547160484615599E-33 2.2615006046813843E-55 1.709320798241605E-52 
36 78:4.8977715392483294E-18 6.021577332375792E-41 7.0556679941677E-41 4.691697988851478E-40 
36 79:9.633009696664459E-24 1.8303425698803384E-47 3.721370901301697E-49 
36 70:4.470686165698244E-21 3.30826781322962E-40 1.0967972094498177E-40 
36 71:1.4554789729432284E-21 4.960524720432012E-41 1.26412607218248E-41 
36 72:1.0737991089887676E-21 5.602450747224528E-41 1.5882834820942805E-41 
48 40:2.424488940156697E-21 1.5866625817467518E-23 3.970689152294015E-23 
36 59:2.80083287477033E-14 4.292204118051216E-46 2.6957131354206502E-52 4.993657840494688E-53 
48 47:1.2697138002984777E-25 3.293629149617155E-45 6.201689826151069E-47 4.140778099877839E-46 
48 46:2.096902346430608E-27 4.8684818255878454E-42 3.284585075033325E-42 2.0255439016710264E-42 
48 45:9.592018623521246E-16 1.0527952689200261E-36 6.3658602818130545E-37 9.157957199632666E-38 
48 44:5.472438782291563E-18 6.273988266686472E-42 3.15416936480269E-42 1.0851342182445831E-41 
24 91:4.980476097209139E-18 1.472725605225442E-22 9.72254606615121E-31 
48 43:1.7108193900626587E-19 1.1374761229468054E-47 3.4276539794315E-50 2.9812101420515424E-59 
24 90:3.8008966072555546E-17 1.825889068168888E-23 4.926388979565189E-32 
48 42:1.134315725626451E-15 6.7369845399707095E-43 3.379482097142181E-45 3.531432607718487E-54 
48 41:2.2361803213625064E-26 6.893921283283781E-44 8.665987393999036E-45 5.294613243960237E-44 
36 62:2.3538893914946665E-18 
36 63:9.192944658440513E-29 2.6549243448766854E-46 1.0736669806657402E-46 
36 64:1.460608660778407E-16 1.4217940228255564E-26 3.523170644506415E-27 
36 65:1.5038845726970034E-16 1.6106598022116726E-26 3.789689016561119E-27 
36 66:1.3092051470976848E-26 3.2862023832840573E-48 8.006043704940355E-46 
36 67:2.0803293570480355E-24 3.957453125534343E-34 2.9266112660380466E-34 
36 68:8.006354595112185E-31 2.1951333252501887E-36 3.102544014276077E-36 
48 39:6.337002798324873E-20 2.103822726854248E-32 4.034941538452017E-30 3.196585223575867E-39 
36 69:1.0737991089887676E-21 5.602450747224528E-41 1.5882834820942805E-41 
48 38:7.417030866676105E-24 1.1595486163494277E-42 1.58846520739092E-47 1.4571249745659578E-44 
36 60:1.9204074526591993E-20 1.5226934280926576E-31 2.566437229719857E-36 
36 61:1.92625996014388E-30 4.042411637240912E-52 1.035077738087466E-49 
61 10:3.6326156098096876E-15 4.619982530778092E-39 2.374460276087977E-45 
61 11:4.4137250214496973E-20 3.6786135100989586E-36 6.21936793600911E-32 
61 12:1.2857169382596848E-31 1.8348601495173528E-42 
61 13:2.0563896889813155E-13 1.986938313840993E-45 1.0805696297035571E-48 
61 14:1.1241537136796076E-25 4.529116272448685E-40 
61 15:1.3571101976776302E-23 6.714471060895479E-35 
61 16:1.3571101976776302E-23 6.714471060895479E-35 
61 17:1.3571101976776302E-23 6.714471060895479E-35 
61 18:3.953862067418199E-27 6.308106631882954E-38 
61 19:3.9042705207267135E-27 3.4695669598060898E-37 
2 14:1.3524888312705772E-34 2.5932903683115866E-39 9.496295743602658E-41 4.363568956994563E-40 
2 15:2.5356668749630818E-27 1.4847026490951542E-34 2.1398959139704715E-35 3.531774530011783E-35 
2 16:2.5356668749630818E-27 1.4847026490951542E-34 2.1398959139704715E-35 3.531774530011783E-35 
2 17:2.5356668749630818E-27 1.4847026490951542E-34 2.1398959139704715E-35 3.531774530011783E-35 
2 18:8.645000730591904E-18 4.420345274624833E-36 1.7111939115268747E-40 3.172875143398092E-50 6.14340741846128E-49 
2 19:4.4360374560479016E-18 1.0409846513522168E-35 5.520266930301532E-34 1.1752892055823438E-34 4.204820663004381E-34 
61 20:1.5367925177883563E-13 4.843337905658465E-42 4.109986468702782E-44 
61 21:5.13404030299584E-29 1.930828689444737E-42 
61 22:1.2142579178203857E-15 4.23578343425716E-22 
2 10:1.2007666551637304E-13 4.53427097809157E-39 5.089544141741047E-39 3.171577176930706E-54 3.206381331666962E-54 
61 23:8.657902656667897E-28 9.893088052460274E-35 
2 11:1.188711888751061E-23 1.4371597695682046E-31 3.239156928032034E-36 3.4159368519882977E-38 
61 24:8.287010496232667E-20 2.817314335361094E-25 
2 12:1.9752096176983557E-20 5.301353615808143E-41 2.0542301271229912E-38 2.7820784251547454E-42 8.511395679248393E-42 
61 25:1.204533023250776E-27 1.3028766965376434E-40 
2 13:9.119652300431826E-16 3.4343493224148704E-41 2.0062209123382983E-42 2.434588707847179E-44 5.960230929219635E-45 
61 26:5.999416661057639E-24 2.2108236451875696E-35 
61 27:6.14563822618542E-23 8.920095717100728E-30 
61 28:4.3053353850772E-39 6.242229561667978E-61 
61 29:6.676020204880396E-31 1.824299703147013E-45 
2 25:1.7366324998367826E-15 5.508297658686116E-41 3.1594602324836702E-46 7.550185445987496E-47 6.690815060763484E-50 
2 26:4.494166145925629E-32 9.106672635757965E-31 2.485613557298613E-31 1.8659394945547585E-31 
2 27:2.3631072850893966E-14 5.477542848437932E-30 1.7118079196162371E-28 2.607972156676211E-29 2.2292146603369428E-28 
2 28:7.39417298550941E-15 1.4211644702276027E-41 1.3747097063020546E-42 4.7303882707355975E-50 4.201742850303273E-50 
2 29:3.196697102814489E-18 1.9522037449830097E-43 7.243057045237629E-45 7.341298339535592E-46 5.860994786371818E-45 
61 30:8.04276632633404E-24 5.072998601998052E-34 
61 31:4.1352851204471133E-19 1.349567021698816E-31 
61 32:3.0770548965269667E-31 3.4858524833295806E-40 
2 20:1.7141784571764333E-18 6.374935101676631E-41 1.750840180689368E-41 1.6867035382410456E-42 6.691872087347702E-42 
61 33:1.5995904248858274E-20 1.8925364335399775E-31 
73 19:9.512834617220567E-19 1.6443620755416195E-32 6.874618489368763E-33 
2 21:3.2106560715296107E-15 1.500278246703787E-38 1.8735485315102733E-42 3.700020518751341E-43 3.62871785784236E-44 
61 34:4.36850464853055E-14 6.060574410916638E-20 
73 18:2.4120020826902293E-20 3.670598402084547E-32 6.883283471005966E-33 
2 22:1.4173871546398804E-19 6.010906027227761E-21 2.224294823367749E-21 7.536871574378919E-21 
61 35:2.0287120355821283E-14 8.342172388262354E-23 
73 17:5.002750358010737E-16 3.0215371213228953E-33 4.160854552867606E-33 
2 23:1.925101894253817E-20 5.334921982111379E-42 3.374914893815462E-39 5.978627855137616E-40 2.9002244627040608E-39 
61 36:6.864328823674587E-27 1.3476947667379206E-38 
73 16:5.002750358010737E-16 3.0215371213228953E-33 4.160854552867606E-33 
2 24:1.6048772450156533E-21 1.7168909739256413E-38 8.729485134786434E-35 4.94393095751064E-35 1.0019368457704945E-34 
61 37:2.178593008133478E-25 1.4308166977290786E-40 
73 15:5.002750358010737E-16 3.0215371213228953E-33 4.160854552867606E-33 
61 38:2.1344634945097286E-29 1.5119774029657447E-36 
73 14:4.618744676258492E-18 4.7158002071859E-36 1.6507370263175608E-42 
61 39:1.1070983993767402E-13 4.563273320598905E-33 7.38186806172871E-30 
73 13:1.1316349969324417E-19 9.236096766182433E-41 9.751624490642207E-40 
73 12:4.745160569072669E-21 4.5874501666848476E-40 1.0785426429277115E-40 
73 11:5.850100459630855E-14 1.870904925809963E-32 7.968146908574386E-33 2.502423487051655E-35 
73 10:7.541241831127244E-25 5.843640406356692E-41 2.3267796673111247E-40 
85 19:1.9280589899571318E-21 7.80753528465625E-34 2.3048154861789675E-35 
85 17:7.370959468774733E-19 9.011387487921249E-34 1.2473473164474503E-34 
85 18:2.1301967647124813E-26 1.3385346432928788E-32 1.5659594649064374E-32 
85 15:7.370959468774733E-19 9.011387487921249E-34 1.2473473164474503E-34 
2 36:1.3735050068862173E-18 2.215846382948296E-39 3.749094532374548E-38 3.088996975038628E-38 4.348856079612755E-37 
85 16:7.370959468774733E-19 9.011387487921249E-34 1.2473473164474503E-34 
2 37:1.0437282571186077E-14 3.919268040179446E-33 5.231706445064152E-34 1.831687169873499E-39 4.913230553042526E-39 
85 13:6.39402147213396E-27 5.546129809161516E-42 1.2179676130838129E-43 
2 38:5.084927422689387E-22 1.732357759974134E-39 1.8663591962867276E-45 3.833400174720277E-48 1.9077930839372375E-48 
85 14:1.4199158413658485E-22 5.779271971337479E-39 8.130151118827072E-40 
2 39:2.7102161619364728E-17 1.1086498972507984E-23 6.817005381508875E-25 4.520607355039685E-24 
85 11:4.585632067859185E-24 9.993199536732946E-44 6.843440028656332E-39 2.189923245283194E-37 
85 12:7.629709746324927E-30 6.140145246754693E-41 1.5770885506967186E-45 
85 10:8.217381179505153E-17 8.026055290319436E-40 3.704875367391353E-40 2.6188204948478173E-42 
61 50:1.1948854945886416E-16 1.5443008791088067E-22 
61 40:5.06371469310105E-15 8.755847895531267E-24 
61 41:1.2388525398066936E-16 6.824098551787578E-53 6.179098981168364E-48 
61 42:6.255343082984993E-26 1.8186094406522256E-39 
2 30:2.0936432286566127E-18 9.558629223054372E-32 4.30639625439521E-28 1.7054890768738129E-31 3.65595183689458E-31 
61 43:2.9615708064390097E-28 8.14241361516186E-44 
2 31:3.958261439981098E-15 3.888684219525768E-60 2.9477828867396016E-45 4.477315898612497E-42 4.245586136785458E-40 
61 44:1.492272306331858E-27 3.941444839268459E-40 
2 32:1.9919432811970516E-17 8.950683492042766E-39 6.720357399341535E-40 1.592115203462073E-49 9.167140774178706E-50 
61 45:1.563209106895701E-20 3.086493537238919E-33 
73 29:1.474667694085918E-21 2.7374649822561288E-39 4.102288560909019E-44 
2 33:1.4203250667636644E-22 1.6365569535250284E-29 1.0469226536341508E-30 2.1711870097650604E-29 
61 46:3.437181590937048E-15 4.739512857826993E-37 3.797726061247494E-38 
73 28:2.0860556462026104E-19 2.301902659762533E-40 4.154974743899505E-40 
2 34:2.222250720487973E-22 2.217571823401947E-22 7.963995809200484E-28 5.406683206023808E-28 
61 47:3.3522299562341064E-34 1.1377546402137156E-40 
73 27:1.0094587558478956E-16 4.037958808843542E-28 7.380398109486685E-29 
2 35:1.7023801751555226E-16 2.1687465219162024E-28 9.213696577410098E-27 3.402615208125425E-27 2.675746214134932E-26 
61 48:1.6731886126668105E-33 1.4477172802169959E-36 
73 26:2.8209621378985407E-16 2.8694357472270127E-34 2.0598169986824585E-35 
73 25:4.6013760300303504E-17 7.984200334375453E-40 2.501301681393267E-40 
73 24:1.0551665339841354E-13 1.0127197288479675E-23 1.0911494175507655E-25 2.66066384590568E-28 
73 23:4.936641190073335E-16 1.93777227964062E-30 6.357350031990803E-34 2.695575211653781E-37 
73 22:3.3489303002802966E-20 1.0775291495397888E-22 
73 21:4.350633123903822E-21 7.557682086465686E-35 1.7235190037746825E-37 
73 20:7.504028829631761E-28 3.104102017780233E-38 5.323625459263368E-39 
73 40:7.903469009925273E-19 8.88512632692202E-21 
2 47:3.0457599243915105E-18 7.687591129681618E-41 1.094014742411948E-38 6.178763403252533E-41 2.155113987881501E-40 
2 48:2.7958741765296575E-15 3.6411923259869985E-35 1.295549296300096E-33 4.451434291807733E-42 3.1254799367027607E-43 
61 60:3.5812562521323975E-23 1.0650074774149575E-29 
61 51:3.577360878691031E-15 1.8985941840952716E-37 3.2822911758766914E-37 
61 52:1.046648547571136E-27 1.2409066046501552E-50 
2 40:2.040418831239488E-19 2.856645432867931E-19 5.01994360452283E-20 2.549820150035597E-19 
61 53:2.4175646914376828E-42 7.486660183403619E-52 
2 41:9.780527083197318E-17 3.5082168272414408E-40 9.730551488075808E-35 8.74510736592084E-36 1.5723503607880446E-34 
61 54:4.754637892738358E-31 6.7101772530306164E-46 
2 42:3.1931995883814126E-14 6.687006656158579E-37 9.499793258035733E-36 3.930304641279375E-41 1.6406140702673967E-41 
61 55:1.556807078052143E-18 1.6175779983737687E-26 
2 43:8.18566050171456E-15 1.0403395542456717E-41 9.028328312457059E-45 1.6437773777657567E-45 1.0434873172354402E-43 
2 44:1.2350656133707646E-15 2.6400171611374846E-41 1.011869786760431E-38 2.1659018768439673E-39 1.622800063421595E-38 
61 57:3.1371759432258026E-14 1.1543689688439753E-33 3.4764370523898713E-35 
73 39:1.5658898355897101E-13 7.528476456393866E-29 3.9797022805148545E-29 4.513333627323781E-31 
2 45:1.2566491635499928E-28 7.301566575575847E-32 1.211064892105566E-31 5.018140441526221E-31 
61 58:5.271403471717732E-14 2.110217019107058E-16 
73 38:3.527974351654354E-22 4.5152677750106576E-33 4.33125296408133E-35 
2 46:6.854545369757226E-22 7.588883500125911E-40 1.3076040627127655E-37 1.200859922215279E-38 1.863242522314142E-38 
61 59:5.349620404174975E-25 1.431586488508455E-34 
73 37:2.4247713257189808E-15 1.6848321817418007E-35 1.2900068778291745E-36 
73 36:2.5429284079101996E-19 3.538948705629685E-32 4.414498680524448E-33 
73 35:5.979494939882821E-19 2.1384478387446918E-20 
73 34:4.084919914680877E-20 9.932119152781421E-22 
73 33:3.2545438931607762E-18 3.142908756969701E-30 2.4029618764017736E-28 
73 32:1.1861199372717223E-22 7.376684545927885E-37 1.4780911354916876E-37 
73 31:1.8252474355135819E-13 1.3263959324100486E-31 5.787550123437306E-33 
73 30:1.0672626936178542E-15 8.019982066582648E-33 2.039721204215823E-34 
73 51:1.1341068376762686E-15 8.098508462669789E-35 4.097530557599305E-37 3.4227025613530992E-37 
73 50:5.691577715214547E-19 4.0741273705881125E-21 
85 39:2.1860472133186954E-15 2.8484192984614244E-32 1.8716515068170967E-29 3.349661408105936E-31 
85 37:1.709233388959421E-21 2.825476438599708E-36 1.5665513140986213E-38 
2 58:1.9336513739791143E-40 9.957345868425062E-33 1.2633877080243862E-34 1.5988926092079453E-34 
85 38:8.903578095854812E-30 2.2759850807584025E-34 5.4645087767753735E-36 
2 59:1.9559499715535494E-18 7.060463475068163E-68 2.175003186624261E-54 1.8330861756467293E-55 8.49336404928231E-55 
85 35:1.0118222843212573E-14 2.939223664064851E-19 2.9824828112295065E-21 
85 36:2.0524130813370997E-27 8.770972930442633E-35 6.675981521926659E-38 
85 33:3.016539283700009E-20 6.875353465489776E-28 4.4927156129816894E-29 
85 34:3.279420900709368E-20 3.110368656285709E-22 
61 70:3.370851930163343E-24 1.5324793684466242E-31 
85 31:1.8189034311006307E-17 2.7714402205237826E-34 7.7446754848328E-35 
61 71:1.1454602845982273E-24 2.84099990793457E-32 
85 32:6.912605149938997E-32 6.722710530041569E-39 2.5362439935043585E-40 
61 72:1.0586170534575211E-24 2.7623458581000947E-32 
61 62:3.42994401029276E-96 8.767182000976357E-71 3.786805863407396E-63 
85 40:1.3103502431997301E-15 1.7673816050176434E-21 2.8668865405757105E-21 
2 50:8.16529719545976E-20 6.04895898425963E-20 3.693802715314761E-21 8.716816360284403E-21 
61 63:2.5338959382124914E-93 2.3935812601204274E-112 2.127233650456188E-99 
85 41:2.202669278539703E-18 1.610305603071117E-37 2.3037749147234284E-34 3.490885135610831E-36 
2 51:3.063169774013934E-17 5.435697031309748E-38 2.5874534053354967E-38 1.7179246837469727E-38 4.280048312332702E-38 
61 64:8.38259607491805E-19 1.2751294138217289E-22 
2 52:4.2907817955150984E-14 1.5712000671522772E-45 1.2553045635568321E-44 4.73078465570468E-44 2.797211004268522E-43 
61 65:8.38259607491805E-19 1.2496837668531958E-22 
2 53:1.0841439794563774E-15 1.7961601954877404E-43 2.3822658919283584E-43 1.4132911766260332E-45 2.2819571779877323E-47 
61 66:1.637039392399109E-165 8.350682638084606E-119 9.119274245895159E-99 
2 54:2.5701212782560304E-18 2.62415399011991E-45 1.8175572115638708E-47 1.9548696282064435E-47 3.439727722387512E-51 
61 67:1.7470807908961988E-84 4.316553441661077E-61 1.5869488356044095E-47 
2 55:4.821370279521354E-16 1.1018025412162646E-22 1.3089719794688131E-23 3.34428443963601E-23 
61 68:4.357363957854148E-43 2.52554042020519E-48 2.5156375840483875E-39 
2 56:2.6289494710203727E-14 9.672959083744486E-15 3.2781192388165034E-15 7.996794722328443E-15 
61 69:1.0586170534575211E-24 2.7623458581000947E-32 
2 57:5.587007277938922E-15 1.4506679475341744E-35 2.3097585316035405E-33 2.216149500865829E-34 9.083822208128534E-34 
73 48:1.3274713185239514E-13 3.427820316132571E-32 1.0281000712540008E-37 6.360908863734653E-37 
73 47:2.2433366678039457E-28 1.5767249309315862E-39 4.0682862445737485E-40 
73 46:2.758052050235231E-24 7.007339703642155E-37 1.4599643033702909E-41 
73 45:2.3876859779708313E-13 6.53498215555344E-33 1.6277748249789758E-33 
73 44:2.3086953864388394E-20 8.776581958734572E-40 3.190527473020574E-40 
73 43:1.0633402421088708E-17 2.412582326996292E-41 4.1780684672807976E-42 
73 42:8.322637496624912E-20 8.186280084700195E-39 8.49419639645076E-40 
73 41:2.2321070063339469E-13 6.724219165237331E-35 1.695837482080122E-36 6.554981242635733E-39 
73 61:1.7654087743770304E-31 7.210966772116399E-44 6.137321391131856E-45 
73 60:5.7276689110516425E-71 1.4873750443886894E-97 1.927358828494483E-86 1.0541839869592025E-76 
85 28:1.0512208727029094E-26 1.4667841081142136E-43 2.7911337122715482E-45 
85 29:4.314541928066726E-26 7.830551642130069E-43 8.709041521508883E-45 
85 26:5.374764324104354E-22 1.5752588469849346E-36 3.071956483224363E-39 
2 69:2.2502619249697657E-20 1.0986392337179045E-34 9.816590343129482E-36 2.9377255896809335E-35 
85 27:2.8678690876006435E-23 1.686719909884191E-28 7.288603460267577E-30 
85 24:3.551184123896859E-15 4.934668359432722E-33 5.111139994383235E-27 5.706393286496013E-27 
85 25:3.329074340126834E-24 4.145845566817453E-45 2.5333234304971766E-45 
85 22:1.2057167216351438E-14 3.398274276067862E-23 5.946653112159677E-23 
61 80:1.2708317376614917E-89 1.9802268213675353E-113 1.7216003292693022E-97 
85 23:1.5452950310198606E-22 5.598042333077252E-45 1.1383348845197783E-36 1.273698144533441E-36 
61 81:7.145940726883648E-96 1.3459927167734704E-109 9.645478465586484E-95 
85 20:1.340205746894339E-18 7.447667766036212E-44 1.55390585652183E-38 5.981119623939796E-41 
61 82:1.4183878646932172E-94 1.2642053476862565E-115 2.649097642738165E-97 
85 21:4.5019995218786915E-30 1.3049268930857314E-42 1.6348422006268185E-44 
61 83:1.654009604203754E-97 8.874140368060568E-115 5.61034351236578E-98 
61 73:3.370851930163343E-24 1.5324793684466242E-31 
2 61:1.1094426671889622E-19 1.7673018152877132E-40 2.1610908514349136E-53 5.031423224117617E-60 
85 30:1.1921428731686522E-23 1.736972935084588E-38 3.947208599375348E-38 
61 74:1.1454602845982273E-24 2.84099990793457E-32 
2 62:1.2938782616265151E-22 5.987511541797629E-30 
61 75:3.697989801626077E-20 5.343856644068085E-37 1.2058327704963566E-33 
2 63:3.2453669592143184E-20 4.2134323207640436E-42 1.2090441059886774E-49 6.8913159048303E-54 
61 76:2.6652052246744634E-18 5.012382413491376E-36 3.2735256185597715E-30 
2 64:1.0321087369464989E-14 1.105152382817722E-21 4.812268969741059E-21 
61 77:4.147354202013215E-87 5.156708513886019E-109 2.017811179218898E-93 
2 65:1.0517569958060915E-14 1.1162822509692E-21 4.578160898099528E-21 
61 78:3.264052163189456E-19 3.7372491313742737E-48 1.5645900883441298E-41 
2 66:6.764340586401043E-16 1.9069536804732993E-36 2.6611654650761524E-49 3.9213743210935873E-56 
61 79:2.0199077953114713E-77 3.445626079737946E-107 7.264078467597996E-92 
2 67:9.07604995383281E-17 6.370559322508137E-28 2.7338982207755467E-30 7.666621587591751E-30 
2 68:1.436693434310461E-23 2.713651498335183E-30 4.112579549022717E-32 1.1581436126059748E-31 
73 59:2.9013375791743354E-21 3.841267593974434E-33 6.181381275438878E-34 
73 58:6.724257848191069E-16 1.4566530425303604E-17 
73 57:6.98258261325015E-27 5.714903536318265E-38 3.128770137378642E-35 
73 55:5.709565288702489E-17 4.421925807642049E-34 9.007983387992346E-33 
73 54:1.2085947333932146E-20 8.334048967977478E-43 6.734392782070296E-44 
73 53:3.5378501097435394E-20 1.5129406085138088E-43 7.173328258129803E-44 
73 52:1.1498159851890705E-19 2.559070804504862E-42 1.8937317368104666E-41 
2 60:5.047270850626599E-20 2.255088494887411E-27 8.73694649891033E-34 3.447220175528591E-33 
2 72:2.2502619249697657E-20 1.0986392337179045E-34 9.816590343129482E-36 2.9377255896809335E-35 
2 73:5.955054607858681E-20 7.185682264026587E-34 9.657725465324863E-35 3.6546460981728985E-34 
2 74:2.5724063210189736E-20 8.649664083169339E-35 9.481450737897824E-36 3.6566435675269E-35 
2 75:4.0785526197160326E-26 3.1237389517405184E-35 2.4336638095859873E-41 6.797854546924208E-43 
2 76:7.985524953599641E-17 7.639745132237134E-25 3.3691090198565553E-25 4.0291443991581093E-25 
2 77:7.146556735901908E-25 1.757788576029746E-41 6.077071228047268E-56 5.182966638375661E-59 
2 78:2.6095110630267646E-26 2.406841760011441E-33 1.8508302322038694E-34 1.6369688830027015E-33 
2 79:9.319166068203086E-16 1.648860432075161E-46 2.6427141333781016E-56 5.797573191318703E-58 
2 70:5.955054607858681E-20 7.185682264026587E-34 9.657725465324863E-35 3.6546460981728985E-34 
2 71:2.5724063210189736E-20 8.649664083169339E-35 9.481450737897824E-36 3.6566435675269E-35 
67 7:2.659557513428787E-22 6.419823002276879E-31 5.367491928801703E-32 
67 6:5.044760045769671E-22 2.161108313044124E-30 1.4919667109973316E-31 
67 9:7.577758539455452E-16 1.1616452324420008E-24 2.110658004779666E-26 
67 8:9.701568748505872E-14 1.4865665706555756E-22 3.696071127120696E-23 
67 1:3.633373795702943E-27 1.2277389271979073E-37 8.993554646248256E-38 
67 0:2.635918360399796E-26 3.952585529944862E-37 7.980370721955439E-38 
67 3:9.23385315486566E-22 1.504225339036748E-33 5.417547670938038E-34 
67 2:3.92341858282678E-21 1.244326177760551E-31 3.963764903575001E-34 
67 5:3.237055329776049E-22 8.689467946917704E-31 6.627279683171135E-32 
67 4:2.1876989754432875E-29 1.648265185573734E-39 7.954723923627471E-40 
2 83:4.467787114845938E-21 1.6225824403013148E-51 9.681353118383868E-60 2.9037452939000242E-62 
2 84:3.0609935428111316E-21 2.0568416045663548E-51 5.571859154316555E-60 1.8413791709802677E-62 
2 85:2.1165791510832968E-20 4.992429824315964E-26 3.306557917284561E-27 1.3163867100669346E-28 
2 86:2.1165791510832968E-20 4.992429824315964E-26 3.306557917284561E-27 1.3163867100669346E-28 
12 11:7.700827278747237E-14 3.2092026599763104E-39 3.5561638639917675E-39 
2 87:4.044766630292517E-21 4.546216932944099E-52 1.1961887973835484E-60 3.427455332854563E-63 
2 88:3.088639451341025E-20 1.525872280099609E-42 1.0144113139151333E-50 7.281591882035834E-55 
2 89:4.044766630292517E-21 4.546216932944099E-52 1.1961887973835484E-60 3.427455332854563E-63 
12 10:6.385318833415719E-33 5.915112993032951E-46 4.7898537883521885E-46 
2 80:1.4030628899728593E-19 1.590840553757574E-47 1.3764351467557055E-54 2.8577257762150363E-58 
2 81:5.422499743515608E-21 2.3427128898174142E-45 2.548864162757223E-45 6.569948734210666E-51 
2 82:7.646048430470968E-22 3.641604255464672E-51 1.1638873085305155E-59 4.432299001731658E-62 
2 90:7.373662006422991E-20 7.192179868617813E-53 1.4517949244070547E-59 6.18793466332149E-64 
2 91:3.5539720882803735E-21 2.034791719129383E-51 1.1638873085305155E-59 5.158919283584688E-62 
54 8:6.402918551493588E-22 4.356977128316773E-28 
54 9:2.3988305369426077E-16 7.3657372700201685E-34 1.7543686593803455E-35 
54 0:2.520739865646365E-25 5.490813185316879E-56 4.3612322532278986E-54 
54 1:9.039664727103367E-25 2.7900235114992818E-58 3.080950269968334E-56 
54 2:2.0159814755071143E-18 2.6120664511252484E-36 1.5642922296003509E-40 
54 3:8.313585685450336E-17 2.7170403826827246E-40 1.0264444408340355E-46 
54 4:1.9154174006757138E-25 1.4979122809867868E-51 3.728286290993293E-57 
54 5:7.446081764932975E-22 6.68588435808346E-29 
54 6:2.3398854520373924E-21 3.596427706588249E-28 
54 7:6.606506937014093E-22 5.718423685108378E-29 
41 2:5.619495300895053E-17 5.646705963184386E-40 1.1491977479115953E-36 
41 3:2.024011602421213E-16 2.749784708556008E-32 1.7220672952865942E-36 
41 4:3.0239432065834104E-20 3.226418203241341E-39 1.4024177928663142E-41 
41 5:2.3104036287100853E-13 9.505389281128656E-31 2.3586693278865374E-28 
41 6:2.6949903157711475E-13 5.521401679428708E-30 1.026232912698931E-27 
41 7:2.0238328405724112E-13 7.3916003693375235E-31 1.9361229508451551E-28 
41 8:1.2362625405323062E-13 1.0161911601488543E-26 1.1102198926185347E-26 
41 9:1.6969162803856284E-24 5.5153237765694516E-36 
41 0:1.5429012892615428E-18 6.89398956030803E-40 6.55810381866398E-42 
41 1:1.4375639267915822E-18 1.672985509409091E-39 1.155508818399724E-41 
24 61:7.204048100927385E-17 1.2951840003481968E-22 5.160916752938689E-31 
24 63:2.3965979288496753E-17 8.454891390518471E-24 1.1203471399658643E-31 
24 66:3.1430063701396203E-17 4.6480645532352786E-23 1.1943312286068701E-31 
24 68:3.599027846432691E-19 4.4301305427831514E-23 9.990377949181893E-26 
24 67:1.9678570651346E-14 1.0179010560939138E-18 2.5028368728179398E-23 
48 37:5.619395323540356E-17 1.739038604814171E-41 5.014432610039464E-41 2.646459465293267E-40 
36 48:5.0815620365793374E-21 1.0990667077041694E-45 3.366287691547207E-41 9.89353566065716E-48 
48 36:2.3762899797997617E-21 6.095118288604234E-40 2.4154293923913724E-39 3.482436778514559E-39 
48 35:1.4019746874223923E-23 1.0281851737522234E-24 2.299573945947535E-24 
12 79:7.014304056805852E-24 1.3084123771595207E-34 
48 34:1.069034372899032E-23 5.78855588023448E-22 5.342270642964847E-22 
48 33:4.431171033585314E-16 3.908409596776627E-31 1.0259299575493266E-36 1.1802517331897423E-34 
48 32:3.934365858734495E-21 1.3589205599125456E-46 1.7457152826292648E-50 4.583659237218572E-49 
48 31:1.0700207882193385E-31 5.4468306669173326E-42 2.4291231580144502E-42 
24 60:1.9906453147296657E-19 4.473017841986961E-21 1.5597515365746743E-21 
48 30:7.630908917890789E-18 1.4426614181635035E-33 5.374725641150617E-34 2.1781017346210114E-33 
36 51:6.146368647347952E-24 3.142065927369838E-42 1.7539801714248406E-40 2.529363576729249E-41 
12 84:2.556651961561539E-35 6.594384701716424E-41 
36 52:1.4619066272457927E-14 1.2601311334744774E-42 4.583601476106536E-51 7.785311682941768E-51 
12 85:3.920472739595283E-26 9.730085152818064E-35 
36 53:3.9834746329164296E-13 8.622461193134301E-45 5.2611555165906545E-48 2.2458084232583154E-48 
12 82:7.296545699300807E-13 1.565782805908157E-35 2.83921226648262E-40 
36 54:4.2309665264551996E-16 1.793276689144026E-45 1.3269258868919378E-49 2.331513071377275E-53 
12 83:1.6870999232101277E-35 1.740635210799081E-41 
36 55:4.73941963022723E-17 1.524947381838418E-24 5.633563081170315E-25 
12 88:1.4769226225451333E-29 4.560914265817315E-37 
36 56:1.3420118324799397E-14 6.818280031213374E-15 3.305819553126467E-15 
48 29:3.6821723418428097E-22 7.251197044003408E-48 1.8157817167340135E-54 9.721567835588164E-54 
12 89:2.905416328573605E-35 3.2458255222177663E-41 
36 57:2.2924963548127352E-17 1.6756513926325248E-42 4.141500107257109E-40 4.5625775282366E-40 
48 28:2.3517649871301814E-18 1.426085772486981E-44 1.0455731614572333E-46 2.0038272914427893E-44 
12 86:3.920472739595283E-26 9.730085152818064E-35 
36 58:5.233789409215406E-23 1.9661160801723574E-29 1.1402985167429903E-29 
48 27:1.357702046869814E-14 4.31929993137644E-32 7.874572843483353E-33 4.121088476425448E-32 
12 87:2.905416328573605E-35 3.2458255222177663E-41 
24 59:1.1561616877605648E-19 2.7936668563096717E-33 2.3701955810070975E-36 4.064034048691619E-37 
24 58:1.719385867554569E-16 5.332745750908577E-22 1.0249971242659106E-21 
12 80:1.2971270639221283E-30 1.7854422568139353E-40 
12 81:4.694363872074912E-31 1.6193414102599976E-41 
36 50:5.151815443158395E-21 8.851276359600443E-24 1.618455373270285E-23 
24 73:1.2545273381272597E-13 2.7104026960395703E-22 1.064519037359672E-21 2.1519973139089153E-21 
24 72:8.8717173883982E-14 9.20685699362986E-23 3.226138402086695E-22 7.483849255573484E-22 
24 75:1.7549983367375807E-14 4.71991127194496E-39 5.2276571005760796E-33 3.836268136555399E-33 
24 74:1.1667164090941592E-13 8.96840423183702E-23 3.097896206207233E-22 7.874381717170774E-22 
24 77:2.3562910180720455E-20 3.082040807443954E-25 3.1034300512657895E-31 
24 76:3.4439946899958655E-16 3.23016442981188E-20 8.26928995793656E-22 
24 79:1.0272588502659667E-15 1.0104008306985391E-26 
24 78:2.021485619775102E-26 8.585309817600735E-31 4.352135970925552E-31 
48 26:3.193401616483271E-17 3.0376176251915774E-38 9.887827170751974E-40 1.3477450545777793E-38 
36 37:6.829254454278937E-33 3.087496929959553E-39 7.716589410458967E-50 
48 25:2.585061881121094E-19 1.1619740375487694E-53 1.0842986664438528E-58 1.1764066475882339E-60 
36 38:5.904503865919286E-17 6.040463910314404E-39 1.2549392676049332E-39 1.216427747569616E-49 
48 24:9.149137486180515E-19 2.74747999897877E-36 2.259579640078325E-33 9.91428631110843E-33 
36 39:4.8681514781273224E-14 2.762655561669729E-30 4.873980668849116E-33 2.0821402922989397E-32 
48 23:1.3737902873292437E-23 4.078421178452976E-46 2.2162044440524573E-42 1.2214142642618247E-41 
48 22:1.2535211158639567E-22 2.181262131941366E-24 7.979983892418064E-24 
48 21:2.309821060392601E-23 1.1445667083668907E-47 2.3788701328140533E-50 3.650444583187305E-49 
24 71:1.1667164090941592E-13 8.96840423183702E-23 3.097896206207233E-22 7.874381717170774E-22 
48 20:1.8214371645704373E-25 5.54125575699059E-45 1.0789913651910667E-48 2.587313229028617E-47 
24 70:1.2545273381272597E-13 2.7104026960395703E-22 1.064519037359672E-21 2.1519973139089153E-21 
36 40:5.0915727001122315E-21 7.518707816089809E-23 2.3193572656587608E-23 
36 41:8.304809160068024E-24 2.8693997021672153E-42 1.4439993533484426E-42 2.204009239655907E-42 
36 42:6.991057244207339E-15 1.1391404508529271E-39 9.778195406908602E-40 1.2094948967378296E-40 
36 43:2.8838250061400806E-15 6.450279334819388E-51 1.4945889565593162E-56 1.6080560970226047E-53 
36 44:7.820675439987315E-16 2.32959332456623E-41 2.851609012084301E-41 5.962508199728282E-41 
48 19:3.962333634286713E-19 5.205100889011643E-37 4.478325554191337E-39 7.972788863022887E-47 
36 45:1.562891527310147E-31 5.393641363315582E-35 5.818915801614764E-36 
48 18:4.092385724752216E-22 5.178525699793975E-39 1.0960892307430455E-44 2.1817224590908423E-45 
36 46:6.061946421187787E-26 8.262605819242236E-50 1.944252728838483E-45 8.126202756352263E-44 
48 17:9.01521710034126E-18 2.2853386189721322E-38 4.389818956039918E-41 4.524590366861397E-39 
36 47:1.1715896125375789E-30 8.225998501509372E-55 9.195975837615845E-50 5.779899085050224E-49 
48 16:9.01521710034126E-18 2.2853386189721322E-38 4.389818956039918E-41 4.524590366861397E-39 
24 69:8.8717173883982E-14 9.20685699362986E-23 3.226138402086695E-22 7.483849255573484E-22 
12 91:2.298193417211502E-35 2.2285928799932847E-41 
12 90:2.589380924400837E-31 1.1205336740689616E-41 
24 40:2.0235608116720607E-13 8.387350500688622E-16 8.99918235884809E-17 
24 42:2.1601270919022437E-27 6.874279123414072E-31 5.041511610193467E-36 
24 41:9.550002020786117E-16 2.6841635655372026E-31 3.33270378073538E-32 2.8839182731916296E-34 
24 44:3.065516994811243E-14 3.255758463207703E-30 2.635548114917443E-31 2.9654958542795585E-33 
24 43:5.045498776647174E-13 2.055372648504463E-31 7.142958182162987E-36 2.9737033548158444E-40 
24 46:1.5467874164094052E-17 2.007386750482657E-33 1.0448086004657135E-33 1.376279701669791E-35 
24 45:1.2097125198581095E-19 2.1339890007057207E-24 2.652452768010645E-26 
48 15:9.01521710034126E-18 2.2853386189721322E-38 4.389818956039918E-41 4.524590366861397E-39 
12 59:4.879289118533096E-37 3.277606270032985E-45 5.704243961735638E-45 
36 26:8.699017897947192E-14 6.10866544175939E-37 5.471900191819236E-38 6.063835078981648E-41 
48 14:1.7910439678188772E-17 5.900581714258305E-41 2.913321558242216E-41 1.4800600978369265E-41 
36 27:3.694976325713415E-13 1.4360405649496203E-31 4.01227083508209E-32 1.8669265708503157E-32 
48 13:2.848701684023708E-16 1.2251394327067468E-42 4.070839319520424E-43 1.44902089575795E-42 
12 57:2.4991994578075406E-19 1.9003861255934116E-40 1.5559586764783604E-40 
36 28:9.38546339734562E-15 1.1573819316849937E-43 4.2034993797741074E-47 9.655160621407276E-47 
48 12:5.104409160432909E-24 8.29424420858158E-52 2.19554001016588E-52 2.6937996640772295E-51 
12 58:2.523674286584778E-13 1.7414668420087236E-20 8.317167044398225E-22 
36 29:7.254171368880516E-13 2.0563364080371328E-42 3.9198742760145126E-46 2.5385970148325698E-46 
48 11:7.30829308371997E-15 3.9904174587001445E-31 5.912225283333296E-39 1.855396929656596E-41 
48 10:1.360730922147461E-22 7.110120311722714E-49 2.50988542882762E-60 1.1616336275558795E-59 
36 30:4.268141218751651E-17 2.0724793802093534E-36 1.037277286053156E-36 4.193589755547058E-36 
12 63:1.540515207192755E-29 4.277413518126451E-37 
36 31:2.9888981119639864E-15 5.659802211672683E-37 1.3934175223918646E-49 7.654489098636125E-45 
12 60:3.7112281094457757E-23 1.2369853601818086E-29 
36 32:2.6843967331660745E-15 3.7302934492331893E-42 2.685228364375717E-43 3.864675726006274E-52 
12 61:6.653966803147453E-13 2.082078114264574E-34 6.571503185069811E-46 
36 33:5.523857711786158E-25 3.6862014506135415E-37 1.2865878870971253E-37 
12 66:2.196648914837855E-31 5.1271385357694685E-42 
36 34:1.8195080473920978E-19 1.9170420665491503E-20 5.030599365162269E-31 
12 67:2.481859558473778E-29 1.941151599374489E-37 
36 35:2.0926406078524637E-40 4.315178901749379E-29 1.358170349160752E-27 2.500341979189012E-27 
12 64:3.0347388678001723E-17 1.2799037484028016E-25 
12 65:3.383417740014985E-17 1.40564327839904E-25 
24 37:3.1491853123047224E-13 6.775866839521602E-31 3.5885275308791662E-34 8.736402441109628E-38 
24 36:1.936348346219731E-15 8.112212698619958E-30 9.807574528146442E-31 6.274494259412977E-31 
24 39:2.480250701834563E-15 6.831391824210261E-18 2.42178780502212E-21 
24 38:3.783541163413201E-20 9.485880922846386E-32 8.707256487500662E-31 2.5257339339731452E-31 
24 51:1.2206869429236734E-18 3.2990887809063694E-31 4.1511532470924E-32 1.7268550039327607E-34 
24 50:4.6266908539220353E-17 2.4287983783968636E-17 1.7697889366623454E-17 
24 53:2.404836518403144E-28 9.130533456445841E-36 6.2818934455025075E-37 
24 52:4.80041628194008E-13 1.543647425673932E-30 1.013797305825771E-35 6.929197872267664E-38 
24 55:2.930101008216827E-14 1.233604429563168E-16 1.0275075624034298E-16 
24 54:2.7768010644879483E-31 1.2962487991867113E-37 1.8322545444370869E-40 
24 57:2.3320260401607925E-21 5.518448222796333E-44 2.183039697566041E-37 1.458432429575604E-35 
24 56:5.641918254538219E-16 8.766092452519298E-16 1.0778018199510659E-16 
36 15:1.2775953888769713E-29 6.729994994668234E-39 2.810042996110764E-38 
36 16:1.2775953888769713E-29 6.729994994668234E-39 2.810042996110764E-38 
12 68:2.564253226262758E-15 8.693965932654971E-37 4.135834133875526E-39 
36 17:1.2775953888769713E-29 6.729994994668234E-39 2.810042996110764E-38 
12 69:8.094958294083449E-23 7.960653739853322E-29 
36 18:7.544426205554363E-36 4.1028253698815817E-47 5.186907171303593E-43 5.322525236509698E-47 
36 19:6.0768458326726916E-15 2.0962469338456803E-39 3.4684151129930327E-40 3.4131699294590196E-52 
12 73:2.3946704097843356E-22 5.226475717923129E-28 
12 74:8.71153122736331E-23 7.316675837926736E-29 
12 71:8.71153122736331E-23 7.316675837926736E-29 
36 20:2.1811821287893625E-32 1.371056746783064E-48 3.629720478646508E-46 2.620570980889581E-47 
12 72:8.094958294083449E-23 7.960653739853322E-29 
36 21:2.3110020922908564E-19 6.29001545124154E-49 6.209246184600366E-45 8.920371700289438E-45 
12 77:2.409321109131777E-16 1.2977643887743777E-41 1.4855653693219796E-45 
36 22:1.1965385488268558E-23 1.6341397824390577E-25 2.320989439060863E-25 
12 78:1.7680945852258773E-17 3.3774952822416424E-40 9.329891779131186E-41 
36 23:5.380537342572989E-22 8.376780234846435E-40 2.9469046220041848E-37 8.536344615537669E-38 
12 75:5.942121576710595E-14 2.254979683327271E-39 8.046537149821084E-41 
36 24:2.897022293934222E-15 4.388968684032992E-29 2.5857823706619164E-27 6.909992631902928E-28 
12 76:3.087924403945818E-13 1.2047849106346201E-29 1.039002726506807E-30 
36 25:3.172540936463376E-14 8.111668640819258E-72 1.350227105270521E-65 1.8518250807537221E-60 
24 48:2.43427781767535E-18 1.2401564399344643E-30 2.1080685326294777E-32 2.2649670300972777E-38 
24 47:1.2130468169509759E-18 1.6150200368715744E-34 1.198061910668818E-35 1.9148580630920514E-36 
12 70:2.3946704097843356E-22 5.226475717923129E-28 
24 20:8.3608471135402E-20 2.9975641755037197E-34 7.933450849818285E-36 1.3458513261020279E-40 
24 22:2.641486117199377E-17 8.232760362746652E-18 4.086962198864007E-18 
24 21:4.893628927708708E-17 8.950605769499808E-33 1.5152476084773532E-39 3.5001958608082524E-40 
24 23:8.192966420752541E-100 4.684151129930329E-77 2.076505407934539E-57 5.484607827592746E-52 
12 37:1.4754458942289458E-23 3.482296359165198E-43 4.4717121032652794E-44 
12 38:1.6124396484453936E-40 5.4047634592127645E-42 6.9330295936354565E-40 
12 35:4.6024958262994435E-17 4.86260986081447E-27 7.433982472012112E-26 
12 36:2.1577176930705688E-19 2.212473224583951E-40 3.7698930848699085E-43 
12 39:9.302844334182064E-14 9.951827567875097E-30 1.594516830039452E-39 
12 40:4.56279515135688E-27 4.869060831879922E-27 1.1065047550651782E-25 
12 41:2.1752985322874988E-20 7.588440481631054E-39 7.822307613389419E-40 
36 10:4.264356130909634E-18 2.684381188657483E-43 2.7357480172979294E-46 8.715106464339342E-57 
36 11:3.378109290331005E-14 1.764573754029914E-40 8.322685344948191E-45 1.243389697721486E-41 
12 44:1.9059821486863336E-28 3.3806974510114808E-46 2.279594412681832E-42 
36 12:2.449643564417998E-19 1.3399677296001643E-44 1.0885897089135321E-48 3.640282972234399E-49 
12 45:4.2523635425313296E-23 1.1357517479799912E-39 1.3859406137593772E-42 
36 13:1.7296607877335173E-40 7.137385475832953E-43 6.697988851478438E-42 
12 42:5.904192975747458E-25 1.4931510895146073E-45 4.305525761914088E-46 
36 14:9.610781049378686E-35 1.4153819130315834E-41 2.486017714521991E-42 
12 43:1.418863882956068E-28 1.0194166456815801E-52 4.2524568095828785E-51 
24 15:6.523657187625328E-23 3.8534292740403594E-28 1.232081067721206E-33 
24 14:1.651394186975567E-25 1.2719371877496837E-33 1.0826983401573725E-35 
24 17:6.523657187625328E-23 3.8534292740403594E-28 1.232081067721206E-33 
24 16:6.523657187625328E-23 3.8534292740403594E-28 1.232081067721206E-33 
24 19:2.7563755801987832E-14 1.5410825817563428E-30 2.6540149911240858E-31 1.7115825242416613E-31 
24 18:1.6071545155243009E-15 3.182279571095919E-26 1.3252470799640611E-28 1.5688917076264469E-30 
24 31:6.787890516917088E-22 2.512824219587946E-35 2.116035093282596E-36 
24 30:4.5718498276114E-16 1.781493951631707E-33 3.1317132846479326E-32 4.4095496134080716E-31 
24 33:4.238264673238885E-22 7.084495285350545E-31 3.519937386719394E-30 
24 32:2.8311368942693617E-19 1.7231087773622214E-32 1.560925146973329E-33 2.773808746584094E-36 
24 35:1.004695996045477E-15 4.4579863021790295E-28 4.6008714251516365E-27 2.1794100548099373E-27 
24 34:1.2213320400302185E-22 2.2664282139048737E-22 1.1919529187923782E-23 
12 48:3.9678290850191354E-22 6.913031583332556E-41 1.5723814498052274E-39 
12 46:4.577531345501575E-24 2.3627963949175675E-44 8.040707959099289E-43 
12 47:2.803848509437071E-27 4.914380846678294E-49 2.1176517221761067E-47 
12 51:1.1986370574867017E-22 7.403888303379064E-42 4.7696770162004866E-42 
12 52:1.9697845841999396E-29 3.0305573949890722E-49 1.2606985080380653E-51 
12 50:1.2071321314319291E-19 3.540813661757711E-26 5.464120165269216E-24 
12 55:1.403863432165319E-13 7.289605076214726E-29 1.0720503517722294E-26 
12 56:5.717938673804705E-15 7.33719458926745E-16 1.6521947291680267E-15 
12 53:6.478399350861322E-31 1.0293340421629251E-48 1.4935707912465763E-55 
12 54:1.0223778745682513E-32 4.562188915521814E-59 2.451936379435237E-52 
24 26:6.112271767752607E-15 1.86691879859602E-31 1.6358963119098916E-33 3.697471219342343E-35 
24 25:2.3640399556048835E-13 1.8564029385339043E-31 1.0673869991947945E-38 3.8181276950291766E-40 
24 28:1.2399854503399585E-13 7.500155445085915E-28 3.599020074178395E-32 1.1855485812527008E-35 
24 27:1.169180213705904E-13 4.109245251929851E-24 9.925557348355546E-24 1.0946520672641976E-24 
24 29:3.011538688727433E-16 2.577986799603304E-40 1.8069714012130935E-37 8.98503685602987E-38 
12 15:5.8811326972520415E-22 3.191443058910578E-42 9.549069350270629E-39 
19 6:1.9374986398554983E-19 4.0455749447392723E-26 
12 16:5.8811326972520415E-22 3.191443058910578E-42 9.549069350270629E-39 
19 5:1.088877282322474E-19 1.3631057306385373E-26 
12 13:8.98363785025664E-32 1.0541119888576962E-46 3.093846861719161E-46 
19 4:4.751023605890747E-21 3.2068554391790015E-46 2.032141380414541E-57 
12 14:1.5830916162247363E-22 1.0044239671451265E-41 1.1319355711207902E-42 
19 3:1.1263784092993468E-15 7.394429469901168E-36 1.787828338882723E-35 
12 19:1.5328983979829446E-22 7.501585539876328E-41 1.3217806545481676E-39 
19 2:1.612346381393845E-18 4.5003139990735477E-35 4.030698850017254E-38 
19 1:8.811871030321119E-19 5.596971307946042E-40 2.9863021790292146E-47 
12 17:5.8811326972520415E-22 3.191443058910578E-42 9.549069350270629E-39 
19 0:5.879236267203885E-20 8.83922936544207E-40 3.978803508084699E-43 
12 18:4.066109240588578E-32 1.7856987412056942E-40 
12 22:9.923692007324572E-18 1.2385242665323622E-26 4.517747165458858E-25 
12 23:5.256266768638643E-18 5.654159555053986E-41 7.601008216827241E-44 
12 20:2.579004964916044E-22 2.6549010281137983E-44 7.481160055587163E-47 
12 21:8.669871944338224E-40 1.4941303935558685E-66 8.247139033193743E-60 
24 11:6.710331191300049E-15 1.3338276487065414E-37 6.512216429302021E-32 2.4357001402114675E-30 
24 10:1.3189049204587496E-20 3.923029811258577E-37 1.1457935005300678E-34 2.0505693953497048E-34 
24 13:5.380568431590172E-26 1.9717820535539411E-31 2.0830496460515397E-33 
24 12:1.9008757776140423E-17 5.1876533077159827E-33 1.2446488029173934E-34 2.276516599980725E-37 
12 26:4.5242991758301545E-26 5.6289230453557675E-42 1.6063228843146583E-41 
12 27:5.141190771536139E-38 1.0912322753740787E-36 3.177437456669682E-35 
12 24:2.505028648529334E-17 1.7389952651426828E-30 1.3655695352502821E-33 
12 25:2.6753031956400762E-30 6.006981038808419E-50 9.096801872802394E-48 
12 28:1.661855641257613E-33 2.3881417161759264E-48 3.5619775102049695E-46 
12 29:1.1811417130670249E-28 4.626667537159148E-50 1.0198596641764363E-48 
12 30:1.1941213777408855E-19 4.5055758152317536E-38 3.6137562683230894E-39 
12 33:1.7088000572037916E-14 2.268713256667817E-35 5.508888350012591E-37 
12 34:1.1575606935337954E-22 1.9685021622411453E-24 
19 9:4.596332428642933E-18 1.994274957485769E-32 3.571047730968081E-32 
12 31:5.065520103712961E-22 5.943450632195164E-62 2.6799354592003284E-53 
19 8:1.2247207429031545E-13 2.3158364344627974E-25 8.32268534494819E-28 
12 32:1.1863180344279777E-43 7.84119419132803E-47 1.233099233033946E-44 
19 7:8.810316579461973E-20 1.1909969315140041E-26 
17 14:2.070450821838169E-36 4.394308222734154E-59 1.6385855118962125E-53 5.443982254388992E-52 
17 15:0.0 0.0 0.0 0.0 
17 16:0.0 0.0 0.0 0.0 
17 10:2.224069427993173E-15 7.254723198935513E-49 4.828124368504339E-58 4.345187575585173E-60 
17 11:6.701136614468207E-27 4.35410235126237E-37 3.925003963849691E-38 
17 12:8.205946085426401E-22 3.208946175584551E-59 2.0331206844558024E-49 3.699344332627612E-49 
17 13:2.398385547337692E-34 2.5159020322890535E-54 3.924211193911527E-50 2.856559938070678E-49 
17 18:1.3390039700674943E-13 8.519556546258903E-47 1.3284414764796041E-45 3.8109927655857017E-45 
17 19:2.3601849174742036E-28 4.452942109141104E-45 1.4768993057822463E-40 5.427388491467619E-56 
17 25:6.653275072515133E-14 1.1174092278420803E-46 4.306411798903801E-43 7.4437755124247255E-53 
17 26:2.6468722894263143E-29 3.757776140422873E-47 1.151070861196865E-42 1.1662967073621902E-41 
17 27:2.0142418787714863E-19 2.2020894928448627E-40 1.0029472388289389E-35 1.1773099916992323E-35 
17 28:4.11202771896772E-34 1.3077595077986798E-60 2.9058748915770524E-52 4.389862493277E-51 
17 21:4.580181684216416E-19 2.4284097656820773E-54 4.9463403563423155E-46 3.376694740049183E-46 
17 22:2.7140712000671527E-24 3.6368243190728014E-31 3.1889248485187635E-28 4.321202398828566E-28 
17 23:9.512772922709594E-30 1.2184485336865045E-36 4.941000817641152E-43 
17 24:5.862106218736107E-23 7.075098629907013E-26 3.3115399322881203E-32 
17 20:2.097949057536444E-37 6.185082245994957E-47 5.926748057713651E-46
[truncated: 215,738 more chars]
