# Supplementary material for: Ancient origins of arthropod moulting pathway components
Source: eLife. 2019 Jul 3;8:e46113. doi: 10.7554/eLife.46113 (PMC6660194; doi:10.7554/eLife.46113)
Supplement: Figure 2—source data 1. — Compressed. zip file containing the 3D-cluster map of the PTTH and trunk ligands in. rtf format, the torso receptor proteins in fasta format, the multiple sequence alignment of the receptor (trimmed and untrimmed), and the tree files genereted by RAxML, PhyML and mrbayes programs. The 3D cluster peptide map can be visualised and manipulated using the program clans (Frickey and Lupas, 2004; see ftp://ftp.tuebingen.mpg.de/pub/protevo/CLANS/). The multiple sequence alignment files can be viewed with aliview (Larsson, 2014). The phylogenetic tree files can be viewed using Figtree (http://tree.bio.ed.ac.uk/software/figtree/) or TreeGraph2 (Stöver and Müller, 2010). [file elife-46113-fig2-data1.zip › ptth-trunk-torso-receptor.fasta.aln]

>Ophionereis_fasciata.Ofas11611-PTTH
------------------------------------------------------------
------------------------------------------------------------
------------------------------------------------------------
------------------------------------------------------------
------------------------------------------------------------
------------------------------------------------------------
------------------------------------------------------------
------------------------------------------------------------
------------------------------------------------------------
------------------------------------------------------------
------------------------------------------------------------
------------------------------------------------------------
------------------------------------------------------------
------------------------------------------------------------
------------------------------------------------------------
------------------------------------------------------------
------------------------------------------------------------
------------------------------------------------------------
------------------------------------------------------------
------------------------------------------------------------
------------------------------------------------------------
------------------------------------------------------------
------------------------------------------------------------
------------------------------------------------------------
------------------------------------------------------------
------------------------------------------------------------
------------------------------------------------------------
------------------------------------------------------------
------------------------------------------------------------
------------------------------------------------------------
------------------------------------------------------------
------------------------------------------------------------
------------------------------------------------------------
------------------------------------------------------------
------------------------------------------------------------
------------------------------------------------------------
------------------------------------------------------------
------------------------------------------------------------
------------------------------------------------------------
------------------------------------------------------------
------------------------------------------------------------
------------------------------------------------------------
------------------------------------------------------------
-------------------------------------EDTQKQEFMREIKLMKNLGYHAN
VVSLIACCTRQ---DPICLVVEHCS-NGDLLNFLRSRRPHYFQGGH--------------
------------------------------------------------------------
------------------------------------------------------------
------------------------------------------------------------
------------REYSKECLSSRELLSFARQIVLGMEYLSQKGF-VHRDLAARNVLVMED
---QTLKIGDFG--LTRFVY-DDKV-----Y---VHR-KGGRLPIKWMSLESVFD-----
--------QVFTTKSDVWSFGILLFEIISLG-SAP--YPGVSN-HDIPRFL-------KK
GYRMDCPD----GCSEELYAIMESCWRPFPDDRPTFTDLRYH------------------
------------------------------------------------------------
------------------------------------------------------------
------------------------------------------------------------
------------------------------------------------------------
------------------------------------------------------------
------------------------------------------------------------
------------------------------------------------------------
------------------------------------------------------------
------------------------------------------------------------
------------------------------------------------------------
------------------------------------------------------------
------------------------------------------------------------
------------------------------------------------------------
------------------------------------------------------------
------------------------------------------------------------
-
>Branchiostoma_floridae.Brafl1_237501-PTTH
------------------------------------------------------------
------------------------------------------------------------
------------------------------------------------------------
------------------------------------------------------------
------------------------------------------------------------
------------------------------------------------------------
------------------------------------------------------------
------------------------------------------------------------
------------------------------------------------------------
------------------------------------------------------------
------------------------------------------------------------
------------------------------------------------------------
------------------------------------------------------------
------------------------------------------------------------
------------------------------------------------------------
------------------------------------------------------------
------------------------------------------------------------
------------------------------------------------------------
------------------------------------------------------------
------------------------------------------------------------
------------------------------------------------------------
------------------------------------------------------------
------------------------------------------------------------
------------------------------------------------------------
------------------------------------------------------------
------------------------------------------------------------
------------------------------------------------------------
------------------------------------------------------------
------------------------------------------------------------
------------------------------------------------------------
------------------------------------------------------------
------------------------------------------------------------
------------------------------------------------------------
------------------------------------------------------------
------------------------------------------------------------
------------------------------------------------------------
------------------------------------------------------------
------------------------------------------------------------
------------------------------------------------------------
------------------------------------------------------------
------------------------------------------------------------
------------------------------------------------------------
------------------------------------------------------------
------------------------------------------------------------
------------------------------------------------------------
------------------------------------------------------------
------------------------------------------------------------
------------------------------------------------------------
----------------EGSLTQMNLLSFARQIAVGMEFLWQKGF-VHRDLAARNVLVGDE
---GVVKIGDFG--LTRYIY-TDKI-----Y---VSK-RGGKLPIKWMSPEAIFD-----
--------QTFTTQSDIWSFGVVLWELATLG-GCP--YPGIQN-RDMLGLL-------QR
GYRMEQPE----NCPDEMYQLMLTCWHELPEDRPSFTDIRNFL-----------------
------------------------------------------------------------
------------------------------------------------------------
------------------------------------------------------------
------------------------------------------------------------
------------------------------------------------------------
------------------------------------------------------------
------------------------------------------------------------
------------------------------------------------------------
------------------------------------------------------------
------------------------------------------------------------
------------------------------------------------------------
------------------------------------------------------------
------------------------------------------------------------
------------------------------------------------------------
------------------------------------------------------------
-
>Branchiostoma_belcheri.226870F.t1-PTTH
------------------------------------------------------------
------------------------------------------------------------
------------------------------------------------------------
------------------------------------------------------------
------------------------------------------------------------
------------------------------------------------------------
------------------------------------------------------------
------------------------------------------------------------
------------------------------------------------------------
------------------------------------------------------------
------------------------------------------------------------
------------------------------------------------------------
------------------------------------------------------------
------------------------------------------------------------
------------------------------------------------------------
------------------------------------------------------------
------------------------------------------------------------
------------------------------------------------------------
------------------------------------------------------------
------------------------------------------------------------
------------------------------------------------------------
------------------------------------------------------------
------------------------------------------------------------
------------------------------------------------------------
------------------------------------------------------------
------------------------------------------------------------
------------------------------------------------------------
------------------------------------------------------------
------------------------------------------------------------
------------------------------------------------------------
------------------------------------------------------------
------------------------------------------------------------
------------------------------------------------------------
------------------------------------------------------------
------------------------------------------------------------
------------------------------------------------------------
------------------------------------------------------------
------------------------------------------------------------
------------------------------------------------------------
------------------------------------------------------------
------------------------------------------------------------
------------------------------------------------------------
---------------LTLYETLG--------RGA----------------FGKVVRGVLM
GSVPTHRKASSPIATEKAKSFNVTVAVKMLH---ELAGECQVQAFLEEIQLMKRVGYHPN
VVSLLACCTTG---SPICLVVEHMP-QGDLLRYLRSKRSQVYAGSGDE------------
------------------------------------------------------------
------------------------------------------------------------
------------------------------------------------------------
------------LLGGEGSLTQMNLLSFARQIAVGMEFLWQKGF-VHRDLAARNVLVGDD
---GVVKIGDFG--LTRYVY-TDKI-----Y---VSK-RGGKLPIKWMSPEAIFD-----
--------QTFTAQSDIWSFGVVLWELSTLG-GCP--YPGIQN-RDMLALL-------QR
GHRMEQPE----NCPDEMYQLMLTCWHERPEDRPSFTDIRNFL-----------------
------------------------------------------------------------
------------------------------------------------------------
------------------------------------------------------------
------------------------------------------------------------
------------------------------------------------------------
------------------------------------------------------------
------------------------------------------------------------
------------------------------------------------------------
------------------------------------------------------------
------------------------------------------------------------
------------------------------------------------------------
------------------------------------------------------------
------------------------------------------------------------
------------------------------------------------------------
------------------------------------------------------------
-
>Branchiostoma_belcheri.226870F.t2-PTTH
------------------------------------------------------------
------------------------------------------------------------
------------------------------------------------------------
------------------------------------------------------------
------------------------------------------------------------
------------------------------------------------------------
------------------------------------------------------------
------------------------------------------------------------
------------------------------------------------------------
------------------------------------------------------------
------------------------------------------------------------
------------------------------------------------------------
------------------------------------------------------------
------------------------------------------------------------
------------------------------------------------------------
------------------------------------------------------------
------------------------------------------------------------
------------------------------------------------------------
------------------------------------------------------------
------------------------------------------------------------
------------------------------------------------------------
------------------------------------------------------------
------------------------------------------------------------
------------------------------------------------------------
------------------------------------------------------------
------------------------------------------------------------
------------------------------------------------------------
------------------------------------------------------------
------------------------------------------------------------
------------------------------------------------------------
------------------------------------------------------------
------------------------------------------------------------
------------------------------------------------------------
------------------------------------------------------------
------------------------------------------------------------
------------------------------------------------------------
------------------------------------------------------------
------------------------------------------------------------
------------------------------------------------------------
------------------------------------------------------------
------------------------------------------------------------
------------------------------------------------------------
---------------LTLYETLG--------RGA----------------FGKVVRGVLM
GSVPTHRKASSPIATEKAKSFNVTVAVKMLH---ELAGECQVQAFLEEIQLMKRVGYHPN
VVSLLACCTTG---SPICLVVEHMP-QGDLLRYLRSKRSQVYAGSGDE------------
------------------------------------------------------------
------------------------------------------------------------
------------------------------------------------------------
------------LLGGEGSLTQMNLLSFARQIAVGMEFLWQKGF-VHRDLAARNVLVGDD
---GVVKIGDFG--LTRYVY-TDKI-----Y---VSK-RGGKLPIKWMSPEAIFD-----
--------QTFTAQSDIWSFGVVLWELSTLG-GCP--YPGIQN-RDMLALL-------QR
GHRMEQPE----NCPDEMYQLMLTCWHERPEDRPSFTDIRNFL-----------------
------------------------------------------------------------
------------------------------------------------------------
------------------------------------------------------------
------------------------------------------------------------
------------------------------------------------------------
------------------------------------------------------------
------------------------------------------------------------
------------------------------------------------------------
------------------------------------------------------------
------------------------------------------------------------
------------------------------------------------------------
------------------------------------------------------------
------------------------------------------------------------
------------------------------------------------------------
------------------------------------------------------------
-
>leptochitonRugatus.15826-PTTH 
------------------------------------------------------------
------------------------------------------------------------
------------------------------------------------------------
------------------------------------------------------------
------------------------------------------------------------
------------------------------------------------------------
------------------------------------------------------------
------------------------------------------------------------
------------------------------------------------------------
------------------------------------------------------------
------------------------------------------------------------
------------------------------------------------------------
------------------------------------------------------------
------------------------------------------------------------
------------------------------------------------------------
------------------------------------------------------------
------------------------------------------------------------
------------------------------------------------------------
------------------------------------------------------------
------------------------------------------------------------
------------------------------------------------------------
------------------------------------------------------------
------------------------------------------------------------
------------------------------------------------------------
------------------------------------------------------------
------------------------------------------------------------
------------------------------------------------------------
------------------------------------------------------------
------------------------------------------------------------
------------------------------------------------------------
------------------------------------------------------------
------------------------------------------------------------
------------------------------------------------------------
------------------------------------------------------------
------------------------------------------------------------
------------------------------------------------------------
------------------------------------------------------------
------------------------------------------------------------
------------------------------------------------------------
------------------------------------------------------------
------------------------------------------------------------
------------------------------------------------------------
------------------------------------------------------------
------------------------------------------------------------
---STSSYSSTNAPSDLSVTSSSCE-----------------------------------
------------------------------------------------------------
------------------------------------------------------------
------------------------------------------------------------
---RTFDCTLDSTKNEEHVLPETQLLSYAWQIAEGMEYLAQKKF-VHRDLAARNVLLYDK
---KSVKISDFG--LTRDVY-ETSV-----Y---KPS-SGKRVPYKWMPLEAIFD-----
--------QTFTTKSDVWSFGVVLWEIMTLG-GAP--YPGMES-RELLSLL-------KN
GFRMEKPE----NCKDEIYQLMLQCWHPKPEDRPAFTKIRNTLDGMLE-ANQP-------
------------------------------------------------------------
------------------------------------------------------------
------------------------------------------------------------
------------------------------------------------------------
-----------------------YMDL-EGDRSTTDLEVNKQYMNYDPDSGIESSQCGMT
T-----------------------------------------------------------
-------FLGPAKTTDEDMWTGAHGEHKVDLNRTLESNESDIFDQTVDCVSSFVDQTMEN
ESVFVDPIGQTLSEDQTLRRAPGCAKRSVINDLIRPSSKCVDKAIMVKAAAEQRQMMSLL
DSVGVGVSGMPGIEVLRSGLEESSKDLESFGRWSSALKLDFTNRDDSHV-----------
------------------------------------------------------------
------------------------------------------------------------
------------------------------------------------------------
------------------------------------------------------------
------------------------------------------------------------
------------------------------------------------------------
-
>patinopectenYessoensis.PY_T17580-PTTH 
------------------------------------------------------------
------------------------------------------------------------
------------------------------------------------------------
------------------------------------------------------------
------------------------------------------------------------
------------------------------------------------------------
------------------------------------------------------------
------------------------------------------------------------
------------------------------------------------------------
------------------------------------------------------------
------------------------------------------------------------
------------------------------------------------------------
------------------------------------------------------------
------------------------------------------------------------
------------------------------------------------------------
------------------------------------------------------------
------------------------------------------------------------
------------------------------------------------------------
------------------------------------------------------------
------------------------------------------------------------
------------------------------------------------------------
------------------------------------------------------------
------------------------------------------------------------
------------------------------------------------------------
------------------------------------------------------------
------------------------------------------------------------
------------------------------------------------------------
------------------------------------------------------------
------------------------------------------------------------
------------------------------------------------------------
------------------------------------------------------------
------------------------------------------------------------
------------------------------------------------------------
------------------------------------------------------------
------------------------------------------------------------
------------------------------------------------------------
------------------------------------------------------------
------------------------------------------------------------
------------------------------------------------------------
------------------------------------------------------------
------------------------------------------------------------
------------------------------------------------------------
------------------------------------------------------------
------------------------------------------------------------
------------------------------------------------------------
------------------------------------------------------------
------------------------------------------------------------
------------------------------------------------------------
-------------ESDTQPITQTRLLSYARQIAIGMEYLAEKKY-VHRDLAARNILMSDF
---DCLKLSDFG--LTRDVY-ETNI-----Y---QPT-SARKLPYKWMAIEAIYD-----
--------QIFTTKSDVWSFGIVLWEIVTFG-GSP--YPGIPN-KDLFRLL-------KD
GYRMENPG----NCSADIYQLMLSCWHPKPQGRPAFINLRQKLEAMLE-VTEA-------
------------------------------------------------------------
------------------------------------------------------------
------------------------------------------------------------
------------------------------------------------------------
-----------------------YINL--------SVSVSDDYYHSDSFRLANNRNEPSA
NE----------------------------------------------------------
------------------------------------------------------------
------------------------------------------------------------
------------------------------------------------------------
------------------------------------------------------------
------------------------------------------------------------
------------------------------------------------------------
------------------------------------------------------------
------------------------------------------------------------
------------------------------------------------------------
-
>biomphalariaGlabrata.BGLB000997-PA-PTTH 
------------------------------------------------------------
------------------------------------------------------------
------------------------------------------------------------
------------------------------------------------------------
------------------------------------------------------------
------------------------------------------------------------
------------------------------------------------------------
------------------------------------------------------------
------------------------------------------------------------
------------------------------------------------------------
------------------------------------------------------------
------------------------------------------------------------
------------------------------------------------------------
------------------------------------------------------------
------------------------------------------------------------
------------------------------------------------------------
------------------------------------------------------------
------------------------------------------------------------
------------------------------------------------------------
------------------------------------------------------------
------------------------------------------------------------
------------------------------------------------------------
------------------------------------------------------------
------------------------------------------------------------
------------------------------------------------------------
------------------------------------------------------------
------------------------------------------------------------
------------------------------------------------------------
------------------------------------------------------------
------------------------------------------------------------
------------------------------------------------------------
------------------------------------------------------------
------------------------------------------------------------
------------------------------------------------------------
------------------------------------------------------------
------------------------------------------------------------
------------------------------------------------------------
------------------------------------------------------------
------------------------------------------------------------
------------------------------------------------------------
------------------------------------------------------------
------------------------------------------------------------
------------------------------------------------------------
------------------------------------------------------------
------------------------------------------------------------
------------------------------------------------------------
------------------------------------------------------------
------------------------------------------------------------
--------------------------------------------------------MVSS
---KCVKISDFG--LSRDVY-ETNA-----Y---QPT-SARKLPFKWMPIESIFD-----
--------QVFTIKSDVWSYGILLWEIVTLG-GCP--YPGVPN-CDLFRLL-------SE
GYRLERPN----NCSADM------------------------------------------
------------------------------------------------------------
------------------------------------------------------------
------------------------------------------------------------
------------------------------------------------------------
------------------------------------------------------------
------------------------------------------------------------
------------------------------------------------------------
------------------------------------------------------------
------------------------------------------------------------
------------------------------------------------------------
------------------------------------------------------------
------------------------------------------------------------
------------------------------------------------------------
------------------------------------------------------------
------------------------------------------------------------
-
>lottiaGigantea.Lotgi154120-PTTH 
------------------------------------------------------------
------------------------------------------------------------
------------------------------------------------------------
------------------------------------------------------------
------------------------------------------------------------
------------------------------------------------------------
------------------------------------------------------------
------------------------------------------------------------
------------------------------------------------------------
------------------------------------------------------------
------------------------------------------------------------
------------------------------------------------------------
------------------------------------------------------------
------------------------------------------------------------
------------------------------------------------------------
------------------------------------------------------------
------------------------------------------------------------
------------------------------------------------------------
------------------------------------------------------------
------------------------------------------------------------
------------------------------------------------------------
------------------------------------------------------------
------------------------------------------------------------
------------------------------------------------------------
------------------------------------------------------------
------------------------------------------------------------
------------------------------------------------------------
------------------------------------------------------------
------------------------------------------------------------
------------------------------------------------------------
------------------------------------------------------------
------------------------------------------------------------
------------------------------------------------------------
------------------------------------------------------------
------------------------------------------------------------
------------------------------------------------------------
------------------------------------------------------------
------------------------------------------------------------
------------------------------------------------------------
------------------------------------------------------------
------------------------------------------------------------
------------------------------------------------------------
------------------------------------------------------------
------------------------------------ALEEERRNLLLEIEAMKQLGHHRN
LISLIACCSIG---KDICLVMDYCP-LGDLRNFLRKDRMHNMQLPYP-------------
------------------------------------------------------------
------------------------------------------------------------
------------------------------------------------------------
------------AHKAAAQIDPSTLLSYARQIVLGMEYLTDKKF-VHRDLATRNILLSNE
---KLLKISDFG--LTRDVY-LTNM-----Y---RPT-SSRKLPYKWMPLETIFD-----
--------QIFTMKSDVWSFGIVLWEIVTLG-GCP--YPGIPN-EDLFKLL-------KD
GYRMEKPE----NCGNELYQMMLACWHPTPSNRPTFKQLHYDLDKLLE-AT---------
------------------------------------------------------------
------------------------------------------------------------
------------------------------------------------------------
------------------------------------------------------------
------------------------------------------------------------
------------------------------------------------------------
------------------------------------------------------------
------------------------------------------------------------
------------------------------------------------------------
------------------------------------------------------------
------------------------------------------------------------
------------------------------------------------------------
------------------------------------------------------------
------------------------------------------------------------
------------------------------------------------------------
-
>modiolusPhilippinarum.59076-0.10-PTTH 
------------------------------------------------------------
------------------------------------------------------------
------------------------------------------------------------
------------------------------------------------------------
------------------------------------------------------------
------------------------------------------------------------
------------------------------------------------------------
------------------------------------------------------------
------------------------------------------------------------
------------------------------------------------------------
------------------------------------------------------------
------------------------------------------------------------
------------------------------------------------------------
------------------------------------------------------------
------------------------------------------------------------
------------------------------------------------------------
------------------------------------------------------------
------------------------------------------------------------
------------------------------------------------------------
------------------------------------------------------------
------------------------------------------------------------
------------------------------------------------------------
------------------------------------------------------------
------------------------------------------------------------
------------------------------------------------------------
------------------------------------------------------------
----------------------------------------------MFSVFQRSHGDICM
SSCSLIF---RNQSFTEDKIDYGINVTTPRVICQQVKNNST-------------------
---------------IRLFLNWNVNMNNDTSLVFVVSVLH---GQNSSVWKTLGQIKRSV
VPINKLSFDTYYMFRVTVVGKDGIRGPFKKSEWIQTMKATSSFTPLTDIDIAGQTVHNGK
ISALVKWNSGTDPPCYFILHWMTDNPRHFDHNSDTLEVPPIPKYWINNLHFGSNYELHFS
SYGTPYFKKSSSSIVTKFTTAECLEVTHYNYSLCAPDVPRNV---TVHTAQNVENSSCTV
NVSWSPPLYADSN--------------------------------------GKMLSYLVT
WHKI---IPIHLSKYIEPHYAA-QELDGI-------------------------------
------------------------------------------------------------
------------------------------------------------------------
---------------------TRQLEIKDINWNFNYSLTVQAVSSKGKSKAVILFVSHEE
CQQPNAAKLRYPEEG--KSSLHMILGGSFGILLTIMVITSSILLII------------KF
-KKTKTYSGEGRTEELNPLYA---------------------------------------
------------------------------------------------------------
------------------------------------------------------------
-----------------------------------------------RG--TDYVTHLEA
-DSSYEIEF----SSLTLLDVLG--------EGA----------------FGKVYKAKLN
DRKISQGK--DL-----------IVAVKMLK---EVFDLHEKKSLLMEIEFMKQLGSHPH
IVSFIGCCK-K---DTVCLLMDYCR-LGDLRTFLLRHRLRQQADYRTFRLNSEGDSGLNS
SAESAS------------------------------------------------------
------------------------------------------------------------
------------------------------------------------------------
------------SSQSSSSLHQERLLSYARQIALAMEYMASKKF-IHRDLAARNILMCDE
---ERLKVSDFG--LTRDIY-ERNL-----Y---QPT-SARKLPYKWMALEAIFD-----
--------QVFTIKSDVWSFGIVLWEIVTLG-GSP--YPGIPN-KDLFNLL-------KE
GYRMEKPD----NCSIEVYQLMLSVWHPNPYCRPSFTELRKKLEGMLE-QTKP-------
------------------------------------------------------------
------------------------------------------------------------
------------------------------------------------------------
------------------------------------------------------------
-----------------------YINL--------SVSISNDYYESSSFSENSDRGSLHP
YNNDKTAYVEMATKDSILTYETPS------------------------------------
------------------------------------------------------------
------------------------------------------------------------
------------------------------------------------------------
------------------------------------------------------------
------------------------------------------------------------
------------------------------------------------------------
------------------------------------------------------------
------------------------------------------------------------
------------------------------------------------------------
-
>bathymodiolusPlatifrons.18776-2.3-PTTH 
------------------------------------------------------------
------------------------------------------------------------
------------------------------------------------------------
------------------------------------------------------------
------------------------------------------------------------
------------------------------------------------------------
------------------------------------------------------------
------------------------------------------------------------
------------------------------------------------------------
------------------------------------------------------------
------------------------------------------------------------
------------------------------------------------------------
------------------------------------------------------------
------------------------------------------------------------
------------------------------------------------------------
------------------------------------------------------------
------------------------------------------------------------
------------------------------------------------------------
------------------------------------------------------------
------------------------------------------------------------
------------------------------------------------------------
------------------------------------------------------------
------------------------------------------------------------
------------------------------------------------------------
------------------------------------------------------------
------------------------------------------------------------
------------------------------------------------------------
------------------------------------------------------------
------------------------------------------------------------
------------------------------------------------------------
------------------------------------------------------------
------------------------------------------------------------
------------------------------------------------------------
------------------------------------------------------------
------------------------------------------------------------
------------------------------------------------------------
------------------------------------------------------------
------------------------------------------------------------
------------------------------------------------------------
------------------------------------------------------------
------------------------------------------------------------
------------------------------------------------------------
------------------------------------------------------------
------------------------------------------------------------
------------------------------------------------------------
------------------------------------------------------------
------------------------------------------------------------
------------------------------------------------------------
--------------------------------------MSSKKF-IHRDLAARNILMCDE
---ERLKVSDFG--LTRDIY-ERNL-----Y---QPT-SARRLPYKWMALEAIFD-----
--------QVFTIKSDVWSFGIVLWEIVTLG-GSP--YPGIPN-KDLFNLL-------KE
GYRMEKPE----NCSLEIYQLMLSVWHPNPYCRPSFTELRKKLEAMLE-QSKP-------
------------------------------------------------------------
------------------------------------------------------------
------------------------------------------------------------
------------------------------------------------------------
-----------------------YINL--------SINISKDYYETSSFSDNSDRGSLNT
NDNDQTAYVEMSTKNSILSYETPCNG----------------------------------
------------------------------------------------------------
------------------------------------------------------------
------------------------------------------------------------
------------------------------------------------------------
------------------------------------------------------------
------------------------------------------------------------
------------------------------------------------------------
------------------------------------------------------------
------------------------------------------------------------
-
>laevipilinaHyalina.41579-PTTH 
------------------------------------------------------------
------------------------------------------------------------
------------------------------------------------------------
------------------------------------------------------------
------------------------------------------------------------
------------------------------------------------------------
------------------------------------------------------------
------------------------------------------------------------
------------------------------------------------------------
------------------------------------------------------------
------------------------------------------------------------
------------------------------------------------------------
------------------------------------------------------------
------------------------------------------------------------
------------------------------------------------------------
------------------------------------------------------------
------------------------------------------------------------
------------------------------------------------------------
------------------------------------------------------------
------------------------------------------------------------
------------------------------------------------------------
------------------------------------------------------------
------------------------------------------------------------
-------------------------------------------------MRCVCLLIL--
-----------------LCYVRSE------------------------------------
-------------------IPPTEDPEYRRILLQARCSAKCLDQYGSPMSQDAMGLSDFY
LPHICQGVTEM-------------------ECRQCTLPCDWMILANVDLCHAQCDNVVCR
RSCDFIYNIEKDEINGKNNMGFKVNTTKPVAMCKESPPRQSHPARSHLSRNGQMANGNRR
RSKKTRDTYDDAKMYLRWNVLNEHEMVIQRPLMFVIGVKERNADNQESDWITKGKNTHSI
VPFEGLRPTSAFKFRVTTVSAEGATGAPVDSSWIKPLPEGELGSRPTAVRVMRQFLGEGS
MSAIVEWSVKQDASCFYRLYWMT--PKSPDYHQRDISFEPEFRYRIDRLQFSSNYTLQLS
AYDRP-FQHHTRPASFWFITPSCLQATGYNFSLCAPGEPRDVRYDRLDPCPEHGNSTCAV
HLWWMPPSNTTTD--------------------------------------NLVDYYALE
WRTN---PTLDRSQHVAPHHGA-KIISAN-------------------------------
------------------------------------------------------------
------------------------------------------------------------
---------------------ITDVVIEGLHPGTRYTITVRAVSVGGIGTSAVYTV----
-DTSGTGIMKGNNDI--QTADENVDVSKNGNLLYLIILPVGLLLVLGPLILGFFLCRKRE
-RKHRLNAKWNAMEEINPLYN---------------------------------------
------------------------------------------------------------
------------------------------------------------------------
-----------------------------------------------RQLLGDDDGGVAF
-IDEYEIDY----NRLLMMKTLG--------EGA----------------FGKVVKAELL
PSTGSRAS--GT-----------IVAVKMLK---AHHGPDDSRNLFLEIEAMKMLGRFPH
IVSILGCCTVG---KHLCLVMDYCA-LGDLRNHLRNLRLGHNYAHRKPQWNAPQFDSGIT
QHTSSNFERSMQSAGYSSSNSANFSKGVASKDAERISFLDSNEEQTVLDDQR--------
------------------------------------------------------------
------------------------------------------------------------
------------DENGEDVLTNTQLLSYARQIAMGMEYLAQRKF-VHRDLAARNILMYDM
---KLLKIADFG--LSRDIY-ENSV-----Y---QPT-SARKLPYKWMPLEAIFD-----
--------QVFTIKSDVWSFGIVLWEIATLG-GCP--YPGINS-TDLFKML-------KD
GYRMEKPD----NCENELYNIMLGCWNPEPRKRPSFSILKVKVETLLE-ATQP-------
------------------------------------------------------------
------------------------------------------------------------
------------------------------------------------------------
------------------------------------------------------------
-----------------------YIDL--------NVNVKSAYYQHDS-SGAEDIGVSNE
EDVIISVHGLQPTASPNEPFETIGSVPSTTIGFQHSENTEDNVYN---------------
-----------------------------IMIPNKRNVLRHENSEILKCQEPENEK----
------------------------------------------------------------
------------------------------------------------------------
------------------------------------------------------------
------------------------------------------------------------
------------------------------------------------------------
------------------------------------------------------------
------------------------------------------------------------
------------------------------------------------------------
-
>dreissenaRostriformis.425310-PTTH 
------------------------------------------------------------
------------------------------------------------------------
------------------------------------------------------------
------------------------------------------------------------
------------------------------------------------------------
------------------------------------------------------------
------------------------------------------------------------
------------------------------------------------------------
------------------------------------------------------------
------------------------------------------------------------
------------------------------------------------------------
------------------------------------------------------------
------------------------------------------------------------
------------------------------------------------------------
------------------------------------------------------------
------------------------------------------------------------
------------------------------------------------------------
------------------------------------------------------------
------------------------------------------------------------
------------------------------------------------------------
------------------------------------------------------------
------------------------------------------------------------
------------------------------------------------------------
------------------------------------------------------------
------------------------------------------------------------
------------------------------------------------------------
------------------------------------------------------------
------------------------------------------------------------
------------------------------------------------------------
------------------------------------------------------------
------------------------------------------------------------
------------------------------------------------------------
------------------------------------------------------------
------------------------------------------------------------
------------------------------------------------------------
------------------------------------------------------------
------------------------------------------------------------
------------------------------------------------------------
------------------------------------------------------------
------------------------------------------------------------
------------------------------------------------------------
------------------------------------------------------------
------------------------------------------------------------
----------GK-----------IVAVKMLR---DYYTGDESRSFLMEIQAMKNLGHHPY
IVSIIGCCLTG---PKLCLVMDYCV-HGDLRNYLRKYREKLLYNM---------------
-----------------SSTFALVSKAPKCYRQDQLLLANEKRSDSCSSNT---------
------------------------------------------------------------
------------------------------------------------------------
------------DLDEVIEVSEAQLLSYARQITMGMEFLEQRKF-VHRDLAARNILLFDQ
---RHIKISDFG--LTRDVY-ETNV-----Y---QPT-SARKLPYKWMAIESLFS-----
--------QRFTIKSDIWSFGIVLWEIVTLG-GSP--YPSIPL-KDLYGLL-------KD
GYRMEKPE----NCSTKIYQIMLSCWHPNAHSRPSFVQLRLDLEKLLE-ETRS-------
------------------------------------------------------------
------------------------------------------------------------
------------------------------------------------------------
------------------------------------------------------------
-----------------------YIDL--------TVEVSDDYFNESVNESNLS---RDV
IQNI----SLAETSEGQEYIES----KQLCVDIHDDPRTDKDRLT---------------
-----------------------------GMITHGKEQFKSRVCETNDKRARYVTRTFQN
NSVVKKSSTEMKVQGECSVCATSIDIGSKTDMCDSATRMCEICSTQMQLDKTFSYPKTAK
QKLTSINSLKDNFKDIFETITLGSPKLKSK--QTQKKSVSLTDIRNMGNVRTTAL-----
------------------------------------------------------------
------------------------------------------------------------
------------------------------------------------------------
------------------------------------------------------------
------------------------------------------------------------
------------------------------------------------------------
-
>dreissenaRostriformis.13294-PTTH 
------------------------------------------------------------
------------------------------------------------------------
------------------------------------------------------------
------------------------------------------------------------
------------------------------------------------------------
------------------------------------------------------------
------------------------------------------------------------
------------------------------------------------------------
------------------------------------------------------------
------------------------------------------------------------
------------------------------------------------------------
------------------------------------------------------------
------------------------------------------------------------
------------------------------------------------------------
------------------------------------------------------------
------------------------------------------------------------
------------------------------------------------------------
------------------------------------------------------------
------------------------------------------------------------
------------------------------------------------------------
------------------------------------------------------------
------------------------------------------------------------
------------------------------------------------------------
------------------------------------------------------------
------------------------------------------------------------
------------------------------------------------------------
------------------------------------------------------------
------------------------------------------------------------
------------------------------------------------------------
------------------------------------------------------------
------------------------------------------------------------
------------------------------------------------------------
------------------------------------------------------------
------------------------------------------------------------
------------------------------------------------------------
------------------------------------------------------------
-----------------------RFEIVGLHNHNLYRFELYAVTLGGRGEPAELQKFIGL
TGTELFDVIELRNAT--PTA-TSTETLKAEELLSIAIVPVVLFFVLVVVICFIFLRRRRK
YQSFAAPRKFGHVEELNPIYD---------------------------------------
------------------------------------------------------------
------------------------------------------------------------
-----------------------------------------------GSPISIDVKTSKF
AADSYEIDY----YCLDFISVIG--------EGA----------------FGKVVKAEYY
PKPSDRDSKAGK-----------IVAVKMLR---DFYTGDESRSFLMEIQAMKNLGHHPY
IVSIIGCCLTG---PKLCLVMDYCV-LGDLNNYLRKYREKLLYNM---------------
-----------------SSTFGMMSKAPRCYKQDRSYLANETRRDSCCSNT---------
------------------------------------------------------------
------------------------------------------------------------
------------NFDEVTEVSEAQLLSYARQITMGMEFLEQRKF-VHRDLAARNILLFDQ
---RHIKISDFG--LTRDVY-ETNV-----Y---QPT-SARKLPYKWMAIESLFS-----
--------QRFTVKSDIWSFGIVLWEIVTLG-GSP--YPSIPL-TDLYGLL-------KE
GYRMEKPE----NCSTKLYQIMLSCWHPNPHIRPSFVQLRLELEKLLE-ETSS-------
------------------------------------------------------------
------------------------------------------------------------
------------------------------------------------------------
------------------------------------------------------------
-----------------------YIDL--------SVEISEDYFNESVNESNLSQNAREV
IKNI----SFAETSVQHEYLES----THLCVDIHDDPKVENDRHL---------------
-----------------------------GLEPNGKEQYKARNTETNCKSAKSITLTFQN
NGVEKKGSTEERVQGECSLCATSIPIGSKTDLCDIATRMCGTCSTKMQLTKTNSFPN--K
QKLNIINSVKDSFMDTFETITLGSPNLKSNPMHTCKKCVSLTDIHNLGIMRTTSL-----
------------------------------------------------------------
------------------------------------------------------------
------------------------------------------------------------
------------------------------------------------------------
------------------------------------------------------------
------------------------------------------------------------
-
>dreissenaRostriformis.13293-PTTH 
------------------------------------------------------------
------------------------------------------------------------
------------------------------------------------------------
------------------------------------------------------------
------------------------------------------------------------
------------------------------------------------------------
------------------------------------------------------------
------------------------------------------------------------
------------------------------------------------------------
------------------------------------------------------------
------------------------------------------------------------
------------------------------------------------------------
------------------------------------------------------------
------------------------------------------------------------
------------------------------------------------------------
------------------------------------------------------------
------------------------------------------------------------
------------------------------------------------------------
------------------------------------------------------------
------------------------------------------------------------
------------------------------------------------------------
------------------------------------------------------------
------------------------------------------------------------
------------------------------------------------------------
------------------------------------------------------------
------------------------------------------------------------
------------------------------------------------------------
------------------------------------------------------------
------------------------------------------------------------
------------------------------------------------------------
------------------------------------------------------------
--------------------------------------------VTSPNHEDVLMRTVNV
SLSWQPPLHTRDG--------------------------------------NDVRYYELI
YSKK---PPINEAHKIRPDKGTLSNIPSY-------------------------------
------------------------------------------------------------
------------------------------------------------------------
---------------------SRSIEIIGLHNHNLYRFELYAVTLGGRGEPAELQKFIGL
TGTELFDVIELRNAT--PTA-TSTETLKAEELLSIAIVPVVLFFVLVVVICFIFLRRRRK
YQSFAAPRKFGHVEELNPIYD---------------------------------------
------------------------------------------------------------
------------------------------------------------------------
-----------------------------------------------GSPISIDVKTSKF
AADSYEIDY----YCLDFISVIG--------EGA----------------FGKVVKAEYY
PKPSDRDSKAGK-----------IVAVKMLR---DFYTGDESRSFLMEIQAMKNLGHHPY
IVSIIGCCLTG---PKLCLVMDYCV-LGDLNNYLRKYREKLLYNM---------------
-----------------SSTFGMMSKAPRCYKQDRSYLANETRRDSCCSNT---------
------------------------------------------------------------
------------------------------------------------------------
------------NFDEVTEVSEAQLLSYARQITMGMEFLEQRKF-VHRDLAARNILLFDQ
---RHIKISDFG--LTRDVY-ETNV-----Y---QPT-SARKLPYKWMAIESLFS-----
--------QRFTVKSDIWSFGIVLWEIVTLG-GSP--YPSIPL-TDLYGLL-------KE
GYRMEKPE----NCSTKLYQIMLSCWHPNPHIRPSFVQLRLELEKLLE-ETSS-------
------------------------------------------------------------
------------------------------------------------------------
------------------------------------------------------------
------------------------------------------------------------
-----------------------YIDL--------SVEISEDYFNESVNESNLSQNAREV
IKNI----SFAETSVQHEYLES----THLCVDIHDDPKVENDRHL---------------
-----------------------------GLEPNGKEQYKARNTETNCKSAKSITLTFQN
NGVEKKGSTEERVQGECSLCATSIPIGSKTDLCDIATRMCGTCSTKMQLTKTNSFPN--K
QKLNIINSVKDSFMDTFETITLGSPNLKSNPMHTCKKCVSLTDIHNLGIMRTTSL-----
------------------------------------------------------------
------------------------------------------------------------
------------------------------------------------------------
------------------------------------------------------------
------------------------------------------------------------
------------------------------------------------------------
-
>Nematostella-vectensis_EDO49126-PTTH  
------------------------------------------------------------
------------------------------------------------------------
------------------------------------------------------------
------------------------------------------------------------
------------------------------------------------------------
------------------------------------------------------------
------------------------------------------------------------
------------------------------------------------------------
------------------------------------------------------------
------------------------------------------------------------
------------------------------------------------------------
------------------------------------------------------------
------------------------------------------------------------
------------------------------------------------------------
------------------------------------------------------------
------------------------------------------------------------
------------------------------------------------------------
------------------------------------------------------------
------------------------------------------------------------
------------------------------------------------------------
------------------------------------------------------------
------------------------------------------------------------
------------------------------------------------------------
------------------------------------------------------------
------------------------------------------------------------
------------------------------------------------------------
------------------------------------------------------------
------------------------------------------------------------
------------------------------------------------------------
------------------------------------------------------------
------------------------------------------------------------
------------------------------------------------------------
------------------------------------------------------------
------------------------------------------------------------
------------------------------------------------------------
------------------------------------------------------------
------------------------------------------------------------
------------------------------------------------------------
------------------------------------------------------------
------------------------------------------------------------
------------------------------------------------------------
-----------------------------------------------------MLGPIPE
P-DEWEVDY----SSIAFGEVVG--------SGA----------------FGKVTKATIV
GLPGGPENKET------------VVAVKKLN---AMATMEDRRNFLSEIEMMKQLGKHLN
IVSILGCVTHA---GQLCLITEYCP-YGDLRNYLRAIRDKVSTRDSLA------------
------------------------------------------------------------
------------------------------------------------------------
------------------------------------------------------------
------------GRAPGRELTQNDLLSFARQIAVGMEYLSQKMF-VHRDLAARNILICED
---NLVKISDFG--LTRDVY-ESSE-----Y---HKMHNTGKLPLKWMAPEAIFQ-----
--------NVHTTKSDVWAFGVVLWEIVTLG-GSP--YPGQSG-KEFYKKL-------KN
GYRMEKPD----MCSPELYAMMRSCWASSPEDRPTFTKLRNQLEQLMDREDEL-------
------------------------------------------------------------
------------------------------------------------------------
------------------------------------------------------------
------------------------------------------------------------
-----------------------YIDV-------NFEDAEYSYLATDSSSSGRLSQEPLL
LI----------------------------------------------------------
------------------------------------------------------------
------------------------------------------------------------
------------------------------------------------------------
------------------------------------------------------------
------------------------------------------------------------
------------------------------------------------------------
------------------------------------------------------------
------------------------------------------------------------
------------------------------------------------------------
-
>Patiria_miniata.PMI_028651-PTTH
------------------------------------------------------------
------------------------------------------------------------
------------------------------------------------------------
------------------------------------------------------------
------------------------------------------------------------
------------------------------------------------------------
------------------------------------------------------------
------------------------------------------------------------
------------------------------------------------------------
------------------------------------------------------------
------------------------------------------------------------
------------------------------------------------------------
------------------------------------------------------------
------------------------------------------------------------
------------------------------------------------------------
------------------------------------------------------------
------------------------------------------------------------
------------------------------------------------------------
------------------------------------------------------------
------------------------------------------------------------
------------------------------------------------------------
------------------------------------------------------------
------------------------------------------------------------
------------------------------------------------------------
------------------------------------------------------------
------------------------------------------------------------
------------------------------------------------------------
------------------------------------------------------------
------------------------------------------------------------
------------------------------------------------------------
------------------------------------------------------------
------------------------------------------------------------
------------------------------------------------------------
------------------------------------------------------------
------------------------------------------------------------
------------------------------------------------------------
------------------------------------------------------------
------------------------------------------------------------
------------------------------------------------------------
------------------------------------------------------------
------------------------------------------------------------
------------------------------------------------------------
------------------------------------------------------------
------------------------------------------------MKLMKDIGRHSN
LVSLLGCCSTDA--APLCLIVEHCC-HGDLLRYLRANRGVMIRNEKSEKP----------
------------------------------------------------------------
------------------------------------------------------------
------------------------------------------------------------
------------DGTESDSLMPNDLLSFARQIARGM-----KGF-VHRDLAARNVMVAED
---KTVKIGDFG--LTRYVY-DDNI-----Y---VHR-RGGKLPIKWMSVEALYD-----
--------QVFTTCNDVYAIMIACWH----------------------------------
------------------------------------------------------------
------------------------------------------------------------
------------------------------------------------------------
------------------------------------------------------------
------------------------------------------------------------
------------------------------------------------------------
------------------------------------------------------------
------------------------------------------------------------
------------------------------------------------------------
------------------------------------------------------------
------------------------------------------------------------
------------------------------------------------------------
------------------------------------------------------------
------------------------------------------------------------
------------------------------------------------------------
------------------------------------------------------------
-
>EAA15152_AGAP008899_Anopheles_gambiae_str_PEST_GLIAL_CELL
------------------------------------------------------------
------------------------------------------------------------
------------------------------------------------------------
------------------------------------------------------------
------------------------------------------------------------
------------------------------------------------------------
------------------------------------------------------------
------------------------------------------------------------
------------------------------------------------------------
-LEVANGTDELNHANA---RDDS--------YQ-------------VYIDDPHVQQGD--
-SVGYFRIVFTDDDSIPVNTR-VHYKLH--------------------------------
----------------------------------------GDVMDLFHPDCAMYENEHNG
GLKQTVFGCKL-------------------------------------------------
-----------------------------------------------------IFARSGI
LR-----RTPYCVTLQAVDQTVEYSPYHYEATATTRDTAANASICLTT------------
------------------------------------------------------------
------------------------------------------------------------
------------NLN------RIHEY----DLPQPAALTSSGNVHQAAAAAAPPS-----
FYA-EGSGFP--------------------------------------------------
------------------------------------------------------------
----------------------------------------------------ANPARIVY
PKEAIVYDTSRKFARIAEPNALAQLIQENSADLNFRLVSNPLNAFGITKIAG--------
--IIYLKNE---------------------------------------------------
--------------------------------------------TAFQNK-PESRHEL--
-----------------TVAWKN-------------------------------------
-----------------------YTVSILVRLRKNPDGVHCAAVPPGPDSAEDF-CAAHP
NRTSCE---GA-------------------CGLGSLKGPCEYRSQTDL-----------P
GLWTEDY-----------------------------------------------------
------------------------------------------------------------
------------------------------------------------------------
---------------------PTCSSGLSHCPDGVCDPLEEMGHREKIHICPQDCVYKQD
IVGLHHSDKA--RGIQTA-SGHCSCRASGHCSCIDTLRIPA-------------------
------------------------------------------------------------
--------------SFKRSKTTTSSSTTT--TTT-----T--------------------
------------------------------------------------------------
------------------------------------------------------------
-----------------------------------------------STTTTPSYDAPPA
AVRD-GSLYEPGLI------TGPHASIYL--IAIVLIPMVVAVMIV--LYCFSRKLTVKN
KLLDGSSGANGTIGASIIILW---------------------------------------
------------------------------------------------------------
------------------------------------------------------------
-----------------------------IDFHF-------------HFTFS------QY
D-SKWEFPR----TNLILDATLG--------EGE----------------FGKVLKGFAT
DLPEKPGIT--------------TVAVKMLK---TGANSVELLALLSEYQLLQEVN-HPN
VIRLLGACTKG---DSPLLIIEYCQ-YGSLKNYLRLSRKLEVLN-AD-------------
------------------------------------------------------------
------------------------------------------------------------
------------------------------------------------------------
------------YENAVEPITVKDILSFAWQISKGMAYLTDIKL-VHRDLAARNVLLAEG
---KVCKISDFG--LTRDVY-EDDA-----Y---LKK-SKDRVPVKWMAPESLAD-----
--------HIYTTKSDVWAFGVLCWELITLG-ASP--YPGIPP-QNLYNLL-------KQ
GYRMECPK----NCSEEIYGIVRLCWADDPKQRPSFKHLAGQFELLLG-RSAK-------
------------------------------------------------------------
------------------------------------------------------------
------------------------------------------------------------
------------------------------------------------------------
-----------------------YLDM-------EQNSISNPVYCVNVDGK------FDV
FEEQ---------------------DRLESLWTPPQYETVDTTSA---------------
-----------------------------EMTGRYQTPSAMAVAAVISELNEDKKQLLLQ
SYDTPRPLIETATIEQKLRYENDVRLRPKKL-------SN-----GS-------------
------------------------------------------------------------
------------------------------------------------------------
------------------------------------------------------------
------------------------------------------------------------
------------------------------------------------------------
------------------------------------------------------------
------------------------------------------------------------
-
>EDS39677_Culex_quinquefasciatus_GLIAL_CELL
------------------------------------------------------------
------------------------------------------------------------
------------------------------------------------------------
------------------------------------------------------------
------------------------------------------------------------
------------------------------------------------------------
------------------------------------------------------------
------------------------------------------------------------
------------------------------------------------------------
---MAGKDQKLPHLNVLFLDNDTIAANSHVHYQLLNDTMGLFQPKCVTYELPATKQTD--
QKLPHLNVLFLDNDTIAANSH-VHYQLL--------------------------------
----------------------------------------NDTMGLFQPKCVTYELP---
ATKQTVFSCSL-------------------------------------------------
-----------------------------------------------------EAQHYGI
LP-----KGRYCVVLRAVDES-------FPAELLAPNDLGSSTICITP------------
------------------------------------------------------------
------------------------------------------------------------
------------NHD------RIQ-------LPQPEALVSPD--HPIAPEVKPAR-----
GKKRSGTKAA--------------------------------------------------
------------------------------------------------------------
----------------------------------------------------AILANFKY
EPKVTLYNSTSRFARVTVPSNFYDQLNETKIDLEYRIISNPLDAFEITKTAG--------
--IIYVKNT---------------------------------------------------
--------------------------------------------TIMHKQLPGTVLSL--
-----------------EVGWLN-------------------------------------
-----------------------HNATIKVHLESNP-GSSCNA------SVEEF-CSLHS
SKKSCE---SS-------------------CGIGSVEGNCHFRS-TDASMLFA-----DP
SFFRETY-----------------------------------------------------
------------------------------------------------------------
------------------------------------------------------------
---------------------PTCSPDLDFCPDNYCDPLEEMAYRENVQICPQDCVLPEN
IFGVHEIDKSRRRGLHMA-TSACTCRVTGQCDCVAALNIKP-------------------
------------------------------------------------------------
--------------EHMKQRTKPPKTTST--TTTEPIPLA--------------------
------------------------------------------------------------
------------------------------------------------------------
-----------------------------------------------TGSNVTAGASVPA
AVRD-GTYYHTGLI------TGPHAPIYL--LAIVIVPMIVAVLLV--SYCFTRKVSLKK
KLVDADNIPMNLVSNDTEVFN---------------------------------------
------------------------------------------------------------
------------------------------------------------------------
-----------------------------VDMSL-------------HSRMNDINFKIDF
D-TKWEFPR----SSLILDITLG--------EGE----------------FGKVVKGFAT
DLPERPGIT--------------TVAVKMLK---TGANSVELLALLSEYQLLQEVA-HPN
VIRLLGACTKG---DSPLLIMEYCQ-YGSLKNHLRLSRKLEIMNSAD-------------
------------------------------------------------------------
------------------------------------------------------------
------------------------------------------------------------
------------YENAIEPITVKDILSFAWQISKGMAYLTEIKL-VHRDLAARNVLLAEG
---KVCKISDFG--LTRDVY-EDDA-----Y---LKK-SKDRVPVKWMAPESLAD-----
--------HIYTTKSDVWAFGVLCWELITLG-ASP--YPGIPP-QNLYTLL-------KQ
GYRMDCPS----NCSEEIYSIVRSCWADDPKLRPSFKHLAGQFERLLG-RTAK-------
------------------------------------------------------------
------------------------------------------------------------
------------------------------------------------------------
------------------------------------------------------------
-----------------------YIDM-------EQNSISNPVYCENKDETDCAQ-ISFV
QEEQ---------------------ARLESLWTTPQYEPATDAST---------------
-----------------------------IASFRYLSPIT-------------DKKTLLQ
SYDTPRPLIETATIEQKLRYENDVRLRPKKV-------GTYPPSSGTPTVYINSASNPNL
LLEDETTFTTEYDSPSRQPRPVSYLDM-----------------NKHSVNLNLAINNMVD
KKQSKDIAFRFSSIDNNLQIVSGDSPEDAERPVVVQIGPTDVAEPAEGRDEVDFPCKVLN
APQELHSVTVTSTV----------------------------------------------
------------------------------------------------------------
------------------------------------------------------------
------------------------------------------------------------
------------------------------------------------------------
-
>EAT41214_AAEL007123_Aedes_aegypti_GLIAL_CELL
------------------------------------------------------------
------------------------------------------------------------
------------------------------------------------------------
------------------------------------------------------------
------------------------------------------------------------
-----LDTYYSIARLHLSIPTSKEAYIILRDHPLLSVTLPRRENSTEQFCYSIESPTEPY
LKVNDTSGDIWLASHFLDLRSPTEFIITAHTK----------------QGGAALRRLSLT
ITPIPAGNISLSRFCEEHTDKICFWDRAIYKIQENESPGFAIGPLGTDLYQKLCRTHSVS
YQLNNATNYLLASNGSLSSLIKLDYDSAHPGALLKANVRCTVRFSGNDVPVQFDKTVDIN
VLDRNDNRPRLQHTN-----DTRID---------------------LLLDDPHINEGE--
-PLKHLKVLFIDKDTIAMNSY-VHYQLL--------------------------------
----------------------------------------NDTYNLFEPRCITYEIDHD-
GSRQTVFGCSL-------------------------------------------------
-----------------------------------------------------IARKTGI
LP-----EGRHCVVLKIVDDTI---------SNVDSNLFNNSTICIDP------------
------------------------------------------------------------
------------------------------------------------------------
------------NHN------HIR-------LPRPEPLISGD--QTGSGDSKPATRHNGG
GKKRSGNKAA--------------------------------------------------
------------------------------------------------------------
------------------------------------------------------LANFTY
PSKVELYTSATQFARIAQPSNMLDQIADSKTDLNYRIVHNPLDAFNITASAG--------
--IIYLNNP---------------------------------------------------
--------------------------------------------ANIQQQLPNVTLKL--
-----------------VVAWLN-------------------------------------
-----------------------HNATISISIKRSV-GISCNV------SSEDF-CSGHP
NQTSCI---NS-------------------CGVGSREGTCKFRI-SDPASAFSMFGKPEE
STFDENY-----------------------------------------------------
------------------------------------------------------------
------------------------------------------------------------
---------------------PTCTPDLDNCPDNVCDPLEDMGHKNKIQICPQDCVYPDQ
IIGVFERLHTMARGIHMSGAGTCTCRLTGQCDCFSRLGIKK-------------------
------------------------------------------------------------
--------------EHRKNNTKTKMAKTS--TTTEPVVLF--------------------
------------------------------------------------------------
------------------------------------------------------------
-----------------------------------------------NG---TVGASSPA
AVRDGGNYYQNGLI------NGPNAPMFL--LAIVVIPMIVAVLLV--SYCFSRKTGLKK
KLADGNNIPMHMVSNETEVFN---------------------------------------
------------------------------------------------------------
------------------------------------------------------------
-----------------------------VDLPL-------------NSRINDINFKIDF
D-SKWEFPR----SNLILDITLG--------EGE----------------FGKVLKAYAT
DLPDKPGIT--------------TVAVKMLK---TGANSVELLALLSEYQLLQEVT-HPN
VIRLLGACTKG---DSPLLIIEYCL-YGSLKNYLRLSRKLEVMNATD-------------
------------------------------------------------------------
------------------------------------------------------------
------------------------------------------------------------
------------YENTIEPITVKDILSFAWQISKGMAYLTEIKL-VHRDLAARNVLLAEG
---KVCKISDFG--LTRDVY-EDDA-----Y---LKK-SKDRVPVKWMAPESLAD-----
--------HIYTTKSDVWAFGVVCWELITLG-ASP--YPGIPP-QNLYTLL-------KQ
GYRMECPK----NCSEEIYSIVRSCWTDDPKLRPTFKYLAGQFEQLLG-RTAK-------
------------------------------------------------------------
------------------------------------------------------------
------------------------------------------------------------
------------------------------------------------------------
-----------------------YIDM-------EQNSISNPVYCENSDGE-CVF-ILYL
------------------------------------------------------------
------------------------------------------------------------
------------------------------------------------------------
------------------------------------------------------------
------------------------------------------------------------
------------------------------------------------------------
------------------------------------------------------------
------------------------------------------------------------
------------------------------------------------------------
------------------------------------------------------------
-
>Tribolium_castaneum_TC009906_001-PTTH
------------------------------------------------------------
------------------------------------------------------------
------------------------------------------------------------
------------------------------------------------------------
------------------------------------------------------------
------------------------------------------------------------
------------------------------------------------------------
------------------------------------------------------------
------------------------------------------------------------
------------------------------------------------------------
------------------------------------------------------------
------------------------------------------------------------
------------------------------------------------------------
------------------------------------------------------------
------------------------------------------------------------
------------------------------------------------------------
------------------------------------------------------------
------------------------------------------------------------
------------------------------------------------------------
------------------------------------------------------------
------------------------------------------------------------
------------------------------------------------------------
------------------------------------------------------------
------------------------------------------------------------
------------------------------------------------------------
------------------------------------------------------------
------------------------------------------------------------
------------------------------------------------------------
------------------------------------------------------------
------------------------------------------------------------
------------------------------------------------------------
------------------------------------------------------------
------------------------------------------------------------
------------------------------------------------------------
------------------------------------------------------------
------------------------------------------------------------
------------------------------------------------------------
------------------------------------------------------------
------------------------------------------------------------
------------------------------------------------------------
------------------------------------------------------------
------------------------------------------------------------
----------------SFQGVIG--------EGA----------------FGIVRRAFLD
LKESNKT----------------QVAVKMLK---ESPTSEEIRQFTQEINIMKSVRQHPY
IVSLIGCVTEGRA-EGPLLVVEYCS-RGDLQTYLRTAWDKFTNMQQQFAYIDESSNSSNY
FANKTYDFHNM-------------------------------------------------
------------------------------------------------------------
------------------------------------------------------------
------------SFENDFIIQPKHLLSIARQVALGMEHLAKTRV-VHRDLAARNVLVCEN
---HTVKVSDFG--LSRDVY-QDNV-----Y---CKN-GGGKLPVRWMALESLTH-----
--------QRYTTYSDVWSFGVLLWEIVTLG-GTP--YVGVHS-SELLDFL-------KS
GNRLARPT----NCSPDLYAVMLNCWKECPKNRPTFTELSKSL-----------------
------------------------------------------------------------
------------------------------------------------------------
------------------------------------------------------------
------------------------------------------------------------
------------------------------------------------------------
------------------------------------------------------------
------------------------------------------------------------
------------------------------------------------------------
------------------------------------------------------------
------------------------------------------------------------
------------------------------------------------------------
------------------------------------------------------------
------------------------------------------------------------
------------------------------------------------------------
------------------------------------------------------------
-
>EAT46426_AAEL002404_Aedes_aegypti_PTTH
------------------------------------------------------------
------------------------------------------------------------
------------------------------------------------------------
------------------------------------------------------------
------------------------------------------------------------
------------------------------------------------------------
------------------------------------------------------------
------------------------------------------------------------
------------------------------------------------------------
------------------------------------------------------------
------------------------------------------------------------
------------------------------------------------------------
------------------------------------------------------------
------------------------------------------------------------
------------------------------------------------------------
------------------------------------------------------------
------------------------------------------------------------
------------------------------------------------------------
------------------------------------------------------------
------------------------------------------------------------
------------------------------------------------------------
------------------------------------------------------------
------------------------------------------------------------
------------------------------------------------------------
------------------------------------------------------------
------------------------------------------------------------
------------------------------------------------------------
------------------------------------------------------------
------------------------------------------------------------
------------------------------------------------------------
------------------------------------------------------------
------------------------------------------------------------
------------------------------------------------------------
--------------MRNVSGDATALLIDS--LAIHGARYE--------------------
------------------------------------------------------------
------------------------------------------------------------
-----------------------------------------------LVISAYANNRSSH
TTNINDAPIWRSPT------DHWHGGRLA--VIILTPVLTLGLMKI--FISIICKRRAKV
KRYEQRCEYFKELEQKAPIDP---------------------------------------
------------------------------------------------------------
------------------------------------------------------------
--------------------------------STGFEIKVKNIQEIVHPATFPSDLIAPI
N-DEMEISV----DQIRLLDLVG--------EGA----------------FGRVRKGILL
HPVGTYT----------------EVAVKMLK---ECPSLEDVKEFRREIEVMKSVGVHPN
IVCIIGHYTQNV--NEMMLLTEYCS-EGNLLNFLRSEWHKVLQNRDRSASTTKQS-----
-------------LKALTPKDDVFEGCRSPSLECNKKPENVFNFDAPFIHDKKSFAYKNI
SDHNTPEPTESAPEMKITENRLYPLLNDTFDNNFSLCAEVESNDLKDNTKICTNSCKCNV
EILQSNSSEDIETW---------TKRTPCSIKVSGCECDSISNGSGAQSKQDEICNMVNN
QCYYKELCSEKRNQSEEYIITSRQLLEFAKQIAIGMEFLARNKV-VHRDLAARNVLVCYD
---KAVKISDFG--LSRDIY-QQNL-----Y---RKT-GTGKLPIKWLALESLTH-----
--------QVYTSQSDVWSYGILLYEICTLG-GNP--YPLLST-CDLIMEL-------KR
GYRMEKPD----SCSKELYELMLSCWSALPIDRPTFTSIHNRMEELMF-QNMKKD-----
------------------------------------------------------------
------------------------------------------------------------
------------------------------------------------------------
------------------------------------------------------------
-----------------------MIDL----------DAIIDIQSTKTSSSEHSYLKPVE
Y-----------------------------------------------------------
------------------------------------------------------------
------------------------------------------------------------
------------------------------------------------------------
------------------------------------------------------------
------------------------------------------------------------
------------------------------------------------------------
------------------------------------------------------------
------------------------------------------------------------
------------------------------------------------------------
-
>EAL39912_AGAP005763_Anopheles_gambiae_str_PEST_PTTH
------------------------------------------------------------
------------------------------------------------------------
------------------------------------------------------------
------------------------------------------------------------
------------------------------------------------------------
------------------------------------------------------------
------------------------------------------------------------
------------------------------------------------------------
------------------------------------------------------------
------------------------------------------------------------
------------------------------------------------------------
------------------------------------------------------------
------------------------------------------------------------
------------------------------------------------------------
------------------------------------------------------------
------------------------------------------------------------
------------------------------------------------------------
------------------------------------------------------------
------------------------------------------------------------
------------------------------------------------------------
------------------------------------------------------------
------------------------------------------------------------
------------------------------------------------------------
------------------------------------------------------------
------------------------------------------------------------
---------------SNASLVKIENLAPNRRYNVTATMLTSEYEYYYV-EKHQYRTLPHD
YMPGIV---TD-------------------IMVERFETNARDSRLVDAVISWTPAKDRTC
HYEIVCH-----------------------------------------------------
------------------------------------------------------------
------------------------------------------------------------
---------------------ASYSPDFLLKPIDVQQPEVLYKYTIKALKLSANYMIAVR
SKNTQNAMRESQLHWQSFHTPSCTNHTNGTQVCAPEPITNVRVTQVPLYGDH-----YQL
NISWDRPTIAPDS--------------------------------------YVVKVFDLH
NPET---EEPGNSVTKNLTGDAVGVLIES--FEMFGPHFE--------------------
------------------------------------------------------------
------------------------------------------------------------
-----------------------------------------------VLVAAYSRVGVSS
ENTIKAL----------QIGRVSSESWIRTKLVFIILTPVLMIGLLKISISLICRRRAKL
KRYEERCEYFKELEQKAPVDP---------------------------------------
------------------------------------------------------------
------------------------------------------------------------
-------------------------------STEFEPTSKQMQDLLATSHPFSPDLIAPI
N-DELEIEM----EHIKLHDMLG--------EGA----------------FGLVRKGVLQ
RTGDDDEPAQ-------------PVAVKMLK---ECPRVEDILEFRREMEVMKSVGTHPH
IVGIVGHCTKNV--RKMMLLTEYCG-RGNLLNYLRLQWQRLLRQNRTTGTRSIGGTSGTN
ITATLPSPPPPPPPPPTRSLEMAEHECLTPSLDNNKMPENVFNFDTSFVNDKKSLTYKNI
SDHRQTLLGVAFGLAGGSDGSSASRSPQIIENKLYPLFSDESDGDETAQLTHCTNACKNA
VEIV-------------------EGTWEVGEDVKGSVRIKPCSCHGAPVDSTLTNNTVEN
RWYQS--CSPQSEEKEDPLPNSGQLLEFSRQIALGMEFLARNKV-VHRDLAARNVLVCDS
---NTVKIADFG--LSRDIY-QENL-----Y---RKT-SNGKLPIKWLALESMTH-----
--------QVYTSQSDVWSYGILLYEICTLG-GSP--YPAIST-NRLLRYL-------ES
GYRMERPK----SCSELLYDLMYSCWNLHPGERPTFSKIVHTVEQLQA-RDTANDP----
------------------------------------------------------------
------------------------------------------------------------
------------------------------------------------------------
------------------------------------------------------------
----------------------VVIDL----------SAIVDSHCTKNTTEENSYLKPVE
Y-----------------------------------------------------------
------------------------------------------------------------
------------------------------------------------------------
------------------------------------------------------------
------------------------------------------------------------
------------------------------------------------------------
------------------------------------------------------------
------------------------------------------------------------
------------------------------------------------------------
------------------------------------------------------------
-
>EAT37041_AAEL010923_Aedes_aegypti_PTTH
------------------------------------------------------------
------------------------------------------------------------
------------------------------------------------------------
------------------------------------------------------------
------------------------------------------------------------
------------------------------------------------------------
------------------------------------------------------------
------------------------------------------------------------
------------------------------------------------------------
------------------------------------------------------------
------------------------------------------------------------
------------------------------------------------------------
------------------------------------------------------------
------------------------------------------------------------
------------------------------------------------------------
------------------------------------------------------------
------------------------------------------------------------
---------------------------------MDRNVKLFILVLLTISVSLSACEQLLL
KQKYAESKII--------------------------------------------------
------------------------------------------------------------
----------------------------------------------------AIGSCMLN
CASNSLEECFESCSNRTISPGPITKHISFSFSIDLVCRESDKLFLSVEEEQQ--------
--VAKLKII---------------------------------------------------
--------------------------------------------NVYGVEQDITLISD--
-----------------ASLVEV-------------------------------------
-----------------------PNLRPGRAYHAQAIVFISNSEYYFTSPHVVFETMPLD
YIPGAI---DD-------------------IEVISFQTSKQEETLLDAIVEWKPTSDLAC
RYEILHY-----------------------------------------------------
------------------------------------------------------------
------------------------------------------------------------
---------------------SSHSTNFHPSPIQIHQFGGPHEAVLESLEFDMEYEVAIR
AKNPP---QESSLRWKSFHTPSCFEVLNYSRICAPEVISNLSVQAEQITNKH-----YQL
NISWEQPIITPDS--------------------------------------YEIHIYDLN
PDLS---EDLAHSISLNASGNATSIVVNS--FPIHGTQFE--------------------
------------------------------------------------------------
------------------------------------------------------------
-----------------------------------------------VFVVAHANNRTTS
QNLISSIRIQRITR------DHWIDA-LV--VIIIISLLVIG--KF--LIPFLCKRFKRI
KRYD-KPRGWKGLELSSDIE----------------------------------------
------------------------------------------------------------
------------------------------------------------------------
-------------------------------------VRMQTLEGGMESQVLPGELIVPI
N-DGMEVGL----EQIQLMDVLG--------EGA----------------FGFVRKGLLT
TAVGESR----------------DVAVKMLK---ECPSLADIKAFRREIEVMKSVGCHPN
VVCIVGQYTRN-V-TKMMLLTEYCS-GGNLLNFLRSVWNSVLKHRSLFGGCDSIDVNKTR
CSSGYESPINSCEIDTDLPVMVE-------------------------------------
------------------------------------------------------------
--------------------------------------------NKLYQHQRRVSNEFDN
QCYF--------GEEEKQPISSKQLIEFARQIAYGMEFLARNRV-VHRDLAARNILVSDG
---ATVKISDFG--LSRDIY-QENM-----Y---RKT-TNGKLPIKWLALESLTH-----
--------QVYTSQSDVWSFGIVLYEICTLG-GNP--YPMLET-GNLLLEL-------KA
GYRMERPA----SCCEELYELMLSCWRALPSERPTFSTVTNQLEKMIE-LSKVEGR----
------------------------------------------------------------
------------------------------------------------------------
------------------------------------------------------------
------------------------------------------------------------
----------------------ALIDL----------SVIMD------------------
------------------------------------------------------------
------------------------------------------------------------
------------------------------------------------------------
------------------------------------------------------------
------------------------------------------------------------
------------------------------------------------------------
------------------------------------------------------------
------------------------------------------------------------
------------------------------------------------------------
------------------------------------------------------------
-
>EDS32928_Culex_quinquefasciatus_PTTH
------------------------------------------------------------
------------------------------------------------------------
------------------------------------------------------------
------------------------------------------------------------
------------------------------------------------------------
------------------------------------------------------------
------------------------------------------------------------
------------------------------------------------------------
------------------------------------------------------------
------------------------------------------------------------
------------------------------------------------------------
------------------------------------------------------------
------------------------------------------------------------
------------------------------------------------------------
------------------------------------------------------------
------------------------------------------------------------
------------------------------------------------------------
---------------------------------MSPLTALLVVIVTLNQVCCNQLRLHTD
REEQELYKIS--------------------------------------------------
------------------------------------------------------------
----------------------------------------------------ACVAKCLA
RGVELKEKCYERCSEPGVLDGVTFEHPDKEFQIELVCRDSTTLMLDVRQQFDNNATDVVY
IYVIKVKEV---------------------------------------------------
--------------------------------------------DALLNSGLIVYDSN--
-----------------SAVVRI-------------------------------------
-----------------------ENLFPNKPFIVSATILSSSGELMTA-QEETLETLPLD
YQPGEI---TE-------------------ISVISYSANSDNPSLLDAIISWEPSSDRSC
HYEVLCY-----------------------------------------------------
------------------------------------------------------------
------------------------------------------------------------
---------------------ANESPDYQLQQVYVDQTSSMYRHTIESLQLNEEYEIAVR
ATNPRYPTFQSELHWTPFSTPNCLDWYNSGDFCDPEAVQNIRVIAKRLPEDR-----YQF
NISWDQPRFLPDF--------------------------------------YIVKLFDLD
LGAN---DETANSVEQNVRGTQSHLLIES--FELSGPQYE--------------------
------------------------------------------------------------
------------------------------------------------------------
-----------------------------------------------VMITAHANNRSSP
AQSIIRALNAGPVA------ALADWSGHW--ILAIVISAIFSLCSV--SLVICRKMRNKG
TFHDQDSEYGIKLEPV--------------------------------------------
------------------------------------------------------------
------------------------------------------------------------
-----------------------------------------------KQQQEAVTSLPAF
D-DAMEIEF----ERVQLLEVLG--------EGA----------------FGLVRKGTLN
GT---------------------DVAVKMLK---EHPSVQNIQEFQQEIDVMKSVGSHPN
VVGIVGHFTAR-P-NEMMLLTEYCS-EGNLLNYLRNEWQKIMKQKEINALPEYLD-----
--------------------------CKTPGLAEIKRPESVFNFDTSFVNEKRSQEYKNI
-------------------------CPEPIENKLYSLINED-------------------
---------------------------------------------------------VNN
NSTNQNAVDNQCYQQLTPPISSSELLDFASQIATGMDFLARNKV-VHRDLAARNVLIGAG
---RVVKISDFG--LSRDVY-QDNQ-----Y---RKR-GAGKLPIKWLALESLTH-----
--------QMYTTQSDVWSFGILLYEICTLG-GNP--YPHLAA-SSLIAEL-------RR
GYRMEKPA----GCGDELYELMRSCWSAMPVERPNFGAIRERLEKLLA-SSCMRE-----
------------------------------------------------------------
------------------------------------------------------------
------------------------------------------------------------
------------------------------------------------------------
-----------------------QIDL----------DAIGEDMVQNVVSCEQGY-LKPV
G-----------------------------------------------------------
------------------------------------------------------------
------------------------------------------------------------
------------------------------------------------------------
------------------------------------------------------------
------------------------------------------------------------
------------------------------------------------------------
------------------------------------------------------------
------------------------------------------------------------
------------------------------------------------------------
-
>euperipatoidesRowelli_scaffold_84462_57-PTTH
------------------------------------------------------------
------------------------------------------------------------
------------------------------------------------------------
------------------------------------------------------------
------------------------------------------------------------
------------------------------------------------------------
------------------------------------------------------------
------------------------------------------------------------
------------------------------------------------------------
------------------------------------------------------------
------------------------------------------------------------
------------------------------------------------------------
------------------------------------------------------------
------------------------------------------------------------
------------------------------------------------------------
------------------------------------------------------------
------------------------------------------------------------
------------------------------------------------------------
------------------------------------------------------------
------------------------------------------------------------
------------------------------------------------------------
------------------------------------------------------------
------------------------------------------------------------
------------------------------------------------------------
------------------------------------------------------------
------------------------------------------------------------
------------------------------------------------------------
------------------------------------------------------------
------------------------------------------------------------
------------------------------------------------------------
------------------------------------------------------------
------------------------------------------------------------
------------------------------------------------------------
------------------------------------------------------------
------------------------------------------------------------
------------------------------------------------------------
------------------------------------------------------------
------------------------------------------------------------
------------------------------------------------------------
------------------------------------------------------------
------------------------------------------------------------
------------------------------------------------------------
------------------------------------------------------------
------------------------------------------------------------
------------------------------------------------------------
------------------------------------------------------------
------------------------------------------------------------
------------------------------------------------------------
------------------------------------QYII--------------------
--------------------------------------FQNPIPVRWMALESLTK-----
--------QEYKIKSDVWSFGILCWEILHLG-RKYVFFLGIAS-K---------------
------------------------------------------------------------
------------------------------------------------------------
------------------------------------------------------------
------------------------------------------------------------
------------------------------------------------------------
------------------------------------------------------------
------------------------------------------------------------
------------------------------------------------------------
------------------------------------------------------------
------------------------------------------------------------
------------------------------------------------------------
------------------------------------------------------------
------------------------------------------------------------
------------------------------------------------------------
------------------------------------------------------------
------------------------------------------------------------
-
>Drosophila_melanogaster_FBpp0088012-PTTH
------------------------------------------------------------
------------------------------------------------------------
------------------------------------------------------------
------------------------------------------------------------
------------------------------------------------------------
------------------------------------------------------------
------------------------------------------------------------
------------------------------------------------------------
------------------------------------------------------------
------------------------------------------------------------
------------------------------------------------------------
------------------------------------------------------------
------------------------------------------------------------
------------------------------------------------------------
------------------------------------------------------------
------------------------------------------------------------
------------------------------------------------------------
------------------------------------------------------------
------------------------------------------------------------
------------------------------------------------------------
------------------------------------------------------------
------------------------------------------------------------
------------------------------------------------------------
------------------------------------------------------------
------------------------------------------------------------
------------------------------------------------------------
------------------------------------------------------------
------------------------------------------------------------
------------------------------------------------------------
------------------------------------------------------------
------------------------------------------------------------
------------------------------------------------------------
------------------------------------------------------------
------------------------------------------------------------
------------------------------------------------------------
------------------------------------------------------------
------------------------------------------------------------
------------------------------------------------------------
------------------------------------------------------------
------------------------------------------------------------
------------------------------------------------------------
------------------------------------------------------------
-----------------LQDVLG--------EGA----------------FGLVRRGVYK
KR---------------------QVAVKLLK---DEPNDEDVYAFKCEIQMLKAVGKHPN
IVGIVGYSTRF-S-NQMMLLIEYCS-LGSLQNFLREEWKFRQEQNAIGLKKNLEQNVDNR
RFNRLPR-----------------------------------------------------
--------------------NSIHDRIEDINNSMLSTVEEESESDQTHSSRCETYTLTRI
TNAADNKGYGLEDIENIGGSYIPKTAEAPKDRPKRKLKPQPKKDSKQDFKSDNKKRIFEN
KEYFD--CLDSSDTKPRIPLKYADLLDIAQQVAVGMEFLAQNKV-VHRDLAARNVLISVD
---RSIKIADFG--LSRDVY-HENV-----Y---RKSGGSGKLPIKWLALESLTH-----
--------QVYTSQSDVWSFGVLLYEITTLG-GMP--YPSVSP-SDLLQLL-------RQ
GHRMKRPE----GCTQEMFSLMESCWSSVPSHRPTFSALKHRL-----------------
------------------------------------------------------------
------------------------------------------------------------
------------------------------------------------------------
------------------------------------------------------------
------------------------------------------------------------
------------------------------------------------------------
------------------------------------------------------------
------------------------------------------------------------
------------------------------------------------------------
------------------------------------------------------------
------------------------------------------------------------
------------------------------------------------------------
------------------------------------------------------------
------------------------------------------------------------
------------------------------------------------------------
-
>Drosophila_melanogaster_FBpp0308262-PTTH
------------------------------------------------------------
------------------------------------------------------------
------------------------------------------------------------
------------------------------------------------------------
------------------------------------------------------------
------------------------------------------------------------
------------------------------------------------------------
------------------------------------------------------------
------------------------------------------------------------
------------------------------------------------------------
------------------------------------------------------------
------------------------------------------------------------
------------------------------------------------------------
------------------------------------------------------------
------------------------------------------------------------
------------------------------------------------------------
------------------------------------------------------------
------------------------------------------------------------
------------------------------------------------------------
------------------------------------------------------------
------------------------------------------------------------
------------------------------------------------------------
------------------------------------------------------------
------------------------------------------------------------
------------------------------------------------------------
------------------------------------------------------------
------------------------------------------------------------
------------------------------------------------------------
------------------------------------------------------------
------------------------------------------------------------
------------------------------------------------------------
------------------------------------------------------------
------------------------------------------------------------
------------------------------------------------------------
------------------------------------------------------------
------------------------------------------------------------
------------------------------------------------------------
------------------------------------------------------------
------------------------------------------------------------
------------------------------------------------------------
------------------------------------------------------------
------------------------------------------------------------
-----------------LQDVLG--------EGA----------------FGLVRRGVYK
KR---------------------QVAVKLLK---DEPNDEDVYAFKCEIQMLKAVGKHPN
IVGIVGYSTRF-S-NQMMLLIEYCS-LGSLQNFLREEWKFRQEQNAIGLKKNLEQNVDNR
RFNRLPR-----------------------------------------------------
--------------------NSIHDRIEDINNSMLSTVEEESESDQTHSSRCETYTLTRI
TNAADNKGYGLEDIENIGGSYIPKTAEAPKDRPKRKLKPQPKKDSKQDFKSDNKKRIFEN
KEYFD--CLDSSDTKPRIPLKYADLLDIAQQVAVGMEFLAQNKV-VHRDLAARNVLISVD
---RSIKIADFG--LSRDVY-HENV-----Y---RKSGGSGKLPIKWLALESLTH-----
--------QVYTSQSDVWSFGVLLYEITTLG-GMP--YPSVSP-SDLLQLL-------RQ
GHRMKRPE----GCTQEMFSLMESCWSSVPSHRPTFSALKHRL-----------------
------------------------------------------------------------
------------------------------------------------------------
------------------------------------------------------------
------------------------------------------------------------
------------------------------------------------------------
------------------------------------------------------------
------------------------------------------------------------
------------------------------------------------------------
------------------------------------------------------------
------------------------------------------------------------
------------------------------------------------------------
------------------------------------------------------------
------------------------------------------------------------
------------------------------------------------------------
------------------------------------------------------------
-
>XP_002003583_GI17995_Drosophila_mojavensis_GLIAL_CELL
------------------------------------------------------------
------------------------------------------------------------
------------------------------------------------------------
------------------------------------------------------------
-------------------------------------MAFKCSRAKCCTVILAAIVVLRL
HICLALDVYFPTTSVKFKLPINEESESIFSKIPLAQFQVLRLDNNQPATDYIYNLEQNPL
LRLNASSGEVFMRSDYQMVNGSVKYVLTAFPRSQVEHAVMERPEELLQQVPHLTLELQPQ
SLIDYCAELEHICFWTSADYAIAETSRSSSSSRSRSFEPVLIGALNSRAAKYLCPNRAVE
YALTAGNSHFVLKQNRLYSRQPLDHDELNGLQARAGQLLATVGCTVRLTGREQRQFWRSY
NITLLDRNDNGPQLQERQPHFNFHVKQPYFKAA---------------------------
-EPVGEKIIYLDKDTLAANAH-LNYAIL--------------------------------
----------------------------------------NDKLELIKPDCHAYEADHT-
GRPHTIISCQL-------------------------------------------------
-----------------------------------------------------RFARDGV
LR-----QEPYCIDLQARDLTI---------QARNVTNTATAHICLHV------------
------------------------------------------------------------
------------------------------------------------------------
------------DIN------RLHAS----DQEPPQALPLRVRQQRIFDSAGDVMHTDSG
RHRR--------------------------------------------------------
------------------------------------------------------------
-------------------------------------------------------LSIDY
EKDVFVHRAAAAFYRVAQPDGFVE--LHRMRGWRFTLAEDRSGAFGLTEVAG--------
--IVYVKDA---------------------------------------------------
--------------------------------------------LALEHA-PETVYFL--
-----------------NVTWQDA------------------------------------
-------------------EKQSHAFVINVHLVE---GRPENANCELRLKSRSQTCAQVK
YRTQCV---KF-------------------CGLATNGGPCVWRGSSSA------------
-LFGRNY-----------------------------------------------------
------------------------------------------------------------
------------------------------------------------------------
---------------------GSCVPDARYCPDHVCDALEDL----NPHACPQDCTPASR
IVGPHTSNENGRG--ILSGSGTCLCEDNGKCSCAPLP-----------------------
------------------------------------------------------------
---D---EEEAKARRQRKRKNETEVE-------------Q--------------------
------------------------------------------------------------
------------------------------------------------------------
-----------------------------------------------VSMAPAASGAQQP
DPDAVLALGVLHLA------GMECNRFCL--LLVVSCPLIFVLLLL--CLLFSQRKLWQR
RIGKQSTTPATKVALPSSLEG---------------------------------------
------------------------------------------------------------
------------------------------------------------------------
-----------------------------LGGEGDLP----------LMPLQTGFKFESG
D-AKWEFPR----DQLRLDTVLG--------EGE----------------FGQVLKGYAT
EIAGLPGVT--------------TVAVKMLK---KGANSVEYMALLSEFQLLQEVS-HPN
VIKLLGACTQS-S-EAPLLIIEYAR-YGSLRSYLRLSRKIECAGVD--------------
------------------------------------------------------------
------------------------------------------------------------
------------------------------------------------------------
------------FSDGVEPVNVKMMLTFAWQICKGMSYLTELKL-VHRDLAARNVLLADG
---KICKISDFG--LTRDVY-EDDA-----Y---LKR-SRDRVPVKWMAPESLAD-----
--------HVYTSKSDVWAFGVLCWELITLG-ASP--YPGIAP-QNLWSLL-------KT
GYRMERPE----NCSEAVYSVVRTCWADEPNARPSFKYLAAEFEKLLG-NNAK-------
------------------------------------------------------------
------------------------------------------------------------
------------------------------------------------------------
------------------------------------------------------------
-----------------------YIEL-------ETNAVSNPLYCSDEAALMPSEGLVEQ
LGEP---------------------ESLQHLWSPPKINSYDHELN---------------
-----------------------------NSRDESVTEFASAAAVVPP------------
GYDLPRPLIEARTTEQVLRYENDLRFPLNIR-------KSSCAPSYSNMTSNGGAAAASC
LPDYAVPVKRGRSYMDMTNNTLIPDNL-----------------DNCDFEKHLSKTISFR
FSSLLNLKDPETPQPHAEDAV---------------------------------------
------------------------------------------------------------
------------------------------------------------------------
------------------------------------------------------------
------------------------------------------------------------
------------------------------------------------------------
-
>gymnomeniaPellucida.43443-PTTH 
------------------------------------------------------------
------------------------------------------------------------
------------------------------------------------------------
------------------------------------------------------------
------------------------------------------------------------
------------------------------------------------------------
------------------------------------------------------------
------------------------------------------------------------
------------------------------------------------------------
------------------------------------------------------------
------------------------------------------------------------
------------------------------------------------------------
------------------------------------------------------------
------------------------------------------------------------
------------------------------------------------------------
------------------------------------------------------------
------------------------------------------------------------
------------------------------------------------------------
------------------------------------------------------------
------------------------------------------------------------
------------------------------------------------------------
------------------------------------------------------------
------------------------------------------------------------
------------------------------------------------------------
------------------------------------------------------------
------------------------------------------------------------
------------------------------------------------------------
------------------------------------------------------------
------------------------------------------------------------
------------------------------------------------------------
------------------------------------------------------------
------------------------------------------------------------
------------------------------------------------------------
------------------------------------------------------------
------------------------------------------------------------
------------------------------------------------------------
------------------------------------------------------------
------------------------------------------------------------
------------------------------------------------------------
------------------------------------------------------------
------------------------------------------------------------
------------------------------------------------------------
-----------QWNWLEILGKVG--------EGQ----------------YGQVMKARVR
SGCTMTTLTKGA-----------YVAVKMLR---ENASDDDARCMRSEIDLLKEIGRHRN
IVNLVGCMVDT---PNTALVMDFCP-LGDLRQYLLKYKDQKLNDLTFTSLPYPLTQLNHS
------------------------------------------------------------
------------------------------------------------------------
------------------------------------------------------------
------------LGTDSSRHMDLTLLSFASQIAAGMEYLSNQKY-VHRDLAARNILVYDD
---STVKISDFG--LSRDVC-RNNV-----Y---TPS-IDRPLPYKWLAIEAINE-----
--------ARFTSKGDVWSFGVVLWEIMTYG-QTP--YPGIYN-MELIKRL-------NS
GYRMPKPD----CCSYRLYELMLQCWQQDPNHRPDFFTAHTAIESIIDEQNQREEGVVPP
EDSTY-------------------------------------------------------
------------------------------------------------------------
------------------------------------------------------------
------------------------------------------------------------
----------------------HRLEESGLYEDIQLSDIHIPPTTMYMYNLTPTDLTNLT
DDEFSLAVNNVDVEKSQQSEVYFPMSAERQANTKNDSPKKTNVTANSPVYVNCQTEISSK
HENTLKPTSTPSLNLIPNKPIIAKRPQSPLVRSLTETLSVTPEKIAAVGKLWLKKVNANI
SSRSLKDTRVSLTSKRSLAKLFHLDLLSKTLSITTMDKGRLDTSSKARYSPGSPCVV---
------------------------------------------------------------
------------------------------------------------------------
------------------------------------------------------------
------------------------------------------------------------
------------------------------------------------------------
------------------------------------------------------------
------------------------------------------------------------
-
>EDW13751_GI23882_Drosophila_mojavensis_FIBROBLAST_GROWTH_FACTOR
------------------------------------------------------------
------------------------------------------------------------
------------------------------------------------------------
------------------------------------------------------------
------------------------------------------------------------
------------------------------------------------------------
------------------------------------------------------------
------------------------------------------------------------
------------------------------------------------------------
------------------------------------------------------------
------------------------------------------------------------
------------------------------------------------------------
------------------------------------------------------------
------------------------------------------------------------
MSVSCWRRVASTRSSQSMSISLICLLLLCS----SLATARRAPAVSSQELSRDYDVPQGN
VNNDTAHTQSNVNAEEDEDADEDEKVGTSGSSTGSAASPDAKQQFAPRF-----------
------------------------------------------------------------
------------------------------------------------------------
------------------------------------------------------------
------------------------------------------------------------
------------------------------------------------------------
------------------------------------------------------------
------------------------------------------------------------
--------------------------------------------KNPKKMSTLYPLPS--
-----------------GSTLSLS------------------------------------
-------------------CQAVGNPEPNITWYRNDSNDLTRTYGNYRKTKWHIIMEDLV
PEDSGR---YT-------------------CVVCNPLGCLTHVMNVMFRDRVNHKPILLK
GAPQTSR-----------------------------------------------------
------------------------------------------------------------
------------------------------------------------------------
---------------------SXSIGSGHMECEYLSDLTSRKAWLFQPCKSVNDCSKN--
------------------------------------------------------------
------------------------------------------------------------
--------------RTVVIEDVDRLDFVNVTQEAEGWYTC--------------------
------------------------------------------------------------
------------------------------------------------------------
-----------------------------------------------VESNSLGQSMSQA
YLRVVRSLQLLEANL---GSALTDNHMLA--VFISVTLMLIIICII--FVAYAVRKMKHE
KLLKQRIETVHQWTKKVIIYK---------------------------------------
------------------------------------------------------------
------------------------------------------------------------
--------------PASGGDSSGSMDTMIMPVVRIEKQRTTVLQSG-NEPAPFNEYEFPL
D-SNWELPR----SQLVLGATLG--------EGA----------------FGRVVMAEVN
NA---------------------IVAVKMVK---EGHTDDDIASLVREMEVMKIIGRHIN
IINLLGCCSQN---GPLYVIVEYAP-HGNLKDFLYKNRPLSKEQ-LESGQPA--------
------------------------------------------------------------
------------------------------------------------------------
------------------------------------------------------------
------------PPPPQHVITEKDLVKFAHQIARGMDYLASRRC-IHRDLAARNVLVSDD
---YVLKIADFG--LARDIQ-STDY-----Y---RKN-TNGRLPIKWMAPESLQE-----
--------KFYDSQSDVWSYGILLWEIMTFG-AQP--YPAIMSAEELYSYL-------MS
GQRMEKPA----KCSMNIYILMRQCWHFDASARPPFTEIVEYMDKLLQAKE---------
------------------------------------------------------------
------------------------------------------------------------
------------------------------------------------------------
------------------------------------------------------------
----------------------DYLDL-------DVANLETPPSTSDEEEEDASDMEQSR
YHY---------------------------------------------------------
------------------------------------------------------------
------------------------------------------------------------
------------------------------------------------------------
------------------------------------------------------------
------------------------------------------------------------
------------------------------------------------------------
------------------------------------------------------------
------------------------------------------------------------
------------------------------------------------------------
-
>NP_732286_Drosophila_melanogaster_FIBROBLAST_GROWTH_FACTOR
------------------------------------------------------------
------------------------------------------------------------
------------------------------------------------------------
------------------------------------------------------------
------------------------------------------------------------
------------------------------------------------------------
------------------------------------------------------------
------------------------------------------------------------
------------------------------------------------------------
------------------------------------------------------------
------------------------------------------------------------
------------------------------------------------------------
------------------------------------------------------------
------------------------------------------------------------
-MAAAWSWRASHSTITMTSGSLVVLFLLLSIWQPAVQVEGRRQMANSQEMIKDH--LGAR
SQNKTPAITNNANQSSTSSADLDD---------GAADDDDNKADLPVNVSSKPYW-----
------------------------------------------------------------
------------------------------------------------------------
------------------------------------------------------------
------------------------------------------------------------
------------------------------------------------------------
------------------------------------------------------------
------------------------------------------------------------
--------------------------------------------RNPKKMSFLQTRPS--
-----------------GSLLTLN------------------------------------
-------------------CHALGNPEPNITWYRNGTVDWTRGYGSLKRNRWTLTMEDLV
PGDCGN---YT-------------------CKVCNSLGCIRHDTQVIVSDRVNHKPILMT
G-PLNLT-----------------------------------------------------
------------------------------------------------------------
------------------------------------------------------------
---------------------LVVNSTGSMHCKYLSDLTSKKAWIFVPCHGMTNCSNN--
------------------------------------------------------------
------------------------------------------------------------
--------------RSIIAEDKDQLDFVNVRMEQEGWYTC--------------------
------------------------------------------------------------
------------------------------------------------------------
-----------------------------------------------VESNSLGQSNSTA
YLRVVRSLHVLEAGV--ASGSLHSTSFVY--IFVFGGLIFIFMTTL--FVFYAIRKMKHE
KVLKQRIETVHQWTKKVIIFK---------------------------------------
------------------------------------------------------------
------------------------------------------------------------
--------------PEGGGDSSGSMDTMIMPVVRIQKQRTTVLQNG-NEPAPFNEYEFPL
D-SNWELPR----SHLVLGATLG--------EGA----------------FGRVVMAEVN
NA---------------------IVAVKMVK---EGHTDDDIASLVREMEVMKIIGRHIN
IINLLGCCSQN---GPLYVIVEYAP-HGNLKDFLYKNRPFGRDQDRDSSQPP--------
------------------------------------------------------------
------------------------------------------------------------
------------------------------------------------------------
------------PSPPAHVITEKDLIKFAHQIARGMDYLASRRC-IHRDLAARNVLVSDD
---YVLKIADFG--LARDIQ-STDY-----Y---RKN-TNGRLPIKWMAPESLQE-----
--------KFYDSKSDVWSYGILLWEIMTYG-QQP--YPTIMSAEELYTYL-------MS
GQRMEKPA----KCSMNIYILMRQCWHFNADDRPPFTEIVEYMDKLLQTKE---------
------------------------------------------------------------
------------------------------------------------------------
------------------------------------------------------------
------------------------------------------------------------
----------------------DYLDV-------DIANLDTPPSTSDEEEDETDNLQKWC
NY----------------------------------------------------------
------------------------------------------------------------
------------------------------------------------------------
------------------------------------------------------------
------------------------------------------------------------
------------------------------------------------------------
------------------------------------------------------------
------------------------------------------------------------
------------------------------------------------------------
------------------------------------------------------------
-
>EAT43645_AAEL004932_Aedes_aegypti_FIBROBLAST_GROWTH_FACTOR
------------------------------------------------------------
------------------------------------------------------------
------------------------------------------------------------
------------------------------------------------------------
------------------------------------------------------------
------------------------------------------------------------
------------------------------------------------------------
------------------------------------------------------------
----------------------------------------------M-------------
-----------------LLKFYPVKKTDAGYYSCGSEYGEWSNLTLSVISQHEASDHYQN
DSPGSGLGPASSTLTRMANLEKKSLLPA---LPLSQPSPSPAAPLDVVDNDLTDSSYPTV
NGGSMVTVTKQVGENYKLRCNGTAEPNSQISWIKDGEVV-SNTKNRPNLMLHSLIVDDAG
VYICRVCHAQG-------------------------------------------------
-----------------------------------------------------CVNSTTI
LEV-IDDPKESYIHYKNMEIHSQVSDDEEPDDPDYVDDEHDDYEDAEEDEEVDEEISATG
SQQGSADG----------EFTESQSA----PPRANGQLPPGPPVF---------------
------------------------------------------------------------
------------------------------------------------------------
------------------------------------------------------------
------------------------------------------------------------
------------------------------------------------------------
------------------------------------------------------------
------------------------------------------------------------
--------------------------------------------TKEEHMVKLMPKPS--
-----------------GNMVRLR------------------------------------
-------------------CPADGNPVPNITWTKDDEKIV-RSMGSVKYAKWSIVLEDLV
PKDSGK---YT-------------------CHVCNSHGCINFTTKLEVKDRVNHKPILTK
PLTNIT------------------------------------------------------
------------------------------------------------------------
------------------------------------------------------------
---------------------AVVGTNVSMECKVLSDLSMYIQWFK-FKGLCHDCAIIEN
KVM---------------------------------------------------------
------------------------------------------------------------
--------------DMSNSDNPEVLTLENVTYADEGWYTC--------------------
------------------------------------------------------------
------------------------------------------------------------
-----------------------------------------------VAANTLGASYESA
YLRVVDEFLVDP-PI--VHPVRPHSTLIT--IMTTVLSGCFMILAV--IVVIVCKKLKRE
KMKHRAMEHVNQWTKKVIVLK---------------------------------------
------------------------------------------------------------
------------------------------------------------------------
-------------QPVIENSIPGVTESMQMPIVRIEKQRSTLVQSGNCDPTMISEYEFPI
D-LNWEFPR----SKLVLGKSLG--------EGA----------------FGKVVMAEAN
GLVKGQAST--------------VVAVKMLK---EGHTDADVKDLVCEMEVMKMIGKHVN
IINLLGCCCKD---GPLYVIVEYAP-HGNLKDFLRSHRFGTANYEDMIS-----------
------------------------------------------------------------
------------------------------------------------------------
------------------------------------------------------------
------------GEKEKKILTQKELISFAYQIARGMEHLASRRC-IHRDLAARNVLVSDG
---YVMKIADFG--LARDIH-SQEY-----Y---RKT-TTGKLPIRWMAPESLEE-----
--------KFYDSQSDVWSFGVLLWEIMTLG-GNP--YSSIPTWDNLLEHL-------KK
GKRLEQPP----LCSIDIYLFMRECWHYRPEERPTFSEIVQHLDRLVSITSNE-------
------------------------------------------------------------
------------------------------------------------------------
------------------------------------------------------------
------------------------------------------------------------
----------------------DI------------------------------------
------------------------------------------------------------
------------------------------------------------------------
------------------------------------------------------------
------------------------------------------------------------
------------------------------------------------------------
------------------------------------------------------------
------------------------------------------------------------
------------------------------------------------------------
------------------------------------------------------------
------------------------------------------------------------
-
>EAT46693_AAEL002172_Aedes_aegypti_FIBROBLAST_GROWTH_FACTOR
------------------------------------------------------------
------------------------------------------------------------
------------------------------------------------------------
------------------------------------------------------------
------------------------------------------------------------
------------------------------------------------------------
------------------------------------------------------------
------------------------------------------------------------
-----MVSGFVQGLFSIELSIKYHHAYHAIHEVMSFTKISSFNSSHF-------------
-----------------RLKFYPVKKTDAGYYSCGSEYGEWSNLTLSVISQHEASDHYQN
DSPGSGLGPASSTLTRVANLEKKSLLPA---LPLSQPSPSPAAPLDVVDNDLTDSSYPTV
NGGSMITVTKQVGENYKLRCNGTAEPNSQISWIKDGEVV-SNTKNRPNLMLHSLIVDDAG
VYICRVCHAQG-------------------------------------------------
-----------------------------------------------------CVNSTTI
LEV-IDDPKESYIHYKNMEIHSQVSDDEEPDDPDYVDDEHDDYEDAEEDEEVDEEISATG
SQQGSADG----------EFTESQSA----PPRANGQLPPGPPVF---------------
------------------------------------------------------------
------------------------------------------------------------
------------------------------------------------------------
------------------------------------------------------------
------------------------------------------------------------
------------------------------------------------------------
------------------------------------------------------------
--------------------------------------------TKEEHMVKLMPKPS--
-----------------GNMVRLR------------------------------------
-------------------CPADGNPVPNITWTKDDEKIV-RSMGSVKYAKWSIVLEDLV
PKDSGK---YT-------------------CHVCNSHGCINFTTKLEVKDRVNHKPILTK
PLTNIT------------------------------------------------------
------------------------------------------------------------
------------------------------------------------------------
---------------------AVVSTNVSMECKVLSDLSMYIQWFK-FKGLCHDCAIIEN
KVM---------------------------------------------------------
------------------------------------------------------------
--------------DMSNSDNPEVLTLENVTYADEGWYTC--------------------
------------------------------------------------------------
------------------------------------------------------------
-----------------------------------------------VAANTLGASYESA
YLRVVDEFLVDP-PI--VHPVRPHSTLIT--IMTTVLSGCFMILAV--IVVIVCKKLKRE
KMKHRAMEHVNQWTKKVIVLK---------------------------------------
------------------------------------------------------------
------------------------------------------------------------
-------------QPVIENSIPGVTESMQMPIVRIEKQRSTLVQSGNCDPTMISEYEFPI
D-LNWEFPR----SKLVLGKSLG--------EGA----------------FGKVVMAEAN
GLVKGQAST--------------VVAVKMLK---EGHTDADVKDLVCEMEVMKMIGKHVN
IINLLGCCCKD---GPLYVIVEYAP-HGNLKDFLRSHRFGTANYEDMIS-----------
------------------------------------------------------------
------------------------------------------------------------
------------------------------------------------------------
------------GEKEKKILTQKELISFAYQIARGMEHLASRRC-IHRDLAARNVLVSDG
---YVMKIADFG--LARDIH-SQEY-----Y---RKT-TTGKLPIRWMAPESLEE-----
--------KFYDSQSDVWSFGVLLWEIMTLG-GNP--YSSIPTWDNLLEHL-------KK
GKRLEQPP----LCSIDIYLFMRECWHYRPEERPTFSEIVQHLDRLVSITSNE-------
------------------------------------------------------------
------------------------------------------------------------
------------------------------------------------------------
------------------------------------------------------------
----------------------EYLDL-------GLPLLETPPSSDDESEDN-------D
NDGCERVRMYPFNHH---SHTTESTF----------------------------------
------------------------------------------------------------
------------------------------------------------------------
------------------------------------------------------------
------------------------------------------------------------
------------------------------------------------------------
------------------------------------------------------------
------------------------------------------------------------
------------------------------------------------------------
------------------------------------------------------------
-
>EDS29129_Culex_quinquefasciatus_FIBROBLAST_GROWTH_FACTOR
------------------------------------------------------------
------------------------------------------------------------
------------------------------------------------------------
------------------------------------------------------------
------------------MGHKRLVKETVPLHSKLLIKCNFDAPAWFKNGKPITTDNRRA
KSTTKVEVLVGDSEEPIISYNNMEKHSQVSNSDEPVGVDYVDDHNGEDYDEEEEGGEEEV
ENEEDEGGVGGPLRGSVHETSETTENQPVVGGSGGDLPPGKPFFTKPDQLVSLMPKPSGN
MVRLRCPAAGNPMPNITWTKNDTAVQRNMGSVKYAKWSIVLEDLVEADSGQYTCNVCNVH
GCIHFTTTLKVKDRFPARPYIKEGYLVNTTVLVNSTAQLECRTISDLEPHIEWIKFNVDV
ENPVIPRNMTKLEVLADFLKFNSIKKTDAGYYSCGSEYAEWSNLTLSVFSQHEAADHYQS
DSPGSGSG-------NVANLEKKSLSSAAVTAPLQQNELSEDLPVFVVGSR---------
--DHVATVTKREGEFYRLRCEVAGEPKFRISWSKDGEVFNSKTGNRSNVSMDKLTVADNG
VYVCRVCNGHV-------------------------------------------------
-----------------------------------------------------CVNSTTK
VEVLVGDSEEPIISYNNMEKHSQVSNSDEPVGVDYVDDHNG--EDYDEEEEGGEEEVENE
EDEGGVGGPLRGSVHETSETTENQPV----VGGSGGDLPPGKPFF---------------
------------------------------------------------------------
------------------------------------------------------------
------------------------------------------------------------
------------------------------------------------------------
------------------------------------------------------------
------------------------------------------------------------
------------------------------------------------------------
--------------------------------------------TKPDQLVSLMPKPS--
-----------------GNMVRLR------------------------------------
-------------------CPAAGNPMPNITWTKNDTAVQ-RNMGSVKYAKWSIVLEDLV
EADSGQ---YT-------------------CNVCNVHGCIHFTTTLKVKDRVNHKPIITK
SFTNIT------------------------------------------------------
------------------------------------------------------------
------------------------------------------------------------
---------------------ALVGGNVTLKCEVLSDLTTHIQWVKGSKANCQDCKNIK-
------------------------------------------------------------
------------------------------------------------------------
----------------RDADNPEVLTLYNVTHEDEGWYTC--------------------
------------------------------------------------------------
------------------------------------------------------------
-----------------------------------------------VAANTLGSSLEKA
YLRVVDELPEDDIPT--AHPVRHHSTLIT--VMTMVLSGCFMVLAI--IVVIVCKKLKRE
KMKHRAMEHVNQWTKKVIVLK---------------------------------------
------------------------------------------------------------
------------------------------------------------------------
-------------QPPVENSIPGVTDAMQMPIVRIEKQRSTLVQSGNCDPALISEYEFPI
D-LNWEFPR----NKLLLGKSLG--------EGA----------------FGKVVMAEAQ
GLVKGQAST--------------VVAVKMLK---EGHTDADVKDLVCEMEVMKMIGKHVN
IINLLGCCCKD---GPLYVIVEYAP-HGNLKDFLRGHRFGTANYEDMISG----------
------------------------------------------------------------
------------------------------------------------------------
------------------------------------------------------------
------------GDKEKKILTQKELISFAYQIARGMEHLASRRC-IHRDLAARNVLVSDG
---YVMKIADFG--LARDIH-SQEY-----Y---RKT-TTGKLPIRWMAPESLEE-----
--------KFYDSQSDVWSFGVLLWEIMTLG-GNP--YSSIPTWDNLLEHL-------KK
GKRLEQPP----LCSIDIYLFMRECWHYRPEERPTFSEIVQHLDRLVSITSNE-------
------------------------------------------------------------
------------------------------------------------------------
------------------------------------------------------------
------------------------------------------------------------
----------------------EYLDL-------GLPLLETPPSSDDDEEDDEDALDEPD
GRQAERMRMYPFSHHHFSHHTTESSF----------------------------------
------------------------------------------------------------
------------------------------------------------------------
------------------------------------------------------------
------------------------------------------------------------
------------------------------------------------------------
------------------------------------------------------------
------------------------------------------------------------
------------------------------------------------------------
------------------------------------------------------------
-
>EAA11591_AGAP006219_Anopheles_gambiae_str_PEST_ORPHAN_R2_ROR
------------------------------------------------------------
------------------------------------------------------------
------------------------------------------------------------
------------------------------------------------------------
------------------------------------------------------------
------------------------------------------------------------
------------------------------------------------------------
------------------------------------------------------------
------------------------------------------------------------
------------------------------------------------------------
---------------MFVCTSFLIVHSPTLSLSLSLSPFSRLTFTPSGTAGYARTASAGN
GSSSNSYSPNGKFKRRKKTEKLHQQQQQDALEEDTIEPGVCQVYTGTTCEQYLRNQTVFV
TPDITMEILEE-------------------------------------------------
----------------------------------------------RLKSAYGVIRESKD
MNANCRVYALPSLCYSILPVCRTPELTNHQYFANRAAAEAAQRAATIGRGKMRAHEKKNN
RK-QLLRGNGTLTTTERLRVYFSGGVTPDLGGRFFDGEIVTENSLPPRYDNARRGRRA--
--AGHQQYVQP---GEEITVLSYTSSSSGPKKSYPPTRNTENLRRICRNDC---------
------------------------------------------------------------
------------------------------------------------------------
------------------------------------------------------------
------------------------------------------------------------
------------------------------------------------------------
------------------------------------------------------------
------------------------------------------------------------
------------------------------------------------------------
---------------------------------ELLENELCQKEYAIAKRHPTIGQKLPL
EECDDLPLQKS-------------------CMRLGIDLDIK-------------------
------------------------------------------------------------
------------------------------------------------------------
------------------------------------------------------------
------------------------------------------------------------
------------------PNDDCYWENGASYRGIMDRTKSSKICMRWSKLMHTMSEFPHL
------------------------------------------------------------
------------------------------------------------------------
------------------------------------------------------------
------------------------------------------------------------
-------------------------------------------AGHNYCRNPPHAGPMDA
PWCYVD---MQKTIEYCDIPKCSERMWMY--IIIGFVAVISPLFIG---IGVFCCRKYRK
HGVSNIQNINLPNADKNIYGN---------------------------------------
------------------------------------------------------------
------------------------------------------------------------
---SRLNSPIEMTSLIANQSSTGAA-SRNAENGGIQGLTTGQPGNGHNPGQSSQSRNNGI
S-RVPQYTL----QDVRFVEELG--------EGA----------------FGKVYKGELT
QKNGERI----------------FVAVKALK---ENASAKTQADFKREIELISDLK-HDN
IVCILGVVLKE---EPLCMLFEYMA-QGDLHEFLIAN-----------------------
------------------------------------------------------------
------------------------------------------------------------
------------------------------------------------------------
------------SPNEGKSLSQLQFLLIAQQICDGMEYLASHHY-VHRDLAARNCLVGDN
---LTVKISDFG--LSRDIY-SSDY-----Y---RVQ-SKSLLPVRWMPSESILY-----
--------GKFTTESDVWSFGVVLWEIYSYG-LQP--YYGYSN-QEVINMV-------RA
RQLLPCPE----SCPSAVYSLMVECWHEQAVRRPTFPEIGHRLKIWYQAQKRSKC-----
------------------------------------------------------------
------------------------------------------------------------
------------------------------------------------------------
------------------------------------------------------------
------------------------------------------------------------
------------------------------------------------------------
------------------------------------------------------------
------------------------------------------------------------
------------------------------------------------------------
------------------------------------------------------------
------------------------------------------------------------
------------------------------------------------------------
------------------------------------------------------------
------------------------------------------------------------
------------------------------------------------------------
-
>EDS40043_Culex_quinquefasciatus_ORPHAN_R2_ROR
------------------------------------------------------------
------------------------------------------------------------
------------------------------------------------------------
------------------------------------------------------------
------------------------------------------------------------
------------------------------------------------------------
------------------------------------------------------------
------------------------------------------------------------
------------------------------------------------------------
------------------------------------------------------------
------------------------------------------------------------
-MNLTKSANPEKFARRKKTEKLPYRGGDD---EEKIEQGVCQIYTGTTCDEFLRNQTVFI
TPDITIEMLEE-------------------------------------------------
----------------------------------------------RLKAAYGVIKESKD
MNANCRVYALPSLCYSILPVCRTPEKTNHQYFANKAAAEAARRGSNYNRSKFKSHEKKNN
RKGKTTSTPGVMTTTERLKVYFSGGVTP--SSNDFNGDIVTENSLD---DTGRRRRSSEF
LTDRQRHFLQQNTYNNDDGYYSSYSANSNNKKNYPPTRNTENLRRICRNDC---------
------------------------------------------------------------
------------------------------------------------------------
------------------------------------------------------------
------------------------------------------------------------
------------------------------------------------------------
------------------------------------------------------------
------------------------------------------------------------
------------------------------------------------------------
---------------------------------ELLENELCQKEYAIAKRHPTIGQKLPL
EECDDLPLQNSVDGTIINGIGGLGSSGDNECMRLGIKMDIV-------------------
------------------------------------------------------------
------------------------------------------------------------
------------------------------------------------------------
------------------------------------------------------------
------------------PDDDCYWESGLTYRGILDKSSSGKPCMRWSKLMREISNYPEL
------------------------------------------------------------
------------------------------------------------------------
------------------------------------------------------------
------------------------------------------------------------
-------------------------------------------AGHNFCRNP--GGEQSS
PWCYTD---LKKTIEFCEITKCSDRMWLY--LIVGFVAFSTVIVLV---VTIVCCRKYRK
HGVSNIQNINLPNADKNIYGN---------------------------------------
------------------------------------------------------------
------------------------------------------------------------
---SRHNSPIEMTSLIANQNSTGAI-SRNAENGGIQGLISGQSNHGH--GQSSQSRNNGI
A-RVPQYTL----QDVRFVEELG--------EGA----------------FGKVYKGELT
QKDGEKI----------------FVAVKALK---ENASAKTQADFKREIELISDLK-HDN
IVCILGVVLKE---EPLCMLFEYMA-QGDLHEFLIAN-----------------------
------------------------------------------------------------
------------------------------------------------------------
------------------------------------------------------------
------------SPNEGKQLTQLQFLLISQQICDGMEYLASHHY-VHRDLAARNCLVGES
---LTVKISDFG--LSRDIY-SSDY-----Y---RVQ-SKSLLPVRWMPSESILY-----
--------GKFTTESDVWSFGVVLWEIYSYG-LQP--YYGYSN-QEVINMV-------RA
RQLLPCPE----ACPSAVYSLMVECWHEQAVRRPTFPEIGHRLKIWYQAQKRNEQTEQGF
NRKG--------------------------------------------------------
------------------------------------------------------------
------------------------------------------------------------
------------------------------------------------------------
----------------------SVLSVNTQRMSSQGNLNAITPSSSSSHHSLNRNGVPEP
REPGPHQPHQPRKHHHSLEREKILRTNHHQQQQQQQPHHHHSRSHHQHHNSLDRSNSGKM
DQQEGEQYETQSNRSFYNNTGTSRSSKSIHSMQEHPNQHQQQQQQHHPGAPQSYKNFSLP
RKSIDSNLDFGDGEATAASSPGGVGYSGRESKRPPKDPHRHHHHHHHHGSGRSRSKMDNS
TGTMSVSSLNSADADLNQILPKNSTQSLAQQPTSSGSRKPSSSGSILSVASESNTADPAV
GLPLMQGSFHDG------------------------------------------------
------------------------------------------------------------
------------------------------------------------------------
------------------------------------------------------------
------------------------------------------------------------
------------------------------------------------------------
-
>EAT37666_AAEL010374_Aedes_aegypti_ORPHAN_R2_ROR
------------------------------------------------------------
------------------------------------------------------------
------------------------------------------------------------
------------------------------------------------------------
------------------------------------------------------------
------------------------------------------------------------
------------------------------------------------------------
------------------------------------------------------------
------------------------------------------------------------
------------------------------------------------------------
------------------------------------------------------------
--------------------------------------GVCQVYSGTTCEAYLKNQTVFI
TPDITMEILEE-------------------------------------------------
----------------------------------------------RLKAAYGVIRESKD
MNANCRVYALPSLCYSILPVCQTPEKTNHQYFANKRAAEA--------------------
------------------------------------------NSLD---DGERRRQRR--
--SSNRNFLQLNTYGIDDRYFSSFSANSNNKKNYPPTRNTENLRRICRNDC---------
------------------------------------------------------------
------------------------------------------------------------
------------------------------------------------------------
------------------------------------------------------------
------------------------------------------------------------
------------------------------------------------------------
------------------------------------------------------------
------------------------------------------------------------
---------------------------------ELLENELCQKEYAIAKRHPTIGQKLPL
EECDDLPLQNS-------------------CMRLGIEIDVN-------------------
------------------------------------------------------------
------------------------------------------------------------
------------------------------------------------------------
------------------------------------------------------------
------------------KDDDCYWENGYSYRGILDKSNTGNPCMRWSKLMREISNYPEL
------------------------------------------------------------
------------------------------------------------------------
------------------------------------------------------------
------------------------------------------------------------
-------------------------------------------AGHNYCRNP--GGELSS
PWCYVD---LKKTMELCEITRCSERMWLY--IIVGFVAFCTLIVVI---VTIVCCRKYRK
HGVSNIQNINLPNADKNIYGN---------------------------------------
------------------------------------------------------------
------------------------------------------------------------
---SRHNSPIEMTSLITNQNSTGAI------------------------SQTSQSRNNGI
A-RVPQYTL----QDVRFVEELG--------EGA----------------FGKVYKGELT
QKDGEKI----------------FVAVKALK---ENASAKTQADFKREIELISDLK-HDN
IVCILGVVLKE---EPLCMLFEYMA-QGDLHEFLIAN-----------------------
------------------------------------------------------------
------------------------------------------------------------
------------------------------------------------------------
------------SPNEGKQLTQLQFLLISQQICDGMEYLASHHY-VHRDLAARNCLVGDN
---LTVKISDFG--LSRDIY-SSDY-----Y---RVQ-SKSLLPVRWMPSESILY-----
--------GKFTTESDVWSFGVVLWEIYSYG-LQP--YYGYSN-QEVINMV-------RA
RQLLPCPE----ACPSAVYSLMVECWHEQAVRRPTFPEIGHRLKIWYQAQKRSMFVV---
------------------------------------------------------------
------------------------------------------------------------
------------------------------------------------------------
------------------------------------------------------------
------------------------------------------------------------
------------------------------------------------------------
------------------------------------------------------------
------------------------------------------------------------
------------------------------------------------------------
------------------------------------------------------------
------------------------------------------------------------
------------------------------------------------------------
------------------------------------------------------------
------------------------------------------------------------
------------------------------------------------------------
-
>AAF52885_Drosophila_melanogaster_ORPHAN_R2_ROR
------------------------------------------------------------
------------------------------------------------------------
------------------------------------------------------------
------------------------------------------------------------
------------------------------------------------------------
------------------------------------------------------------
------------------------------------------------------------
------------------------------------------------------------
------------------------------------------------------------
------------------------------------------------------------
---------MNKYSAFIVCISLVLLF----------------------------------
-----------------TKKDVGSHNVDSRIYGFQQSSGICHIYNGTICRDVLSNAHVFV
SPNLTMNDLEE-------------------------------------------------
----------------------------------------------RLKAAYGVIKESKD
MNANCRMYALPSLCFSSMPICRTPERTNLLYFANVATNAKQLKNVSIRRKRTKSKDIKNI
------------SIFKKKSTIYEDVFSTDISSK---------------------------
---------------------------------YPPTRESENLKRICREEC---------
------------------------------------------------------------
------------------------------------------------------------
------------------------------------------------------------
------------------------------------------------------------
------------------------------------------------------------
------------------------------------------------------------
------------------------------------------------------------
------------------------------------------------------------
---------------------------------ELLENELCQKEYAIAKRHPVIGM-VGV
EDCQKLPQHKD-------------------CLSLGITIEVD-------------------
------------------------------------------------------------
------------------------------------------------------------
------------------------------------------------------------
------------------------------------------------------------
------------------KTENCYWEDGSTYRGVANVSASGKPCLRWSWLMKEISDFPEL
------------------------------------------------------------
------------------------------------------------------------
------------------------------------------------------------
------------------------------------------------------------
-------------------------------------------IGQNYCRNP--GSVENS
PWCFVD-SSRERIIELCDIPKCADKIWIA---IVGTTAAIILIFIIIFAIILFKRRTIMH
YGMRNIHNINTPSADKNIYGN---------------------------------------
------------------------------------------------------------
------------------------------------------------------------
---SQLNN---------AQDAGRGNLGNLSDHVAL---------------NSKLIERNTL
L-RINHFTL----QDVEFLEELG--------EGA----------------FGKVYKGQLL
QPNKTTI----------------TVAIKALK---ENASVKTQQDFKREIELISDLK-HQN
IVCILGVVLNK---EPYCMLFEYMA-NGDLHEFLISN-----------------------
------------------------------------------------------------
------------------------------------------------------------
------------------------------------------------------------
------------SPTEGKSLSQLEFLQIALQISEGMQYLSAHHY-VHRDLAARNCLVNEG
---LVVKISDFG--LSRDIY-SSDY-----Y---RVQ-SKSLLPVRWMPSESILY-----
--------GKFTTESDVWSFGVVLWEIYSYG-MQP--YYGFSN-QEVINLI-------RS
RQLLSAPE----NCPTAVYSLMIECWHEQSVKRPTFTDISNRLKTWHEGHFKASNPEM--
------------------------------------------------------------
------------------------------------------------------------
------------------------------------------------------------
------------------------------------------------------------
------------------------------------------------------------
------------------------------------------------------------
------------------------------------------------------------
------------------------------------------------------------
------------------------------------------------------------
------------------------------------------------------------
------------------------------------------------------------
------------------------------------------------------------
------------------------------------------------------------
------------------------------------------------------------
------------------------------------------------------------
-
>EDW13557_GI19175_Drosophila_mojavensis_ORPHAN_R2_ROR
------------------------------------------------------------
------------------------------------------------------------
------------------------------------------------------------
------------------------------------------------------------
------------------------------------------------------------
------------------------------------------------------------
------------------------------------------------------------
------------------------------------------------------------
------------------------------------------------------------
------------------------------------------------------------
------MKSYCYQSLISLCIALITL-----------------------------------
-----------------KDYYVWTINATYESNGFQQLPGICQLYNGTICKEFLKNSYVFI
SPNVTIYDLEE-------------------------------------------------
----------------------------------------------RLRAAYGVIKESKD
MNSNCRKYALPSLCLSSLPICRTPERTNLLYFANVAMIKNKYGGNYTRRKRFVSKDSKNR
-----------HSFLKKKSVYYSDVFTKDVSSK---------------------------
---------------------------------YPPTRESENLKRICREEC---------
------------------------------------------------------------
------------------------------------------------------------
------------------------------------------------------------
------------------------------------------------------------
------------------------------------------------------------
------------------------------------------------------------
------------------------------------------------------------
------------------------------------------------------------
---------------------------------ELLENELCQKEYAIAKRHPVIGI-VGV
EECQKIPQDKD-------------------CSTLGITIEVD-------------------
------------------------------------------------------------
------------------------------------------------------------
------------------------------------------------------------
------------------------------------------------------------
------------------DAENCFWEDGSSYRGIKNVSVSGKPCLRWSWLMKEISDFPEL
------------------------------------------------------------
------------------------------------------------------------
------------------------------------------------------------
------------------------------------------------------------
-------------------------------------------IGQNYCRNP--GSMEKT
PWCFVDDKSLDRSIEPCDIPKCVDKIWLS---IIVTLGLIIATVVLISILLLKKKKC---
-EMKNIQNINTPNAGNNIYGN---------------------------------------
------------------------------------------------------------
------------------------------------------------------------
---SQLNT---------NQDSGRPS-NSLIDQIGI---------------PSKNIEKNSL
L-RIPHFTL----QDIEFCEELG--------EGA----------------FGKVYKGQLT
QPNKKTV----------------NVAIKALK---ENASLKTQQDFKREIELISDLK-HQN
IVCILGVILNK---EPYCMLFEYMA-NGDLHEFLISN-----------------------
------------------------------------------------------------
------------------------------------------------------------
------------------------------------------------------------
------------SPIENKSLLQLEFLKIAMQISEGMEYLSGHHY-VHRDLAARNCLVNDG
---LIVKISDFG--LSRDIY-SSDY-----Y---RVQ-SKSLLPVRWMPSESILY-----
--------GKFTTESDIWSFGVVLWEIYSYG-MQP--YCGYSN-PEVINLI-------RS
RQLLSCPD----NCPTAVYSLMIECWHEQAVKRPTFSDISHRLKTWYDGHVKISNQKSEI
N-----------------------------------------------------------
------------------------------------------------------------
------------------------------------------------------------
------------------------------------------------------------
------------------------------------------------------------
------------------------------------------------------------
------------------------------------------------------------
------------------------------------------------------------
------------------------------------------------------------
------------------------------------------------------------
------------------------------------------------------------
------------------------------------------------------------
------------------------------------------------------------
------------------------------------------------------------
------------------------------------------------------------
-
>XP_002004533_GI19986_Drosophila_mojavensis_MUSCLE_SPECIFIC_KINASE
------------------------------------------------------------
------------------------------------------------------------
------------------------------------------------------------
------------------------------------------------------------
------------------------------------------------------------
------------------------------------------------------------
------------------------------------------------------------
------------------------------------------------------------
------------------------------------------------------------
------------------------------------------------------------
------------------------------------------------------------
------------------------------------------------------------
------------------------------------------------------------
----------------------------------MVVRDIESFV------YVFVGLCVFL
FTCEASGNSLNAIDMEEP-ARRHHQRHHN--SEYEREREEKGYCAPYNGKVCKQFITG-P
VWYSLEDPSGGWRNEQITTALWDELIMDLSGLCREAAEKMLCAYAFPRCHVENGKAIKAP
LCFEDCQATHLQFCYNDWVLIEEKRERNMYLKSRAHFRLPNCTALP--------------
------------------------------------------------------------
------------------------------------------------------------
------------------------------------------------------------
------------------------------------------------------------
------------------------------------------------------------
------------------------------------------------------------
------------------------------------------------------------
------------------------------------------------------------
------------------------------------------------------------
------------------------------------------------------------
------------------------------------------------------------
------------------------------------------------------------
------------------------------------------------------------
-------------------------------------------------------HYDAS
MRWPSCSYIGLTEIKESEVSYDCRNGNGRYYLGSMNVTKSGIPCQRWDTQYPHKHIQPPL
VFQQLTDGENYCRNAGGEEPYPWCYT----------------------------------
------------------------------------------------------------
------------------------------------------------------------
------------------------------------------------------------
-----------------------------------------------LDESVRWQHCDIP
LCPDYVDPSAKDLNTPIKMEEFFTPSMIF--LLAGIGFIGIVALHL--IILLAYKLSKHK
EYTQPQSQAVH---------G---------------------------------------
------------------------------------------------------------
------------------------------------------------------------
ECGTNLSAS-RETLGSTGFAPNSIKCGTIRSTATIHSVNCVMLTTTAAVQQEPKTKLNAR
L-EKLEYPR----GDIVYVRSLG--------QGA----------------FGRVFQAKAP
GLVPGNDDL--------------LVAVKMLK---DDATDQMQTDFEREACLLAEFD-HTN
IVKLLGVCALG---RPMCLLFEYMS-PGDLSEFLRACSPYATHQA---------------
------------------------------------------------------------
------------------------------------------------------------
------------------------------------------------------------
------------QPHNRQHLDELQLLHMASDVASGMLYLSERKF-VHRDLATRNCLINEQ
---MTVKIADFG--LSHKIY-LQDY-----Y---KGD-ENDVIPIRWMPIESILY-----
--------NKFSLESDVWAFGICLWEIFSFA-LQP--YFGLTH-AEVIKYI-------KE
GNVLGCPD----NTPLSVYALMRRCWNSKPSERPGFAEINHCIQHSIAESECKAML----
------------------------------------------------------------
------------------------------------------------------------
------------------------------------------------------------
------------------------------------------------------------
------------------------------------------------------------
------------------------------------------------------------
------------------------------------------------------------
------------------------------------------------------------
------------------------------------------------------------
------------------------------------------------------------
------------------------------------------------------------
------------------------------------------------------------
------------------------------------------------------------
------------------------------------------------------------
------------------------------------------------------------
-
>AAF58420_Drosophila_melanogaster_MUSCLE_SPECIFIC_KINASE
------------------------------------------------------------
------------------------------------------------------------
------------------------------------------------------------
------------------------------------------------------------
------------------------------------------------------------
------------------------------------------------------------
------------------------------------------------------------
------------------------------------------------------------
------------------------------------------------------------
------------------------------------------------------------
------------------------------------------------------------
------------------------------------------------------------
------------------------------------------------------------
-------------------MAA-------GQWVGVVERVLRGMVLKWGANLAVLGLCVFL
FASATHANSLNAI--EEPVTRRHHQRHH------EREREENGYCAPYSGKVCKEYLTG-Q
VWYSLEDPTGGWKNEQVTTALWDELISDLTGLCREAAEKMLCAYAFPNCHMEGGRAVKAP
LCFEDCQATHLQFCYNDWVLIEEKKERNMFIKSRGHFRLPNCSSLP--------------
------------------------------------------------------------
------------------------------------------------------------
------------------------------------------------------------
------------------------------------------------------------
------------------------------------------------------------
------------------------------------------------------------
------------------------------------------------------------
------------------------------------------------------------
------------------------------------------------------------
------------------------------------------------------------
------------------------------------------------------------
------------------------------------------------------------
------------------------------------------------------------
-------------------------------------------------------HYNAS
MRRPNCSYIGLTELKESEVSYDCRNGNGRFYMGTMNVSKSGIPCQRWDTQYPHKHFQPPL
VFHQLLEGENYCRNAGGEEPHPWCYT----------------------------------
------------------------------------------------------------
------------------------------------------------------------
------------------------------------------------------------
-----------------------------------------------VDESVRWQHCDIP
MCPDYVDPNAVDLNTPIKMEKFFTPSMIF--LLAGIGFVAIVTLHL--MILLVYKLSKHK
DYSQPAGAATAECSVSMRGGG---------------------------------------
------------------------------------------------------------
------------------------------------------------------------
DCGGNLNTS-RETLGGNGNTNTLAKWGTIRSTATIHS-NCVALTTVTNVSDAKGTKPNAR
L-EKLEYPR----GDIVYVRSLG--------QGA----------------FGRVFQARAP
GLVPDQEDL--------------LVAVKMLK---DDASDQMQMDFEREACLLAEFD-HPN
IVRLLGVCALG---RPMCLLFEYMA-PGDLSEFLRACSPYATHQA---------------
------------------------------------------------------------
------------------------------------------------------------
------------------------------------------------------------
------------PTQDRLQLNELHLLQMAANIAAGMLYLSERKF-VHRDLATRNCLINEH
---MAVKIADFG--LSHKIY-LQDY-----Y---KGD-ENDFIPIRWMPLESILY-----
--------NKFSLESDVWAYGICLWEVFSFA-LQP--YFGLTH-EEVIKYI-------KE
GNVLGCPD----NTPLSVYALMRRCWNRKPSERPGFAEINHCIQHSIAESECKAML----
------------------------------------------------------------
------------------------------------------------------------
------------------------------------------------------------
------------------------------------------------------------
------------------------------------------------------------
------------------------------------------------------------
------------------------------------------------------------
------------------------------------------------------------
------------------------------------------------------------
------------------------------------------------------------
------------------------------------------------------------
------------------------------------------------------------
------------------------------------------------------------
------------------------------------------------------------
------------------------------------------------------------
-
>EAT47511_AAEL001370_Aedes_aegypti_MUSCLE_SPECIFIC_KINASE
------------------------------------------------------------
------------------------------------------------------------
------------------------------------------------------------
------------------------------------------------------------
------------------------------------------------------------
------------------------------------------------------------
------------------------------------------------------------
------------------------------------------------------------
------------------------------------------------------------
------------------------------------------------------------
------------------------------------------------------------
------------------------------------------------------------
------------------------------------------------------------
------------------MIAA-------KQWFALF-----------------------L
LACVVWMQSVVESASSDG-LSTVGG------EFDDPSDDEEGYCAPYNGKVCKTFVKGRQ
VWYNR-DGSGGWLNEQITTALFRDLITDLPDYCRPAAEKLLCAFAFPQCVIRDGVTVRLP
LCYEDCVATHLQFCYNDWALIEEKKERGDVIKSRGHFRLPNCEDLP--------------
------------------------------------------------------------
------------------------------------------------------------
------------------------------------------------------------
------------------------------------------------------------
------------------------------------------------------------
------------------------------------------------------------
------------------------------------------------------------
------------------------------------------------------------
------------------------------------------------------------
------------------------------------------------------------
------------------------------------------------------------
------------------------------------------------------------
------------------------------------------------------------
-------------------------------------------------------RYNKT
ARHSTCSHVGLTELIQEEVTYDCRMGNGRYYLGTVNVTATGIPCQKWDSQEPHSHHKPPL
VFAELQDAENYCRNAGGEEPTPWCYT----------------------------------
------------------------------------------------------------
------------------------------------------------------------
------------------------------------------------------------
-----------------------------------------------TDKAVRWQACDIP
LCPNSTDMSATKKPVNIVMESVFTPSMIF--LLSGIGFVAIVLLHL--LVFLCYRIARYN
RNRRQ---------------G---------------------------------------
------------------------------------------------------------
------------------------------------------------------------
AAGYNTTST-QDTQG--------IDINKLPSNVNYHR---------------TGAQLNPK
L-EKLEFPR----NNIIYIKDLG--------QGA----------------FGRVFQAKAP
GLIAGEDFT--------------LVAVKMLK---DEASQDLQVDFEREACLLAEFD-HPN
IVKLLGVCAIG---RPMCLLFEFMA-RGDLNEFLRQCSPFAQQNR---------------
------------------------------------------------------------
------------------------------------------------------------
------------------------------------------------------------
------------ADNITTELSHGDLLSIASQIASGMVYLSERKF-VHRDLATRNCLIDDN
---MVVKIADFG--LSHKIY-LQDY-----Y---KGD-ENDAIPIRWMPLESILY-----
--------NKYTIESDVWAYGVCLWEIFSFA-MQP--YYGMTH-EEVVKFV-------KE
GNMLSCPE----NTPLTVYDLMRKCWSRKPADRPSFPIIFQKLQQIRADFDGKMLM----
------------------------------------------------------------
------------------------------------------------------------
------------------------------------------------------------
------------------------------------------------------------
------------------------------------------------------------
------------------------------------------------------------
------------------------------------------------------------
------------------------------------------------------------
------------------------------------------------------------
------------------------------------------------------------
------------------------------------------------------------
------------------------------------------------------------
------------------------------------------------------------
------------------------------------------------------------
------------------------------------------------------------
-
>EAA04776_AGAP006988_Anopheles_gambiae_str_PEST_MUSCLE_SPECIFIC_KINASE
------------------------------------------------------------
------------------------------------------------------------
------------------------------------------------------------
------------------------------------------------------------
------------------------------------------------------------
------------------------------------------------------------
------------------------------------------------------------
------------------------------------------------------------
------------------------------------------------------------
------------------------------------------------------------
------------------------------------------------------------
------------------------------------------------------------
------------------------------------------------------------
------------MSDGDVCTAAGRPPHRRTQWVALLSS------------VAYVAVGTVL
LASLTAPSPVAAVSTSAA-ALRHGGGTKDTFGWDDAGDEEEGYCAPYNGKVCKRFINSRQ
VWYSREDGTGGWENEKITTALFEDLINDLPPSCRPAAEKLLCAYAFPQCVIKDGATIRLP
LCYEDCVATYLQFCYNDWALIEEKKERGDVIKSRGHFRLPNCEELP--------------
------------------------------------------------------------
------------------------------------------------------------
------------------------------------------------------------
------------------------------------------------------------
------------------------------------------------------------
------------------------------------------------------------
------------------------------------------------------------
------------------------------------------------------------
------------------------------------------------------------
------------------------------------------------------------
------------------------------------------------------------
------------------------------------------------------------
------------------------------------------------------------
-------------------------------------------------------RYNKT
AKPPVCSHVGLTELVSEEVTYDCRMGNGRFYLGTVNVTSTGIPCQKWDSQEPHSHHKPPL
VFAELQDAENYCRNAGGEEPTPWCYT----------------------------------
------------------------------------------------------------
------------------------------------------------------------
------------------------------------------------------------
-----------------------------------------------MDKTVRWQACDIP
LCPNSTDASDIRGKIDMTMESVFTPSMIF--LLSGIGFVAIVLLHL--MVLLCYRVSRHR
RNRRQS--------------G---------------------------------------
------------------------------------------------------------
------------------------------------------------------------
AAGYNPTATAQDGQG--------IDINKLPSNVNYHR---------------TGAQLNPK
L-EKLEFPR----NNIIYIKDLG--------QGA----------------FGRVFQAKAP
GLVAGEDFT--------------LVAVKMLK---DEASQDLQVDFEREACLLAEFD-HPN
IVKLLGVCAIG---RPMCLLFEFMA-RGDLNEFLRQCSPFAQQNR---------------
------------------------------------------------------------
------------------------------------------------------------
------------------------------------------------------------
------------ADSISTELSHGDLLNIAHQIASGMVYLSERKF-VHRDLATRNCLIDDH
---MVVKIADFG--LSHKIY-LQDY-----Y---KGD-ENDAIPIRWMPLESILY-----
--------NKYTIESDVWAYGVCLWEIFSFA-MQP--YYGMTH-EEVVKFV-------KE
GNMLGCPE----NTPLTVYDLMRKCWSRKPNDRPSFHVIYQKLQQIRADFDGKMLM----
------------------------------------------------------------
------------------------------------------------------------
------------------------------------------------------------
------------------------------------------------------------
------------------------------------------------------------
------------------------------------------------------------
------------------------------------------------------------
------------------------------------------------------------
------------------------------------------------------------
------------------------------------------------------------
------------------------------------------------------------
------------------------------------------------------------
------------------------------------------------------------
------------------------------------------------------------
------------------------------------------------------------
-
>EAT39935_AAEL008301_Aedes_aegypti_EPHRIN
------------------------------------------------------------
------------------------------------------------------------
------------------------------------------------------------
------------------------------------------------------------
------------------------------------------------------------
------------------------------------------------------------
------------------------------------------------------------
------------------------------------------------------------
------------------------------------------------------------
----------------------------MSVWVEESFTNFVKGINWRSYVVCDVAYNNVN
NWLWSPFIDRGPANRLYIEIHFTIRDCSLFPGNALSCKETFSLLFYEFDAATREPPPWQP
ESYKLIGRIAAGEGRFNQNSDVDINVEVKSIAVTKKGVYFAFRDQGACISVLAVKVYYIT
CPAVTINFAHFNETPTGREITIIEQQTGTCVENAEAYETPTYLCKGDGKWTILSGGCRCK
VGYEPDHDKQTCNVCPVGKFRSAEVDSCTICPLNSKTNKIGSPFCPCLSGHYRHPRDGKH
MPCYKPPGPPTNLTLLFIDQTSAILSWNAPQRAIDEQVDT----KYRSDIVFRIKCSACT
SNVVFNPSSETFNDTKLTLTNLEPVTAYTVQIHSQHGVSYLINPEGV-------------
------------------------------------------------------------
------------------------------------------------------------
------------------------------------------------------------
------------------------------------------------------------
------------------------------------------------------------
------------------------------------------------------------
------------------------------------------------------------
------------------------------------------------------------
------------------------------------------------------------
-------------------GAGAGGGYDNT--SSGFNNHYHHVTEPPNL-GRSSDLDDIK
TEYAEISFTTE-------------------SAILSTVFNVKVISITN-------------
------------------------------------------------------------
------------------------------------------------------------
------------------------------------------------------------
------------------------------------------------------------
---------------------------------------------------------KEV
DLVWDKPMHSDSPIEYYEVRWFPKS-----------------------------------
-------EVDAMNKSVLSTKESKIHIGDLQENTEYGF-----------------------
------------------------------------------------------------
------------------------------------------------------------
------------------------------------------------------QVRCKT
LNGWGTFSNIMYAQTHQSVSPVYDDSFQMRIVAGSTVAVVFILVLVIVVTVLFLRSKSHD
DIDKKNSNHL--------------------------------------------------
------------------------------------------------------------
------------------------------------------------------------
------------PLPLDYASNEVHAMDTTPIVKTMKNNVTTPLFGSSRSYVDPHTYEDPN
Q-AIREFAREIDASYITIEAIIG--------GGE----------------FGDVCRGRLK
IPPNFVQEI--------------DVAIKTLK---PGSSEKARCDFLTEASIMGQFD-HPN
VIYLQGVVTRS---NPVMIITEYME-NGSLDTFLRANDG---------------------
------------------------------------------------------------
------------------------------------------------------------
------------------------------------------------------------
------------------KFQTLQLIGMLRGIAAGMSYLSDMNY-VHRDLAARNVLVNSS
---LVCKIADFG--LSREIENASDA-----Y----TT-RVSI------------------
------------------------------------------------------------
------------------------------------------------------------
------------------------------------------------------------
------------------------------------------------------------
------------------------------------------------------------
------------------------------------------------------------
------------------------------------------------------------
------------------------------------------------------------
------------------------------------------------------------
------------------------------------------------------------
------------------------------------------------------------
------------------------------------------------------------
------------------------------------------------------------
------------------------------------------------------------
------------------------------------------------------------
------------------------------------------------------------
------------------------------------------------------------
-
>EJY58126_AAEL017107_Aedes_aegypti_EPHRIN
------------------------------------------------------------
------------------------------------------------------------
------------------------------------------------------------
------------------------------------------------------------
------------------------------------------------------------
------------------------------------------------------------
------------------------------------------------------------
------------------------------------------------------------
------------------------------------------------------------
------------------------------------------------------------
------------------------------------------------------------
------------------------------------------------------------
------------------------------------------------------------
------------------------------------------------------------
------------------------------------------------------------
------------------------------------------------------------
------------------------------------------------------------
------------------------------------------------------------
------------------------------------------------------------
------------------------------------------------------------
------------------------------------------------------------
------------------------------------------------------------
------------------------------------------------------------
------------------------------------------------------------
------------------------------------------------------------
------------------------------------------------------------
------------------------------------------------------------
------------------------------------------------------------
------------------------------------------------------------
------------------------------------------------------------
------------------------------------------------------------
------------------------------------------------------------
------------------------------------------------------------
------------------------------------------------------------
------------------------------------------------------------
------------------------------------------------------------
------------------------------------------------------------
------------------------------------------------------------
------------------------------------------------------------
------------------------------------------------------------
------------------------------------------------------------
------------------------------------------------------------
------------------------------------------------------------
---------------------------------------------------MGQFD-HPN
VIYLQGVVTRS---NPVMIITEYME-NGSLDTFLRANDG---------------------
------------------------------------------------------------
------------------------------------------------------------
------------------------------------------------------------
------------------KFQTLQLIGMLRGIAAGMSYLSDMNY-VHRDLAARNVLVNSS
---LVCKIADFG--LSREIENASDA-----Y----TT-R---------------------
------------------------------------------------------------
------------------------------------------------------------
------------------------------------------------------------
------------------------------------------------------------
------------------------------------------------------------
------------------------------------------------------------
------------------------------------------------------------
------------------------------------------------------------
------------------------------------------------------------
------------------------------------------------------------
------------------------------------------------------------
------------------------------------------------------------
------------------------------------------------------------
------------------------------------------------------------
------------------------------------------------------------
------------------------------------------------------------
------------------------------------------------------------
-
>XP_002011427_GI14095_Drosophila_mojavensis_EPHRIN
------------------------------------------------------------
------------------------------------------------------------
------------------------------------------------------------
------------------------------------------------------------
------------------------------------------------------------
------------------------------------------------------------
------------------------------------------------------------
--------MLCCALICGK-----LHTHIHTLFIHTYMLIATGAYIHIYNIHIYEIYKMSA
IHWTFRIFQTQNSNQNRNSQATEISIRTKNNKLTSLIPFSNFSIVLLIWIISVIYNLQIA
NADQVVLLDTTREATLEWTRYPYGPQAQTPGWVEESFTDFVKGINWRSYVVCDVAYHNVN
NWLWSPFIDRGPANRLYIEIQFTIRDCSLFPGNALSCKETFSLLFYEFDAATREPPPWQT
DSYKLIARIAAGEGRFNQNSDVDINTEVKSIAVSKKGVYFAFRDQGACISVLAVKVYYIT
CPAVTENFAHFNETPTGREITIIEKQNGTCVENAEPYEAPTYLCKGDGKWTILTGGCRCK
VGYEPNEVNNTCTECPAGTFRSAEVRKCISCPANSNSSKTGSPMCNCLAGYYRHPADGRH
MPCYKPPNAPTNLTLLFVDQTSAIISWSAPTRDDNQLVTANGLEKYRTEVVYKVRCSSCS
SNVMFNPSTDTFNETKITLTNLEPATTYTVQVHAANSISYV-------------------
------------------------------------------------------------
------------------------------------------------------------
------------------------------------------------------------
------------------------------------------------------------
------------------------------------------------------------
------------------------------------------------------------
------------------------------------------------------------
------------------------------------------------------------
------------------------------------------------------------
--------------------ADIGLYYNLT--YSSSDNALSNTSSFSNINGHQLDLSEVE
TKYAEIVFTTE-------------------SAMLSTVFNLRVVAITN-------------
------------------------------------------------------------
------------------------------------------------------------
------------------------------------------------------------
------------------------------------------------------------
---------------------------------------------------------KEA
SLVWDKPGQTDAPIELYEVRWFPKS-----------------------------------
-------EMETINNTTLSTKETKALIYNLLENTEYGF-----------------------
------------------------------------------------------------
------------------------------------------------------------
------------------------------------------------------QVRCKT
VNGFGAYSNMVYAQTHQSVGTVYEDSMQIRFIAGAIVTGVFFLVIFIVATVYFMRSKHQD
ELDKKSTNHL--------------------------------------------------
------------------------------------------------------------
------------------------------------------------------------
------------PLPMEYASNEVNAMDTTPIVKTLHSNVTTPLFGNSRSYVDPHTYEDPN
Q-AIREFAREIDANYITIEAIIG--------GGE----------------FGDVCRGRLK
IPPNFVQDI--------------DVAIKTLK---PGSSEKARCDFLTEASIMGQFD-HPN
VIYLQGVVTRS---NPVMIITEYME-NGSLDTFLRVNDG---------------------
------------------------------------------------------------
------------------------------------------------------------
------------------------------------------------------------
------------------KFQTLQLIVMLRGIASGMSYLSDMNY-VHRDLAARNVLVNAQ
---LICKIADFG--LSREIENASDA-----Y----TT-RGGKIPVRWTAPEAIAF-----
--------RKFTSASDVWSYGVVLWEVMSYG-ERP--YWNWSN-QDVIKSI-------EK
GYRLPAPM----DCPEALYQLMLDCWQKQRTHRPTFASIVSTLDNLARQPQSLLTTRNSP
ENDSST------------------------------------------------------
------------------------------------------------------------
------------------------------------------------------------
------------------------------------------------------------
----------------------HILDAQRGHNIFISTDLWLENIKMSRYSQHFREANLVS
AQQISRLTAQLLSDMGITLVGHQKKILHQARQLDTII-----------------------
------------------------------------------------------------
------------------------------------------------------------
------------------------------------------------------------
------------------------------------------------------------
------------------------------------------------------------
------------------------------------------------------------
------------------------------------------------------------
------------------------------------------------------------
------------------------------------------------------------
-
>AAG22122_Drosophila_melanogaster_EPHRIN
------------------------------------------------------------
------------------------------------------------------------
------------------------------------------------------------
------------------------------------------------------------
------------------------------------------------------------
------------------------------------------------------------
------------------------------------------------------------
------MKMVGCHPNDKKVKYDGIKSKTSSVTILTSVLNDA----------------ISA
LKSAFYKNQAPISEQNRSQIVSRMSL---------------LRTILLI-IISI--HFKLA
HADQVVLLDTTREATLEWTRYPYGPQAQTPGWVEESFTDFVKGINWRSYVVCDVAYHNVN
NWLWSPFIDRGSANRLYIEIQFTIRDCSLFPGNALSCKETFSLLFYEFDAATREPPPWQT
DSYRLIARIAAGEGRFNQNSDVDINTEVKSIAVNKKGVYFAFRDQGACISVLAVKVYYIT
CPAVTENFAHFNETPTGREITIIEKQNGTCVDNAEPYETPTYLCKGDGKWTILTGGCRCK
AGYEPNYTNKTCTECPLGTFKSPEVTKCTPCPPNSNASKTGSPFCKCASGFYRHPNDGRH
MPCYSPPAAPTNLTLLFVDQTSAIISWSAPAKNESFSSETNS-KIYHSDIVYKIKCNICS
PNVVYNPSTDTFNETKITLTNLEPVTTYTVQIHAINSVSHI-------------------
------------------------------------------------------------
------------------------------------------------------------
------------------------------------------------------------
------------------------------------------------------------
------------------------------------------------------------
------------------------------------------------------------
------------------------------------------------------------
------------------------------------------------------------
------------------------------------------------------------
--------------------NEFKRHSNESSLVAVSDIVFSNTSLLN----IPLDLNEVK
TGQAEIVFTTE-------------------SVLLSTVFNLRILAITN-------------
------------------------------------------------------------
------------------------------------------------------------
------------------------------------------------------------
------------------------------------------------------------
---------------------------------------------------------KDA
DLEWDKPVQSDFPLEFYEVRWFPKV-----------------------------------
-------ELDAINKSALNTKETKAHIVGLLENTEYGF-----------------------
------------------------------------------------------------
------------------------------------------------------------
------------------------------------------------------QVRCKT
NNGFGSYSNMIYAQTLQSVGSVYDDSVQIRFIAGAIVTGVLFLVIFIIATVYFMRSKHQD
DLDKKSTNHL--------------------------------------------------
------------------------------------------------------------
------------------------------------------------------------
------------PLPLDYASNE----------------VTTPLFGNSRSYVDPHTYEDPN
Q-AIREFAREIDANYITIEAIIG--------GGE----------------FGDVCRGRLK
IPPNFVQDI--------------DVAIKTLK---PGSSEKARCDFLTEASIMGQFD-HPN
VIYLQGVVTRS---NPVMIITEYME-NGSLDTFLRVNDG---------------------
------------------------------------------------------------
------------------------------------------------------------
------------------------------------------------------------
------------------KFQTLQLIVMLRGIASGMSYLSDMNY-VHRDLAARNVLVNAQ
---LICKIADFG--LSREIENASDA-----Y----TT-RGGKIPVRWTAPEAIAF-----
--------RKFTSASDVWSYGVVLWEVMSYG-ERP--YWNWSN-QDVIKSI-------EK
GYRLPAPM----DCPEALYQLMLDCWQKQRTHRPTFASIVSTLDNLARQPQSLLTTRPSP
ESDGN-------------------------------------------------------
------------------------------------------------------------
------------------------------------------------------------
------------------------------------------------------------
----------------------HILDGQRGQNIFISTDLWLEHIKMSRYCHHFKEANLIN
AQQISRLTAQQLSDMGITLVGHQKKILHQARQLDTII-----------------------
------------------------------------------------------------
------------------------------------------------------------
------------------------------------------------------------
------------------------------------------------------------
------------------------------------------------------------
------------------------------------------------------------
------------------------------------------------------------
------------------------------------------------------------
------------------------------------------------------------
-
>EDS35361_Culex_quinquefasciatus_COLLAGEN
------------------------------------------------------------
------------------------------------------------------------
------------------------------------------------------------
------------------------------------------------------------
------------------------------------------------------------
------------------------------------------------------------
------------------------------------------------------------
------------------------------------------------------------
------------------------------------------------------------
------------------------------------------------------------
------------------------------------------------------------
------------------------------------------------------------
------------------------------------------------------------
------------------------------------------------------------
------------------------------------------------------------
------------------------------------------------------------
------------------------------------------------------------
------------------------------------------------------------
------------------------------------------------------------
------------------------------------------------------------
------------------------------------------------------------
------------------------------------------------------------
------------------------------------------------------------
------------------------------------------------------------
------------------------------------------------------------
------------------------------------------------------------
------------------------------------------------------------
------------------------------------------------------------
------------------------------------------------------------
------------------------------------------------------------
------------------------------------------------------------
------------------------------------------------------------
------------------------------------------------------------
------------------------------------------------------------
------------------------------------------------------------
------------------------------------------------------------
------------------------------------------------------------
------------------------------------------------------------
------------------------------------------------------------
------------------------------------------------------------
------------------------------------------------------------
------------------------------------------------------------
------------------------------------------------------------
------------------------------------------------------------
------------------------------------------------------------
------------------------------------------------------------
------------------------------------------------------------
------------------------------------------------------------
------------------------------------------------------------
----------------------------------------------------MIH-----
--------GKFTSKSDVWAFAVTLWEILTFAREQP--FENLSD-EKVIENIGHMYQDNKK
HMVLPIPV----GCPREIFDLMCECWQRNENSRPNFREIHLFLQRKNLGYRPSASSF---
------------------------------------------------------------
------------------------------------------------------------
------------------------------------------------------------
------------------------------------------------------------
------------------------------------------------------------
------------------------------------------------------------
------------------------------------------------------------
------------------------------------------------------------
------------------------------------------------------------
------------------------------------------------------------
------------------------------------------------------------
------------------------------------------------------------
------------------------------------------------------------
------------------------------------------------------------
------------------------------------------------------------
-
>EAT46144_AAEL002640_Aedes_aegypti_COLLAGEN
------------------------------------------------------------
------------------------------------------------------------
------------------------------------------------------------
------------------------------------------------------------
------------------------------------------------------------
------------------------------------------------------------
------------------------------------------------------------
------------------------------------------------------------
------------------------------------------------------------
------------------------------------------------------------
------------------------------------------------------------
------------------------------------------------------------
------------------------------------------------------------
------------------------------------------------------------
------------------------------------------------------------
------------------------------------------------------------
------------------------------------------------------------
------------------------------------------------------------
------------------------------------------------------------
------------------------------------------------------------
------------------------------------------------------------
------------------------------MTVTPQKERVLKVDNNGGAWCPKHMVSRNL
NEYLQIDLKRMHVVTAIKTQGRFGKGQGREYTEAYVLEYWRPGFSKWKRWKNTRDNEILS
GNTNTYSEVENLLQPIIFASKIRIYPYSQYDRTVCLRAEIIGCEWDEGLLSYSIPKGV--
-----------------IRGMEVDLSDRIYDGEEEGDRLVGGLGQLVDGQKGADNFRTDI
HGFGKGYDWVGWRNDSLGWAGKPVEMVFEFDTVRNFTAMVLHTNNMFSKDVQVFLQAKVY
FSIGGQHFSNE-------------------PVHFSYMPDAIMESARDVTIKLHHRIGRFI
QVHLYFSMRWIMLSEISFISSPVIGNFSDE------ESNGNSISQENSIEYPLQRDEVQT
ANKGERNHVTQRS-----------------------------------------------
------------------------------------------------------------
------------------------------------------------------------
------------------------------------------------------------
------------------------------------------------------------
------------------------------------------------------------
------------------------------------------------------------
------------------------------------------------------------
-----------------------------------------------DENSQNSGKVDRN
GSVGNRSAGNDQKFISPKPID-QEPEPHFVGVIIAVLTTIILLLIA--IILFIVAKNKRT
RTAAV-LDALQHNLHTDSL-------------------GIDKRLNSNFKVYDNE-SIDKS
SLYHEPFNVNMYTSAASGCSMNDMQRHHITPDYTDVPDIVCQEYAVPHMQDLIPKIP---
-----------------------GGYVSVRLTPPTLNNIFPKP-PPVPPPPEKYYAATAI
CKSSTAPTTPSNNQQSN--QQQQQQLNA--------------YSDLDHGVSDDDL-----
--QLSEYPR----DKLVIVEKLG--------CGV----------------FGELHLCETK
GYSSN------------------LVAVSTLR---PGASEHVKKEFRAKAKQLSRLN-DPN
VAKLIGACLKD---EPICIVLDYKFG-TDLNQFLQEHTAETG------------------
------------------------------------------------------------
------------------------------------------------------------
------------------------------------------------------------
------------TLVQHNSLSYGCLIYIATQIASGMKYLEQMNV-VHRDLAARSCLVGPQ
---LEIKICTLGTVINRIAY-PADYCHLEG----AGR-QSQPMPIRWMAWESVLM-----
--------GKFTSKSDVWSFAVTLWEILTFAREQP--FENLSD-EKVIENIGHMYQDNKK
HIQLPIPV----GCPREIYDLMCECWQRNENSRPNFREIHLFLQRKNLGYKPTASTF---
------------------------------------------------------------
------------------------------------------------------------
------------------------------------------------------------
------------------------------------------------------------
------------------------------------------------------------
------------------------------------------------------------
------------------------------------------------------------
------------------------------------------------------------
------------------------------------------------------------
------------------------------------------------------------
------------------------------------------------------------
------------------------------------------------------------
------------------------------------------------------------
------------------------------------------------------------
------------------------------------------------------------
-
>EAL40286_AGAP008744_Anopheles_gambiae_str_PEST_COLLAGEN
------------------------------------------------------------
------------------------------------------------------------
------------------------------------------------------------
------------------------------------------------------------
------------------------------------------------------------
------------------------------------------------------------
------------------------------------------------------------
------------------------------------------------------------
------------------------------------------------------------
------------------------------------------------------------
------------------------------------------------------------
------------------------------------------------------------
------------------------------------------------------------
------------------------------------------------------------
------------------------------------------------------------
------------------------------------------------------------
------------------------------------------------------------
------------------------------------------------------------
------------------------------------------------------------
------------------------------------------------------------
------------------------------------------------------------
------------------------------------------------------------
------------------------------------------------------------
------------------------------------------------------------
------------------------------------------------------------
------------------------------------------------------------
------------------------------------------------------------
------------------------------------------------------------
------------------------------------------------------------
------------------------------------------------------------
------------------------------------------------------------
------------------------------------------------------------
------------------------------------------------------------
------------------------------------------------------------
------------------------------------------------------------
------------------------------------------------------------
------------------------------------------------------------
------------------------------------------------------------
------------------------------------------------------------
------------------------------------------------------------
------------------------------------------------------------
------------------------------------------------------------
------------------------------------------------------------
------------------------------------------------------------
------------------------------------------------------------
------------------------------------------------------------
------------------------------------------------------------
------------------------------------------------------------
------------------------------------------------------------
------------------------------------------MPIRWMAWESVLM-----
--------GKFTSKSDVWSFAVTLWEILTFAREQP--FENLSD-DKVIENIGHMYQDNKK
HILLPIPV----GCPREIFDLMCECWQRNEASRPNFREIHLFLQRKNLGYKPNASL----
------------------------------------------------------------
------------------------------------------------------------
------------------------------------------------------------
------------------------------------------------------------
------------------------------------------------------------
------------------------------------------------------------
------------------------------------------------------------
------------------------------------------------------------
------------------------------------------------------------
------------------------------------------------------------
------------------------------------------------------------
------------------------------------------------------------
------------------------------------------------------------
------------------------------------------------------------
------------------------------------------------------------
-
>NP_001285666_Drosophila_melanogaster_COLLAGEN
------------------------------------------------------------
------------------------------------------------------------
------------------------------------------------------------
------------------------------------------------------------
------------------------------------------------------------
------------------------------------------------------------
------------------------------------------------------------
------------------------------------------------------------
------------------------------------------------------------
------------------------------------------------------------
------------------------------------------------------------
------------------------------------------------------------
------------------------------------------------------------
------------------------------------------------------------
------------------------------------------------------------
------------------------------------------------------------
------------------------------------------------------------
------------------------------------------------------------
------------------------------------------------------------
--------MPAIKLQESNSI--YSRSECSPTIGVPALVESQGGEGHESRRPATNYLKSYC
RIKRHG-VNNSKTLCWLTLTLILLANRFG---------MGTAVGTPETPAAVGSNGLLAE
MPIGTCKQALGMESGAIADFQITASSAHDMGNVGPQHAR-LKIDNNGGAWCPKHMVSRGL
TEYLQVDLLGVHLVSAIRTQGRFGKGQGQEYTEAYVIEYWRPGLKKWIRWRSLQGKEVLP
GNINTYSEVENVLQPSVFASKVRLYPYSQYDRTVCLRAEIVGCAWEEGIVSYSIPKGM--
-----------------QRGMDIDLSDKTYDGYEEGDHYVNGLGQLVDGQRGKDNFRADI
NGLGKGYEWIGWRNDTL--LGRPVEIIFEFETVRNLSAVIIHTNNMFSKDVQVFVHAKVF
FSIGGRHFSGE-------------------PVQFSYMPDLVLDHARDVTIKLHHRLGRYV
QLHLYFAARWMMISEITFISAPVVGNFTDE------LANGE--KQSVTSEYPLQRDEVGR
A--------ISSG-----------------------------------------------
------------------------------------------------------------
------------------------------------------------------------
------------------------------------------------------------
------------------------------------------------------------
------------------------------------------------------------
------------------------------------------------------------
------------------------------------------------------------
-----------------------------------------------GERSQHTTQV---
--------------ISPKPIDHQEPETSFVGVIITVLGTIIMLLVA--FILLIVARNKHV
RSRENGLDAFQHNFSPDTL-------------------NGNGVLKVVTTMDDNESSIDKN
SLYHEPFNANMYTSAASACPMNDLQRQHVSPDYTDVPDIVCQDYAVPHMQQLLPNAPPCG
SGCGTGTGTGPGRGS-SPEFVVATGKVTASARNSLNAATLPLPSPPVPPPLEKYYAATPV
-SSKPMPVAPPGSQSSG--SLSSSTTAATTPTSGVVGVGKPHHYNLDMSANFADINEERA
NCQVQEFPR----QSLVIVEKLG--------SGV----------------FGELHLCETN
VLNAT------------------LVAVATLR---PGANDHLRKEFRSKAKQLAQLS-DPN
VARLVGACLRD---EPICIVQDYSHCLGDLNQFLQEHVAETS------------------
------------------------------------------------------------
------------------------------------------------------------
------------------------------------------------------------
------------GLMAKKSLSFGCLVYIATQIASGMKHLEQMNF-VHRDLATRSCIIGPE
---LCVKVCSIGTVINRSAY-ASDYCQLEGF---TGR-QSQPMPIRWMAWESVLL-----
--------GKFTTKSDVWSFAVALWEILTFAREQP--YEHLSD-KSVIENIGLIYRDYKM
HELLPMPP----NCPREIYDLMCECWQRDESSRPSFREIHLYLQRKNLGFKPQTHTHMY-
------------------------------------------------------------
------------------------------------------------------------
------------------------------------------------------------
------------------------------------------------------------
------------------------------------------------------------
------------------------------------------------------------
------------------------------------------------------------
------------------------------------------------------------
------------------------------------------------------------
------------------------------------------------------------
------------------------------------------------------------
------------------------------------------------------------
------------------------------------------------------------
------------------------------------------------------------
------------------------------------------------------------
-
>XP_002002677_GI11477_Drosophila_mojavensis_COLLAGEN
------------------------------------------------------------
------------------------------------------------------------
------------------------------------------------------------
------------------------------------------------------------
------------------------------------------------------------
------------------------------------------------------------
------------------------------------------------------------
------------------------------------------------------------
------------------------------------------------------------
------------------------------------------------------------
------------------------------------------------------------
------------------------------------------------------------
------------------------------------------------------------
------------------------------------------------------------
------------------------------------------------------------
------------------------------------------------------------
------------------------------------------------------------
------------------------------------------------------------
------------------------------------------------------------
--------MPTIKIPKLNSPRHLSIDCCWP-------VQHGPRPGYSCWHFATNYLKSYC
HIQRHGVVNNNKTLCWLALTLILLSGSSGTRTAVEAATATTAVGNPAGSAAVG----VAP
LEIGTCKQALGMESGAIADFQITASSAHDMGNVGPQHAR-LKVDNNGGAWCPKHMVSRGL
TEYLQIDLLQVHLVSAIRTQGRFGKGQGQEYTEAYVLEYWRPGFEKWLRWKNHQGKEILP
GNINTYSEVENVLQPSIFASKVRIYPYSQYDRTVCLRAEIVGCAWEEGIVSYSIPKGV--
-----------------QRGMEIDLSDKTYDGHEEGDRLVNGLGQLVDGQRGKDNFRLDI
NGFGKGYEWVGWRNDTL--FGRPVEITFEFETVRNFSAVIIHTNNMFSKDVQVFVHAKVF
FSIGGRQFIGE-------------------PVQFSYMPDQVLDHARDVTIKLHHRLGRYL
QLHLYFAARWMMLSEITFISVPVVGNFTDEELLNVPPSNGAGAGVPNTSEYPFQRDEVGR
A--------VSSG-----------------------------------------------
------------------------------------------------------------
------------------------------------------------------------
------------------------------------------------------------
------------------------------------------------------------
------------------------------------------------------------
------------------------------------------------------------
------------------------------------------------------------
-----------------------------------------------GERSQHTTQV---
--------------ISPKPIDHQEPETSFVGVIITVLATIILFLVA--IILLIIARNRHG
RGRGNVLDAFQHNFNPDTLGGVDKRLNGSGNGNGNGNGNANGVLKVVTTMDDNESSIDKN
SLYHEPFNVNMYTSAASACSMNDLQRQHVTPDYTDVPDIVCQDYAVPHMQQLLPTA----
-----AGSTGTARSSLNASIVVAPPVVSVAA----AAAAVAAPPPPVPPPPEKYYAATPI
-CSKPV-TGPAGSQSSGSLSLSSSNTAATTPTP---TGGKPHHYNFDMSANFADINEEQA
NCQVQEFPR----QSLVIVEKLG--------SGV----------------FGELHLCETN
VLNAT------------------LVAVATLR---PGAGDHLRKEFRSKAKQLARLN-DAN
VARLVGACLRD---EPICIVQDYSNCLGDLNQFLQEHVAETS------------------
------------------------------------------------------------
------------------------------------------------------------
------------------------------------------------------------
------------GLLANKSLSYGCLVYIATQIASGMKHLEQMNF-VHRDLATRN------
------------------------------------------------------------
------------SKTKI-------------------------------------------
-------------------------------SR---RNQHV----------PEI------
------------------------------------------------------------
------------------------------------------------------------
------------------------------------------------------------
------------------------------------------------------------
------------------------------------------------------------
------------------------------------------------------------
------------------------------------------------------------
------------------------------------------------------------
------------------------------------------------------------
------------------------------------------------------------
------------------------------------------------------------
------------------------------------------------------------
------------------------------------------------------------
------------------------------------------------------------
------------------------------------------------------------
-
>EDW11465_GI14251_Drosophila_mojavensis_PDGF_VEGF
------------------------------------------------------------
--------------------------MRKLLLLCLIGISCFHYNQALPRPQSHLDSNDIP
YNCGGEFGVPLITPCKDSLKLEVGTTYTLQCEASEPIEWWSSHDGLKQGEPFENTEDPQR
PFGNRLVLEEVTVDNVSAYYCIKSS--SAPDQMNWSEEALVSLVNEDEASTIYVFVNDKK
NLLVA-QEPIIYARQYSEVIIPCKPTMPETEVLL-TFNGET---FSSE----------NT
GRYDPKRGFVIEIRSVTDGGEYYCEPKIPSPDNEEESTLIVVRFIGNGHIDTFGLDKNTL
VQTEMLTNLTHDDLKVMNLADESINVTNRANDIVALTTGAGHVDSDIDSDNDINVDIDID
IQNDTDNTVANDIPNFDFDSSSLTSSSPYSSSSSSAPRRLKRSYTMLAPMKPLPSRQPKG
QASDRLNKPVITSTSRGYVYEGETFELVCELSAPHGVVYDMQWIIPEK------------
---VDKLRYTNTTPKFDDNVKNHTYQVGRSTMTVRDAKLTDNG-VYKCVVRD--SHVTQF
GSYGMHVMQPNS-SYLKVSEPSKHYTVLEHA-NRT-----IQMTANFEGF-PQPTFKWYK
PNGIEVWDTEPN--FKILATESSTTLKILNAQLEDSGTYTLKGTNGVDAKQLDFNVSVIS
GPVLSMNDVYV-------------------------------------------------
-----------------------------------------------------VAGEEAH
LNCSVKAYPPAVVTFMYKACRLKPRWPECEQASQNFSSKEVQEIYQYK-----TNTRPGL
LSIENIHEAIFTPDKPGIIICVAQNLIDNKPMTSQTRAHVFLGNVAQNISISGLDPSRKI
AKGDEETFTCSALAYH--------------------------------------------
------------------------------------------------------------
------------------------------------------------------------
------------------------------------------------------------
------------------------------------------------------------
------------------------------------------------------------
------------------------------------------------------------
------------------------------------------------------------
------------------------------------------------------------
-------------------FDGNLEWYHDGEQVVASPGIEVEMNTTEYSYTKTLRFHAIA
DKDRGT------------------------------------------------------
------------------------------------------------------------
------------------------------------------------------------
------------------------------------------------------------
------------------------------------------------------------
-----------------------------------------YECRAHYINNPDLYDSREI
DVYVHDPKAPQWSYT--------------NLNANSKIERNLGDSLILECKSKAVPQAKVY
WYKDDVELFET-NRTHIVEDGT-KLLIPHLYPSHDGNYRC--------------------
------------------------------------------------------------
------------------------------------------------------------
------------------------------------------------------------
VVSNRLGSIENSVKVIIANMPGMSKAWIW--FTVIFFLILIALCIF--LGIRYRQERRRH
LALKAAGLANFVEGDVEQINP---------------------------------------
------------------------------------------------------------
------------------------------------------------------------
-----------------------------------------------ALSLDEQAELLPY
D-SKFEFRR----EKLKLGKQLG--------AGA----------------FGVVLKGEAE
GIKNDEPVT--------------TVAVKMVK---RTADAEVVRALVSELKIMVHLGQHLN
VVNLLGAVTKNIAKRELMVIVEYCR-FGNVQNFLLRNRKCFINQINPITDRIDPTIMTQR
I---SDNFDLHRDGGVGGGVSGGLKYANVGFPNHPYINHMNSVNNNYTHHNRRNSDN---
-DPRSGTRAGRTV--TGGST--YDRQMDTCATEATVMTTV---------PEDDHVMSNNS
IQPAWRSNYKT-------------------------------------------------
------------DSTEAMSVTTTDLISWAFQVARGMDYLSSKKV-LHGDLAARNILLCED
---NVVKICDFG--LARSMY-RGDN-----Y---KKS-ESGKLPIKWLALESLSD-----
--------HVFSTYSDVWSFGIVLWELFSLS-KVP--YPGIDPNQELFNKL-------ND
GYRMEKPP----YANQEIYEIMLECWRKSPESRPLFNVLERRFADMLGEDVAN-------
------------------------------------------------------------
------------------------------------------------------------
------------------------------------------------------------
------------------------------------------------------------
----------------------HYLDL-------NDPYMRSNTEYMKNRPTDYLSLMGAP
DDFAP--SAPRYVNGHIVPKIRIEESSDDYLQMNTENS----TAI---------------
-----------------------------FSPTRPKGDADLADLPAIDTNETSFTFPDTN
RTVGQQHSPTLANNMDSSIHKPVRRKNGLPTTVDAADQAPEEIPMLHRVST-SDGEERNS
PEQSRRF----PQQYVNATPTPSPRHHIETALNGSGGDNYVNVKPPRKNLPNK-------
-SAGGGTDAFSNPSYQPLKTVNEKEERRY-------------------------------
------------------------------------------------------------
------------------------------------------------------------
------------------------------------------------------------
------------------------------------------------------------
------------------------------------------------------------
-
>AAF52626_Drosophila melanogaster_PDGF_VEGF
------------------------------------------------------------
-----------------------MAMLPRLILLPLLLILRISWSDAVPLQQFSPDPDDSI
ENCGGENGAPLMTPCKSAIILDAQTSTTLKCEDDEPMSWWTSQSQYVHVKSFDNTEDPAR
PFGTSLHLIEVTADYVAAYYCVKTSKFSQIAKEEQSDEAMIELVNQGYASSIYVYVNDPD
TKLVD-SHNVVTARQYTDVVIPCKPAMPDTEVLLETSNGESTWKISSKGQIQGNPKFFDS
VRYHPRWGFTFRVIDCV-SGYLYCK----------------------------------T
LDYELIIDVTYPE-----------------------------------------------
-----------------------------------------------KDGKPLP------
-------KPVIRSSVEHHVFTDTNFTLDCEQSAYVESVYGMEWFTPSR------------
----DENRIFASQSRTDPKTRNSTHQTGRSTLTVLNAQPSDTG-LYKCVTTDNSNQNVQR
ATYRIKVLKQNE-SYLNVGEPSGHYNVQEYA-NRT-----IQMTANFEGF-PTPSFSWFK
PDGTEVRQSENN--FKILSTELSTMLQVLNAQLQDSGTYVLRGSNSFGVVQREYNVSVMD
APALKMSDAYV-------------------------------------------------
-----------------------------------------------------QVGSVAR
LECTVRSYPPAIVTFFFRPCSLEPQWPTCSVLNQNFSLPSEQEKYQFQ-----TRPRPGK
LSVERIYEVSFLPTEPGILTCIAQNIIDGKERRTLTKAHVLLGNISENMTIYGFDKDHKI
AKEDNVNFTCEALAYH--------------------------------------------
------------------------------------------------------------
------------------------------------------------------------
------------------------------------------------------------
------------------------------------------------------------
------------------------------------------------------------
------------------------------------------------------------
------------------------------------------------------------
------------------------------------------------------------
-------------------FDGNLKWFINGEDLKESDSVHIETSHTKYSYKSTVHITTIS
DRDRGT------------------------------------------------------
------------------------------------------------------------
------------------------------------------------------------
------------------------------------------------------------
------------------------------------------------------------
-----------------------------------------YECRAYHNDKDAVYSSREI
DLYVHDPSAPQWTNG--------------GQEGHSKIKRKLSQTLELECASTAVPVAIVR
WFKDDKEVTES-KLRHIIEKES-KLLITHLYPGDEGVYKC--------------------
------------------------------------------------------------
------------------------------------------------------------
------------------------------------------------------------
VVENRLDRIERSFTVVISDLPGISMAWVW--FGVILFLILIGLCVF--LAVRYQKEHKRH
LALKAAGLANFEEGAVGHINP---------------------------------------
------------------------------------------------------------
------------------------------------------------------------
-----------------------------------------------DLTLDEQAELLPY
N-REFEFPR----ENLKLGKQLG--------AGA----------------FGVVLKGEAK
GIRREEPTT--------------TVAVKMVK---ATADNEVVRALVSELKIMVHLGQHLN
VVNLLGAVTKNIAKRELMVIVEYCR-FGNIQNFLLRNRKCFINQINPDTDHIDPSIMTQR
M---SDNYELHRDTN-----GGGLKYANVGFPIHSYINEPHN-NNTQPPTHRRNSDN---
-DPRSGTRAGRTG--SGTATYSYDRQMDTC---ATVMTTV---------PEDDQIMSNNS
VQPAWRSNYKT-------------------------------------------------
------------DSTEAMTVTTVDLISWAFQVARGMDYLSSKKV-LHGDLAARNILLCED
---NVVKICDFG--LARSMY-RGDN-----Y---KKS-ENGKLPIKWLALESLSD-----
--------HVFSTYSDVWSYGIVLWEMFSLA-KVP--YPGIDPNQELFNKL-------ND
GYRMEKPK----FANQELYEIMLECWRKNPESRPLFAELEKRFANMLGEDVAS-------
------------------------------------------------------------
------------------------------------------------------------
------------------------------------------------------------
------------------------------------------------------------
----------------------HYLDL-------NNPYMQSNIEYMKKQSTDYLALMGSP
DELAP--AAPRYVNGHIVPDIRIEELPDDYMEMSRDSDPDACTAI---------------
-----------------------------FSPTRLEGES--SDFPDF-SSETTFNFP---
---GARQSPTLSNNLNSGSSKPLRKKNGMP-TVDVADQAPEEIPMLHRSSTGSDG----S
PEQGRRFNQALKQQYV--TPTPSPRHHVETKLNGEPSENYVNMKPPRKNIPGKTTTGGGG
AAAGASTEAFSNPSYQPLSTVNEKEQRRY-------------------------------
------------------------------------------------------------
------------------------------------------------------------
------------------------------------------------------------
------------------------------------------------------------
------------------------------------------------------------
-
>EAA10091.3_AGAP008813_Anopheles_gambiae_str_PEST_PDGF_VEGF
------------------------------------------------------------
------------------------------------------------------------
-----------------------------------------------VHPVDFETDDPDK
PYGSVLMLTDASAKQVGRYYCINVA-----SYDEEREDELDDMVAEYLASTVYVYVNDPE
HPLVPVSSPVFRVQQYDDFVIPCKPTHPEVEVEL--------------------------
------------------------------------------------------------
------------------------------------------------------------
YNDLEGDAGNGTVVGISFGYDNATEDRSTTTATTTTTTTPRYSHEPSYGENSTYVTLPST
TLTEYLTKPSIHSDTKDHVPLGQRIRLVCKVNIRAGVNLDMIWKVPPN--LNPAVRVSRL
RMECGDARVRLGSLKLNPVKDAAHREIASRELIIERATMADDG-TYRCEVMDVNGHRNYH
-SFKLHVHDSGD-DYVMLREENNLDDINVRR-NVNGKTAPIDIVIEYRSYPANITYYWLK
DDDIEVM-AGHHGKYELTHSETVVKLRINDPSVTDTGNYTLFVLAGNAEKSHRIGVYVYA
KPIVHMESKFV-------------------------------------------------
-----------------------------------------------------KPNEEVS
FTCRSIGYPRPEISFMFLPCLEVP-WRNCSASRTN------KDKWDVSSIAGFTPGGKGE
TPIAKSRVYTLTPKQPGVVYCRATN----LEGSEITEADLLVSDLSDSVTLEKEQPKEAI
TVGDHVTIVCSALVYN--------------------------------------------
------------------------------------------------------------
------------------------------------------------------------
------------------------------------------------------------
------------------------------------------------------------
------------------------------------------------------------
------------------------------------------------------------
------------------------------------------------------------
------------------------------------------------------------
-------------------YTKDITFVHNDKELQESDGVRHDYSPELYAWQARLDIAHVA
TEHEGP------------------------------------------------------
------------------------------------------------------------
------------------------------------------------------------
------------------------------------------------------------
------------------------------------------------------------
-----------------------------------------IYCRAKTM-TGA-VESRAF
HVEVLEPVAPMLV----------------SGKSNESLSVDLHDPLKLECDIVGTPDPKIV
WLKDGEPVRPDENSNRVQLTKT-TLIFEYLKTDDLGMFEC--------------------
------------------------------------------------------------
------------------------------------------------------------
------------------------------------------------------------
RAENKMGTIEKYWKVDVRTA-VVRKSVIY--IILSLLLVLIVGIVL--VSLFYCRKKKEV
KAMKEAGIVNFEEGNLGVYNP---------------------------------------
------------------------------------------------------------
------------------------------------------------------------
-----------------------------------------------ELALDEQADLLPY
N-SEYEFPK----ERLKLGKQLG--------TGA----------------FGVVMKATAQ
RIMVNEDET--------------TVAVKMVK---KQTDNEVMRALVSELKIMVHLGQHLN
VVNLLGAVTKNIAKRELMVIVEYCR-FGNVQNFLLKHRPHFIDQINQETGEIDSSIDKNQ
LRWSKCGYQYNRYVR-----IQGLKYVNLSFSTNNVNHHPLQHPTAFYHNNHIDSGSTQY
VDPKKHLNSKGYVRHSGLQNMG---MVDSCNTEVTAMTSVEGEYLNSV----------NS
NEPLWRSNYGM--D----------------------------------------------
------------YKGPARTVNTTDLVCWASQIACGMEYLASRKV-LHGDLAARNILLCDD
---NVVKICDFG--LARSMY-KSDN-----Y---KKK-GEAPLPFKWLALECIGD-----
--------NVFSTYSDVWAYGIVLWELFSLG-KVP--YPGMEANQELYNKL-------RD
GYRMDKPQ----YSNQDIYDIMLNCWNVKPDSRPSFKDLKSRFNAMLPDDMRD-------
------------------------------------------------------------
------------------------------------------------------------
------------------------------------------------------------
------------------------------------------------------------
----------------------HYLEL-------NEPYLQMNAEKMERGDTDYLANLGPP
EEPAP--AAPNYVNGIILP-----------------------------------------
------------------------------------------------------------
------------------------------------------------------------
------------------------------------------------------------
------------------------------------------------------------
------------------------------------------------------------
------------------------------------------------------------
------------------------------------------------------------
------------------------------------------------------------
------------------------------------------------------------
-
>EAT44724_AAEL003928_Aedes_aegypti_PDGF_VEGF
------------------------------------------------------------
------------------------------------------------------------
------------------------------------------------------------
------------------------------------------------------------
------------------------------------------------------------
------------------------------------------------------------
------------------------------------------------------------
------------------------------------------------------------
------------------------------------------------------------
-----------GQL----------------SLTINGALVSDSG-YYQCEVTDHNSHSNHK
-SAQVHVVKQADIGFIELTDDNKLDFINITS-KRD-----IKIVIKYKAV-LQPEFYWTR
DDHPEPLEAGDH--YSISETNQRITLTIKKSTIFDTGLYTLHAQNELNYTTYPMKVYVRD
KPVVSINPIHA-------------------------------------------------
-----------------------------------------------------RPGEKVT
FVCTAIAYPQPAMRFAFIPCTETP-WKNCSKSLHK------EHVKHYE--------GGHQ
SDIITTEQYEMQAETAGYVGCLAVN----GYGEDFVKADLLISDLSKPVVIEKLSPDEDV
TIGDEVTIECAAVVYN--------------------------------------------
------------------------------------------------------------
------------------------------------------------------------
------------------------------------------------------------
------------------------------------------------------------
------------------------------------------------------------
------------------------------------------------------------
------------------------------------------------------------
------------------------------------------------------------
-------------------HTDAIDFFRDGVLLSGLAGITIEKDYKTFAYRTKLIIHSVG
KEHQGV------------------------------------------------------
------------------------------------------------------------
------------------------------------------------------------
------------------------------------------------------------
------------------------------------------------------------
-----------------------------------------IRCQAQLMNSNE-FDEDEL
MLEVYEPTAPVIV----------------DEHVHEELEMEIGERNTFSCNVEGMPKPVIE
WTKNDEFVMFD-NDTLVLLPNG-SIHMPFLKVDLSGDYRC--------------------
------------------------------------------------------------
------------------------------------------------------------
------------------------------------------------------------
LARNKVAQAEKIWSLRVKTV-TIKKTWVY--LIISMILALVIAVVL--ISMFYCKKKKEL
KAMKAAGIEDFDKGNVEQMNP---------------------------------------
------------------------------------------------------------
------------------------------------------------------------
-----------------------------------------------ELALDEQADLLPY
K-SEYEFPK----EKLKLGKQLG--------AGA----------------FGVVMKAIAS
GIMVNEDET--------------VVAVKMVK---KQTDNEVMRALISELKIMVHLGQHLN
VVNLLGAVTKNIAKRELMVIVEYCR-FGNVQNFLLKHRPYFIDQVNTETGEIDSTIDTNK
LRWSAAGYTYN-------------------------------------------SNSTAY
--PKNHLNSKGYVRHSGIQNMA---MVDSCNTEATIMTSVDGYDLNTADTANNTVNSGNS
NEPLWRSNYGM--D----------------------------------------------
------------YKGPARAVTTTDLVCWASQVASGMEYLGSRRV-LHGDLAARNILLCDD
---NVVKICDFG--LARSMY-KSEN-----Y---KKK-GEAPLPFKWLALECISD-----
--------NVFGTYSDVWAYGIVLWEFFSLA-RVP--YPGMEANQELYNKL-------RD
GYRMDKPQ----YANQDIYDIMLNCWNVKPDSRPSFKDLKSRFNAMLPEEMRN-------
------------------------------------------------------------
------------------------------------------------------------
------------------------------------------------------------
------------------------------------------------------------
----------------------HYIDL-------NEPYLAMNAEKDQRGEPDYLASLGPP
EGQAPK-APPNYVNGIILPLPPISDKP-DYLQMTKSD-----------------------
------------------------------------------------SDDIHFDFASFN
---NSQPSPTLKNNLDSSPQQGSKRHK--------KKAIPEEIPMLQNRSGGSHGFNSDS
E-----------------TEATSPVPMVRTTKLVHPEHEYTNVKLLDK----PSGNGHSA
TTNGTDSDAFSNPGYVVVHAPNEKRLK---------------------------------
------------------------------------------------------------
------------------------------------------------------------
------------------------------------------------------------
------------------------------------------------------------
------------------------------------------------------------
-
>EDS36380_Culex_quinquefasciatus_PDGF_VEGF
------------------------------------------------------------
------------------------------------------------------------
------------------------------------------------------------
------------------------------------------------------------
------------------------------------------------------------
------------------------------------------------------------
------------------------------------------------------------
--------------------------------------------------------MSIS
ATAEYIKKPTILPTNGLFLQPGDTGKLICQVNVTADMRFDMWWESKDNTRIQPSSKI---
---------TVGPVTETLDATNLQRKIGQIELTIASVEQNETGEKYKCRVQNLDEEN---
---------QTNYRSVEITVGNEIRYESPPKINVTAGKRSLRIDIKYRSF-AQPVFYWTK
DDSNLPLRSGSK--YTFSEGEFKTTLTVSNPAVEDAGSYVLHGDNGAVKRNLSVRVFVRG
KPSLTMDPVYV-------------------------------------------------
-----------------------------------------------------KPSEQAT
FTCTCIGYPKPTMNFAFFACDDVPWTNC------------SKSVQRSQVDQFGTRTPNTK
DYVTIEQFVIPNATTAGYVVCAAEN----SEGSSMVQADLLIGDLWEPVVIRRISPEFEV
VSGDRVAIVCAASVYK--------------------------------------------
------------------------------------------------------------
------------------------------------------------------------
------------------------------------------------------------
------------------------------------------------------------
------------------------------------------------------------
------------------------------------------------------------
------------------------------------------------------------
------------------------------------------------------------
-------------------HTNEIEFLWNGSLVKESEEITFQDSYENYAHVRKLVLDKAL
KLHAGV------------------------------------------------------
------------------------------------------------------------
------------------------------------------------------------
------------------------------------------------------------
------------------------------------------------------------
-----------------------------------------LKCRTKTFESN-VVESKEI
QLEIFEPMKPKIF----------------GESDHGEITQSSGEACQLECYSKGIPKPTID
WLKN---DEPLENDARVHVINGTTLYFTYLKREDSGQYRC--------------------
------------------------------------------------------------
------------------------------------------------------------
------------------------------------------------------------
RVRNREGQAEKGWTLT-VTGGIVEKTWIY--AGLAMLIALILIVVL--ITSFYCKKKQEV
AAMRKAGLVSFAEGYKGQLNP---------------------------------------
------------------------------------------------------------
------------------------------------------------------------
-----------------------------------------------GLPLGQQTDLLPY
D-SRYEFPA----EKLKLGKTLG--------CGA----------------FGVVIMATAQ
GLVPDEKES--------------TVAVKMVR---KQTDNVVMRALISELKIMIHLGPHPN
VVNLLGAITKNVVRRELMVIVEYCP-YGNLQDYLMKYRRRFIDQFSEIDGSLDYRWPSNV
SAVSSQYVNDSNNNTGSEVSSNPTNSTYICNNSNYITQPGSDFNKPLGHINRAMIRD---
------------------------------------------------------------
------------------------------------------------------------
------------DDPNQTTVTTTDLISWSAQIACGMEYLAHRLV-IHGDLAARNILLGEN
---NVVKICDFG--LARSVYHRNDH-----Y---RKK-GSDPLPFKWLALECIDH-----
--------ADFSTKSDVWSYGILLWELFSLA-TNP--YPGMEISKDLVDKL-------RL
GYRMDKPP----YANNAIYEIMRQCWKERPTSRPTFWELKAIFSNMLPDHLRNPTEL---
------------------------------------------------------------
------------------------------------------------------------
------------------------------------------------------------
------------------------------------------------------------
----------------------------------NDLNQPYLIANNVPGGPNYVMNVKPP
PQAAPPLVPQAYMNMKGSSVAQQPEAISMVPLEQQIKVGESVVVEELGGVSPRSAVSNPS
YVSAVNVKSL--------------------------------------------------
------------------------------------------------------------
------------------------------------------------------------
------------------------------------------------------------
------------------------------------------------------------
------------------------------------------------------------
------------------------------------------------------------
------------------------------------------------------------
------------------------------------------------------------
-
>EDS36096_Culex_quinquefasciatus_ORPHAN-R1
------------------------------------------------------------
------------------------------------------------------------
------------------------------------------------------------
------------------------------------------------------------
------------------------------------------------------------
------------------------------------------------------------
------------------------------------------------------------
------------------------------------------------------------
------------------------------------------------------------
------------------------------------------------------------
------------------------------------------------------------
------------------------------------------------------------
------------------------------------------------------------
------------------------------------------------------------
------------------------------------------------------------
------------------------------------------------------------
------------------------------------------------------------
------------------------------------------------------------
------------------------------------------------------------
------------------------------------------------------------
------------------------------------------------------------
------------------------------------------------------------
------------------------------------------------------------
------------------------------------------------------------
------------------------------------------------------------
------------------------------------------------------------
------------------------------------------------------------
-------------------MTAENGYIWFLPVWLSHLWNHNQGN---VSVQCTAQEMLRA
LNGHFSLSHAPFADNRVALETSNATVGEWRTEYRKILQSHDLLESDYAGYAYDAVWVYAL
ALDKLIREDPSYLSDLHSMKTTKRLMEVIRATDFQGVSGRIRFGE---EGSRYTYVNVLQ
WINGTPTIVGQFTPNISDEHYQLLGGSLSLNLSSIVWFTKD---GKIPDDGALDCNLAGL
ARFFGTNCDGAVL-----------------------------------------------
------------------------------------------------------------
------------------------------------------------------------
------------------------------------------------------------
------------------------------------------------------------
------------------------------------------------------------
-------------------------------IFTGFMCVVVIAVISLASFCFFQIRYDRK
MKSSAKYLQKFGIDLLSPSSIPVNTL----------------------------------
------------------------------------------------------------
------------------------------------------------------------
------------------------------------------------------------
--DKWEIPK----DRVVINRRLG--------EGA----------------FGTVYGGEAQ
--IDGDGWT--------------AVAVKTLK---IGSTTEDKVDFLSEAEAMKRFD-HNN
IVKLLGVCLQT---EPVYTVMEFML-YGDLKTYLLARRHLVNN-----------------
------------------------------------------------------------
------------------------------------------------------------
------------------------------------------------------------
------------KTSEDSDISPKRLTMMALDISRALSYLAEQKY-VHRDVACRNCMVNAQ
---RMVKLGDFG--MARPTF-ENDY-----Y---RFN-RKGMLPVRWMAPESLAL-----
--------GFFTPASDVWSYGILLYEIITFG-SFP--FQGMTN-NQVLEHI-------KK
GHSVTIPT----GVKPQLEGLMKACWNQDYKKRPMASEVCEFISNYPRLLN---------
------------------------------------------------------------
------------------------------------------------------------
------------------------------------------------------------
------------------------------------------------------------
----------------------------------PCLDVPLASVQMAESDSDQFELLPGL
RKRKDE---PTADLLVGTSQMND---LNQTTSEYTGMNMRRGIN----------------
------------------------------LNDLNVNTDFCSRSNTLPTGE--SAGNNIP
VIANVYNPIEPLLQRDTEMSKSSNSLLRYVPMFGFGKNRAPVLVTHSNGSVTIGNKSTIH
HSTSVL------------------------------------------------------
------------------------------------------------------------
------------------------------------------------------------
------------------------------------------------------------
------------------------------------------------------------
------------------------------------------------------------
------------------------------------------------------------
-
>EAU75960_AGAP009157_Anopheles_gambiae_str_PEST_ORPHAN-R1
------------------------------------------------------------
------------------------------------------------------------
------------------------------------------------------------
------------------------------------------------------------
------------------------------------------------------------
------------------------------------------------------------
------------------------------------------------------------
------------------------------------------------------------
------------------------------------------------------------
------------------------------------------------------------
------------------------------------------------------------
------------------------------------------------------------
------------------------------------------------------------
------------------------------------------------------------
------------------------------------------------------------
------------------------------------------------------------
------------------------------------------------------------
------------------------------------------------------------
------------------------------------------------------------
------------------------------------------------------------
------------------------------------------------------------
------------------------------------------------------------
------------------------------------------------------------
------------------------------------------------------------
------------------------------------------------------------
------------------------------------------------------------
------------------------------------------------------------
------------------------------------------------------------
------------------------------------------------------------
------------------------------------------------------------
------------------------------------------------------------
------------------------------------------------------------
------------------------------------------------------------
------------------------------------------------------------
------------------------------------------------------------
------------------------------------------------------------
------------------------------------------------------------
------------------------------------------------------------
----------------------VNTL----------------------------------
------------------------------------------------------------
------------------------------------------------------------
------------------------------------------------------------
--DKWEIPK----DRVVINRRLG--------EGA----------------FGTVYGGEAQ
--IGDEGWT--------------AVAVKTLK---VGSTTEDKVDFLSEAEAMKRFD-HNN
IVRLLGVCLQS---EPVYTVMEFML-YGDLKTYLLARRHLVNS-----------------
------------------------------------------------------------
------------------------------------------------------------
------------------------------------------------------------
------------KQSEDSDISNKRLTMMALDVSRALSYLAEQKY-VHRDVACRNCMVNAQ
---RVVKLGDFG--MARPTF-ENDY-----Y---RFN-RRGMLPVRWMAPESLGL-----
--------GIFTPASDVWSYGVLLYEIITFG-SFP--FQGLTN-NQVLEHL-------KN
GNTITIPA----GVKPQLEGLMKACWNQDYKKRPSASEVSEFISNYPRLLN---------
------------------------------------------------------------
------------------------------------------------------------
------------------------------------------------------------
------------------------------------------------------------
----------------------------------PCLDVPLASVEMVDTGSDQFELLPGL
RKYKDESQQPTADLLVGTQPMND---LNNGYNNVSI------------------------
------------------------------------------------------------
------------------------------------------------------------
------------------------------------------------------------
------------------------------------------------------------
------------------------------------------------------------
------------------------------------------------------------
------------------------------------------------------------
------------------------------------------------------------
------------------------------------------------------------
-
>EAT46951_AAEL001915_Aedes_aegypti_ORPHAN-R1
------------------------------------------------------------
------------------------------------------------------------
------------------------------------------------------------
------------------------------------------------------------
------------------------------------------------------------
------------------------------------------------------------
------------------------------------------------------------
------------------------------------------------------------
------------------------------------------------------------
------------------------------------------------------------
------------------------------------------------------------
------------------------------------------------------------
------------------------------------------------------------
------------------------------------------------------------
------------------------------------------------------------
------------------------------------------------------------
------------------------------------------------------------
------------------------------------------------------------
------------------------------------------------------------
------------------------------------------------------------
------------------------------------------------------------
------------------------------------------------------------
------------------------------------------------------------
------------------------------------------------------------
------------------------------------------------------------
------------------------------------------------------------
------------------------------------------------------------
-------------------MTAENGYIWFLPVWLTNLWNLSNDSPIRSMVRCTRQEMLKA
INGHFSLAHAPFADSHSSLDTIEGTVGKWRSDYRETLRRHSYMESDYAGYAYDAVWVYAL
ALDRLIREDPSYLSDLHSIKTTKRLMEVIRATDFQGVSGRIKFGD---EGSRYTIINVLQ
WINGTPNIVGQFTPNISESKYKLLGGSLALNQSAIVWMTKD---GKTPEDGALDCTLSGL
ARFFGMGCDGTVY-----------------------------------------------
------------------------------------------------------------
------------------------------------------------------------
------------------------------------------------------------
------------------------------------------------------------
------------------------------------------------------------
-------------------------------VLVGCLCVMTIAIISLASFCYFQVRYDRK
MKHSAKYLQKFGIDLLSPSSIPVNTL----------------------------------
------------------------------------------------------------
------------------------------------------------------------
------------------------------------------------------------
--DKWEVPK----DRVVINRRLG--------EGA----------------FGTVYGGEAQ
--IGDEGWT--------------AVAVKTLK---IGSTTEDKVDFLSEAEAMKRFD-HNN
IVKLLGVCLQT---EPVYTIMEFML-YGDLKTYLLARRHLVNS-----------------
------------------------------------------------------------
------------------------------------------------------------
------------------------------------------------------------
------------KQSEDSDISPKRLTMMALDVSRALSYLAEQKY-VHRDLACRNCMVNAQ
---RVVKLGDFG--MARPTF-ENDY-----Y---RFN-RKGMLPVRWMAPESLAL-----
--------GIFTPASDVWSYGVLLYEIISFG-SFP--YQGMTN-NQVLEHV-------KE
GNCLTIPT----GVKPQLEGLMKACWNQDYKKRPSASEVSEFIANYPRLLS---------
------------------------------------------------------------
------------------------------------------------------------
------------------------------------------------------------
------------------------------------------------------------
----------------------------------PCLDVPLASVQMAETDSDQFELLPGL
RRRKDE---PTADLLLGTSQMND---LNQTTTGYTKMNMRRGIN----------------
------------------------------LNDLNVDTDF--RRNTLPNAETTTTTTNGG
VTLNMYNPVEPLLQRQPEVAKSSNNILRYVPMFGLGRNKAPVLITHGNGSVTIGSRST--
-STSVL------------------------------------------------------
------------------------------------------------------------
------------------------------------------------------------
------------------------------------------------------------
------------------------------------------------------------
------------------------------------------------------------
------------------------------------------------------------
-
>DAA06504_Drosophila_mojavensis_ORPHAN-R1
------------------------------------------------------------
------------------------------------------------------------
------------------------------------------------------------
------------------------------------------------------------
------------------------------------------------------------
------------------------------------------------------------
------------------------------------------------------------
------------------------------------------------------------
------------------------------------------------------------
------------------------------------------------------------
------------------------------------------------------------
------------------------------------------------------------
------------------------------------------------------------
------------------------------------------------------------
------------------------------------------------------------
------------------------------------------------------------
------------------------------------------------------------
------------------------------------------------------------
------------------------------------------------------------
---------------------------IFLKEVLNYKDVQIIPLVFENSSDPENALRTLK
YVFYSVEEYTNPNCANIKCATLIAEWRDDSYFITEELYDSYLNVVWLGHQFRDTIQELDT
IYKSSYTRGQKRFVVLHWIPSDVINANIKFTQISLPRCEDHEYLKRSNCRYELTPILKYY
PGSLIYDKRMMYALRNFYINDTDLENILNELSVQRAYTKDSEELFNNVACNWLLQNFKTY
SQWVLPKTVKTLSIGGIFPLHITDRGHANIIEA-----------SQKAVDVINENKTILP
NYHLELLIKDGQCKSDMVLKSFIHYFNEPNLLGVLGPACSETVEPIAGISKHLNMMVISY
SAEGDSFVDREAYPYFFRTIGSNSEYVDAYIKIMQRLGWTRVSTLTEDTQQYTGYLSRME
NKLRLYNFTLA-------------------FSRKVPSDVTATDMREHLVKLKESYSRIII
AELQSDNAAITICEAIKLGMTQTENYVWFLPSWLSKDFKMWSIK---VDNRCSIDQFRNA
IEGHLSIRHTPFGELNAEMQE-GISINSWLTTYKNMYPSF----SSYVGFVYDAVWTYAL
AAHKLLENNTYAFNELRSIEVTKQLSKLISETDFNGLSGNVRFGTGEFGGSRIIDLDILQ
WTNSTHERIGLFKPIIEGE-----AANMHINGGRLIFSTEKAFHGQVPEDGRYDCSFSAL
ARCLDVTCDIASM-----------------------------------------------
------------------------------------------------------------
------------------------------------------------------------
------------------------------------------------------------
------------------------------------------------------------
------------------------------------------------------------
-------------------------------IFIIFQCLTVIVLMSLISCYFWKKRFDRK
VRRSAQIMKMFGIDLISPSRNKVNTL----------------------------------
------------------------------------------------------------
------------------------------------------------------------
------------------------------------------------------------
--DKWEVQK----DNVVINRRLG--------EGA----------------FGTVYGGEAR
--LDSDEWT--------------AVAVKTLK---AGQSTEDRLDFLAEAEAMKKFN-HKN
IIKLLGVCLQT---EPIYTIMEFML-YGDLKTYLLARRNMVNE-----------------
------------------------------------------------------------
------------------------------------------------------------
------------------------------------------------------------
------------KLTDESDISSKRLTMYAMDVASGLAYLAEQKY-VHRDIACRNCLVNSQ
---RVVKIGDFG--MARPTF-ESDY-----YCFNRKG-VRKLFPVRWMPPETLSL-----
--------GLFTPGSDIWSFGVVLFEIITFG-SYP--YQGLTN-NQVLDFV-------KA
GNTLQIPS----GVKPQLEGLLKSCWSQDVSKRPTALEIIEYISNYPRLLT---------
------------------------------------------------------------
------------------------------------------------------------
------------------------------------------------------------
------------------------------------------------------------
----------------------------------PSIDFSGTAVQLSESECDEVELLPTC
HKPFSSSNEPTLDLLPHHQRCFDNFHKNNTENEFPKLGENDGSDS---------------
-----------------------------PCNDISFSQ----------------------
TTPDGYSIMAPLLKHQLDDISN--------------------------------------
------------------------------------------------------------
------------------------------------------------------------
------------------------------------------------------------
------------------------------------------------------------
------------------------------------------------------------
------------------------------------------------------------
------------------------------------------------------------
-
>EAA00322_AGAP012424_Anopheles_gambiae_str_PEST_INSULIN_LIKE
------------------------------------------------------------
------------------------------------------------------------
------------------------------------------------------------
------------------------------------------------------------
------------------------------------------------------------
------------------------------------------------------------
------------------------------------------------------------
------------------------------------------------------------
------------------------------------------------------------
----------------------MCLLLRGRAELCQSAQSLYKKCVYFCSSVDVRNTPLHL
DRLRNCRVVEGFVQIMLIDKYGNDSFDN--------------------------------
----------------------------------------YTFPLLTEITGYLLLFRVNG
LQTLGQLFPNL-------------------------------------------------
-----------------------------------------------------TVIRGSE
LA-----NNYALVVYELMHIKELGLTSLIDIQRGGVRIEKNPNLCHADTIDWKAIAPYGE
NWIKGNQDGNECTTCPSNVTVSLPSGITQTIRCPLRDVN---------RLIHNEKASHLC
WSTNHCQQKCPAHCPKSCNKTGECC-STSCLGQCSSNNKSH--CMVCRKYYYIHNNQTRC
VDKCPDHMFLFSESRCLTEEECYKIYKPLQRIAD---ITDNYPYVPAQGECRLDCPLGYT
LTRATGSQRLACVPC-KGPCRSECKGMVIESISQMQQLRGCTIIQGSL------------
---SIRLRQLGGENVVRELEKVLYSIEEIYGYLTIVRSYALMSLGFFRNLKIIHGTVLNA
--NLSLSVIDNQNLQELW--NQNVTIKRGNVRFNDNPMLCVKKITSLKSHF-DEGVGIEN
EEQLNKTNGVRVACEIKKLNTHPTKISLELAVIQW-------------DAFKDLPDMRQL
LGYVVYYIE---------------------------------------------------
--------------------------------------------APHENVTFYDGRDA--
-----------------CNSQGWR------------------------------------
-------------------VDDVAYIQENDDATHILTKLQAFTQYAYYVKTYTLSSENLG
GQTDITYFRTS-------------------PGTPRIVKDLHV-YIDNDTLIVSWQEPTKI
NGKLSAYRIGATLNDERNEMIRQRNYCHDGMIYSFTSIATTVVPAKDNQNQCSKEECEAF
CKTSSISESDSGPKIDINEVEMSIGFEDWLHNYVYIKNP---------------------
------------------------------------------------------------
--------KSSRKRREDGSSSYYRSLGATTNQTRITFPLSHFKHFALYSFRVLACREPA-
AKVPGVVVQDMA---DACGPEAMFIYRTPTKPEADDIPIDSIELDDQSNHTQ-----RVI
RVRWKGPSKPNGV--------------------------------------LVSYSIKYH
RTDL---DSVQPTVRCVTVDVHTLLGYALLTKLEAGNYSV--------------------
------------------------------------------------------------
------------------------------------------------------------
------------------------------------------------------RIMATT
TAGNGPYSPPKFLYL--EKRDTDSTVVTWWVITATILIIMVL------VIGVVYYLKHNY
IPMSN-MRLFAQVN----------------------------------------------
------------------------------------------------------------
------------------------------------------------------------
---------------------------------------------------PDYAGVTYK
V-DEWEVPR----EHIIQLEELG--------QGS----------------FGMVYKGIMT
KL-GNDVNV--------------PCAIKTVT---ENATERERDSFLIEATIMKEFHTH-H
VVRLYGVVSVG---QPTLVIMELMA-NGDLKSYLRRHRPDYENG----------------
------------------------------------------------------------
------------------------------------------------------------
------------------------------------------------------------
------------EESSPQPPTLKQIYQMAIEIADGMAYLAAKKF-VHRDLAARNCMVAED
---LTVKIGDFG--MTRDIY-ETDY-----Y---RKG-TKGFLPVRWMAPESLKD-----
--------GMFSSSSDVFSYGVVLWEMATLA-SQP--YQGLTN-DQVLRYV-------ID
GGVMERPE----NCPDKLYELMRICWQHRASARPSFIDIIRML-LPDANDNFKRVS----
------------------------------------------------------------
------------------------------------------------------------
------------------------------------------------------------
------------------------------------------------------------
----------------------FFFSPDAMDNSIQPGNGNISPNIFRN------------
------------------------------------------------------------
------------------------------------------------------------
------------------------------------------------------------
------------------------------------------------------------
------------------------------------------------------------
------------------------------------------------------------
------------------------------------------------------------
------------------------------------------------------------
------------------------------------------------------------
------------------------------------------LINFIVFDFVFHFIYRIV
R
>EAT46545_AAEL002317_Aedes_aegypti_INSULIN_LIKE
------------------------------------------------------------
------------------------------------------------------------
------------------------------------------------------------
------------------------------------------------------------
------------------------------------------------------------
------------------------------------------------------------
------------------------------------------------------------
------------------------------------------------------------
------------------------------------------------------------
----------------------------------MALSGQNMHNLGVCGSVDVRNSPAHL
DRLKDCVVVEGFVHILLIDKYIDSSFEN--------------------------------
----------------------------------------YSFPLLTEITEYLLLFRVNG
LKSLRRLFPNL-------------------------------------------------
-----------------------------------------------------AVIRGDA
LV-----GDYAMVIYELMHIEEIGLISLMDITRGGVRIEKNPKLCFANTIDWKAMTVPGT
NNYIKDNQKDNVCPICPAESTAVMLPNGSKQKCPAAPV----------RGGNKDHKRTLC
WNANHCQTICPPECPKACSKTGVCCDAESCLGGCNLPNTSS--CSVCRHLSIDPAGKRQC
VAKCPPNTFKY-HTRCVTRDECYAMKKPISL--DSNPDLPDQPFIPHNGSCLMECPLDHE
LITELNKTRWCRKC--SGTCPKRCEGSNIDNIQSAQLLKGCEIIDGSL------------
---EIQLRSRGGENIVKELENFLSSITEIKGYLKVVRSYPLLSLGFLKKLKIIHGKGNKV
S-NSSLYVVENQNLQELF--DHNVTIGEGKLFFFNNPMLCTDRIKAVKKY--NPGIEIEN
ESQLESNNGDRAACSITELETSLKSIGSETAIIQW-------------APFTELSDARML
LGYVIYYIE---------------------------------------------------
--------------------------------------------APYANVTFFDGRDA--
-----------------CNTEGWR------------------------------------
-------------------LDDISDFNMDKETTKILTQLKPYTQYAYYVKTYTLGSEGLG
GQSKIKYFTTA-------------------PGTPSVVRDVEV-SVNKNMLTVKWLPPLKM
NGRLKEYEVFIELNADDNEQLMLRDYCEDDKLRDIVPETPTSAPP-PKTSICTADQCRNY
CKAP--TSGGSTGTIDVTDKENQITFEDQLHNYVYIKNP---------------------
-----------------------------------------LLRDKTTRRKRSTNLLFPN
NTENKKNDTTDRRTEKVKDEPYYQYIFNATNETSITFPLSYFNHYSLYVFKIRACRHPGD
PPAPSVRLVDVE---LACGNEVFENFRTPKKEGADDIPPESILIEEQSNNTQ-----RQI
RVQWKEPSKPNGP--------------------------------------IVKFVVKYQ
RVDL---ESVSSTDICIRYSSFNQTRGALLTKLEPGNYSI--------------------
------------------------------------------------------------
------------------------------------------------------------
------------------------------------------------------RVMATT
IAGDGAPSAARYVLI--AKDDSMGTTLIW---LGTLIVIFLC------SVGFVAFYWYKY
RYMSKQIRMYPEVN----------------------------------------------
------------------------------------------------------------
------------------------------------------------------------
---------------------------------------------------PDYAGVQYK
V-DDWEVER----NHIIQLEELG--------QGS----------------FGMVYKGILT
QLRGEKCNQ--------------PCAIKTVN---ESATAREKDSFLLEASVMKQFNTH-H
VVRLLGVVSQG---DPTLVIMELMA-NGDLKSYLRRHRPDYENG----------------
------------------------------------------------------------
------------------------------------------------------------
------------------------------------------------------------
------------EDPSPQPPTLRQIIQMAIEIADGMAYLSAKKF-VHRDLAARNCMVADD
---MTVKIGDFG--MTRDIY-ETDY-----Y---RKG-TKGFLPVRWMAPESLKD-----
--------GIFSSSSDVFSYGVVLWEMATLA-SQP--YQGLTN-DQVLRYV-------ID
GGVMERPE----NCPDNLYNLMRRCWQHRPTARPTFMEIISEL-LPDASPHFQDVA----
------------------------------------------------------------
------------------------------------------------------------
------------------------------------------------------------
------------------------------------------------------------
----------------------FYNSQDALDMLRGQHQTVIIDEATTPLRPGDDHDEEPG
EDDDLVGHGEGHIGDVGTDDEFSMEMTNSHLVRNNGPMATIRSPHSPLR-----------
------------------------------------------------------------
------------------------------------------------------------
------------------------------------------------------------
------------------------------------------------------------
------------------------------------------------------------
------------------------------------------------------------
------------------------------------------------------------
------------------------------------------------------------
------------------------------------------------------------
-
>NP_524436_Drosophila melanogaster_INSULIN_LIKE
------------------------------------------------------------
------------------------------------------------------------
------------------------------------------------------------
----------------------------------------------------------MF
NMPRGVTKSKSKRGKIKMENDMAAAATTTACTLGHICVLCRQEMLLDTCCCRQAVEAVDS
PASSEEAYSSSNSSSCQASSEISAEEVWFLSHDDIVLCRRPKFDEVETTGKKRDVKCSGH
QCSNECDDGSTKNNRQQRENFNIFSNCHNILRTLQSLLLLMFNCGIFNKRRRRQHQ---Q
QHHHHYQHHHQQHHQ------QHHQRQQANVSYTKFLLLLQTLAAATTRLSLSPKNYKQQ
QQLQHNQQLPRATPQQKQQEKDRHKCFHYKHNYSYSPGISLLLFILLANTLAIQAVVLPA
HQQHLLHNDIADGLDKTALSVSGTQSRWTRSESNPTMRLSQNVKPCKSMDIRNMVSHF--
NQLENCTVIEGFLLIDLIN---DASPLN--------------------------------
----------------------------------------RSFPKLTEVTDYIIIYRVTG
LHSLSKIFPNL-------------------------------------------------
-----------------------------------------------------SVIRGNK
LF-----DGYALVVYSNFDLMDLGLHKLRSITRGGVRIEKNHKLCYDRTIDWLEILAENE
TQL-VVLTENGKEKECRLSKCPGE-------IRIEEGHDTTAIEGELNASCQLHNNRRLC
WNSKLCQTKCPEKCRNNCIDEHTCC-SQDCLGGCVIDKNGNESCISCRNVSF---N-NIC
MDSCPKGYYQF-DSRCVTANECITL-TKF-------ETNSVYSGIPYNGQCITHCPTGYQ
K---SENKRM-CEPCPGGKCDKECSSGLIDSLERAREFHGCTIITGTEPL----------
---TISIKRESGAHVMDELKYGLAAVHKIQSSLMVHLTYGLKSLKFFQSLTEISGDPPMD
ADKYALYVLDNRDLDELWGPNQTVFIRKGGVFFHFNPKLCVSTINQLLPMLASKPKFFEK
SDVGADSNGNRGSCGTAVLNVTLQSVGANSAMLNVTTKVEIGEPQKPSNATIVFKDPRAF
IGFVFYHMI---------------------------------------------------
--------------------------------------------DPYGNST-KSSDDP--
-----------------CD-DRWK------------------------------------
-------------------VS-----SPEKSGVMVLSNLIPYTNYSYYVRTMAISSELTN
AESDVKNFRTN-------------------PGRPSKVTEVVATAISDSKINVTWSYLDKP
YGVLTRYFIKAKLINRPTR-NNNRDYCTEPLVKAMENDLPATTPTKK-ISDPLAGDCK--
CVEG--SKKTSSQEYDDRKVQAGMEFENALQNFIFVPNI----RKSKNGSSDKSDGAEGA
ALDSNAIPNGGATNPSRRRRDVALEPELDDVEGSVLLRHVRSITDDTD-------AFFEK
DDENTYKDEEDLSS----NKQFYEVFAKELPPNQTHFVFEKLRHFTRYAIFVVACRE---
-EIPSEKLRDTSFKKSLCSDYDTVFQTTKRKKFADIVMDLKVDL-EHANNTE-----SPV
RVRWTPPVDPNGE--------------------------------------IVTYEVAYK
LQKP---DQVEEK-KCIPAADFNQTAGYLI-KLNEGLYSF--------------------
------------------------------------------------------------
------------------------------------------------------------
------------------------------------------------------RVRANS
IAGYGDFTEVEHIKV--EPPPSYAKVFFW--LLGIGLA---FLIVS--LFGYVCYLHKR-
KVPSNDLHMNTEVN----------------------------------------------
------------------------------------------------------------
------------------------------------------------------------
---------------------------------------------------PFYASMQYI
P-DDWEVLR----ENIIQLAPLG--------QGS----------------FGMVYEGILK
SFPPNGVDR--------------ECAIKTVN---ENATDRERTNFLSEASVMKEFDTY-H
VVRLLGVCSRG---QPALVVMELMK-KGDLKSYLRAHRPEERDEAMMTYLNRIG------
------------------------------------------------------------
------------------------------------------------------------
------------------------------------------------------------
------------VTGNVQPPTYGRIYQMAIEIADGMAYLAAKKF-VHRDLAARNCMVADD
---LTVKIGDFG--MTRDIY-ETDY-----Y---RKG-TKGLLPVRWMPPESLRD-----
--------GVYSSASDVFSFGVVLWEMATLA-AQP--YQGLSN-EQVLRYV-------ID
GGVMERPE----NCPDFLHKLMQRCWHHRSSARPSFLDIIAYLEPQCPNSQFKEVS----
------------------------------------------------------------
------------------------------------------------------------
------------------------------------------------------------
------------------------------------------------------------
----------------------FYHSEAGLQHREKERKERNQLDAFAAVPLDQDLQDREQ
QEDA---------------------TTPLRMGDYQ-------QNS---------------
-----------------------------SLDQPPESPIAMVDDQG-SHLPFSLPSGFIA
SSTPDGQTVMATAFQNIPAAQGD--ISATYV-------VPDADA-------LDGDRGYEI
YDPSPKCAELPTSRSGSTGGGKLSGEQ-----------------HLLPRKGRQP----TI
MSSSMPDDVIGG---------SSLQPSTASAGSSNASSHTGRPSLKKTVADSVRNKANFI
NRHLFNHKRTGSNASHKSNASNAPSTSSNTNLTSHPVAM------GNLGTIESGGSGSAG
SYTGTPRFYTPSATP----GGGSGMAISDNPNYRLLDESIASEQ-------ATILTTSSP
NPNYEMMHPPT--------SLVSTNPNYMPMNETPVQMAG---VTISHNPNYQP-MQAPL
NARQSQSSSDEDNEQEEDDEDEDDDVDDEHVEHIKMERMPLSRPRQRA-LPSKTQPPRSR
SVSQTRKSPTNPNSGI---------GATGAGNRSNLLKENWLRPASTPRPPPPNGFIGRE
A
>EDW13659_GI23836_Drosophila_mojavensis_INSULIN_LIKE
------------------------------------------------------------
------------------------------------------------------------
------------------------------------------------------------
------------------------------------------------------------
-------------------------------------------MLLQHCCI---------
------------------------------------------------------------
---------------------------------------------VFKRRRRQQLQSTRQ
QQQEQAQAFRREYHQFPYYQLQQHPSKRHQTQSIAFTILALLALQATTAIAMLPPPATQQ
DQ----QQLQKVPLTARRSFED-----------------SLVSFTGSTRN----------
----------ANGF--------GTSSNVINRNSNSNVRLARREMPCKSMDIRNNISEL--
KQLANCTIIEGFLLITLIN---DADKLN--------------------------------
----------------------------------------TTYPLLTEVTGYILVFRVQN
LISLSQIFPNL-------------------------------------------------
-----------------------------------------------------SVIRGNI
LF-----ESYALVVYQNRDLLDIGLSNLRAITNGGVRIERNLYLCFVKTVNWRKIVSKNA
TDSDIVLKFNRNEAEC--ARCPGE-------INDDGQENSMSDASGVPACKEYPGNKRYC
WNSRACQTICPKECPYNCIDEHTCC-NESCLGGCSNPLLGD--CVACRNVSI---NGGNC
IDQCPDGYFLY-EQRCITAEMCEKIGTKY-------ESSNQMKLVHYNGKCTTRCDKGYT
I---MNN--T-CQKC-NGTCQKECPGGTIDSLVKAKEYHGCTVIV-KDGL----------
---TISIKR-GGPHMVDALVFGLGMVHTINLFLKVHLTYGLTTLDFFKSLREIKGEKLMD
-DIYAMYVLENRDLETIWAENQTVIIRNGSIFFHFNPKLCIETIEKLRPMLPGKPEKFNK
NEVAEDSNGNKGTCNTRWLNVKIIQLGATFITIEI----------DPVN----YDDERSF
IGYQSYFTF---------------------------------------------------
--------------------------------------------DPYGNVT-RDNYQP--
-----------------CL-DNWV------------------------------------
-------------------VG-----ELSKDKMRFIDKMQPYTKYALYIRTMTISSEKRN
YQSDIIRFQTM-------------------PLKPSIVRRISARSTDSSKILLSWKPPLEV
NGKLAKYQVRAELRRRDAKLEQHRNFCRDPLPNTSDDEETFSSPAEKTIKETPGPDCK--
CDAG--GRNVFDQQVVEAKIFDEIEFENTLQNFLYVPKK----R-------NNSDVANIT
TLPSDN--NSPNAVQHRSRRYIEIDEDAHEM-SSVLMRHIRSTENNLSRSEIGAVKAHAT
LSDSMWGNATVMDA----NETYYKIFVTEVDANTTEFLFGKLRHFSLYSLSVRACRY---
-K---EGENDNA---ELCSDSEPLEKRTQKLAHVDKAFNLTGDLVDNMNTTR-----GNV
RLRWEEPQNPNGA--------------------------------------IVSYMVIFE
RQEQ---DAVEEK-RCITVQDYLNQSGYIVTNLNEGKYSF--------------------
------------------------------------------------------------
------------------------------------------------------------
------------------------------------------------------RIRANS
LAGDGELTDPIYVIV--PPPKSY--TIIW--VIGTILVSSIFIITG--LIIYLKFFSPK-
RGHPQDLVMNTEVN----------------------------------------------
------------------------------------------------------------
------------------------------------------------------------
---------------------------------------------------PFYASLQYV
P-DEWEVSR----DRVLTLTPLG--------QGS----------------FGMVYRGILK
A-QNNGEDT--------------PCAIKTVT---ENATDRERINFLSEASVMKEFDTY-H
VVRLLGVCSSG---QPALVVMELME-KGDLKSYLRAHRPDERKDVV--------------
------------------------------------------------------------
------------------------------------------------------------
------------------------------------------------------------
----------------VQPPPYSRIFQMAIEIADGMAYLAAKKF-VHRDLAARNCMVAAD
---LTVKIGDFG--MTRDIY-ETDY-----Y---RKG-TKGLLPVRWMPPESLRD-----
--------GVYASSSDVFSYGVVLWEMATLA-SQP--YQGLSN-EQVLRYV-------ID
GGIMERPD----NCPEVLHKLMHRCWHHRPSARPSFLDIIDYL-LHLSDPRFKEVS----
------------------------------------------------------------
------------------------------------------------------------
------------------------------------------------------------
------------------------------------------------------------
----------------------FYHSEAGVQYREKESKERNQMDAFAGAHLDAE----AD
GEDA---------------------TTPLRVGEYQGYKSNMDHNT---------------
-----------------------------SLEQPAESPIALVDDQATTHSPFSMHSGYIV
SSTPD-------ALCTLPTAGGSHMEDTAYV-------QPDVDGNADADGNTYGERGYEL
YDPSPNFADLPQS-----GSGRLSGEQ-----------------HLLPKKKRGGANIMSN
MSSSMPDEEISGSVGAGGVVSSSLQPSTASAASSNA-SNSRHPSLKRVLVDTFRR-----
----LNVKRGDSSDSHRSNISNMASNSSNSNLTGHSAGMAMMSMGSNLGTIESGGSGSAG
SYAGTPRYYTPTATTPSGGGNGSTTIISDNPNYKLLDESLNSGEKVHSAWPPTKLTTSSL
NPNYELMQAPAAEAAAAPFSMLSDNPNYMLMSE-PKSGSGQDDVISSANPIYASTIGGPV
HIESGSSNED------ENDNDEDEEEDDEHTEHIKMERMPLSRPKQRARIKSQQQPSRSR
SVSQTRKTPTTAPAATSTSAYATAAAAATTANTSNILKENWLRQPNTTRPQPPNGFIGHE
A
>EAA00311_AGAP012070_Anopheles_gambiae_str_PEST_JELLY_BELLY
------------------------------------------------------------
------------------------------------------------------------
------------------------------------------------------------
------------------------------------------------------------
------------------------------------------------------------
-------------------------GSEMDEILGMKCNFETECAWTWDENDQHGFQVVTG
VNLTESNRTGLMPGPGADPAHNANGHFLHLRLTQDSQPQILTSPIFGATKENCYLEVFTH
QSAMHHGSIRIVIETIGNQESSWVPAEIMGNDLRRWQLNTFRIDRISKDFKVLFEVVPNK
LGGQARGHVSIDNLRMVNCFPDSISTNNCSYSQVQCTDNKLPVCIKTPKICDITVDCDDN
EDETLNCDKIPFGGRCDFESGWCGWQNYGNVILSWARHSGPTPTEKTGPDVDHTHENS--
NVTGYYMFVNMNQHANDSEKKSLVGLAS--------------------------------
----------------------------------------NAIMNSVVFNPPPLVHTNAS
SPYRNSCVVRF-------------------------------------------------
-----------------------------------------------------YVHQYGM
NP-----GSINLSSVEIREKENFTTTLWWSSKNLGED-----------------------
------------------------------------------------------------
------------------------------------------------------------
------------------------------------------------------------
------------------------------------------------------------
------------------------------------------------------------
-WVRVDIILPNITTKYYLQFEARMGMRIFSDVAIDDFSLSPECFGLNIPAEHLQGYNYWD
PRIGGAKQPHKDFVGKSFLELNTCGAKGQQGPTPADCLSSY---NNTEAFSAVHVI-DSH
PFKGIQAWK---------------------------------------------------
--------------------------------------------VPNEGYYTIIAKGA--
-----------------GGGLGSG------------------------------------
-------------------GVGSSRGAMVLSVLELHKDEEIYILVGQSGEHACIKSMGYR
DES-CE------------------------------------------------------
------------------------------------------------------------
------------------------------------------------------------
------------------------------------------------------------
------------------------------------------------------------
------------------------------------------------------------
---------------------------------------------------------TRN
K-QL---NLDTTWMH-SKTQQVKNTIIEEGAGGGGGGTYVFLLNSA-NTAVPLLVAGGGG
GLGVGRYLDDDIQHGKKYLSFKKDVSGTAHGE--STRQAGPGGGWRAQADMGLDPHYGAS
LLEGGRGGLPCY-------TPRGTHGQGGFGGGGGGCDTGGGGGGYSGGDTMINSTNGEG
GSSFMASKRNVPELSMEFSGANGGHGAVLIIPAIQGCGCDYRCVALDEYRATVGCICPDG
WTLKPDNYTACELPT--EA--VEMKYLIM--FFVVVVLVLCAALAS--LILILYNRYQRK
RQAALRHKMLLEQDLQLSRLRSTADDSALTNFNPNYGCD---------------------
------------------------------------------------------------
------------------------------------------------------------
---------------------------------------------------GILNGNVDV
K-SLPQVAR----ESLRLVKALG--------QGA----------------FGEVYQGLYR
HRDGDAVEM--------------PVAVKTLP---EMSTGQAESDFLMEAAIMAKFN-HPN
IVHLIGVCFDR---HPRFIVLELLA-GGDLKNFLREGRN---------------------
------------------------------------------------------------
------------------------------------------------------------
------------------------------------------------------------
------------KPERPSPLTMKDLIFCALDVAKGCRYMESKRF-IHRDIAARNCLLSSK
GPGRVVKIADFG--MARDIY-RSDY-----Y---RKG-GKAMLPIKWMPPEAFLD-----
--------GIFTSKTDVWSFGVLLWEVFSLG-LMP--YTGLPN-RDVMQLV-------TG
GGRLDAPQ----GCPMAVYRIMAECWNPTPEERPTFSNLLE-VTTCTQDPEVMNAPLPSF
FRPPSNERDTTIMRPPGND-----------------------------------------
------------------------------------------------------------
------------------------------------------------------------
------------------------------------------------------------
------------DFCLQVPNSSDYLIPLPGPRSVAERLLSEATGVTIPDTLMTCTP----
-------------------------PKNASPRIMNGHTVVVSNAL---------------
-----------------------------ACPAGVPLPP-----PPVLDPAEAVLPP-NG
PSMVPP---------------PPVPEVADKL-------ISLDTPQQTPTAIQPPIS----
------------------------------------------------------------
----------------SI-PPPITLDPAALSMQ-------------Q-NHVVGTSYANIR
MMNSAN--------------GNGAG------GGHNHSSSNNGNNNNNHGDHGAAPFTIQT
FSERYISPENHSEISC--------------------------------------------
------------------------------------------------------------
------------------------------------------------------------
------------------------------------------------------------
-
>EDS33979_Culex_quinquefasciatus_JELLY_BELLY
MPRSLLTPLLLATLLLILRSAFGQRPLGNATFGASHNSTGVINVLQTSTTGHPPTTPEEP
YYSEEEDDQHSP------------------------------------------HDEHPY
QHPPGIDGNLPGHISIASNQYAIAGGRVSDPLNSFSPSINDIIASENNHLRPVNLNPVSD
LVGKSRSINPFIPTPNPAQIGDSVGGAGPPGSFADLGGNRKPFNPRRRPASSSAIHNLRK
LNKNAAANAAATSGADSGIERANDGNSPRRLLGHGTVGMPMHTPGHQGGPGSRRRPYDNV
QGEDPLWQIRQKFQNEKYLNPIIYENDDMDRQLGVGCNFETECAWTWKHDDPQSFQVVTG
ANLTESNRTGMMPGPKADVLGDANGHFLHLRLTTNSTAQILTSPMFGATRENCYLEVYTH
QSMMAYGSLRIVIETVGSHESSWVPAEVMGNDLGKWLLNKFRIDKITKDFRILFEVVPNR
LGEHPRGHVSIDNLRMVNCFPDAISTNNCSFSQVRCTASKVPVCIKTPKICDIEKDCDDE
EDETLNCDKIPFGGRCDFESGWCGWQNYGNAILSWARHSGPTPTEKTGPDMDHTHEATME
NVTGYYMFVNMNQHANDSEKKTLVGLAS--------------------------------
----------------------------------------NAIMNSVIFNPPPLVHTNAS
SPYRNSCVVRF-------------------------------------------------
-----------------------------------------------------YVHQFGM
NP-----GSINLSSVEIKEKENVTTTLWWSSKNLGEY-----------------------
------------------------------------------------------------
------------------------------------------------------------
------------------------------------------------------------
------------------------------------------------------------
------------------------------------------------------------
-WVRVDIILPNITTKYYLQFEARMGMRIFSDVAIDDFSLSPECFGLNIPADDLQGYNYWD
PRIGGVKQPHKDFTGKSYLELNTCGAKGQHGPTPADCLTSY---NGTEALNAVQVI-DRQ
PFKGIQSWK---------------------------------------------------
--------------------------------------------VPNEGYYTIIAKGA--
-----------------GGGLGSG------------------------------------
-------------------GVGSSRGAMVLSVLELHKDEEIFILVGQSGEHACIKSMGYR
DET-CE------------------------------------------------------
------------------------------------------------------------
------------------------------------------------------------
------------------------------------------------------------
------------------------------------------------------------
------------------------------------------------------------
---------------------------------------------------------PKN
KPPF---AKDTLPMYTSKTQQVKNTVIEDGAGGGGGGTYVFLLNSA-NTAVPLLVAGGGG
GLGVGRYVDEDGQHGKKYIAGSKDVSGTAHSD--HARHAGPGGGWRAQADMGLDPKYGAS
LLEGGRGGLPCY-------PPRGAHGQGGFGGGGGGCDTGGGGGGFSGGDTMINSTNGQG
GGSFLASKRNVPELSMEQSGANSGHGAVLIIPAIQGCGCDYRCVALDEYRSMVGCICPDG
WTLKPDNFTACELQS--ET--PEMQYLIV--FFVVVVVILVAALAS--LILILYNRFQRK
RQAALRHKMLLEQDLQLSRLRSTADDTGLTNFNPNYGCD---------------------
------------------------------------------------------------
------------------------------------------------------------
---------------------------------------------------GILNGNVDV
K-SLPQVAR----ESLRLVKALG--------QGA----------------FGEVYQGLYR
HRDGDAVEM--------------PVAVKTLP---EMSTGQAESDFLMEAAIMAKFN-HPN
IVHLIGVCFDR---HPRFIVLELLA-GGDLKNFLREGRN---------------------
------------------------------------------------------------
------------------------------------------------------------
------------------------------------------------------------
------------KPERPSPLTMKDLIFCALDVAKGCRYMESKRF-IHRDIAARNCLLSSK
GPGRVVKIADFG--MARDIY-RSDY-----Y---RKG-GKAMLPIKWMPPEAFLD-----
--------GIFTSKTDVWSFGVLLWEVFSLG-LMP--YTGLPN-RDVMQLV-------TG
GGRLDAPP----GCPNAIYRIMADCWNPTPEERPTFSNLLERLTTCTQDPEVMNAPLPSF
FRPPSNERDTTIMRPPGND-----------------------------------------
------------------------------------------------------------
------------------------------------------------------------
------------------------------------------------------------
------------DFCLQVPNSSDYLIPLPGPRTVAERLLSEATGVTIPDTMVTCTP----
-------------------------PKMASPRIINGQPQQLQQDG---------------
-----------------------------KCWETSFIRE-----QPTVVTSMASMPAVQD
PTM-----------------------LVDKL-------ISLDTPQQTPTSIQPPISFSTP
MTNGPVTGHGHNGVVVMAHCNGGINGS-----------------PQLLANGTGPNGSGII
PPPPLVDQIDTAKILNSIPPPPITLDPSTLNKQ-------------Q-AGVGGTSYANIR
MINASSLNGGDHGEKMAGGRGNGGGGGGGNGGGSNHHHSNSSGSDKS-GENRPTAFTIQT
FSDRYINNENHSEISC--------------------------------------------
------------------------------------------------------------
------------------------------------------------------------
------------------------------------------------------------
-
>EDS32701_Culex_quinquefasciatus_JELLY_BELLY
------------------------------------------------------------
------------------------------------------------------------
------------------------------------------------------------
------------------------------------------------------------
------------------------------------------------------------
------------------------------------------------------------
--------------------------------------------MFGATRENCYLEVYTH
QSMMAYGSLRIVIETVGSHESSWVPAEVMGNDLGKWLLNKFRIDKITKDFRILFEVVPNR
LGEHPRGHVSIDNLRMVNCFPDAISTNNCSFSQVRCTASKVPVCIKTPKICDIEKDCDDE
EDETLNCDKIPFGGRCDFETGWCGWQNYGNAILSWARHSGPTPTEKTGPDMDHTHEATME
NVTGYYMFVNMNQHANDSEKKTLVGLAS--------------------------------
----------------------------------------NAIMNSVIFNPPPLVHTNAS
SPYRNSCVVRF-------------------------------------------------
-----------------------------------------------------YVHQFGM
NP-----GSINLSSVEIKEKENVTTTLWWSSKNLGEY-----------------------
------------------------------------------------------------
------------------------------------------------------------
------------------------------------------------------------
------------------------------------------------------------
------------------------------------------------------------
-WVRVDIILPNITTKYYLQFEARMGMRIFSDVAIDDFSLSPECFGLNIPADDLQGYNYWD
PRIGGVKQPHKDFTGKSYLELNTCGAKGQHGPTPADCLTSY---NGTEALNAVQVI-DRQ
PFKGIQSWK---------------------------------------------------
--------------------------------------------VPNEGYYTIIAKGA--
-----------------GGGLGSG------------------------------------
-------------------GVGSSRGAMVLSVLELHKDEEIFILVGQSGEHACIKSMGYR
DET-CE------------------------------------------------------
------------------------------------------------------------
------------------------------------------------------------
------------------------------------------------------------
------------------------------------------------------------
------------------------------------------------------------
---------------------------------------------------------PKN
KPPF---AKDTLPMYTSKTQQVKNTVIEDGAGGGGGGTYVFLLNSA-NTAVPLLVAGGGG
GLGVGRYVDEDVQHGKKFIAGSKDVSGTAHSD--HARHAGPGGGWRAQADMGLDPKYGAS
LLEGGRGGLPCY-------PPRGAHGQGGFGGGGGGCDTGGGGGGFSGGDTMINSTNGQG
GGSFLASKRNVPELSMEQSGANSGHGAVLIIPAIQGCGCDYRCVALDEYRSMVGCICPDG
WTLKPDNFTACELQS--ET--PEMQYLIV--FFVVVVVILVAALAS--LILILYNRFQRK
RQAALRHKMLLEQDLQLSRLRSTADDTGLTNFNPNYGCD---------------------
------------------------------------------------------------
------------------------------------------------------------
---------------------------------------------------GILNGNVDV
K-SLPQVAR----ESLRLVKALG--------QGA----------------FGEVYQGLYR
HRDGDAVEM--------------PVAV--------YGTNRTISQ----------------
------------------------------------------------------------
------------------------------------------------------------
------------------------------------------------------------
------------------------------------------------------------
--------------ERPSPLTMKDLIFCALDVAKGCRYMESKRF-IHRDIAARNCLLSSK
GPGRVVKIADFG--MARDIY-RSDY-----Y---RKG-GKAMLPIKWMPPEAFLD-----
--------GIFTSKTDVWSFGVLLWEVFSLG-LMP--YTGLPN-RDVMQLV-------TG
GGRLDAPP----GCPNAIYRIMADCWNPTPEDRPTFSNLLERLTTCTQDPEVMNAPLPSF
FRPPSNERDTTIMRPPGND-----------------------------------------
------------------------------------------------------------
------------------------------------------------------------
------------------------------------------------------------
------------DFCLQVPNSSDYLIPLPGPRTVAERLLSEATGVTIPDTMVTCTP----
-------------------------PKTASPRIINGQP---QQDG---------------
-----------------------------KCWETSFIRE-----QPTVVTSMASMPAVQD
PTM-----------------------LVDKL-------ISLDTPQQTPTSIQPPISFSTP
MTNGPVTGHGHNGVVVMAHCNGGINGS-----------------PQLLANGTGPNGSGII
PPPPLVDQIDTAKILNSIPPPPITLDPSTLNKQ-------------Q-AGVGGTSYANIR
MINASSLNGGDHGEKMAGGRGNGGGGGGGNGGGSNHHHSNSSGSDKS-GENRPTAFTIQT
FSDRYINNENHSEISC--------------------------------------------
------------------------------------------------------------
------------------------------------------------------------
------------------------------------------------------------
-
>EAT44705_AAEL003969_Aedes_aegypti_JELLY_BELLY
------------------------------------------------------------
------------------------------------------------------------
------------------------------------------------------------
------------------------------------------------------------
------------------------------------------------------------
-------------------PHQQPTALEIDNMLGVMCNFETECAWKADETNPNSFQVVTG
ANLTASNRTGMMPGPSSDILGDANGHFLHLRLTSNSTQHILTSPMFGATREHCYLEMMTH
QSSMGHGTLRIVIETSGNQDPSWVPAEVFGNDLSKWQRTTFRIDRISKDFQILFEVVPNR
LGGRARGHVSIDNLKLVNCFPDALSTKNCSESQVQCTSRKLPVCIKTPKICDITVDCDEE
EDETLNCDKIPFGGRCDFETNWCGWQNYGNAILSWARHSGPTPTEKTGPDFDHTFWQS--
NTTGYYMFVNMNQHANDSEKKTLVGLAS--------------------------------
----------------------------------------NAIMNSVIFNPPPLVHTNAS
SPFRNSCVVRF-------------------------------------------------
-----------------------------------------------------YVHQFGM
NP-----GSINLSSVEIKEKENVTTTLWWSSKNLGDD-----------------------
------------------------------------------------------------
------------------------------------------------------------
------------------------------------------------------------
------------------------------------------------------------
------------------------------------------------------------
-WQRVDIILPNITTKYYLQFEARMGMRIYSDVAIDDFSLSPECFGLNIPAEHLDGYNYWD
PRIGGIKQPHKDFVGKSYIELNTCGAKGQQGPTPADCLASY---NNTEALNAIHVI-DSL
PFKGIQAWK---------------------------------------------------
--------------------------------------------VPNEGYYTIIAKGA--
-----------------GGGLGSG------------------------------------
-------------------GVGSSRGAVVLSVLELHKDEEIYILVGQSGEHACIKSMGLR
DET-CE------------------------------------------------------
------------------------------------------------------------
------------------------------------------------------------
------------------------------------------------------------
------------------------------------------------------------
------------------------------------------------------------
---------------------------------------------------------PKN
K-QY---PHD---LYFSKTHQVKNTVIEDGAGGGGGGTYVFLLNSA-NTAVPLLVAGGGG
GLGVGRYLDEDIQHGKKFIPGKKDVSGTAHLE--AERHAGPGGGWRAQADMALDPKNGAS
LLEGGRGGVPCY-------QPRGTHGQGGFGGGGGGCDTGGGGGGFSGGDTMINSTNGQG
GSSFLASKRNVPELSMEYSGANSGHGSVLIIPAIQGCGCDYRCVALDEYRSTVGCICPDG
WTLKPDNYTACELQT--ET--LEMKYLIM--FFVIVVIILCAALAS--LILILYNRYQRK
RQAALRHKMLLEQDLQLSRLRSTADDTGLTNFNPNYGCD---------------------
------------------------------------------------------------
------------------------------------------------------------
---------------------------------------------------GILNGNVDV
K-SLPQVAR----ESLRLVKALG--------QGA----------------FGEVYQGLYR
HRDGDAVEM--------------PVAVKTLP---EMSTGQAESDFLMEAAIMAKFN-HPN
IVHLIGVCFDR---HPRFIVLELLA-GGDLKNFLREGRN---------------------
------------------------------------------------------------
------------------------------------------------------------
------------------------------------------------------------
------------KPERPSPLTMKDLIFCALDVAKGCRYMESKRF-IHRDIAARNCLLSSK
GPGRVVKIADFG--MARDIY-RSDY-----Y---RKG-GKAMLPIKWMPPEAFLD-----
--------GIFTSKTDVWSFGVLLWEVFSLG-LMP--YTGLPN-RDVMQLV-------TG
GGRLDAPP----GCPNAIYRIMADCWNPTPEERPTFSNLLERLTTCTQDPEVMNAPLPSF
FRPPSNERDTTIMRPPGND-----------------------------------------
------------------------------------------------------------
------------------------------------------------------------
------------------------------------------------------------
------------DFCLQVPNSSDYLIPLPGPRSVAERLLSEATGVTIPDTMVTCSA----
-------------------------PKNSSPRMMNGPQSQ-PQEG---------------
-----------------------------KCWETSFIRE-----HPIAVTSAGSIST-QE
PGM-----------------------LVEKL-------ISLETPQQTPTSIQPPISI---
------------------------------------------------------------
-------------------PPPITLDPSTLNKQ-------------QTGGVGGTSYANIR
MMNANALNNGDMGEKMVGGRGNGGG--------------------SVGSDNRTTAFTIQT
FSDRYINNENHSEISC--------------------------------------------
------------------------------------------------------------
------------------------------------------------------------
------------------------------------------------------------
-
>XP_002006595_GI18496_Drosophila_mojavensis_JELLY_BELLY
MPRPLVVSLLWLLLLLGGPSAWAQRPLLNHTFNSLPMSQHQSNSYNNYNNNNNYLGSGKQ
LRNGRLHEQPQPLPLPTLPGLAQPVHVYDDYEGEASAGTFGSRPPPGSRRDTRRRQNLSH
VGAGGLPRPERGNGQRGIESLRKELMKPSVGGPGGGISGKSTGYASYSATSSIGKIDGLG
GVGSADRYGERLRQPPGGVSGAAAMTAGPYSTRVPPLYAGMDSQPMRTYPRKNSISELLK
LKKSFNQADEPVRSVTDG--------------------------NMDGDPDGDMDQIDPI
QQIKERIRDTAPKPNTYAPHTESTPSTEIEDLLGVKCNFETPCAWEWTENLPDGFQVISG
TELAKKNLTGLMPGPVADSIDDANGHFLYARVLPSTRQLNLTSPSFSTTLERCFLEVYMH
QSDMSHGLSRVVVEPLHPQESSWVPAEIQGDNFRQWTHKLFRLGRISRDFRIKFEVVPEL
KPGQ-KAHVALDNLRMVNCFPEGTKSEKCSTSQVKCMMNKVPVCIPLPRICDITRDCDDA
EDELQSCDKIPYGGRCDFEEDWCGWRDSGKTTLTWSRHTGSSPTHDTGPDGDHTQQHLLN
TTGGYYMLVNMNQHINNSDKSSIIGFAS--------------------------------
----------------------------------------NAIMLSKTFNPPPSVHGNSD
SPYRNSCVVRF-------------------------------------------------
-----------------------------------------------------YIHQFGK
NP-----GSINLSVVEMKEKENITTTLWWSTKNQGSD-----------------------
------------------------------------------------------------
------------------------------------------------------------
------------------------------------------------------------
------------------------------------------------------------
------------------------------------------------------------
-WLRAEYVLPNITAKYYLQFEARMGMRIFSDVAVDDFSLSPECFGLNIPEEHLNGYNYWD
VRHNLKSPAHHDFEHTNYLELTTCDTRGMIGPTQAQCEVAYKEQNQSHVLREVHVVEDQS
TYKGMQKWK---------------------------------------------------
--------------------------------------------VPNEGHYTIIAKGA--
-----------------SGGLGSG------------------------------------
-------------------GVGSSRGAVAVAVLELLKNEELYFLVGQQGENACIKSMGTH
KEAGCG------------------------------------------------------
------------------------------------------------------------
------------------------------------------------------------
------------------------------------------------------------
------------------------------------------------------------
------------------------------------------------------------
---------------------------------------------------------AEH
DLDL---GQYS---FRSKQDMVKNIYIENGAGGGGGGSFVFLLNQAKNEAVPLLVAGGGG
GLGIGQYIDEDFQHGQKAKPLQAPESGQIHGEPLNKKTAGPGGGWRAKEDQALSPTYGAA
LLQGGRGGHSCYVELADNGTTVHRHGQGGFGGGGGGCNTGGGGGGYAGGDVYLNESNGEG
GSSYISSSRSLRDASEIFAGASSGSGAIIIIPAIEGCGCDYRCVALDEYRSKVRCICPDG
WSLKRDNNTACERQE--EAGKSSFQYLVS--ILMVSLAVLFICIAA--LIFMLYNRYQRK
KQAKLRHKMLVEQDLQLSRLRHNIDDSNLNNFNPNYGCD---------------------
------------------------------------------------------------
------------------------------------------------------------
---------------------------------------------------GILNGHIDV
N-SLPQVAR----ESLQLVNALG--------KGA----------------FGEVYLALYR
HRDGDAVEM--------------PVAVKTLR---EDPKREKEEDFLKEAAIMAKFN-HPN
MVHLIGVCFDR---QPYYIVLELLA-GGDLQKFLRENRN---------------------
------------------------------------------------------------
------------------------------------------------------------
------------------------------------------------------------
------------TPERPSLLTMKDLLFCALDVAKGCRYMESKRF-IHRDIAARNCLLSSK
GPGRVVKIADFG--MSRDIY-RSDY-----Y---RKG-GKAMLPIKWMPPEAFLD-----
--------GIFTSKTDVWSFGILLWEVFSLG-RSP--YPGQHN-TQVMELV-------VR
GGRLGSPT----ECPVSIYKIMADCWNPTPEDRPTFTSLLEHLTACTQDASIMNAPLPNI
LGPTAAERDETVIRPPNGE-----------------------------------------
------------------------------------------------------------
------------------------------------------------------------
------------------------------------------------------------
------------EFCLAVP---DYLVPLPGNGAPHAPGTAGSYAPTAQRQQNACTPPAVT
SPAA---------------------PKPALPEQLEGAG---ALGG---------------
-----------------------------DCWETSFILPNSKSDQPLLSAGAITTMA-SG
DSQRNPQSSAVASAMATPLLRSPTHSDEAKL-------ISLDTPQPTPTTIQPPLSFASQ
------------------------------------------------------------
-------------------LDGITLDPAALSKSLANGGAGGAPVAGAANGSAKQSYANVQ
VQLK--------GEQERECAKLNGSLPTGNGAIINGETAAVVTVND-------TPFTIQG
YAERYKDNNNHSEISC--------------------------------------------
------------------------------------------------------------
------------------------------------------------------------
------------------------------------------------------------
-
>XP_002005420_Drosophila_mojavensis_EPIDERMAL_GROWTH_FACTOR
------------------------------------------------------------
------------------------------------------------------------
------------------------------------------------------------
------------------------------------------------------------
------------------------------------------------------------
------------------------------------------------------------
------------------------------------------------------------
------------------------------------------------MRIFKLFR--RR
G----SSFYLPLLLLLLVHCICMWPVLAARDRFARQNSKQRHQDAYRNNASRARNRGGGS
GNHERAAAAAAAASSAALIASGSSIGDNNKDTFPKGKICIGTKSRLSVPSNREHHYRNLR
DRYTNCTYVDGNLELTWLQDPN--------------------------------------
----------------------------------------LDLSFLANIREVTGYILISH
VDVTNVIFPKL-------------------------------------------------
-----------------------------------------------------QIIRGRT
LFSLTVEEEKYALFATYSKMNTLEMPELRDILAGWVGFFNNYNLCHTRSIVWREILSGAN
DDYNYTYTFTAAERTCPACHPSCERGACWGEGAHNCQKFSKITCAPQCAQGRCFGSGPRD
CCHLFCAGGCTGPTQKDCIACKNFFDDGVCKEECPPMRKYNPTNYELEANPEGKYAYGAT
CVRECPGHLLKDNGACVRSCPSDKMAKDGECVAC--------------------------
----------------NGPCPKTCPGVAVLHSGNIDSFKNCTVIEGNIRVLDQTFSGYQD
IYANYTMGARYIPMHPDRLEVFSTVKEITGYLNIEGVHPQFKNLSYFRNLEVIHGRQLME
SYFAALAIVKSSLSSLELRSLKRINSGSIVIQHNTQLCYVSSIHWAAIQKTNDQKLFINE
NLNTSECRKTGQICSDQCNSDGCWGAGPEQCLNCKSFNYNGTCIADCRNVSNTYQFDSKT
CKKCHPECR-TCSGPGAEHCDECVHVRDEQHCVTVCPDDKYADFGICRKCHETCEGCTGP
KNTIGHGACNTCNLAIINADATVERCLRKDDKCPDGYYWEYVHPQEQGSLKPLAGKAI--
-------CRKCHPRCELCTNYGFH------------------------------------
-----------------------LQVCSKCARYKRLEQCEDECPSDHYADEERRECFVCH
PECKGC------------------------------------------------------
------------------------------------------------------------
------------------------------------------------------------
------------------------------------------------------------
------------------------------------------------------------
---------------TGPGAEDCLACVNFKVFAEGEV--YDNSTMFNCTSK---------
------------------------------------------------------------
------------------------------------------------------------
------------------------------------------------------------
------------------------------------------------------------
-----------------------------------------------CPAEQPHVNY--Q
SHFIGPHCVSSPPRGSKVTANLNVNMIII--IFVAVFIPVICVLSV--IIYICRQKQQEK
KETDDLAKAFFGCDDAEPLRPSNIGANL--------------------------------
------------------------------------------------------------
------------------------------------------------------------
------------------------------------------------------------
--SKLRIVKD---AELRKGGVLG--------MGA----------------FGRVYKGVWV
-PEGENVKI--------------PVAIKELL---KTSGAESSQEFLNEAYAMATVE-HGN
LLKLLAVCMSS----QMMLITQLMP-LGCLLDYVRNNRD---------------------
------------------------------------------------------------
------------------------------------------------------------
------------------------------------------------------------
------------------KIGSKALLNWSTQIAKGMSYLEERRL-VHRDLAARNVLVQTP
---SLVKITDFG--LAKLLSLESNE-----Y---KA--AGGKMPIKWLALECIRH-----
--------RIFSSKSDVWAFGVTIWELLTFG-QRP--HENILA-KDIPDLI-------EM
GLKLEQPE----ICSLDIYCTLLSCWQLDADLRPTFKQLTNVFAEFARDPG---------
------------------------------------------------------------
------------------------------------------------------------
------------------------------------------------------------
------------------------------------------------------------
----------------------RFLVI-------PGDKFTRLPAYTSQDEKDLIRKLAPT
TDGS---------------EPLVEADDYLQPKAAPGP----SHRT---------------
-----------------------------DGTDEIPKLNRYCKDPSNKNSNSGGGVGDDE
TDSNAREVGVGNLRLDLPVDEDDYLMPTGQSNGSNNNNNNSNNPN-NNMAA--AATGYID
VIGVPVSVDNPEYLLNA--LSAGE------------------------------------
------------------------------------------------------------
---------------------------APIPTQTIGIPVAGVPGSMEVK--MPGSESTSS
DHEYYNDTQRELQPLQLLRSRSTETRV---------------------------------
------------------------------------------------------------
------------------------------------------------------------
------------------------------------------------------------
-
>AAM70919_Drosophila_melanogaster_EPIDERMAL_GROWTH_FACTOR
------------------------------------------------------------
------------------------------------------------------------
------------------------------------------------------------
------------------------------------------------------------
------------------------------------------------------------
------------------------------------------------------------
------------------------------------------------------------
------------------------------------------------MMIISMWMSISR
GLWDSSSIWSVLLIL---------------------------------------------
-------------ACMASITTSSSVSNAGYVDNGNMKVCIGTKSRLSVPSNKEHHYRNLR
DRYTNCTYVDGNLELTWLPNEN--------------------------------------
----------------------------------------LDLSFLDNIREVTGYILISH
VDVKKVVFPKL-------------------------------------------------
-----------------------------------------------------QIIRGRT
LFSLSVEEEKYALFVTYSKMYTLEIPDLRDVLNGQVGFHNNYNLCHMRTIQWSEIVSNGT
DAY-YNYDFTAPERECPKCHESCTHG-CWGEGPKNCQKFSKLTCSPQCAGGRCYGPKPRE
CCHLFCAGGCTGPTQKDCIACKNFFDEGVCKEECPPMRKYNPTTYVLETNPEGKYAYGAT
CVKECPGHLLRDNGACVRSCPQDKMDKGGECVPC--------------------------
----------------NGPCPKTCPGVTVLHAGNIDSFRNCTVIDGNIRILDQTFSGFQD
VYANYTMGPRYIPLDPERLEVFSTVKEITGYLNIEGTHPQFRNLSYFRNLETIHGRQLME
SMFAALAIVKSSLYSLEMRNLKQISSGSVVIQHNRDLCYVSNIRWPAIQKEPEQKVWVNE
NLRADLCEKNGTICSDQCNEDGCWGAGTDQCLTCKNFNFNGTCIADCGYISNAYKFDNRT
CKICHPECR-TCNGAGADHCQECVHVRDGQHCVSECPKNKYNDRGVCRECHATCDGCTGP
KDTIGIGACTTCNLAIINNDATVKRCLLKDDKCPDGYFWEYVHPQEQGSLKPLAGRAV--
-------CRKCHPLCELCTNYGYH------------------------------------
-----------------------EQVCSKCTHYKRREQCETECPADHYTDEEQRECFQCH
PECNGC------------------------------------------------------
------------------------------------------------------------
------------------------------------------------------------
------------------------------------------------------------
------------------------------------------------------------
---------------TGPGADDCKSCRNFKLFDANETGPYVNSTMFNCTSK---------
------------------------------------------------------------
------------------------------------------------------------
------------------------------------------------------------
------------------------------------------------------------
-----------------------------------------------CPLEMRHVNY--Q
YTAIGPYCAASPPRSSKITANLDVNMIFI--ITGAVLVPTICILCV--VTYICRQKQKAK
KETVKMTMALSGCEDSEPLRPSNIGANL--------------------------------
------------------------------------------------------------
------------------------------------------------------------
------------------------------------------------------------
--CKLRIVKD---AELRKGGVLG--------MGA----------------FGRVYKGVWV
-PEGENVKI--------------PVAIKELL---KSTGAESSEEFLREAYIMASVE-HVN
LLKLLAVCMSS----QMMLITQLMP-LGCLLDYVRNNRD---------------------
------------------------------------------------------------
------------------------------------------------------------
------------------------------------------------------------
------------------KIGSKALLNWSTQIAKGMSYLEEKRL-VHRDLAARNVLVQTP
---SLVKITDFG--LAKLLSSDSNE-----Y---KA--AGGKMPIKWLALECIRN-----
--------RVFTSKSDVWAFGVTIWELLTFG-QRP--HENIPA-KDIPDLI-------EV
GLKLEQPE----ICSLDIYCTLLSCWHLDAAMRPTFKQLTTVFAEFARDPG---------
------------------------------------------------------------
------------------------------------------------------------
------------------------------------------------------------
------------------------------------------------------------
----------------------RYLAI-------PGDKFTRLPAYTSQDEKDLIRKLAPT
TDGS---------------EAIAEPDDYLQPKAAPGP----SHRT---------------
-----------------------------DCTDEIPKLNRYCKDPSNKNSST----GDDE
TDSSAREVGVGNLRLDLPVDEDDYLMPTCQP--GPNNNNNINNPNQNNMAAVGVAAGYMD
LIGVPVSVDNPEYLLNAQTLGVGE------------------------------------
------------------------------------------------------------
---------------------------SPIPTQTIGIPVMGVPGTMEVKVPMPGSEPTSS
DHEYYNDTQRELQPLH--RNRNTETRV---------------------------------
------------------------------------------------------------
------------------------------------------------------------
------------------------------------------------------------
-
>EAA10104_AGAP008819_Anopheles_gambiae_str_PEST_EPIDERMAL_GROWTH_FACTOR
------------------------------------------------------------
------------------------------------------------------------
------------------------------------------------------------
------------------------------------------------------------
------------------------------------------------------------
------------------------------------------------------------
------------------------------------------------------------
------------------------------------------------------------
------------------------------------------------------------
--------------------------------------CIGTNGRMSVPANREYHYKNLR
DRYTNCTYVDGNLEITWIQNIT--------------------------------------
-----------------------------------------DLNFLQHIREVTGYVLISH
IDLPQVILPRL-------------------------------------------------
-----------------------------------------------------QIIRGRT
TFKLNKWEEAYGLFVSFSHMNTLELPALRDILGGSVGFFNNYNLCHMKSINWEEILSAPQ
TSMQYTFNFSSPERVCPPCHPSCEVG-CWGEGAHNCQRFSKLNCSPQCSQGRCFGPKPRE
CCHLFCAGGCTGPTQSDCLACKNFYDDGVCKQECPPMQIYNPTNYFWEPNPDGKYAYGAT
CVRKCPEHLLKDNGACVRKCPKGKMPQNSECVPC--------------------------
----------------KGVCPKTCPGEGIVHSDNIGNYKDCTIIEGSLEILDQSFDGFQQ
VYTNFSFGPRYIKIDPDRLEVFSTVKEITGFINIQAHHPNFTTLNYFRNLEVVGGRQLKE
NLFASVYIVKTSLKSLELKSLKRVNSGSIVILENSDLCFVEDIDWSEIKKSSDHEVMVQK
NRNATECHEEGMECSEQCSKAGCWGKGPEQCLECKNVKYKGKCLDSCKSLPRLYSVDSKT
CGDCHQECKDFCYGPNEDNCGSCMNVKDGRFCVAECPTTKHAMNGTCINCHKTCVGCRGP
RDTIAPDGCISCDKAIIGSDAKIERCLMKDESCPDGYYSDYVL-QEEGPLKQLSGKAV--
-------CRKCHPRCKKCTGYGFH------------------------------------
-----------------------EQFCQECTGYKKGEQCEDECPQDFYANEETRICLPCH
QECRGC------------------------------------------------------
------------------------------------------------------------
------------------------------------------------------------
------------------------------------------------------------
------------------------------------------------------------
---------------HGLGDDHCDECRNLKLFEGD---PYDNATTFTCVSN---------
------------------------------------------------------------
------------------------------------------------------------
------------------------------------------------------------
------------------------------------------------------------
-----------------------------------------------CPASHPYKRFPQE
AGKIGPYCSADSMQSG---LRIEPQTQVK--IVMGSVMALILLCVVFGIAFVLFSRHKNK
KDAVKMTMALAGCEDSEPLRPSNVGPNL--------------------------------
------------------------------------------------------------
------------------------------------------------------------
------------------------------------------------------------
--TKLRIIKE---AEIRRGGVLG--------MGA----------------FGRVFKGVWM
-PEGESVKI--------------PVAIKVLM---EMSGSESSKEFLEEAYIMASVE-HPN
LLKLLAVCMTS----QMMLITQLMP-LGCLLDYVRNNKD---------------------
------------------------------------------------------------
------------------------------------------------------------
------------------------------------------------------------
------------------KIGSKALLNWSTQIARGMAYLEERRL-VHRDLAARNVLVQTP
---SCVKITDFG--LAKLLDFDSDE-----Y---RA--AGGKMPIKWLALECIRH-----
--------RVFTSKSDVWAFGITIWELLTYG-ARP--YENVPA-KDVPELI-------EI
GHKLPQPD----ICSLDVYCILLSCWVLDADARPTFKQLAETFAEKARDPG---------
------------------------------------------------------------
------------------------------------------------------------
------------------------------------------------------------
------------------------------------------------------------
----------------------RYLMI-------PGDKFMRLPSYTNQDEKDLIRTLAPV
AMAAAAAAAAAGASNVDVPSTIAETDEYLQPKTRPSIMLPGPSAV---------------
-----------------------------EPSDEMPKSLRYCKDPLKP---------DDE
TDGHGKEVGVGGIRLNLPLDEDDYLMPTCQS-------QNQSTP------------GYMD
LIGVPASVDNPEYLMGSTQAIAGLAQGSMGPHTPPPPNTPNGMPTHQHSQIQLQPIQQPL
QTLQHQYQQQLQQQQQQQQQQQHQQHQLQHHHQPQLSQSSHHSSSSHGGPTPSIISHTPS
LSSASGSIGPKSADQPGAAAGLHHQQPSSPPTQTIGIPLS-----------PTETEATSS
EHEYYNDLQRELIPLH--RNETTV------------------------------------
------------------------------------------------------------
------------------------------------------------------------
------------------------------------------------------------
-
>EAT44302_AAEL004319_Aedes_aegypti_EPIDERMAL_GROWTH_FACTOR
------------------------------------------------------------
------------------------------------------------------------
------------------------------------------------------------
------------------------------------------------------------
------------------------------------------------------------
------------------------------------------------------------
------------------------------------------------------------
------------------------------------------------------------
------------------------------------------------------------
--------------------------------------CIGTNGRMSVPSNREYHYKNLR
DRYTNCTYVDGNLEITWIQNTS--------------------------------------
----------------------------------------YDLSFLQHIREVTGYVLISH
VDIPQVILPRL-------------------------------------------------
-----------------------------------------------------QIIRGRT
TFKLNKWEDEFGLFVSFSQMNTLEMPALRDILSGSAGIFNNYNLCHVKTINWDEVLSDSK
AHYRYTYNFTSPERDCPPCHSSCEVG-CWGEGAHNCQKFSKLNCSPQCSQGRCFGSKPRE
CCHLFCAGGCTGPTQKDCLACKNFYDDGVCKQECPPMQRYNPTNYLWEPNPEGKYAYGAT
CVRNCPEHLLKDNGACVRTCPSNKMAQNGECVPC--------------------------
----------------NGACPKTCQGEGIVHSGNIDKYKDCTIIEGSLEILDQTFDGYQQ
VFSNFSFGPRYIKIHPDRLEVFSTLKEISGFINIQGYHADFKNLSYFRNLEVVGGRQLKE
NLFASVYIVKTSLQSLELKSLKRVNSGAIVILENDHLCYAQEIDWSKIKKSADHESVIQS
NRNPKTCHEEGMFCDEQCTKAGCWGKGPEQCLECKNFVYQGKCLDSCKSLPKIYQVNSKT
CGDCHPECLDSCYGPNADNCGSCVNVKDGKFCVSECPITKYNLNGTCVACHKTCIGCNGP
LDTIAPNGCVSCDRAIMRSDGTVERCLMKDEPCPDGYYSERVE-QDEGPLKQLSGKSV--
-------CRKCHPRCKKCTQYGFH------------------------------------
-----------------------EQVCQECASYKRGEQCEDECPIDHFVNEETRECLPCH
SECRGC------------------------------------------------------
------------------------------------------------------------
------------------------------------------------------------
------------------------------------------------------------
------------------------------------------------------------
---------------RGFGEDQCLECRNLKLYEGD---PNDNSTAFNCTST---------
------------------------------------------------------------
------------------------------------------------------------
------------------------------------------------------------
------------------------------------------------------------
-----------------------------------------------CPPTHPFKHFPVE
TSKIGPYCSAEQVQSG---FRLETSTTPI--LLLAILAPIVLILFVFGMAY-LYCTQKNK
KDAVKMTMALAGCEDSEPLRPTNVGPNL--------------------------------
------------------------------------------------------------
------------------------------------------------------------
------------------------------------------------------------
--TKLRIVKE---AELRRGGVMG--------MGA----------------FGRVFKGVLM
-PEGESIKI--------------PVAIKVLI---EMSGSESSKEFLEEAYIMASVE-HPN
LLKLLAVCMTS----QMMLITQLMP-LGCLLDYVRNNKD---------------------
------------------------------------------------------------
------------------------------------------------------------
------------------------------------------------------------
------------------KIGSKALLNWSTQIARGMAYLEERRL-VHRDLAARNVLVQTP
---SSVKITDFG--LAKLLDYDSDE-----Y---RA--AGGKMPIKWLALECIRH-----
--------RVFTSKSDVWAFGVTIWELMTYG-ARP--YEDVPA-KDVPELI-------EM
GGKLPQPD----HISLDVYMILISCWHLNADARPTFTTLEKTFAEMARDPG---------
------------------------------------------------------------
------------------------------------------------------------
------------------------------------------------------------
------------------------------------------------------------
----------------------RYLSI-------PGDKFMRLPSYTNQDEKDLIRTLAPV
AEAG-------------IPGTIVEAEEYLQPKTRPALMLP-QSSM---------------
-----------------------------EKQDDMSKSMRYSKDQLKP---------DEE
TDRNAREVGVSGMRLNLPLDEDDYLMPTCQS-------QAPSVP------------GYMD
LIGVPASVDNPEYLMGSA--------GSNIKAIPMPHTTLN-------------------
--------------------------------EPQ-------------------------
---------------------------AAPPTQTLGIPLS-----------PTETIETTS
EHEYYNDLQRELIPLH--RNETTV------------------------------------
------------------------------------------------------------
------------------------------------------------------------
------------------------------------------------------------
-
>crassostreaGigas.CGI_10025306-PTTH 
------------------------------------------------------------
------------------------------------------------------------
------------------------------------------------------------
------------------------------------------------------------
------------------------------------------------------------
------------------------------------------------------------
------------------------------------------------------------
------------------------------------------------------------
------------------------------------------------------------
------------------------------------------------------------
------------------------------------------------------------
------------------------------------------------------------
------------------------------------------------------------
------------------------------------------------------------
------------------------------------------------------------
------------------------------------------------------------
------------------------------------------------------------
------------------------------------------------------------
------------------------------------------------------------
------------------------------------------------------------
------------------------------------------------------------
------------------------------------------------------------
------------------------------------------------------------
------------------------------------------------------------
------------------------------------------------------------
-------------------MFKVVPVTVGDVILQPVETRWVRALPENGSANRPLRISVSN
ETVNGTSVKVL-------------------------------------------------
------------------------------------------------------------
------------------------------------------------------------
------------------------------------------------------------
----LSWEPTLERPCLYRLFWMSAKCDVSRSRDLDLTTLPEPSVWVTRLGVSCPYEFKIQ
SSLDSFFTSVSDFRNMSYRTMDCLPATSYNYTPDAPSEITIKTVKTYVDATHNMSA-GDI
MLSWKPPSNVSARNKIDFYRIKFRKE---GPLHHLQYLVPHVNYTDVPGSQTWVIIKQLH
WFNDYRFSITAISAGGKSKDDDCAQTFKLGEFFEFTSKTENPKEKGTQNE----------
------------------------------------------------------------
------------------------------------------------------------
------------------------------------------------------------
-------------------------------AVIAVVVVVLGIFVAFFIICIIKRRKTRQ
EEAKRKT-----------------------------------------------------
------------------------------------------------------------
------------------------------------------------------------
---------------------------------------SDEAFNPLYVATPHSSCQEPL
LIDDMEICL----ENLQLLEVIG--------EGA----------------FGKVHKGEYR
QDNGKLS----------------IVAVKMLK---EFADKTEEKSLLKEIEAMKQLGNHPN
IVGMLGYCTQS---SSLCLIMDFCP-LGDLRQYLLNCRHQMMRTGQRVNRGSDSGISPGC
ERGKTPVFFPVESDGTEEASALPD------------------------------------
------------------------------------------------------------
------------------------------------------------------------
------------SCDSECCIHESTLLSYARQIAIGMARIPISEE-IHSQGFGRK------
------KHSDGG------------------------------------------------
------------------------------------------------------------
------------------------------------------------------------
------------------------------------------------------------
------------------------------------------------------------
------------------------------------------------------------
------------------------------------------------------------
------------------------------------------------------------
------------------------------------------------------------
------------------------------------------------------------
------------------------------------------------------------
------------------------------------------------------------
------------------------------------------------------------
------------------------------------------------------------
------------------------------------------------------------
------------------------------------------------------------
------------------------------------------------------------
------------------------------------------------------------
-
>pinctadaFucata.02039_t1-PTTH 
------------------------------------------------------------
------------------------------------------------------------
------------------------------------------------------------
------------------------------------------------------------
------------------------------------------------------------
------------------------------------------------------------
------------------------------------------------------------
------------------------------------------------------------
------------------------------------------------------------
------------------------------------------------------------
------------------------------------------------------------
------------------------------------------------------------
------------------------------------------------------------
------------------------------------------------------------
------------------------------------------------------------
------------------------------------------------------------
------------------------------------------------------------
------------------------------------------------------------
------------------------------------------------------------
------------------------------------------------------------
------------------------------------------------------------
------------------------------------------------------------
------------------------------------------------------------
------------------------------------------------------------
------------------------------------------------------------
------------------------------------------------------------
------------------------------------------------------------
------------------------------------------------------------
------------------------------------------------------------
--------------------------------------MMSVVFLWYITPTMMSVMFLCY
CERVLNLSFFVSGPPCFYKYYAMASCKTDDYKEEDLKFLQQTSYWINDLQFRCNYSLKLE
PFGGPYLTYGGNYTQIHFMTLDCLNATDYNYSVCAPENVTNITYQIDDLYTKNFSKFGDI
TIGWNPPKHVRVGNEIRQYRVKWQKDVPYDNYHHLKFLEPHKGDDTIPGNESQLTIEGIH
WFNTYHLEIVALSEGGVGAPAVQMISFGDVSFHPDSKFKVNGMARSTIERDGQRNT----
------------------------------------------------------------
------------------------------------------------------------
------------------------------------------------------------
-------------------------------YLISIVTSICVVMLA--FIVVFCLRWRRE
KLQRNIQTFRERSVREEEFNP---------------------------------------
------------------------------------------------------------
------------------------------------------------------------
---------------------------------------------IYRCSQNSSSCCQPL
L-DEHEIDF----FKLDLKETIG--------EGA----------------FGKVLKAEYT
TPSNDHI----------------TVAVKMLK---DFADRNEQRNLMSEIEAMKQLGNHPN
IVSMIGYCTRG---PELCLLMDYCP-LGDLRKYLLSCRHKTVLIASRTQKPSSDSGISRN
SQTCEDTAAPSFTDNSGLTQVGSIYSSQNSTDTRLSTAS---------------------
------------------------------------------------------------
------------------------------------------------------------
------------SDADDVFLLETTLLSYARQIAMGMEYLSSKNF-IHRDLATRNILMYDN
---KRLKISDFG--LTRYVY-ETNM-----Y---QPT-SARKLPYKWMAIESIFD-----
--------QIFTIKSDIRTLGLVLDHSSALY-------------QRILQNC---------
--------------------TLTDCDVRTP------------------------------
------------------------------------------------------------
------------------------------------------------------------
------------------------------------------------------------
------------------------------------------------------------
------------------------------------------------------------
------------------------------------------------------------
------------------------------------------------------------
------------------------------------------------------------
------------------------------------------------------------
------------------------------------------------------------
------------------------------------------------------------
------------------------------------------------------------
------------------------------------------------------------
------------------------------------------------------------
------------------------------------------------------------
-
>Aedes_aegypti_EAT40967-OG4
------------------------------------------------------------
------------------------------------------------------------
------------------------------------------------------------
------------------------------------------------------------
------------------------------------------------------------
------------------------------------------------------------
------------------------------------------------------------
------------------------------------------------------------
------------------------------------------------------------
------------------------------------------------------------
------------------------------------------------------------
------------------------------------------------------------
------------------------------------------------------------
------------------------------------------------------------
------------------------------------------------------------
------------------------------------------------------------
------------------------------------------------------------
------------------------------------------------------------
------------------------------------------------------------
------------------------------------------------------------
------------------------------------------------------------
------------------------------------------------------------
------------------------------------------------------------
------------------------------------------------------------
------------------------------------------------------------
------------------------------------------------------------
------------------------------------------------------------
------------------------------------------------------------
------------------------------------------------------------
------------------------------------------------------------
------------------------------------------------------------
------------------------------------------------------------
------------------------------------------------------------
--------------------MAHRLFNIPMEKEEFVEERMKIHEAAAVNGYDEEFVNKIL
RKHERKKHRQIATTLQPHKEEPLRISLPFYPKLTN-------------------------
------------------------------------------------------------
------------------------------------------------------------
-------------------------------PIQGILKQYGMQAAYKSGHTLKENYLLKN
RLSKGPNKIVLSPSDFVFPVDMRRVDEGIEAMLCCWLQQLQEFGGPEV------------
------------------------------------------------------------
------------------------------------------------------------
------------------------------------------------------------
--EKPDLLK----GSIGSLKNLGLPPPPKTGSGS-----------------DTLVRHNTT
VAGALELKARYN---------GDLVQLKEIPPSSGSSSSQELKTKAMDLLVMAHGLRHEN
INPLIGWLNEP---TRTALVYEHCS-RGSLQDVLIMDEI---------------------
------------------------------------------------------------
------------------------------------------------------------
------------------------------------------------------------
------------------KLDWSFRLSLLTDLVRGMRYLHGSPIRVHGTLSSRNCVVDAR
---WVLKITDYG--ML-NFY-DAQG-----I---TPP-SKSAKDLLWTAPEALRATKGYP
--------KGGTQAADVYAFGIIMQEVVVRG--EPFCMLSLSP-EEIIAKI-------KK
PPPLIRPSVSKGAAPPEAINIMRQCWAESPEMRPDFVMICERFKQLNHGRKVNFVDTMFQ
MLEKYSNNLEELIRERTEQLDMERKKTEQLLNRMLPSSVAERLKLGLAVEPEEFSEVTIY
FSDIVGFTTISAHCTPVQVVDLLNDLYTCFDATINAYNVYKVETIGDAYMVVGGLPVRTP
DHAEQIATMALDLLHQSGNFKVRHLPGVPLQLRIGLHTGPCCAGVVGLTMPRYCLFGDTV
NTASRMESTGSSWRIHMSQQTCNLLEQAGGYIIEPRGPIEIKGKGKMHTYWLLGKKGFDK
VLPTPPPI----GLDIAILRKSLFQSEQHNQQQFVVAS-GSHNGSTANHSSSHSPSVAGE
SIDVKVEITPPVGCD--------------NPHLAQSFSVDSNSSNANNCTLNMT-----D
FQSKTALPSPQARKLSEIVTDTAFLSANSSFNRLNPSPT--GTTSTRLIKRIEELMDLSS
PYNYYKCLSPSESNLSQCMDNRY---------HGYQINRLDCS-----------------
SKPGSTRFLRRQFSLDKDDVSPS------MHTSQKATLDTVSSISIDREQLARMGTLSSI
PSISSTTSISLGSKQQR----AIHKQQSASVAQDLEKIEEIPISPQSFLLNHTTTS----
---SNSTSSLTSDVNDKTR-----------------------------------------
-------TRSSIQNGKELCLSIEALGLR--------------------------------
------------------------------------------------------------
------------------------------------------------------------
------------------------------------------------------------
-
>Anopheles_gambiae_str_PEST_EAA03699-OG4
------------------------------------------------------------
------------------------------------------------------------
------------------------------------------------------------
------------------------------------------------------------
------------------------------------------------------------
------------------------------------------------------------
------------------------------------------------------------
------------------------------------------------------------
------------------------------------------------------------
------------------------------------------------------------
------------------------------------------------------------
------------------------------------------------------------
------------------------------------------------------------
------------------------------------------------------------
------------------------------------------------------------
------------------------------------------------------------
------------------------------------------------------------
------------------------------------------------------------
------------------------------------------------------------
------------------------------------------------------------
------------------------------------------------------------
------------------------------------------------------------
------------------------------------------------------------
------------------------------------------------------------
------------------------------------------------------------
------------------------------------------------------------
------------------------------------------------------------
------------------------------------------------------------
------------------------------------------------------------
------------------------------------------------------------
------------------------------------------------------------
------------------------------------------------------------
------------------------------------------------------------
------------------------------------------------------------
------------------------------------------------------------
------------------------------------------------------------
------------------------------------------------------------
-------------------------------------------------MSSLRNYIIKT
RLSKGPNKIVLSPSDFVFPVDMRRVDEGIEAMLCCWLQQLQEFGGPEV------------
------------------------------------------------------------
------------------------------------------------------------
------------------------------------------------------------
--EKPDLLK----GSIGSLKNLGLPAPTKPSSGS-----------------ETLIRHST-
--AAIDHKARYNVSILSFPVSGDLVQLKEIP---SSSASHELKTKAMDLLVMAHGLRHEN
INPLIGWLNEP---SRTALVFEHCS-RGSLQDVLIMDEI---------------------
------------------------------------------------------------
------------------------------------------------------------
------------------------------------------------------------
------------------KLDWSFRLSLLTDLVRGMRYLHASPLRVHGSLSSRNCVVDAR
---WVLKITDYG--ML-SFY-EAQG-----I---APA-PRNAKELLWTAPEALRDSRTYP
--------KAGTQPADVYAFGIIMQEVVVRG--EPYCMLSLTP-DEIIAKI-------KK
PPPLIRPSVSKGAAPPEAINIMRQCWAENPEMRPDFATICERFKQLNHGRKVNFVDTMFQ
MLEKYSNNLEELIRERTELLDIERKKTEQLLNRMLPSSVAEKLKLGLAVEPEEFAEVTIY
FSDIVGFTTIAAHCTPVQVVDLLNDLYTCFDATINAYNVYKVETIGDAYMVVSGLPVRTP
DHAEQIATMALDLLSQSGHFKVRHLPGVPLQLRIGLHTGPCCAGVVGLTMPRYCLFGDTV
NTASRMESTGSSWRIHMSQQTCNLLEKAGGYVIEPRGPIEIKGKGKMHTYWLLGKKGFDK
ALPPPPPI----GLDVAILKHSLFQSQQDHGAKINNASIQSNTCSTANHSSSHSPSVAGE
SIDVKVEITPPVPPSLDPGQQQQQPGQDTAAVLSTSFSIESSSSN-NTFTLNLG---EFG
QPKASPLPSPQARKLSEVIADGSFLSAGATFDRLNPSPSSASASSTRLFKRIEELIDLSS
PYNYYKCLSPSENNLSQCTESRY---------GSYQLRSDSCS-----------------
SKPGSTRFLRRQFSLDKDDVGPSSGGHGVATLSAKATLDTISSISVDREQLARMGTLTSI
PSISSTNSATLPGGGQKQRSLAMHRQQSASVAQDLEKIEEIPLSPQSFIINHTGGGGGGG
GGGSSSTSSLQSEVNERGR-----------------------------------------
SFRNGASTAPNGHSGKELRLSVEALGLR--------------------------------
------------------------------------------------------------
------------------------------------------------------------
------------------------------------------------------------
-
>Drosophila_melanogaster_ABW08597-OG4
------------------------------------------------------------
------------------------------------------------------------
------------------------------------------------------------
------------------------------------------------------------
------------------------------------------------------------
------------------------------------------------------------
------------------------------------------------------------
------------------------------------------------------------
------------------------------------------------------------
------------------------------------------------------------
------------------------------------------------------------
------------------------------------------------------------
------------------------------------------------------------
------------------------------------------------------------
------------------------------------------------------------
------------------------------------------------------------
------------------------------------------------------------
------------------------------------------------------------
------------------------------------------------------------
------------------------------------------------------------
------------------------------------------------------------
------------------------------------------------------------
------------------------------------------------------------
------------------------------------------------------------
---------------------------------------------------------MKL
TTCQIAKVFPLLTAFFFLNSPSAASLSFGLSPTFASASASSSLSSSSSSSSHFHSEKPLH
SDVLVLRAAKP-------------------SRAIATSADAATRSVPASAAETTLGSKSIW
PTAIQTKSPRNAREAGRHKRQMQKPAIQQQPLQQQQQRINPPQQKRQQQQQQQQQVQHQA
QRVGVLIPPSLHVDLTHVQQGFQNFLDFFQLHLFNVTVDFLRDVDLSGFIKLLELPKYTS
VIKTLNAGIMVASHVDVDQNSTIYIGTPSQPRQQHRLHSKQEQEPHRHHHEDSKAKQFPA
GEEESHSSGETEENHWNDARIFSGHCHQLAEQLALDFNKTVVLWPCPRMKISSNFLPSFE
AISLAVQSISTKLNWSQVDIYIGDDNWGLGLAIAANLHVPYRIEIGRTIRDLHSQDKPGK
AIIITAPLNDASTILLLSTIELDWTEQARKDGQGSRPGRQHTKILLIDMAASSLDTQHGF
YKYLSRMGGSQSDAFARNTGSPAEVVSSNLLVLTLLNDRHRLFLNAAGLMATMQNFRAPL
NGNYKDPPPSGHRNASLHKLYPYRNLLPLYDTIVTTTTQSDTSETSPQFDFVVLDIVRDA
PVATYKWRPLLILESDPGSRGGGSVVEGGGSYISHSIHPGYDEWLLVSSVLLWQCGAICW
TI----------------------------------------------------------
-------------------------------AAICVCLLVIMIAGIVAGGIAMRNYFLRK
RLSKGPNKIVLSASDFVFPVDSRRVDEGIEAMLCCWLQQLQEFGGPEV------------
------------------------------------------------------------
------------------------------------------------------------
------------------------------------------------------------
--DKPDLLK----GSIGSLKNLGFVIPGAAAPGSAGAITTTANGKSGSSATGSLARHNP-
--AHLDMRARYN---------GDLVQLKEV----NINGSAELRTKAMDLLVMAHGLRHEN
INPLIGWLSDP---NRTAMVFDYCS-RGSLQDVLIMDEI---------------------
------------------------------------------------------------
------------------------------------------------------------
------------------------------------------------------------
------------------KLDWSFRLSLLTDLVRGMRYLHTSPLRVHGALTSRNCVVDAR
---WVLKITDYG--LN-SFY-ESQG-----L---PPR-TRSAKELLWTAPELLRNMKLHQ
HHHQHGRIQLGTQLGDVYSFGIIMQEVVVRG--EPYCMLSLSP-EEIIVKI-------KK
PPPLIRPSVSKGAAPPEAINIMRQCWAEQPDMRPDFNSVYERFKMLNHGRKVNFVDTMFQ
MLEKYSNNLEELIRERTEQLDIERKKTEQLLNRMLPSSVAEKLKMGLAVDPEEFSDVTIY
FSDIVGFTTIAAHCSPVQVVDLLNDLYTIFDATINAYNVYKVETIGDAYMVVSGLPVKIP
DHAEQIATMALDLLHQSGRFNVKHLPGVPLQLRIGLHTGPCCAGVVGLTMPRYCLFGDTV
NTASRMESTGSSWRIHMSQETRDRLDARGGYAIEPRGLIDIKGKGMMNTFWLLGKKGFDK
PLPAPPPIGESHGLDESLIRNSITLKAQANKSR-----------TSTNPSSSQSSSLAGE
SVEVKVEITPPTNADLASG-----------TNLPNSYSLDSNSTN--TISPNATLCPEFP
GKTTPSSTSPQSRKLSELTPENLL-----NPNSFNRLPSSTGGSSSRLYKKIEEMMDLSS
PYNHYKCLSPSESNLTQFYDGKYLYGSVAGGAGGGQAGGGACASIALSGSGCGGGASRFD
SKPGSSRLLRRQFSLDRDDQQAKGEQQHHQHSLQANTYSGLVG-------GCGGGVKSSM
LDIPLLHDTTRSPKGTLTRS---HKQNSASITQDLEKIEEIPLSPAS-------------
---SQHHSSLDSNLNRSPPSTLEAQSPPLPPMSPPQLSAPTSPAPSRTLNGIYAHNSNST
SSHGAANNNNGTHPGPELTLNAEQLLSR--------------------------------
------------------------------------------------------------
------------------------------------------------------------
------------------------------------------------------------
-
