# Supplementary material for: Ancient origins of arthropod moulting pathway components
Source: eLife. 2019 Jul 3;8:e46113. doi: 10.7554/eLife.46113 (PMC6660194; doi:10.7554/eLife.46113)
Supplement: Figure 2—source data 1. — Compressed. zip file containing the 3D-cluster map of the PTTH and trunk ligands in. rtf format, the torso receptor proteins in fasta format, the multiple sequence alignment of the receptor (trimmed and untrimmed), and the tree files genereted by RAxML, PhyML and mrbayes programs. The 3D cluster peptide map can be visualised and manipulated using the program clans (Frickey and Lupas, 2004; see ftp://ftp.tuebingen.mpg.de/pub/protevo/CLANS/). The multiple sequence alignment files can be viewed with aliview (Larsson, 2014). The phylogenetic tree files can be viewed using Figtree (http://tree.bio.ed.ac.uk/software/figtree/) or TreeGraph2 (Stöver and Müller, 2010). [file elife-46113-fig2-data1.zip › ptth-trunk-torso-receptor-mrbayes.tree]

#NEXUS
[ID: 5776115303]
begin taxa;
	dimensions ntax=78;
	taxlabels
		Ophionereis_fasciata_Ofas11611_PTTH
		Branchiostoma_floridae_Brafl1_237501_PTTH
		Branchiostoma_belcheri_226870F_t1_PTTH
		Branchiostoma_belcheri_226870F_t2_PTTH
		leptochitonRugatus_15826_PTTH
		patinopectenYessoensis_PY_T17580_PTTH
		biomphalariaGlabrata_BGLB000997_PA_PTTH
		lottiaGigantea_Lotgi154120_PTTH
		modiolusPhilippinarum_59076_0_10_PTTH
		bathymodiolusPlatifrons_18776_2_3_PTTH
		laevipilinaHyalina_41579_PTTH
		dreissenaRostriformis_425310_PTTH
		dreissenaRostriformis_13294_PTTH
		dreissenaRostriformis_13293_PTTH
		Nematostella_vectensis_EDO49126_PTTH
		Patiria_miniata_PMI_028651_PTTH
		EAA15152_AGAP008899_Anopheles_gambiae_str_PEST_GLIAL_CELL
		EDS39677_Culex_quinquefasciatus_GLIAL_CELL
		EAT41214_AAEL007123_Aedes_aegypti_GLIAL_CELL
		Tribolium_castaneum_TC009906_001_PTTH
		EAT46426_AAEL002404_Aedes_aegypti_PTTH
		EAL39912_AGAP005763_Anopheles_gambiae_str_PEST_PTTH
		EAT37041_AAEL010923_Aedes_aegypti_PTTH
		EDS32928_Culex_quinquefasciatus_PTTH
		Drosophila_melanogaster_FBpp0088012_PTTH
		Drosophila_melanogaster_FBpp0308262_PTTH
		XP_002003583_GI17995_Drosophila_mojavensis_GLIAL_CELL
		gymnomeniaPellucida_43443_PTTH
		EDW13751_GI23882_Drosophila_mojavensis_FIBROBLAST_GROWTH_FACTOR
		NP_732286_Drosophila_melanogaster_FIBROBLAST_GROWTH_FACTOR
		EAT43645_AAEL004932_Aedes_aegypti_FIBROBLAST_GROWTH_FACTOR
		EAT46693_AAEL002172_Aedes_aegypti_FIBROBLAST_GROWTH_FACTOR
		EDS29129_Culex_quinquefasciatus_FIBROBLAST_GROWTH_FACTOR
		EAA11591_AGAP006219_Anopheles_gambiae_str_PEST_ORPHAN_R2_ROR
		EDS40043_Culex_quinquefasciatus_ORPHAN_R2_ROR
		EAT37666_AAEL010374_Aedes_aegypti_ORPHAN_R2_ROR
		AAF52885_Drosophila_melanogaster_ORPHAN_R2_ROR
		EDW13557_GI19175_Drosophila_mojavensis_ORPHAN_R2_ROR
		XP_002004533_GI19986_Drosophila_mojavensis_MUSCLE_SPECIFIC_KINASE
		AAF58420_Drosophila_melanogaster_MUSCLE_SPECIFIC_KINASE
		EAT47511_AAEL001370_Aedes_aegypti_MUSCLE_SPECIFIC_KINASE
		EAA04776_AGAP006988_Anopheles_gambiae_str_PEST_MUSCLE_SPECIFIC_KINASE
		EAT39935_AAEL008301_Aedes_aegypti_EPHRIN
		EJY58126_AAEL017107_Aedes_aegypti_EPHRIN
		XP_002011427_GI14095_Drosophila_mojavensis_EPHRIN
		AAG22122_Drosophila_melanogaster_EPHRIN
		EDS35361_Culex_quinquefasciatus_COLLAGEN
		EAT46144_AAEL002640_Aedes_aegypti_COLLAGEN
		EAL40286_AGAP008744_Anopheles_gambiae_str_PEST_COLLAGEN
		NP_001285666_Drosophila_melanogaster_COLLAGEN
		XP_002002677_GI11477_Drosophila_mojavensis_COLLAGEN
		EDS36096_Culex_quinquefasciatus_ORPHAN_R1
		EAU75960_AGAP009157_Anopheles_gambiae_str_PEST_ORPHAN_R1
		EAT46951_AAEL001915_Aedes_aegypti_ORPHAN_R1
		DAA06504_Drosophila_mojavensis_ORPHAN_R1
		EAA00322_AGAP012424_Anopheles_gambiae_str_PEST_INSULIN_LIKE
		EAT46545_AAEL002317_Aedes_aegypti_INSULIN_LIKE
		NP_524436_Drosophila_melanogaster_INSULIN_LIKE
		EDW13659_GI23836_Drosophila_mojavensis_INSULIN_LIKE
		EDW11465_GI14251_Drosophila_mojavensis_PDGF_VEGF
		AAF52626_Drosophila_melanogaster_PDGF_VEGF
		EAA10091_3_AGAP008813_Anopheles_gambiae_str_PEST_PDGF_VEGF
		EAT44724_AAEL003928_Aedes_aegypti_PDGF_VEGF
		EDS36380_Culex_quinquefasciatus_PDGF_VEGF
		EAA00311_AGAP012070_Anopheles_gambiae_str_PEST_JELLY_BELLY
		EDS33979_Culex_quinquefasciatus_JELLY_BELLY
		EDS32701_Culex_quinquefasciatus_JELLY_BELLY
		EAT44705_AAEL003969_Aedes_aegypti_JELLY_BELLY
		XP_002006595_GI18496_Drosophila_mojavensis_JELLY_BELLY
		XP_002005420_Drosophila_mojavensis_EPIDERMAL_GROWTH_FACTOR
		AAM70919_Drosophila_melanogaster_EPIDERMAL_GROWTH_FACTOR
		EAA10104_AGAP008819_Anopheles_gambiae_str_PEST_EPIDERMAL_GROWTH_FACTOR
		EAT44302_AAEL004319_Aedes_aegypti_EPIDERMAL_GROWTH_FACTOR
		crassostreaGigas_CGI_10025306_PTTH
		pinctadaFucata_02039_t1_PTTH
		Aedes_aegypti_EAT40967_OG4
		Anopheles_gambiae_str_PEST_EAA03699_OG4
		Drosophila_melanogaster_ABW08597_OG4
		;
end;
begin trees;
	translate
		1	Ophionereis_fasciata_Ofas11611_PTTH,
		2	Branchiostoma_floridae_Brafl1_237501_PTTH,
		3	Branchiostoma_belcheri_226870F_t1_PTTH,
		4	Branchiostoma_belcheri_226870F_t2_PTTH,
		5	leptochitonRugatus_15826_PTTH,
		6	patinopectenYessoensis_PY_T17580_PTTH,
		7	biomphalariaGlabrata_BGLB000997_PA_PTTH,
		8	lottiaGigantea_Lotgi154120_PTTH,
		9	modiolusPhilippinarum_59076_0_10_PTTH,
		10	bathymodiolusPlatifrons_18776_2_3_PTTH,
		11	laevipilinaHyalina_41579_PTTH,
		12	dreissenaRostriformis_425310_PTTH,
		13	dreissenaRostriformis_13294_PTTH,
		14	dreissenaRostriformis_13293_PTTH,
		15	Nematostella_vectensis_EDO49126_PTTH,
		16	Patiria_miniata_PMI_028651_PTTH,
		17	EAA15152_AGAP008899_Anopheles_gambiae_str_PEST_GLIAL_CELL,
		18	EDS39677_Culex_quinquefasciatus_GLIAL_CELL,
		19	EAT41214_AAEL007123_Aedes_aegypti_GLIAL_CELL,
		20	Tribolium_castaneum_TC009906_001_PTTH,
		21	EAT46426_AAEL002404_Aedes_aegypti_PTTH,
		22	EAL39912_AGAP005763_Anopheles_gambiae_str_PEST_PTTH,
		23	EAT37041_AAEL010923_Aedes_aegypti_PTTH,
		24	EDS32928_Culex_quinquefasciatus_PTTH,
		25	Drosophila_melanogaster_FBpp0088012_PTTH,
		26	Drosophila_melanogaster_FBpp0308262_PTTH,
		27	XP_002003583_GI17995_Drosophila_mojavensis_GLIAL_CELL,
		28	gymnomeniaPellucida_43443_PTTH,
		29	EDW13751_GI23882_Drosophila_mojavensis_FIBROBLAST_GROWTH_FACTOR,
		30	NP_732286_Drosophila_melanogaster_FIBROBLAST_GROWTH_FACTOR,
		31	EAT43645_AAEL004932_Aedes_aegypti_FIBROBLAST_GROWTH_FACTOR,
		32	EAT46693_AAEL002172_Aedes_aegypti_FIBROBLAST_GROWTH_FACTOR,
		33	EDS29129_Culex_quinquefasciatus_FIBROBLAST_GROWTH_FACTOR,
		34	EAA11591_AGAP006219_Anopheles_gambiae_str_PEST_ORPHAN_R2_ROR,
		35	EDS40043_Culex_quinquefasciatus_ORPHAN_R2_ROR,
		36	EAT37666_AAEL010374_Aedes_aegypti_ORPHAN_R2_ROR,
		37	AAF52885_Drosophila_melanogaster_ORPHAN_R2_ROR,
		38	EDW13557_GI19175_Drosophila_mojavensis_ORPHAN_R2_ROR,
		39	XP_002004533_GI19986_Drosophila_mojavensis_MUSCLE_SPECIFIC_KINASE,
		40	AAF58420_Drosophila_melanogaster_MUSCLE_SPECIFIC_KINASE,
		41	EAT47511_AAEL001370_Aedes_aegypti_MUSCLE_SPECIFIC_KINASE,
		42	EAA04776_AGAP006988_Anopheles_gambiae_str_PEST_MUSCLE_SPECIFIC_KINASE,
		43	EAT39935_AAEL008301_Aedes_aegypti_EPHRIN,
		44	EJY58126_AAEL017107_Aedes_aegypti_EPHRIN,
		45	XP_002011427_GI14095_Drosophila_mojavensis_EPHRIN,
		46	AAG22122_Drosophila_melanogaster_EPHRIN,
		47	EDS35361_Culex_quinquefasciatus_COLLAGEN,
		48	EAT46144_AAEL002640_Aedes_aegypti_COLLAGEN,
		49	EAL40286_AGAP008744_Anopheles_gambiae_str_PEST_COLLAGEN,
		50	NP_001285666_Drosophila_melanogaster_COLLAGEN,
		51	XP_002002677_GI11477_Drosophila_mojavensis_COLLAGEN,
		52	EDS36096_Culex_quinquefasciatus_ORPHAN_R1,
		53	EAU75960_AGAP009157_Anopheles_gambiae_str_PEST_ORPHAN_R1,
		54	EAT46951_AAEL001915_Aedes_aegypti_ORPHAN_R1,
		55	DAA06504_Drosophila_mojavensis_ORPHAN_R1,
		56	EAA00322_AGAP012424_Anopheles_gambiae_str_PEST_INSULIN_LIKE,
		57	EAT46545_AAEL002317_Aedes_aegypti_INSULIN_LIKE,
		58	NP_524436_Drosophila_melanogaster_INSULIN_LIKE,
		59	EDW13659_GI23836_Drosophila_mojavensis_INSULIN_LIKE,
		60	EDW11465_GI14251_Drosophila_mojavensis_PDGF_VEGF,
		61	AAF52626_Drosophila_melanogaster_PDGF_VEGF,
		62	EAA10091_3_AGAP008813_Anopheles_gambiae_str_PEST_PDGF_VEGF,
		63	EAT44724_AAEL003928_Aedes_aegypti_PDGF_VEGF,
		64	EDS36380_Culex_quinquefasciatus_PDGF_VEGF,
		65	EAA00311_AGAP012070_Anopheles_gambiae_str_PEST_JELLY_BELLY,
		66	EDS33979_Culex_quinquefasciatus_JELLY_BELLY,
		67	EDS32701_Culex_quinquefasciatus_JELLY_BELLY,
		68	EAT44705_AAEL003969_Aedes_aegypti_JELLY_BELLY,
		69	XP_002006595_GI18496_Drosophila_mojavensis_JELLY_BELLY,
		70	XP_002005420_Drosophila_mojavensis_EPIDERMAL_GROWTH_FACTOR,
		71	AAM70919_Drosophila_melanogaster_EPIDERMAL_GROWTH_FACTOR,
		72	EAA10104_AGAP008819_Anopheles_gambiae_str_PEST_EPIDERMAL_GROWTH_FACTOR,
		73	EAT44302_AAEL004319_Aedes_aegypti_EPIDERMAL_GROWTH_FACTOR,
		74	crassostreaGigas_CGI_10025306_PTTH,
		75	pinctadaFucata_02039_t1_PTTH,
		76	Aedes_aegypti_EAT40967_OG4,
		77	Anopheles_gambiae_str_PEST_EAA03699_OG4,
		78	Drosophila_melanogaster_ABW08597_OG4
		;
tree con_50_majrule = [&U] (1[&prob=1.00000000e+00,prob_stddev=0.00000000e+00,prob_range={1.00000000e+00,1.00000000e+00},prob(percent)="100",prob+-sd="100+-0"]:3.732882e-01[&length_mean=3.77129007e-01,length_median=3.73288200e-01,length_95%HPD={2.29948700e-01,5.29968900e-01}],16[&prob=1.00000000e+00,prob_stddev=0.00000000e+00,prob_range={1.00000000e+00,1.00000000e+00},prob(percent)="100",prob+-sd…
end;
