# Supplementary material for: Ancient origins of arthropod moulting pathway components
Source: eLife. 2019 Jul 3;8:e46113. doi: 10.7554/eLife.46113 (PMC6660194; doi:10.7554/eLife.46113)
Supplement: Figure 2—source data 1. — Compressed. zip file containing the 3D-cluster map of the PTTH and trunk ligands in. rtf format, the torso receptor proteins in fasta format, the multiple sequence alignment of the receptor (trimmed and untrimmed), and the tree files genereted by RAxML, PhyML and mrbayes programs. The 3D cluster peptide map can be visualised and manipulated using the program clans (Frickey and Lupas, 2004; see ftp://ftp.tuebingen.mpg.de/pub/protevo/CLANS/). The multiple sequence alignment files can be viewed with aliview (Larsson, 2014). The phylogenetic tree files can be viewed using Figtree (http://tree.bio.ed.ac.uk/software/figtree/) or TreeGraph2 (Stöver and Müller, 2010). [file elife-46113-fig2-data1.zip › ptth-trunk-torso-receptor-PhyML.tree]

((Drosophila_melanogaster_ABW08597_OG4:0.06329771,(Anopheles_gambiae_str_PEST_EAA03699_OG4:0.02644683,Aedes_aegypti_EAT40967_OG4:0.10464055)939:0.15987771)1000:3.15952419,((EDS36380_Culex_quinquefasciatus_PDGF_VEGF:0.37012378,(EAA10091_3_AGAP008813_Anopheles_gambiae_str_PEST_PDGF_VEGF:0.02291631,EAT44724_AAEL003928_Aedes_aegypti_PDGF_VEGF:0.04839369)955:0.07234355)486:0.16843495,(AAF52626_Drosophila_melanogaster_PDGF_VEGF:0.04075098,EDW11465_GI14251_Drosophila_mojavensis_PDGF_VEGF:0.04088457)894:0.07133486)991:0.50456691,((XP_002003583_GI17995_Drosophila_mojavensis_GLIAL_CELL:0.21424811,(EAA15152_AGAP008899_Anopheles_gambiae_str_PEST_GLIAL_CELL:0.03053478,(EAT41214_AAEL007123_Aedes_aegypti_GLIAL_CELL:0.03525297,EDS39677_Culex_quinquefasciatus_GLIAL_CELL:0.02799240)529:0.01237386)577:0.04293959)999:0.55831770,(((Tribolium_castaneum_TC009906_001_PTTH:0.51742545,((EAL39912_AGAP005763_Anopheles_gambiae_str_PEST_PTTH:0.29630659,(EDS32928_Culex_quinquefasciatus_PTTH:0.31707461,(EAT46426_AAEL002404_Aedes_aegypti_PTTH:0.17486237,EAT37041_AAEL010923_Aedes_aegypti_PTTH:0.22832959)487:0.02504102)637:0.06158334)871:0.13868413,(Drosophila_melanogaster_FBpp0088012_PTTH:0.00000000,Drosophila_melanogaster_FBpp0308262_PTTH:0.00000000)992:0.43337453)961:0.17615713)974:0.29463660,((Nematostella_vectensis_EDO49126_PTTH:0.43857424,((patinopectenYessoensis_PY_T17580_PTTH:0.21059704,(((lottiaGigantea_Lotgi154120_PTTH:0.35437539,(laevipilinaHyalina_41579_PTTH:0.32235446,biomphalariaGlabrata_BGLB000997_PA_PTTH:0.31922492)283:0.01960671)241:0.04248267,(dreissenaRostriformis_425310_PTTH:0.02238143,(dreissenaRostriformis_13293_PTTH:0.00000000,dreissenaRostriformis_13294_PTTH:0.00000000)995:0.03253745)1000:0.32056027)83:0.01908221,((crassostreaGigas_CGI_10025306_PTTH:0.52897554,pinctadaFucata_02039_t1_PTTH:0.22997028)986:0.26519204,(modiolusPhilippinarum_59076_0_10_PTTH:0.03939454,bathymodiolusPlatifrons_18776_2_3_PTTH:0.02268585)1000:0.23570946)414:0.07579949)190:0.02123497)299:0.05549399,(leptochitonRugatus_15826_PTTH:0.47309830,gymnomeniaPellucida_43443_PTTH:0.88607743)300:0.06024250)849:0.19601057)486:0.09648060,((Branchiostoma_floridae_Brafl1_237501_PTTH:0.01697325,(Branchiostoma_belcheri_226870F_t2_PTTH:0.00000000,Branchiostoma_belcheri_226870F_t1_PTTH:0.00000000)998:0.03478466)999:0.33340092,(Patiria_miniata_PMI_028651_PTTH:0.45258574,Ophionereis_fasciata_Ofas11611_PTTH:0.37721856)294:0.09071614)920:0.22688583)259:0.07831798)253:0.07315920,(((((EJY58126_AAEL017107_Aedes_aegypti_EPHRIN:0.00000000,EAT39935_AAEL008301_Aedes_aegypti_EPHRIN:0.00000000)980:0.03148171,(XP_002011427_GI14095_Drosophila_mojavensis_EPHRIN:0.00000000,AAG22122_Drosophila_melanogaster_EPHRIN:0.00000000)987:0.02785176)1000:0.85691172,(EAT44302_AAEL004319_Aedes_aegypti_EPIDERMAL_GROWTH_FACTOR:0.05791853,(EAA10104_AGAP008819_Anopheles_gambiae_str_PEST_EPIDERMAL_GROWTH_FACTOR:0.02363097,(XP_002005420_Drosophila_mojavensis_EPIDERMAL_GROWTH_FACTOR:0.04944673,AAM70919_Drosophila_melanogaster_EPIDERMAL_GROWTH_FACTOR:0.03747860)993:0.16948148)502:0.02081640)1000:1.06792616)392:0.25666471,(((XP_002006595_GI18496_Drosophila_mojavensis_JELLY_BELLY:0.20032874,(EDS32701_Culex_quinquefasciatus_JELLY_BELLY:0.03518751,(EAA00311_AGAP012070_Anopheles_gambiae_str_PEST_JELLY_BELLY:0.02179716,(EDS33979_Culex_quinquefasciatus_JELLY_BELLY:0.00000000,EAT44705_AAEL003969_Aedes_aegypti_JELLY_BELLY:0.00000000)990:0.00000000)588:0.01049449)867:0.07620141)998:0.78834089,((DAA06504_Drosophila_mojavensis_ORPHAN_R1:0.12943707,(EAT46951_AAEL001915_Aedes_aegypti_ORPHAN_R1:0.01511080,(EDS36096_Culex_quinquefasciatus_ORPHAN_R1:0.04087843,EAU75960_AGAP009157_Anopheles_gambiae_str_PEST_ORPHAN_R1:0.04367328)768:0.02445357)998:0.18785298)1000:0.76777694,((EAA00322_AGAP012424_Anopheles_gambiae_str_PEST_INSULIN_LIKE:0.08107820,EAT46545_AAEL002317_Aedes_aegypti_INSULIN_LIKE:0.08286373)542:0.07548548,(NP_524436_Drosophila_melanogaster_INSULIN_LIKE:0.05736787,EDW13659_GI23836_Drosophila_mojavensis_INSULIN_LIKE:0.08662969)993:0.13211788)992:0.51534833)290:0.08788703)495:0.09821116,(((EAT46144_AAEL002640_Aedes_aegypti_COLLAGEN:0.01311793,(EDS35361_Culex_quinquefasciatus_COLLAGEN:0.07049317,EAL40286_AGAP008744_Anopheles_gambiae_str_PEST_COLLAGEN:0.02284908)636:0.01066568)988:0.15910120,(NP_001285666_Drosophila_melanogaster_COLLAGEN:0.05768467,XP_002002677_GI11477_Drosophila_mojavensis_COLLAGEN:0.10315081)552:0.08789681)1000:1.09991165,(((EAA04776_AGAP006988_Anopheles_gambiae_str_PEST_MUSCLE_SPECIFIC_KINASE:0.01095760,EAT47511_AAEL001370_Aedes_aegypti_MUSCLE_SPECIFIC_KINASE:0.02815293)931:0.13948574,(XP_002004533_GI19986_Drosophila_mojavensis_MUSCLE_SPECIFIC_KINASE:0.07225874,AAF58420_Drosophila_melanogaster_MUSCLE_SPECIFIC_KINASE:0.03506364)997:0.20941252)999:0.50496905,((EAA11591_AGAP006219_Anopheles_gambiae_str_PEST_ORPHAN_R2_ROR:0.00000000,(EDS40043_Culex_quinquefasciatus_ORPHAN_R2_ROR:0.00815944,EAT37666_AAEL010374_Aedes_aegypti_ORPHAN_R2_ROR:0.00000000)993:0.02060651)985:0.09838280,(AAF52885_Drosophila_melanogaster_ORPHAN_R2_ROR:0.04275129,EDW13557_GI19175_Drosophila_mojavensis_ORPHAN_R2_ROR:0.07004386)934:0.09105405)997:0.53697108)470:0.07026623)735:0.36106727)201:0.16516609)334:0.26455430,((EDS29129_Culex_quinquefasciatus_FIBROBLAST_GROWTH_FACTOR:0.00838645,(EAT43645_AAEL004932_Aedes_aegypti_FIBROBLAST_GROWTH_FACTOR:0.00000000,EAT46693_AAEL002172_Aedes_aegypti_FIBROBLAST_GROWTH_FACTOR:0.00000000)898:0.00000000)1000:0.20732163,(EDW13751_GI23882_Drosophila_mojavensis_FIBROBLAST_GROWTH_FACTOR:0.01959612,NP_732286_Drosophila_melanogaster_FIBROBLAST_GROWTH_FACTOR:0.02232813)999:0.27606568)1000:0.43662060)104:0.15789992)176:0.20399765)295:0.22266877);
