# Supplementary material for: Ancient origins of arthropod moulting pathway components
Source: eLife. 2019 Jul 3;8:e46113. doi: 10.7554/eLife.46113 (PMC6660194; doi:10.7554/eLife.46113)
Supplement: Figure 2—source data 1. — Compressed. zip file containing the 3D-cluster map of the PTTH and trunk ligands in. rtf format, the torso receptor proteins in fasta format, the multiple sequence alignment of the receptor (trimmed and untrimmed), and the tree files genereted by RAxML, PhyML and mrbayes programs. The 3D cluster peptide map can be visualised and manipulated using the program clans (Frickey and Lupas, 2004; see ftp://ftp.tuebingen.mpg.de/pub/protevo/CLANS/). The multiple sequence alignment files can be viewed with aliview (Larsson, 2014). The phylogenetic tree files can be viewed using Figtree (http://tree.bio.ed.ac.uk/software/figtree/) or TreeGraph2 (Stöver and Müller, 2010). [file elife-46113-fig2-data1.zip › ptth-trunk-torso-receptor-RAxML.tree]

(Branchiostoma_belcheri_226870F_t1_PTTH:0.00000100000050002909,(Branchiostoma_floridae_Brafl1_237501_PTTH:0.01707830909045813042,(((((gymnomeniaPellucida_43443_PTTH:0.88785369767420818654,leptochitonRugatus_15826_PTTH:0.47431714056168233773)28:0.06062807166692908006,((((bathymodiolusPlatifrons_18776_2_3_PTTH:0.02274527791158467357,modiolusPhilippinarum_59076_0_10_PTTH:0.03945298407642941485)100:0.23618796120919560710,(crassostreaGigas_CGI_10025306_PTTH:0.52996390181615227188,pinctadaFucata_02039_t1_PTTH:0.23050962854591453000)99:0.26604329785655911333)41:0.07596961244738022201,((lottiaGigantea_Lotgi154120_PTTH:0.35528369204623116984,(biomphalariaGlabrata_BGLB000997_PA_PTTH:0.31955419321945904843,laevipilinaHyalina_41579_PTTH:0.32303263603590537389)30:0.01981755455531398688)27:0.04248403549303256255,((dreissenaRostriformis_13294_PTTH:0.00000100000050002909,dreissenaRostriformis_13293_PTTH:0.00000100000050002909)100:0.03260166278045965871,dreissenaRostriformis_425310_PTTH:0.02242850572863501132)100:0.32134131575852831197)8:0.01905887789284557016)20:0.02133578106189124371,patinopectenYessoensis_PY_T17580_PTTH:0.21104898377230177364)24:0.05534683949612263787)85:0.19665884056416180203,Nematostella_vectensis_EDO49126_PTTH:0.43950033359876311545)52:0.09783998142844081702,(((((((((EAT46144_AAEL002640_Aedes_aegypti_COLLAGEN:0.01323412312158027578,(EDS35361_Culex_quinquefasciatus_COLLAGEN:0.07057955885771888260,EAL40286_AGAP008744_Anopheles_gambiae_str_PEST_COLLAGEN:0.02287842550730389765)66:0.01066462098698690332)100:0.16710150836698783872,(NP_001285666_Drosophila_melanogaster_COLLAGEN:0.05794398549909248602,XP_002002677_GI11477_Drosophila_mojavensis_COLLAGEN:0.10346756580087225486)54:0.08021838411942508462)100:1.10808152646737245739,((EAA04776_AGAP006988_Anopheles_gambiae_str_PEST_MUSCLE_SPECIFIC_KINASE:0.01078049422484746861,EAT47511_AAEL001370_Aedes_aegypti_MUSCLE_SPECIFIC_KINASE:0.02840351512983531335)89:0.13397461731186269263,(AAF58420_Drosophila_melanogaster_MUSCLE_SPECIFIC_KINASE:0.03592615520382824723,XP_002004533_GI19986_Drosophila_mojavensis_MUSCLE_SPECIFIC_KINASE:0.07160904448885888063)100:0.21481405364244185452)100:0.45620296023384743211)45:0.08486399418739107303,((EAA11591_AGAP006219_Anopheles_gambiae_str_PEST_ORPHAN_R2_ROR:0.00000100000050002909,(EAT37666_AAEL010374_Aedes_aegypti_ORPHAN_R2_ROR:0.00000100000050002909,EDS40043_Culex_quinquefasciatus_ORPHAN_R2_ROR:0.00817598898958253779)99:0.02064811420436267822)98:0.10127281627868565950,(EDW13557_GI19175_Drosophila_mojavensis_ORPHAN_R2_ROR:0.07019004970675803146,AAF52885_Drosophila_melanogaster_ORPHAN_R2_ROR:0.04280620834313036277)92:0.08846815285135332940)99:0.53558843675499123727)81:0.39808694886528356305,((((EDW13659_GI23836_Drosophila_mojavensis_INSULIN_LIKE:0.08682451164033601343,NP_524436_Drosophila_melanogaster_INSULIN_LIKE:0.05747374366952264640)98:0.13229089621749670624,(EAA00322_AGAP012424_Anopheles_gambiae_str_PEST_INSULIN_LIKE:0.08130596679696566742,EAT46545_AAEL002317_Aedes_aegypti_INSULIN_LIKE:0.08296125431554375595)54:0.07577774096803198411)100:0.51363073688997618049,(DAA06504_Drosophila_mojavensis_ORPHAN_R1:0.12936951645945354850,(EAT46951_AAEL001915_Aedes_aegypti_ORPHAN_R1:0.01508310124081984303,(EAU75960_AGAP009157_Anopheles_gambiae_str_PEST_ORPHAN_R1:0.04373882800448923580,EDS36096_Culex_quinquefasciatus_ORPHAN_R1:0.04093398053756853311)78:0.02454450055207780743)100:0.18848910277025907045)100:0.77342545703266796231)30:0.09102361896347772874,(XP_002006595_GI18496_Drosophila_mojavensis_JELLY_BELLY:0.20117098546232486944,(EDS32701_Culex_quinquefasciatus_JELLY_BELLY:0.03516846546152830461,(EAA00311_AGAP012070_Anopheles_gambiae_str_PEST_JELLY_BELLY:0.02183601136649839652,(EAT44705_AAEL003969_Aedes_aegypti_JELLY_BELLY:0.00000100000050002909,EDS33979_Culex_quinquefasciatus_JELLY_BELLY:0.00000100000050002909)94:0.00000100000050002909)58:0.01064175306374629849)85:0.07588335756774129692)100:0.78598655511835679999)51:0.09783872063880784398)27:0.16912291839423787554,(((AAG22122_Drosophila_melanogaster_EPHRIN:0.00000100000050002909,XP_002011427_GI14095_Drosophila_mojavensis_EPHRIN:0.00000100000050002909)100:0.02771258647516564727,(EAT39935_AAEL008301_Aedes_aegypti_EPHRIN:0.00000100000050002909,EJY58126_AAEL017107_Aedes_aegypti_EPHRIN:0.00000100000050002909)100:0.03172558151847108820)100:0.85794191447491463531,(EAT44302_AAEL004319_Aedes_aegypti_EPIDERMAL_GROWTH_FACTOR:0.05776347019994794441,(EAA10104_AGAP008819_Anopheles_gambiae_str_PEST_EPIDERMAL_GROWTH_FACTOR:0.02360063749826811497,(XP_002005420_Drosophila_mojavensis_EPIDERMAL_GROWTH_FACTOR:0.04956080727020508586,AAM70919_Drosophila_melanogaster_EPIDERMAL_GROWTH_FACTOR:0.03752995368092536255)99:0.16989789155397042042)58:0.02117667739861833417)100:1.06918306646336680465)47:0.25881267484035308524)40:0.26267211632099851659,((EDW13751_GI23882_Drosophila_mojavensis_FIBROBLAST_GROWTH_FACTOR:0.01951055947353013548,NP_732286_Drosophila_melanogaster_FIBROBLAST_GROWTH_FACTOR:0.02250490220461200466)100:0.27575367900575764590,(EDS29129_Culex_quinquefasciatus_FIBROBLAST_GROWTH_FACTOR:0.00840331217243673635,(EAT43645_AAEL004932_Aedes_aegypti_FIBROBLAST_GROWTH_FACTOR:0.00000100000050002909,EAT46693_AAEL002172_Aedes_aegypti_FIBROBLAST_GROWTH_FACTOR:0.00000100000050002909)90:0.00000100000050002909)100:0.20855160623253304886)100:0.43997739514423700458)15:0.15688232672736182605,((XP_002003583_GI17995_Drosophila_mojavensis_GLIAL_CELL:0.21434269060117902561,(EAA15152_AGAP008899_Anopheles_gambiae_str_PEST_GLIAL_CELL:0.03061730553157218648,(EDS39677_Culex_quinquefasciatus_GLIAL_CELL:0.02805616551100184597,EAT41214_AAEL007123_Aedes_aegypti_GLIAL_CELL:0.03532364451849854398)45:0.01237106284406590088)49:0.04346659315514996708)100:0.55940665114268217639,((Drosophila_melanogaster_ABW08597_OG4:0.06163842060176857179,(Anopheles_gambiae_str_PEST_EAA03699_OG4:0.02647943508888176561,Aedes_aegypti_EAT40967_OG4:0.10488708919128235386)96:0.16184682464912625299)100:3.16550640992423337750,((EDW11465_GI14251_Drosophila_mojavensis_PDGF_VEGF:0.04097600031901885154,AAF52626_Drosophila_melanogaster_PDGF_VEGF:0.04084394783414294072)90:0.07135888356705977209,(EDS36380_Culex_quinquefasciatus_PDGF_VEGF:0.37094361094286892877,(EAT44724_AAEL003928_Aedes_aegypti_PDGF_VEGF:0.04846039793565738718,EAA10091_3_AGAP008813_Anopheles_gambiae_str_PEST_PDGF_VEGF:0.02300540314559802388)95:0.07248192132125422238)48:0.16888898120503698097)99:0.50455475139805672224)28:0.22357605442096603610)19:0.20615002942080487558)23:0.07184454561377799642,(((Drosophila_melanogaster_FBpp0308262_PTTH:0.00000100000050002909,Drosophila_melanogaster_FBpp0088012_PTTH:0.00000100000050002909)100:0.43442801264890540391,(((EAT37041_AAEL010923_Aedes_aegypti_PTTH:0.22884469169349125339,EAT46426_AAEL002404_Aedes_aegypti_PTTH:0.17522782093571429018)48:0.02505252254791086666,EDS32928_Culex_quinquefasciatus_PTTH:0.31786308910063182376)64:0.06171882553445820485,EAL39912_AGAP005763_Anopheles_gambiae_str_PEST_PTTH:0.29696954675549425140)88:0.13868020230818114968)94:0.17619060822282869849,Tribolium_castaneum_TC009906_001_PTTH:0.51868419960770051347)96:0.29356099273240293668)30:0.07886374809024516985)93:0.22689012480072293099,(Ophionereis_fasciata_Ofas11611_PTTH:0.37892229001679206268,Patiria_miniata_PMI_028651_PTTH:0.45328395030285972833)26:0.09089512595094631497)100:0.33342693416241558912)100:0.03482444364747945553,Branchiostoma_belcheri_226870F_t2_PTTH:0.00000100000050002909);
