# Supplementary material for: Ancient origins of arthropod moulting pathway components
Source: eLife. 2019 Jul 3;8:e46113. doi: 10.7554/eLife.46113 (PMC6660194; doi:10.7554/eLife.46113)
Supplement: Figure 2—source data 2. — Compressed. zip file containing the 3D-cluster map of the ETH ligands in. rtf format, the ETH receptor proteins in fasta format, the multiple sequence alignment of the receptor (trimmed and untrimmed), and the tree files genereted by RAxML, PhyML and mrbayes programs. The 3D cluster peptide map can be visualised and manipulated using the program clans (Frickey and Lupas, 2004a; see ftp://ftp.tuebingen.mpg.de/pub/protevo/CLANS/). The multiple sequence alignment files can be viewed with aliview (Larsson, 2014a). The phylogenetic tree files can be viewed using Figtree (http://tree.bio.ed.ac.uk/software/figtree/) or TreeGraph2 (Stöver and Müller, 2010a). [file elife-46113-fig2-data2.zip › ecdysis-triggering-hormone-ligands.rtf]

sequences=85
<param>
maxmove=0.1
pval=0.1
usescval=false
complexatt=true
cooling=1.0
currcool=1.0
attfactor=10.0
attvalpow=1
repfactor=0.5
repvalpow=4
dampening=0.2
minattract=1.0
cluster2d=true
blastpath=blastp 
formatdbpath=makeblastdb -dbtype prot
showinfo=true
zoom=1.0
dotsize=2
ovalsize=4
groupsize=4
usefoldchange=false
avgfoldchange=false
namesdmp_file=not_spcified
nodesdmp_file=not_specified
colorcutoffs=0.0;0.100239344;0.20047869;0.30071804;0.40095738;0.5011967;0.6014361;0.7016755;0.80191475;0.9021541;
colorarr=(204;204;204):(185;185;185):(167;167;167):(149;149;149):(131;131;131):(113;113;113):(95;95;95):(77;77;77):(59;59;59):(23;23;23):
</param>
<rotmtx>
0.9999020016006559;-0.013999542671148509;0.0;
0.013999542671148509;0.9999020016006559;0.0;
0.0;0.0;1.0;
</rotmtx>
<seq>
>Branchiostoma_floridae.Brafl1_88999-Deu 0
MPVYGTDLNTPTNTKARGAINQNDRTAINTELPRTTLNTTLYTTLTYSLPRTALNTTLYTALTYSVSRTALNTTLYTTLTYSVPRTALNNTLYTALTYSVPRTALNTTLYTTLTYSVPRTALNNTLYTTLTYSVPRTALNTTLYTTLTYSVPRTALNNTLYTTLTYSVPRTALNTTLYTTLTYSLPRTALNTTLYTTLTYSVPRTALNTTLYTTLTYSVPRTALNTTLYTTLTYSLPRTTLNTTLYTTHTYSVPRTTLNTTLYTTLTYPVPRTALNTTLYTTLTYSVPRTALNTTLYTTLTYSVPRTALNTTLYTTLTYSVPRTALNTTLYTTLTYSLPRTALNTTLYTTLTYSVPRTALNTTLYTTLTYSVPRTALNTTLYTTPHILSTTDSPQHNSVHNSHLLITTDSPQHHSVHNSHILSTTDSPQHHSVHNPHLLITTDSPQHNSVHNSHLLSTRDSPQHHSVHNSHILSPRTVTNTPFRCSVLPRTALNTTLYTTLTYPVPRTALNTTLYTTLTYSVPRTALNTTLYTTLTYPVPRTAINTTLFTPLTYSVPRTALNTTLCTTPTYSVLRTCLNTTLYTTPT*
>Branchiostoma_floridae.Brafl1_96402-Deu 1
MAKSYSSLLKDQAYVGGQWVSAASGETFQVTNPSSGEVLGSVPDMNAGDATKAIKIAYDAFQTWRETTAKGKPVAESLGEVNYAAVFLEWFAEEARRTYGDTIPAPAKSKRIVVVHQPVGVASMITPWNFPYAMVTRKAGAALAAGCTVVLKPSEETPLTTLAIVDLAHQAGIPAGVFNVVTCSRKNVEAVGKTLCTDPLVAKISFTGSTAVGKVLLKWGADTVKKASMELGGHAPFVVFDSADVDAAVQGAMVSKFRYMGQAVEKVGTNTQGPLINTKAVEKVGTNTQGPLINTKAVEKVGTYTQGPLINTKAVEKVGTNTQGPLINTKVGEGRDKGNTQGPLINTKAVEKVGTNTQGPLINTKAVEKAVEKVGTNTQGPLINTKAVEKVGTNTQGPLISTKAVEKVGTYTQGPLINTKAVEKVGTNTQGPLINTKAVEKVGTNTQGPLINTKAVEKVGTNTQGPLINTKAVEKVGTNTQGPLINTKAVEKVGTNTQGPLINTKAVEKVGTNTQGPLINTKTVEKVGTNTQGPLINTKAVEKVGTNTQGPLINTKAVEKVEAQILDAVSKGATVMTGGKRHALGGTFFEPTLLKGVTTDMLCTQQETFGPVAPVIKFKTEEEAVTIANSARVGLAGYFFSNNIGQIWRVAERMEVGMVGVNEGLVSMVEAPFGGVKESGIGVEGSKYGIHEYLNVKYICFGGV*
>Saccoglossus_kowalevskii.Sakowv30023913m-Deu 2
MVNQDNILKQAYDNLDFSKLQDDITHFVELFGSVDRRQMGSISTESLQGILSTALDQEIKDSTYKQILYDLGKYSEVRPHQSSQAHLISQYSEVRLNQRLHAHLLSQYSEVRPHQSSQAYLLSQYCVVRPHQSSQAYLLSQYSVVRLNQSLQAHLISQYSEVRLNQRLQVYLLSQYSEVRLNQRLQVYLLSQYSVVRPHQSSQAHLLSQYSEVRPHQSLQAYLLSQYSVVRPHQSVQAYLLSQYSEVRPHQSLQAYLLSQYSEVRLNQSLQAYLLSQYSVVRPHQSSQAYLLSQYCVVRPHQSSQAYLLSQYSVVRLNQSLQAHLLSQYCVVRPHQSSQAYLLSQHCVVRPHQSLQAHLLSQYSEVRLNQSLLGHLISQYSVVRPHQSVQAYLLSQYSEVRPHQSLQAHLLS*
>Saccoglossus_kowalevskii.Sakowv30023918m-Deu 3
MPIYYLSTVKSDHIRAYWAIYYLSKYSEVRPHQSLQAYLLSQYSEVRPHQSVQAYLLSQYSEVRLNQSLQAYLLSQYSEVRPHQRLQAYLLSQYSVVRPHQRLQAYLLSQYSVVRPHQRLQAYLLSQYSEVRPHQRLQAHLLSQYSEVRPHQRLQAYLLSQYSEVRPHQRLQAYLLSHTVKSDHIRAYRPIYYLSTVKSDHIRAYRPIYYLSTVKSDHIRAYWAIYYLSKYSEVRPHQSLLAYLLSQYSEVRPHQSLHAYLLSQYSEVRPHQSLHAYLLSQYSEVRPHQSVQAYLLYQYSEVRLNQSLQAYLLSQYSEVRPHQRLQAYLLSQYSVVRPHQRLQAYLLSQYSVVRPHQSLHAYLLSQYSEVRPHQSVQAYLLSQYSEVRLNQSLQAYLLSQYSEVRPHQRLQAYLLSQYSVVRPHQRLQAYLLSQYSVVRPHQRLQAYLLSQYSEVRPHQRLQAHLLSQYSEVRPHQRLQAYLLSQYSEVRPHQRLQAYLLSHTVKSDNIIAYWPIYYLSTVKSDHIRAYWPIYYLSTVKSDHIRAYMPIYYLSTVKSDHIRAYMPIYYLSTVKSDHIRVYRPIYYISTVKSD*
>Drosophila_melanogaster_FBpp0072331-Ecd 4
MRIITVLSVSLLVGLVAISQADDSSPGFFLKITKNVPRLGKRGENFAIKNLKTIPRIGRSEHSSVTPLLAWLWDLETSPSKRRLPAGESPAKEQELNVVQPVNSNTLLELLDNNAIPSEQVKFVHWKDFDRALQADADLYSKVIQLGRRPDQHLKQTLSFGSFVPIFGDEQNPDFMMYKNNEDQELYGGGNRYDRQFLKYNIL
>Hypsibius_dujardini_BV898_08048.p01-Ecd 5
MSLRSILLKALAVLAVLCVVCVHGQFFTKTDKAVPRLGRRMDPQMAQAVVSDVPISQEIQYPFNYLKVSNLADVRKWSPTSSLYEGYPARLSRLGRSVNNV
>parasteatodaTepidariorumaug3.g16302.t1 6
MAPDNKHETQSASITKKRGLETNFPKSYSSKSKESDDESLFKYSKASEFDVNIPSFGEIVGTISDLVKKGASALSDNPITNFWKNALESGTMQAMNPGSILSFPALLQNYAFSGKSDILSAFEINDMQKMGEQLFKSAPGMNDMRKVGDQFLKSAPGMNDIQKMREKLFKSAPGMNEMQKIGNQFLKSAPVMNDIQKMGEQLLKSAPGMNQIQKMGDQFLKSAPGMNDIQKMGEQRFKSAPGLNEMQKMGDQFLKSAPGMNQMPKMGDQFLKSAPGMNEMWKMREQLFESAPGINEMQKMGVQSLKSAPERNDMQKVGDHFLKSSPGMNEMQKMGDQFLKSAPGMNEIWKMREQLFESAPGINEMQKMGDQSLKSAPGGNDMQKIGDQFLKSAPGMNEMQKMGKHRFKSVPGMNDMQAMAKQLFKSSQAFSEMNDMQRMEEKIFKSSRTSAGVNKMQTVRNPLFKSAFGINDKRKISEKLFRSRHAASGMNDMLKIGEKHFRSSDADSGTDEMQKLGKKLFKSSQATFGMNEMPERIFRSRHAASGMNKVNPDTVLQSNVVLADKHNPHKKSDLTFKTIPAASGISETSSDALFRSLAVLQGMQNEQATNKQQPHSISLVHGKYPIKPDALFRSSLVLKNIRDKQNTNREDFEAKTDTSEINSTNPKIMITNQKNVTLFENTNDSSKKTDDPSAMPNNESIILQNKNTNPNINFRSKHGDFFKNLVNVFRNYFLPTTFRIINEISESKAPEESTTEIEIPKEDPEVQFEKIPLILNISSVSNEKFKNMNKDKLTQKEIVTDPSHKETLKTQESDIIESDVKYEVRIPLVPRIEITSYEIVPNKVKSNTQLINLETKPKSGETNDLVVGIEQDLNNKTAINEIFPFLESPNPGILQNSINMQKRNFTEITPVFNELPESEINHQTEITEASSIFRGKDSTKNVPGNGKISVNLEEPKIAEDIPNVKPLIITSEHDKEYYDYRIEIPSFSEKINDFEIERQEKEIETIIKQDPEPQTRTTIFEYDKEHYGFGKEIPSFSEKVFDPNIEHRGEENETVIKQDPEPQSQTTISEYAKEYYGFGKEIAPFSEKVFDPKIEHRGDGTETVIKQDPEPQSQTTISEYNEEYYGFGNAIPSFSEKVFDPKIEHRGDGTETVIKQDPEPQSQTTISEYNKEYYGFGKEIPSFSEKVLDPKIEHRGEENETVIKQDPEPQSQTTISEYDKEYYGFGKEIAPFSEKIFNPKIEHRRDGTETLIKQDPEPQSQTTISEYNEEYYGFGKEIPSFSEKVFDPKIEHRGEENETVIKQDPEPQSQTTISEYDEEYYGFGKEIAPFSEKVFDPKIEHRGEEIEIVIKQDPEPQSRTTISEYDKEYLGFGNEISPVSEKVFNPKIEHRREEIEIVIKQDPDPQSRTAISEYDKKYFGFGNEISPVSEKVFDPKIEHRAEETETVTEHDAEPPTTLSENYEEYFGYISEKPLIPKVNSEPEIEQQGEAIATDNPSIFLDYTSSTNSFEERAKMLPPISSKENCEELILDEENQQVLEKWLLQIMNTTGNILQIKKIKMDLNTLHNFKEILQFFNIVLGNQSSELASYCSLPKTSCICCNNCCFNQRLDGYIKKLENIVTRLDPMKREDN
>ramazzottius_varieornatus_v1_core_32_85_1_RvY_00324-1 7
MASRLTAMMVPFCILLGVVIMTSKVNGQFFTKTDKAVPRLGRRMDPSMTQPASGNDQLAVPISQEIIYPSANSDLLRQPTLEDIRKWSQKAAFYNGGFYLDFTIQS
>Tribolium_castaneum_TC009466_001-Ecd 8
MYLAIKNYVLKAAKNVPRIGRSNTNKNTNIDEMGKFFMKASKSVPRIGRRNENFDYGQPIVKRDEVPIWSDIADRFEYDPEILTSPEILEQLEMGDDPSVYEWEKIRTKRDSHKPHPKFYYVM
>acanthochitonaCrinita.77802-Lop 9
MGGRPFRLVTIAGLFISGILSVALSDDIREEQLKPPKPEERTKAWRQRDNSLDAGLNGLGSLAKRHFDRIGSGGMGELGKRPFDRISSTGMGSFAKRPFDRIGSTGMGSFVKRPFDRISSTGMGSFVKRPFDRISATGMGSFVKRPFDRIGSTGMGSFVKRAFDRIGSTGMGSFVKRPFDRIGSTGMGSFVKRPFDRISATGMGSFVKRPFDRIGSTGMGSFVKRAFDRIGSTGMGSFVKRPFDRIGSTGMGSFVKRPFDRIGGGNLGSFSKREVEETSDLDITDVAKRAFDRKGSSGFGHLSKRPFDRIGSFGMGSFHKRDSAYRSDDVHLEADSNQPIRDSDGGKMNLFDKIDSEHL
>acanthochitonaCrinita.87570-Lop 10
MRGIRDTMKGRCMLLRLSATCLITLSLTSGTLSAQLPNDAKSEAAEKRGGFDSIGHGSMNSFVKKSPDNAIEERSFDSIAHGRGLSSFVKKSFDSIGHGQGLSSFAKKSFDSIGHGQGLSSFAKKSFDSIGHGQGLSSFAKKSFDSIGHGDGLSSFAKKNFDSIGHGQGLSSFAKRTFDSIGHGQGLSSFAKKNFDRIGHGQGLSSFVKRNFDSIGHGQGLSSFVKKNFDSIGHGQGLSSFAKKNFDSIGHGQGLSSFAKKNFDSIGHGQGLSSFAKKRFDSIGHGYGLNSFAKKSFDSIGHGHGLGSFVKRGVDTDGVPMEDRSL
>acanthochitonaCrinita.92831-Lop 11
MFWYKLAVCVAFLCTLDGSVGLPLNEEARNELKDVVSSIISKSRDKADDDVLIVPAQVADVTSEFHQQLDEPGYAPEAKRSNFDSISHYSDFGKFEKRKNGESNDVLSGLLHRLKRGGFDSIHHYSDFGRFNKRSVDRAYFARGYADVPAWKRRAFDSIHHYSDFGRFNRRK
>antalisEntalis.146055-Lop 12
MMIFSPGCLLGLLVIVPGIVKGADETVKRRFDSISGSGFGNFAKRNFDSIHDGSFASFAKKKFDSIDSGGLSNFAKRAFDSIDGTSDLSRFNKRRFDSIDSGSGGFSSFAKRPFDSIADGANGFSNFAKRKFDSINDGAGFNSFDKKSFDSIDGGALSSFEKRKFDSINGHLDSFAKRKFDSINDGGLGSFAKRNFDSIHDSSDFARFAKKFDPISHVGGFGSFHKKSFDSIGLHSGMSNFAKRKFDSISHGGDFAGFVKKSLDKKEDEHSSGFVKRSTKE
>aplysiaCalifornica.325296771-Lop 13
MAKVGVSSLCLVLILLCSAVSGGEVPDGVLKKKSQFVQASSVSETAEGAGDGSLSKRHVGSIGSSFIKRPVDSIGSSFIKRPVDSIGSSFIKRPVDSIGSSFIKRPVDSIGSSFIKRPVDSIGSSFIKRPVDSIGSSFIKRPVDSIGSSFIKRPVDSIGSSFIKRPVDSIGSSFIKRPVDSIGSSFIKRPVDSIGSSFIKRPVDSIGSSFIKRPVDSIGSSFIKRPVDSIGSSFIKRPVDSIGSSFIKRPVDSIGSSFIKRPVDSIGSSFIKRPVDSIGSSFIKRGVDSIGSSFIKRPIDTIGSSFIKRGVDSIGSSFIKRPVDSIGSSFIKKRRFGGENEFMKRPIDTIGSSFIKKNVDSIGSSFIKRPIDTIGSSFIKKNMDQAAFIKRPIDTIGSSFIKKNIDSIGSSFIKRPVDSIGSSFIKKNIDSIGSSFIKRPIDTIGSSFIKKSYGQNEMMKRPVDSIGSSFIKRPIDTIGSSFIKRGAFVYGGRHFRKRPKPTWHRFMKRPIDTIGSSFIKKRDVLEEEAAMDGTQGKLGASDSEGQSRRKRSTSFHVLDSLPLRRVINSLYTSDLDGSRDEPAHEGQLTYGDVVELLRFLDRNESVISDEKFGDILDKPYLGSGQMGR
>aplysiaCalifornica.325297152-Lop 14
MNVAKIPIFLLLVLCGSALCEETNDVTADSDSEEVEAAKRAPEVAKRPLDSVYGTHGMSGFAKRPLDSVYGTHGMSGFAKRPFDSISQGEGLSGFAKRPLDSVYGTHGLSGFAKRPLDSVYGTHGMSGFAKRPLDSVYGTHGMSGFAKRPLDSVYGTHGMSGFAKRPLDSVYGTHGMSGFAKRPLDSVYGTHGMSGFAKRPLDSVYGTHGMSGFAKRPLDSVYGTHGMSGFAKRPLDSVYGTHGMSGFAKRPLDSVYGTHGMSGFAKRPLDSVYGTHGMSGFAKRPLDSVYGTHGMSGFAKRPLDSVYGTHGMSGFAKRPLDSVYGTHGMSGFAKRPLDSVYGTHGMSGFAKRPLDSVYGTHGMSGFAKRSVDSDEEEAETQAEE
>aplysiaCalifornica.524884604-Lop 15
MRTAAICVVLLLCTARSQCSDQQSQNEGESQPANEEKRKFDRISSLSGGFGGFGKRDGEGGSTEETGDVEGKNSEQTTEEASEAGDVTDEANSSMAKRGFDSISSVSGFGGFGKKSGEKRRFDSINSSAFSGFGKRPFDGIDSVSAFSQFGKRPFDGIDSVSGFSQFGKRRLDSIAGSSGFSNFGKRRFDSIANNNAFSDFGKRRLDSIAGSSGFSNFGKRRFDSIANNNAFSGFGKRRFDPIANNNAFSGFGKRRFDPIANNNAFSGFGKRRFDPIANNNAFSGFGKRRFDSISSNGQFALFGKRDASDGPALEAPSESEFGPEPRELNGDEKRAFDRISGTSGFTSFGKRSFDPISDSSFVGFGKRPFDRISSSGFRGFGKRPFDRISSSGFRGFGKRPFDKISSSGFRGFGKRPFDRISDSGFVGFGKRGFDSIGDSAFTSFGKRPFDRISNSAFSAFGKRPFDPIASSQFIGFGKREDELMEQNSENENVLADSMDGADGDSSKRSFDRITDSSFRGFGKRQVGDTGSDVEKRRLDSIAAGSRFASFGKKDGQESDKRRFDPISGVTSFGTFGKREKNDDEVSSEKRRMDSIAGGSSFSSFGKRVPNSEVTENANDNTSSTSEKVQSRRKKRDTSKANKEGDVTLSLVDNPEEKQTETNKVSKRRFDSIDTRSAFRRFGRAFDKISSLSSFRNFGKRDDETDDDSNNELLSDVRLAAKRRLDKISSGSSFREFGKREGLKDTDDALDGNDVGKRRFDSIAPSSGFGGFGKRRFDSIGDGLSGFRTFGKRRLDKIAGMSRFGGFGKRRFDKIASNSAFAGFGKRRFDSIASSSPFSGFGKRHFDSIAGKSAFGGFGKRKFDSIAGTSAFSDFGKRRFDAIDRASAFRVFGKRNSALGEGDNQSADNLLAWAMLDALLSKPETSVASEVSKRRFDPIEHFSMFRRFGRGLPLQTPAVADTFSDFPQESTDDILDDLSEEESEELVELLISLARKMAESDVDSSDVYS
>aplysiaCalifornica.871215009-Lop 16
MAKVGVSSLCLVLILLCSAVSGGEVPDGVLKKKSQFVQASSVSETAEGAGDGSLSKRHVGSIGSSFIKRPVDSIGSSFIKRPVDSIGSSFIKRPVDSIGSSFIKRPVDSIGSSFIKRPVDSIGSSFIKRPVDSIGSSFIKRPVDSIGSSFIKRPVDSIGSSFIKRPVDSIGSSFIKRPVDSIGSSFIKRPVDSIGSSFIKRPVDSIGSSFIKRPVDSIGSSFIKRPVDSIGSSFIKRPVDSIGSSFIKRPVDSIGSSFIKRPVDSIGSSFIKRPVDSIGSSFIKRGVDSIGSSFIKRPIDTIGSSFIKRGVDSIGSSFIKRPVDSIGSSFIKKRRFGGENEFMKRPIDTIGSSFIKKNVDSIGSSFIKRPIDTIGSSFIKKNMDQAAFIKRPIDTIGSSFIKKSIDSIGSSFIKRPVDSIGSSFIKKNIDSIGSSFIKRPIDTIGSSFIKKSYGQNEMMKRPVDSIGSSFIKRPIDTIGSSFIKRGAFVYGGRHFRKRPKPTWHRFMKRPIDTIGSSFIKKRDVLEEEAAMDGTQGKLGASDSEGQSRRKRSTSFHVLDSLPLRRVINSLYTSDLDGSRDEPAHEGQLTYGDVVELLRFLDRNESVISDEKFGDILDKPYLGSGQMGR
>bathymodiolusPlatifrons.50876-3.7-Lop 17
MDVTSYTAVILVLVSCCQIFATDEEISKRNIVKRYSEIINEKRKFDSIGGHGGMSGFVKRKFDSIGGHGGMSGFVKRKFDSIGGHGGMSGFVKRNDEEDGEIDSKRGFDRIGSGGLSGFAKRKFDSIHRHGMNGFVKKNDDDVEKRRFDSISRGGMNGFVKKDDDDLEKRRFDSISGGGMSGFVKKDDDDLEKRRFDSISGGGMSGFVKKDDDVEKRRFDSISGGGMSGFVKKDDDVEKRRFDSISGGGMSGFVKKDDDDFAKRRFDSISGGGMSGFVKKDDDDFAKRRFDSISTGGMSGFVKKDVDDVEKRRFDSISGGGMSGFVKKDDDDFEKRRFDSINRGRMSGFAKKDDSSVSNENDVDKRHFDRISGSHGFRSFAKRRFDPISSGYGLSSFAKRRFDGISKGSGFSSFAKRKFDSIHGGYGFSSFAKRNFDSINRGGLSAFNKKNFDSISRGGMRGFAKKSTLEI
>biomphalariaGlabrata.BGLB000022-PA-Lop 18
MWTIPLTLWIPEDSTKNGEVSTNDNPVDDYLDSKESSQENVDKRPFDRIGTSSFTSFGKRPFDRIGTSSFTSFGKRPFDRIGTSAFTSFGKRPFDRIGNSAFASFGKRPFDRIGNSAFASFGKRPFDRIGNSAFTSFGKRPFDRIGNSAFTSFGKRPFDRIGNSAFTTFGKRPFDRIGTSVFTSFGKRPFDRIGNSAFTTFGKRPFDRIGSSAFTSFGKRPFDRIGTSAITSFGKRPFDRIGNSAFTTFGKRPFDRIGSSAFTSFGKRPFDRIGTSSFTSFGKREDEEGAENFEVTSVNHLEDAGNAKMKEASNKDNSSLRKKRALESNSKTERKEAAIVKREAEKRTAEGELTLSMVANNADLSGPISKRFSGTFNRFDNEGDDNSNEISSDKLDEFLNKRRFDSISDSSAFNHFGKRRFDRISKNSQFNPFGKRRLDRISSISGFGKFGKRKFDSIADGSRFSSFGKRRFDRISSGFSHFGKRRFDRIDRGSAFSRFGKRNYPFNLGKSSFDRIDKNSAFNAFGKRDWEPVMIDENMLEPTYSQDLDLVPENSRSFSKPFKVLIDSPWPEQHINNAIEGLGYHDDEAEKGLTDMDESSDEEAKQLVKYLLNL
>biomphalariaGlabrata.BGLB002194-PA-Lop 19
MADEELSSNTNHNEIKRSVGTENEVDLDKRPFDSISGSHGLSGFAKRPFDSISGSHGLSGFAKRPFDSISGSHGLSGFAKRPFDSISGSHGLSGFAKRPFDSISGSHGLSGFAKRPFDSISGSHGLSGFAKRSMDEESLYGAYKESDDDIYRREIEEEDDKLFNVAEEELQTVSENTV
>biomphalariaGlabrata.BGLB004300-PA-Lop 20
MIVYCLQSHKNMDRALLVCVLKLLLIGVISAAKVQRTSFRWSELPSLRNRNSRVIPSRNTYFNRHEKRPFDEIGSGLIGKRPFDEIGSGLIGKRPFDEIGRSGLIGKRPFDEIGSGLIGKRPFDEIGSGLIGKRPFDEIGSGLIGKRPFDEIGSGLIGKRPFDEIGSGLIGKRPFDEIGSGLIGKRPFNEIGSGLIGKRPFDEIGSGLIGKRPFDEIGSGLIGKRPFDEIGSGLIGKRPFDEIGRSGLIGKRPFDEIGSGLIGKRPFDEIGDGLIGKRPFDEIGSGLIGKRPFDEIGSGLIGKRPFDEIGSGLIGKRNNPGNTQKIFRKYEKIPFIFTDIIA
>biomphalariaGlabrata.BGLB009923-PA-Lop 21
MLIFDVLLIGLFLFTSSAEVPDGDIKKKSQSQVFQYETRPGDPQGSEMNKRSIDSIGSGFIKRPLDSIGSSFIKKGIDSIGSAFIKRPIDSIGSSFVKKNIDSIGSAFIKRPLDSIGSSFIKRRFHHYAFNKRPLDSIGSSFIKRGIDSIGSGFIKRPLDSIGSSFIKRGIDSIGSGFIKRPLDSIGSSFIKRGIDSIGSGFIKRPLDSIGSSFIKRGIDSIGSGFIKRPLDSIGSSFIKRGIDSIGSGFIKRPLDSIGSSFIKRGIDSIGSGFIKRPIDSIGSSFIKRGIDSIGSGFIKRPLDSIGSSFIKRGIDSIGSGFIKRPIDSIGSSFIKKSIDSIGSGFIKRPIDSIGSSFVKKGIDSIGSGFIKRPLDSIGSSFIKKSLNSIGSGFIKRPIDSIGSSFIKRDYDEEMEDDKRALDSIGSSFIKRPDDDVEEDFENGQLVRGKRSPTDVVVNEPSDSSYDAMAAGLHRNDMVHAQLPLWFAEMEIPEYLLEEAQHNQQLRR
>capitellaTeleta.CapteP224693-Lop 22
MGTYLMEALKRQRRIHARGPLGMTADHTYTKAHSPALYLSAPLATPTKTEVKRSVRDDERRELDTLGGGNVPLYERELNDRELDTLGGGQVPLFDRQLDSLGGGFVPLYERALHNRQLDSLGGTFIHPSRDLGDNKRSFDSIGHMSSFGGLKRNFDSIAHTSSFGGLKRNFDPIGHSSSFGGFKRAFDSIGHNSAFGGLKKRKRRSMDAIDGYSSFGGFDKRSFDAIDHNSAFGGLDKRNFDLIGHASAFGGLDKKSFDRIGHVSSFGGLEKKAFDQIGGLSNFGGFDKKAFDNIGHQSSFGGLEKKSFDRIGGNSEFGGLEKKSFDSIGHQSSFGGLKKRATELGELHRALAKRGRLDRIDSPNDWSFKLMPKLKSRRFSSYVPGHDGK
>chaetopleuraApiculata.33185-Lop 23
MNGCFVSLKCLGVYIIVSVIVAASDSVELPDSEKRSFDSIGHGSGLSGFAKRDQNEKRSFDSIGHGSGLSSFAKKNFDSIGHGSGLSSFTKKSFDSIGHGSGL
>chaetopleuraApiculata.44070-Lop 24
FDSIGHGSGLSSFAKKSFDSIGHGSGLSSLQRKFDSIGHGSGLSSLQESLDSIGR
>crassostreaGigas.CGI_10011745-Lop 25
MSPMKAPVVSLAALIILLISQALAEDDQKIKGELCIPLRKYDFKLAVCFDSDTTRFTKTIESAIDNGPEIEGIPGYLKLIKNDNIMPADKRRFDSIAYGSSFDRLKNKKSVDSSGSERYLFSGVQKRFPFDSIAYRPGGFVKFTSKRIPYLYGNFKYGTHGLFAKKKTFDSIAHDFGSFGGFSKRTPDSTYSQIDDFGGLAKKSFDSIANSAGTFRRFSKRSVHSKRLGESKLISRRKRSFDSISHQSGRFGLFSKRRSFDSIANLSGYFGGFSKRYGLDSIAHGPGSFGGFSKKYGLDSIAHGPGSFGGFSKRYGLDSIAHGPGSFGGFSKKYVMDSIAHGPGSFGGFSKRYGLDSIAHGPGSFGGFSKKYIMDSIAHGPGSFGGFSKRRSLDSIAHGPGSFGGFSKKHSLDSIAHGPGSFGGFSKKRALDSIAHGPGSFGGFSKKRGLDSISHGSGGFGGFSKRFDSIGNKSGMFSRFSKKSADDKEYVKNSAD
>dreissenaPolymorpha.159739-Lop 26
RSQASEVTNCDLKRSFSSSQRSEDMLDKLAAGVFLLCLHTSLATDSVALTSDTDAHDVDKRPFDSIAAYRGFKGFADKRPFDSIYGGRLRGFIKRHLDSINGYHGFSGFNKRPMDSINRGGFSGFVKRPMDSINRGGFSGFVKRPMDSINRGGFSGFVKRRFDSIGSK
>dreissenaPolymorpha.275136-Lop 27
MLDKFAAGVFLVCLHTSLASDSLALTSDTDAHDVDKRPFDSIAAFRGFKGFADKRPFDSIYGGRLRGFVKRRLDSINGYHGFSGFNKRPMDSIYRGGFSGFVKRPMDSIYRGGFSGFVKRPMDSINRGGFSGFVKRKFDSIGRHGGFRGFVKRDDSGE
>dreissenaPolymorpha.275137-Lop 28
MLDKFAAGVFLVCLHTSLATDSVALTLDTDAQDVDKRPFDSIAAFRGFKGFADKRPFDSIYGGRLRGFVKRRLDSINGYHGFSGFNKRPMDSIYRGGFSGFVKRPMDSIYRGGFSGFVKRPMDSINRGGFSGFVKRKFDSIGRHGGFRGFVKRDDSGE
>dreissenaPolymorpha.275138-Lop 29
ATDSLALTSDTDAQDVDKRPFDSIAAYRGFKGFADKRPFDSIYGGRLRGFVKRRLDSINGYHGFSGFNKRPMDSIYRGGFSGFVKRPMDSIYRGGFSGFVKRPMDSINRGGFSGFVKRKFDSIGRHGGFRGFVKRDDSGE
>dreissenaPolymorpha.275139-Lop 30
FDSIYGGRLRGLVKRRLDSINGYHGFSGFNKRPMDSIYRGGFSGFVKRPMDSIYRGGFSGFVKRPMDSINRGGFSGFVKRKFDSIGRHGGFRGFVKRDDSGE
>dreissenaPolymorpha.453773-Lop 31
DVDKRPFDSIAAYRGFKGFADKRPFDSIYGGRLRGFIKRHLDSINGYHGLSGFNKRPMDSINRGGFSGFVKRPMDSINRGGFSGFVKRPMDSINRGGFSGFVKRRFDSIGSKGGFRGFIKRDESGESEQDFQDEFIE
>gadilaTolmiei.29541-Lop 32
SRELPITLALSSLEPFSPESYQHLHNLIFIIQQRMEYKIILLILLPACIYADDTQSKEKRSFDSINGNSALGSFSKRSFDSIDGGQMDAFAKRSFDSINGGAMSAFAKRPFDSIHGGAMSAFAKRPFDSIHGGAMSSFAKRPFDSIHGGSMNAFAKKSFDSINGGAMSAFAKRPFDSIHGGAMRAFAKRPFDSIHGGSMNSFAKRPFDSIHGGSMNAFAKRPFDSIHGGSMNAFAKRPFDSIHGGSMNAFAKRPFDSIHGGSMNAFAKRTFDSIHGGSMNAFAKRPFDSIHGGSMNAFAKRPFDSIHGGSMNAFAKRPFDSIHGGSMNAFAKRPFDSIHGGSMNAFAKRPFDSIHGGSMNAFAKRPFDSIHGGSMNAFAKKSFDSIEGSSLAGFAKRSAEDDDEIEKRNFDSIGDNPGSMSGFAKRSADAKE
>gadilaTolmiei.41715-Lop 33
MRVVFQHIAVIVCCVPFKLAFCDSAQQAADKQAKGSHDELKDNDSKRGFDRISHFSSFPAFKKKDDDGNSGSLEDILSDGIQTKRAFDRIGYYSGFGAQKRYDETKDEFKRRFDRIGYHSGMGLQKRSLSNQEKRAFDRIAYTSGMGFGKRSDEEMDDAIESSPNKRGFDRIAYNSKMGFGKRDDDDVADEETAETKRGFDRIAYNSKMGFGKRDDAVDDSVDGTAEMKRGFDRIAYNSKMGFGKRGFDRIAYNSKMGFGKRAFDRIGYNSKMGFGKRGFDRIAYNSKMGFGKRGFDRIAYNSKMGFGKRRFDRIAYNSKMGFGKRDDNKSRVAEDKRGFDRIAYNSKMGFGKRGFDRINYVSGMGFGKRGSEYSYNPSGFTSMILRELHPTFNRISRGFGHARYIRRPFRGFDRIGYNSAFSRLG
>gadilaTolmiei.48093-Lop 34
MRIALPQFVTIVCCVQIKLALCDTLQKDADEGVANDKVQSDVTGEASKRDFDRIQHFSGFPSFKKRNPYEENNVDSLTNQKRAFDRIGYFTGFGTQKRQDEKFNGEKRRFDRISYHSGLGRQKRSAGTDNKRSFDRIAYNSKMGFGKRGFDRIAYGSSDMGFGKRNSDDTQDIEAEKRGFDRIAYSSNMGFGKRAQGADDLDAEK
>gadilaTolmiei.48094-Lop 35
MRIALPQFVTIVCCVQIKLALCDTLQKDADEGVANDKVQSDVTGEASKRDFDRIQHFSGFPSFKKRNPYEENNVDSLTNQKRAFDRIGYFTGFGTQKRQDEKFNGEKRRFDRISYHSGLGRQKRSAGTDNKRSFDRIAYNSKMGFGKRGFDRIAYGSSDMGFGKRNSDDTQDIEAEKRGFDRIAYSSNMGFGKRDQGADDLDAEKRGFDRIGYNSKMGFGKRGDYNDEENLNEPTGEKRGFDRIAYNSDMGFGKRGFDRIGYSSDMGFGKRGFDRINHSSGMAFGKRSSEYKINPTGFTSMFVRAIHPMFSRDSRGYGHQRYIRRPFRGFDRIGYHSTFSRLG
>gadilaTolmiei.63884-Lop 36
MEYKIVLLLLLPAFIYAEDEKSEKKRSLDSIHGNSAFGSFLKRKFDSIASGAMNGFVKRPLDSIHSGAMNAFVKRPFDSIHGGQMDAFAKRTFDSIDGGAMGNFAKRPFDSIHGGKMAAFAKRPFDSIHGGQMDAFAKRSFDSIHGGHMHSFAKRPFDSIHGGQMDAFAKRPFDSIHGGQMDAFAKRPFDSIHGGQMDAFAKRSFDSIHGGEMDGFAKRPFDSIHGGQMHAFAKRPFDSIHGGQMDGFAKRPFDSIHGGQMDAFAKRPFDSIHGGQMDAFAKRSFDSIHGGEMDGFAKRPFDSIHGGKMAAFAKRPFDSIHGGQMDAFAKRSFDSIHGGEMDGFAKRSVDDAAESQEE
>graptcmeEborea.22398-Lop 37
MTFSPGYLLALLLIVPGLVKGSDESDAEKRRFDSISSSNFGNFAKRKFDSIHGGDFSSFAKRKFDSISSGGLSNFAKRPFDSINGASGLARFNKRPFDSISSGSGGFSSFAKRPFDSIDSGAHGFANFAKRPFDSINDAAGFSSFDKKAFDSISGGALSSFDKRKFDSINGKLGSFDKRPFDSINDGGLGSFAKRPFDSIHGSSDFAGFAKKFDPISHVGGFGSFNKKSFDSIGMHSGMSGFAKRKFDSISHNGDLAGFVKKSFGKKADANEDGNEMKKRPFDSIDGGSMSTFVKRPFDSIDHSSGMNGFVKRSAKE
>gymnomeniaPellucida.44139-Lop 38
MWMYGLSILLMTSLTLVVAEDETTAEKRPFDKIDSMQGYNGFVKRPFDKIDSLRGYSGFVKRPFDKIDSMQGYSGFVKRPFDKIDSMQGYNGFVKRPFDKIDSMQGYNGFVKRPFDKIDSMHGYSGFVKRPFDKIDSMHGYSGFVKRPFDKIDSMQGYNGFVKRPAEKATPDKRPFDRLDAGNGFSGFVKKSTQEKA
>idiosepiusNotoides.202647-Lop 39
IASSGFGGMGKKSFDPIDGSAFGGMGKRTFDSIDGSSFGGMGKRPFDSIADSSFGEMGKRSFDPIDSSTFGSMSKRRVRRGFDRIDSGSGLDGFSDSHRGGNHKRPFHALYRRHLSDLLKRRLRNHMPSVDLDKQTFDSIDNINFARFNGR
>idiosepiusNotoides.203944-Lop 40
MRYLHCACVILLLNTLFISVRSTDKASQKTPTRETGTALSHDGDPNEQENVIPGKRGFDSIDSGVFGTMGKRPFDSISDSSFGGMGKRQFDSIAHGSFHTMGRRGFDPIDSSAFGGMGKKSFDSIASSGFGGMGKRTFDSIDSSAFGGMG
>idiosepiusNotoides.289579-Lop 41
MGKRSFDSIDSSAFGGMGKKSFDSIASSGFGGMGKKSFDSIANSGFGGMGKKSFDPIDGSAFGGMGKRTFDSIDGSSFGGMGKRPFDSIADSSFGEMGKRSFDPIDSSTFGSMSKRRVRRGFDRIDSGSGLDGFFRFS
>idiosepiusNotoides.291272-Lop 42
MRYLHCACVILLLNTLFISVRSTDKASQKTPTRETGTALSHDGDSNEQENVIPGKRGFDSIDSGVFGTMGKRPFDSISDSSFGGMGKRQFDSIAHGSFHTMGRRGFDPIDSSAFGGMGKKSFDSIASSGFGGMGKRTFDSIDSSAFGGMGXKSFXSIDSSAFGGMGKSFDSIANSGFGGMGKKSFDSIANSGFGGMGKKSFDSIANSG
>idiosepiusNotoides.309501-Lop 43
WAKSLLILLQXVVLVVWARXXLTQLPTVVLVVMGKRSFDSIDSSAFGGMGXKSFDSIASSGFGGMGKKSFDPIDGSAFGGMGKRTFDSIDGSSFGG
>laevipilinaHyalina.56003-Lop 44
SHNSGLDGFNKKSFDSIAHNSGLNGFNKKSFDSISHNSGLDGFNKKSFDSIAHNSGLKGFAKKSFDSISHNSGLNGFEKRPFDSISGNTGFGEFNKKSFDSIAHNSGLAGFQKKEHLEKRSLEK
>laevipilinaHyalina.56004-Lop 45
MSTTIFTACALLLALGMSQARHLTMKKRSFDSISHNSGLDGFRKKSFDSIAHNSGLTGFNKKSFDSISHNSGLNGFKRSFDSINGNSEFGGFNKKSFDSISHNSGLDGFNKKSFDSIAHNSGLKGFAKKTFDSISHNSGLDGFNKKSFDSIAHNSGLNGFNKKSFDSISHNSGLDGFNKKSFDSIAHNSGLKGFAKKSFDSISHNSGLNGFEKRPFDSISGNTGFGEFNKKSFDSIAHNSGLAGFQKKEHLEKRSLEK
>leptochitonRugatus.20667-Lop 46
MVHSQGIIVTVLAIAILLTTFRTKGVRSETETSSLDGPKIRLQELSPNTNNGQKKGFGNKRRFDRISHNSNLGALIKRQFDRISHDSDMGSLKRRSFDTIDPSKLIKRPFDRISHNTDLGTLRKRPFDRISHGTDLGSLYKRQFDRVSQVTNFDNLNKRSFDRISSNIDMGNLNKRSLHRIFKSAASGYLNKRSFGHISR
>leptochitonRugatus.3272-Lop 47
SSGINAEWPLRPGAISEHREGICPGSIWSLSLTIVRLPLSVTSRTGIEKISARVCFQSTKLPDVYKIRLKIRHYIFNAMGGGDLVLLCLSGFVLTLAIDATELPDQENAPLEEEVSKYVVDNKRRFDSIAHGGAMSAFNKRPFDSIHHRSDMSSFAKRRFDSIAHGNEFSSFAKKKFDSIAHGNAIKAFAKKNFDSISHNSGMSSFAKRPFDSIDGNSEMSRFAKKNFDSISHGNSGFSSFNKRRFDSIAHGGSLSSFNKRPFDSIEHGNGLSAFAKRPFDSIEGGDVLNGFNKRHFDSISHGGSLSSFNKRPFDTNTDNDETSGSKKRRFDSIGHGAMSAFSKKDIVDKSQADVSEEMPDKRRFDSIGHGALGSFNKRKFDSIGDGSYLSGFVKKST
>leptochitonRugatus.6416-Lop 48
PFDRISHNTDLGNLNKRPIRFDRTFHITDLGTLEKRSFDPISHSTDLSNLNKRPFDRISHDTDLSNLNKRPFDRISHITDLGNLNKRPFDQISHITDLGNLDKRPFDRISHNTDLSNLNKRPFDRISHNTDMGTLDKRPFDRISHSTDLGNLNKRPFDRISHNTDLSNLNKRPFDRISHNTGLGYLNKRLFDSSHRIADLDSSNRRQLSHGYTSHNTNLDEKETRGYKTDRSEHAEDNSHNKDPMALQRRPGDSESPNERVDTFVNLPRATDTEHVLKRKTRSSGLFDLRLNQPYLYKTKFDPSAENVAGRNMEMSPHIRDKGGMFHRVWISRPGWSTPVVSKRQFDSISYQGFGDLSK
>lineusLongissimus.30182-Lop 49
NKRNFDQIGHGGFSAFNKRNFDQIGHGGFSAFNKRNFDKIGSGSLSSFDKRNFDPIGHGGFSSFNKRNFDRNGDGSSSGDFAKRPFDKIGAGAFSSFSKKNFDRIGHGGFSSFNKKNFDHIGHGGFSSFNKKSFDSIGDGPLSGFVKRSADKTKEEKKDAE
>lineusLongissimus.30184-Lop 50
MFGRGALCLLFLGLACAAPAIDKVEKRSVDRNVLEQLIDSDEKNAAERELDTLGGGSIHPETERALLDTLGGGAIHPGREVLSSRELLESLEEADPEERRALLDSLGGGAIHPSRDLDKRTFDQIGHGGFSSFNKRNFDQIGHGGFSAFNKRNFDQIGHGGFSAFNKRNFDQIGHG
>lingulaAnatina.g22204.t1-Lop 51
MKFATGYVTFGMMVVLALADVKSGDDAGSDDVSRELDTLGQGYAPSMYGRQLDNLGQGFVHSMYGRESEDGDEANAEPVDEAEEWGNVAKRPFDKIGSGRMASFVKRPFDRIQSGRMSSFVKRPFDRINAGRLASFVKRPFDKIGSGRLASFVKRPFDRIGAGRIASFAKRPFDRIGAGHMSSFVKRPFDRIQSGAMASFVKRETSKEISQKETAKA
>lingulaAnatina.g27718.t1-Lop 52
MWSERNNLSGDDAASDEVSRELDTLGQGYAPSMYGRQLDNLGQGFVHSMYGRESEDGDEANAEPVDEAEEWGNVAKRPFDKIGSGRMASFVKRPFDRIQSGRMSSFVKRPFDRINAGRLASFVKRPFDKIGSGRLASFVKRPFDRIGAGRIASFAKRPFDRIGAGHMSSFVKRPFDRIQSGAMASFVKRETSKEISQKETAKA
>lottiaCfKogamogai.141410-Lop 53
FSGMGGFKRGYDKINGFSGMGGYKKRGLXAIDGLSGMGGXXTTAMDAIDGYSGMGGYKRGLDTINSFSGMGGYKKRQLDSINGLSGMGGFKRGMDAIDGYSGMGGYKKRRLDSIDGVSGMGGYKKRRLDSIDGVSGMGGYKKRRMDSIDSVSGMGKFGKRTLDEIDSVSGLG
>lottiaCfKogamogai.76984-Lop 54
GNMGGFKKRSYFRNRRSLDSINAFSDMGHFGKRRMDSIDGFSAMGGYKKRALDSINGVSGMGGFKRGMDSISSFSGMGGFKKRGLDSISSFSGMGGFKKRGLDSINSLSGMGGFKRAIDAIDGFSGMGGFKRGYDKINGFSGMGGYKKRGLDAIDGLSGMGGVQTRHGHSQ
>lottiaGigantea.Lotgi1188423-Lop 55
KRPFDTISNGKLSGFAKRPFDTISNGKLSGFAKRPFDTISNGKLSGFAKRPFDAISNGKLSGFAKRPFDTISNGKLSGFAKRPFDTISNGKLSGFAKRPFDTISNGKLSGFAKRPFDAISNGKLSGFAKRPFDTISNGKLSAFAKRPFDTISNGRLSAFAKRPFDTISNGRLSAFAKRPFDTISNGRLSAFAKRPFDTISNGRLSAFAKRPFDTISNGRLSAFAKRNFDAIDGEKRPFDAISNGGLSAFAKRPFDAISNGKLSGFAKRPFDAISNGGLSAFAKRPFDAISNGKLSGFAKRPFDAISNGKLSAFAKRPFDAISNGKLSAFAKR
>lottiaGigantea.Lotgi154854-Lop 56
NKRRYDAIGGTSNMGGFKKRSYFRNRRSLDSINAFSDMGQFGKRRMDSIDGFSAMGGYKKRALDSINGVSGMGGFKRGLDSINSFSGMGGYRKRGLDSISSFSGMGGFKKRGLDSINSLSGMGGFKRGVDAIDGFSGMGGFKRGYDKINGFSGMGGYKKRGLDAIDGLSGMGGFKRGMDAIDGYSGMGGYKRGLDTINSFSGMGGYKKRQLDSINGLSGMGGFKRGMDAIDGFSGMGGYKKRRMDSIDGVSGMGGYKKRRMDSIDGVSGMGGYKKRRMDSIDGVSGMGGYKKRRMDSIDGVSGMGKFGKRTLDEIDSVSGLGDLGKRQFDTIARNSGMGGFGKRQSILYSD
>modiolusPhilippinarum.71211-0.4-Lop 57
MNLFLYSHLQERVLQKRSTDKREKEIVDEKRKFDRIGTHGGMSGFVKRKFDSIGNSRFSSFAKKDMDSDDIAKRKFDSINRYGMSGFVKKDADDLEKRRFDSISRGGMSGFVKKNDDDYEKRRFDSISRGGMSGFVKKDDDEMEKRRFDSIGGSGMRGFVKKDDDEMEKRRFDSIGGSRMRGFVKKDDEMSKRRFDSIGGSGMRGFVKKDDDDFEKRRFDSISNGGMSGFIKKDDGETDKRRFDSISRGGMSGFVKKDEFGDEDELSNDKRQFDRISGSRGFSSFAKRRFDPIGRGSGMSSFTKRRFDGISKSGGFSSFAKRKFDSIHGGFGFSKFAKRNFDSISRGGMRGFVKKDSL
>neomeniomorphaSP.69901-Lop 58
MKLFEIAVMTVVGSILAISAAEPEQTEIEKRPFDSMDSHGFSNFVKKRPFDSMDSHGFSNFVKRPFDSMDSRGFSNFVKKRPFDSMDSHGFSNFVKRPFDSMDSNGFSNFVKKRPFDSMDSHGFSNFVKRPFDSMDSRGFSNFVKKPFDSMDSHGFSNFVKKPFDSMDSHGFSNFVKRKAVDSAKISSIDKN
>octopusBimaculoides.Ocbimv22015715-Lop 59
LLSSERESRPVENEESAPDLKKRYILHSVEYPGLDPEDLIETTSLDKRGFDSIDGTGFRSMGKRPFDSISGSSFSQLGKRKFDSISGGAFSQMGKRPFDSIDGGSFNTMGKRKFDSIASSSFGRMGKRPFDSISDGMFNTMGKRKFDSISDSNFASMGKRQFDAISHSRFYKMGDGAGSRLFRRNFDRISGNEGLSPGFPRLMGSHVKRPFKLYSLKPSKD
>octopusVulgaris.15171-Lop 60
MQSMFRIGFMVLLNLFILTRAEEPTRMLLSSERESRPVENEESAPDLKKRYILHSVEYPGLDPEDLIETTSLDKRGFDSIDGTGFRSMGKRPFDSISGSSFSQLGKRKFDSISGGAFSQMGKRPFDSIDGGSFNTMGKRKFDSIASSSFGGMGKRPFDSISDGMFNTMGKRKFDSISDSNFASMGKRQFDAISHSRFYKMGDGAGSRLFRRNFDRISGNEGLSPGFPRLIGSHVKRPFKLYRPSKN
>patinopectenYessoensis.PY_T21623-Lop 61
MSSDSSAKLPRENKITSDPDITATIFGEPSLCWPLTMADVLLAYVTLRGRTKSDADHELDKRDADQDVSVDELPVDEKRQFDSISGNSGLSGFAKKTFDSISGGHGMPSFAKRTLDSISGNGGISSFAKRKFDSISGNGGMSAFAKRNFDSISGNGGMSTFAKRKFDSISGDGGISSFAKRRFDSISGNGGMSPFAKRKFDSISGNGGMSSFAKRKFDSISGNGGMSSFAKRNFDSISGNGGMSSFAKRRFDSISGNGGMSPFAKRKFDSISGNGGMSSFAKRKFDSISGNGGMSSFAKRNFDSISGNGGMSSFAKRRFDSISGDGGMSTFAKRRFDSISGNGKLSGFAKRPLDSISGNSGISGLMKRRFDSIDGSAGLEGFNKRKFDSISGNGGLRGFSKKNFDSIDGGAAFQGFAKKSEQDSDTDEERNSLSKRRMDSIVGGGGFGRFHKRNFDSIDGDGSIMGFAKKSFDSIDGGSLNAFVKKDDEA
>patinopectenYessoensis.PY_T22559-Lop 62
MCDVGANTDLLNRIQRVMCDVGANSDLLNRIQRVMCDVGANSDLLNRIQRVMCDVGANSDLLNRIQRVMCDVGANSDLLNRIQRVMCDVGANSDLLNRIQRVMCDVGANSDLLNRIQRVMCDVGANSDLLNRIQRVMCDVGANSDLLNRIQRVMCDVGANSDLLNRIQRVMCDVGANSDLLNRIQRVMCDVGANSDLLNRIQRVMCDVGANSDLLNRIQRVMCDVGANSDLLNRIQRVMCDVGANSDLLNRIQRVMCDVGANSDLLNRIQRVMCDVGANSDLLNRIQRVMCDVGANSDLLNRIQRVMCDVGANSDLLNRIQRVMCDVGANSDLLNRIQRVMCDVGANSDLLNRIQRVMCDVGANSDLLNRIQRVMCDVGANSDLLNRIQRVMCDVGANSDLLNRIQRVMCDVGANSDLLNRIQRVMCDVGANSDLLNRIQRVMCDVGANSDLLNRIQRVMCDVGANSDLLNRIQRVMCDVGANSDLLNRIQRVMCDVGANSDLLNRIQRVMCDVGANSGLLNRIQRVMCDVGANSDLLTGYRELCVM
>patinopectenYessoensis.PY_T22560-Lop 63
MCDVGANSDLLNRIQRVMCDVGANSDLLNRIQRVMCDVGANSDLLNRIQRVMCDVGANSDLLNRIQRVMCDVGANSDLLNRIQRVMCDVGANSDLLNRIQRVMCDVGANSDLLNRIQRVMCDVGANSDLLNRIQRVMCDVGANSDLLNRIQRVMCDVGANSDLLNRIQRVMCDVGANSDLLNRIQRVMCDVGANSDLLNRIQRVMCDVGANSDLLNRIQRVMCDVGANSDLLNRIQRVMCDVGANSDLLNRIQRVMCDVGANSDLLNRIQRVMCDVGANSDLLNRIQRVMCDVGANSDLLNRIQRVMCDVGANSDLLNRIQRVMCDVGANSDLLNRIQRVMCDVGANSDLLNRIQRVMCDVGANSDLLNRIQRVMCDVGANSDLLNRIQRVMCDVGANSDLLNRIQRVMCDVGANSDLLNRIQRVMCDVGANSDLLNRIQRVMCDVGANSDLLNRIQRVMCDVGANSDLLNRIQRVMCDVGANSDLLNRIQRVMCDVGANSDLLNRIQRVMCDVGANSDLLNRIQRVMCDVGANSDLLNRIQRVMCDVGANSDLLNRIQRVMCDVGANSDLLNRIQRVMCDVGANSDLLNRIQRVMCDVGANSDLLNRIQRVMCDVGANSDLLNRIQRVMCDVGANSDLLNRIQRVMGDVGANSDLLNRIQRVVGDVGANRDLFTGYRELCVM
>perotrochusLucaya.19977-Lop 64
QKTTALIRAILVKDAEDLLKRHYDSIGYGSSFGHFRKRXFDPIESASAFRSFKRRMADPIEATSTFGGFKKRTFDPIDSGSSFAKFGKRYNLLETYPFSDDSPPNGSGVYSDRLVNLIKRFLRILLDRKFGSYNVS
>phoronisVancouverensis.35823-Lop 65
MRLWEACAFVVVMVACAKALPVKDNGENQGEKGKLNELEKMSVMTKVLEQLSDNENDSDRRRQLDNLGGGNIHLRQLDNLGGGNIHLRQLDSLGGANVHGRRQLDNLGAGIIHGRQLDDLGGANIHGRRQLDNLGAGIIHGRQLDDLGGATIHGRRQLDSLGAGIIHGRELGEADAQRRQLDNLGGGNIFLRQLDSLGGGSIHGRRQLDDLGGANIHGRDIGYDKNDLTGVEEKKAFDRISHGSLASLSKRPWDRIGSGSLNDFKKRPFDRISHGFDSFAKRPFDRISHGFDSFAKRPFDRISHGFDSFAKRPFDRISHGFGSFAKRPFDRIDHGFASFAKRAAESGVPGDKK
>pinctadaFucata.02469_t1-Lop 66
GFNKRPFDSITYGSIGGFKKRTFDPISYYGSMGRFRKRTVDPVSHKSSLGNLNKRRFDSIAYLSSFGGISKRRFDSIAYSSGFGNLKKRPFDSINYASSFGGFG
>rhyssoplaxOlivacea.15134-Lop 67
SSGMGSLYKRGFDRIGHSTGMGSLYKRGFDRIAHFSGMDDVGKRAFDRIGHSTGMGALYKRDDGGSSVELNEVFEGAGGDSAAEQ
>rhyssoplaxOlivacea.5731-Lop 68
IGHGGGISGFAKKDIDDPLDKKSFDSIGHGSGLSSFAKKSFDSIGHGSGLSSFAKKSFDSIGHGSGLSSFAKKSFDSIGHGSGLSSFAKKSFDSIGHGSGLNSFAKKSFDSIGHGSGLSSFAKKSFDSIGHGSGLSSFAKKSFDSIGHGSGLNSFAKKSFDSIGHGSGLNSFAKKSFDSIGHGSGLSSFAKRSFDSIGHGSGLSSFAKRHFDSIGHGAGLSAFNKRSTNLEDSD
>schmitdeaMediterranea.23060-Lop 69
MNNLKRVKSTDLQVLRSILNDEIVIDDNENVIPIDYDGANNKVLESKSCDSEMENKITVKDRKLCKKKMIKTHDKPFMITRIETKHKSDKVTCENASMYSDNAKSSSVQPVYKSVHYSNIVNTEKRLNKKYEDLAKLLNEEILVKTASLCDQSINEARQLIQNSLATSRIVSSFLVDLSESGRKIPTVNMDRVFRNSDRDQRINKSVDRITQNSDLDQRINKPVDRITQNSDLDQRINKPVDRITRNSDQDQRINKSVDRITQNSDLDQRINKPVDRITQNSDLDQRINKPVDRITRNSDQDQRINKSVDRITQNSDLDQRINKPVDRITQNSDQDQRINKSVDRITQNSDQDQRINKSVDRITPNSDRDQRINKSVDRITQNSASNRLDHGESERIFNIDSTVVIHNSKLDESVEDLLLPSSTTISGSGAPRRAATDHVLTSDEPFIRGWLTHKNRQQELERRLKKEQLRIERAISMSAVAVQQQRKVAAEESFRNWIKEKQRQGPTTTKEKEDPSDNESDISPAQAGRQPKPTQMCMKRSRQMLRPKSCATFCINNEAKIKVSGQQMSILSSNFAPESCRCSTKIDYSKYVSKRDATFIRPETAVPQHRKKNFPLITKSAESPFTSQQKAMKKLKKKRKMLPPQTELNNNFPVRNSTKPASIYSDEFSDSEKEAVKMDAGNDLGKEESIAIKNTENEACDSVITVNGVKKVADEISDHFSSFGYDSHSSL
>scutopusVentrolineatus.3594-Lop 70
FEKKPFDSIRGNSGFTSFDKRPFDSLQHGSQFSSFVKKDDADNDSGTDKKSFDSISYRGQLRNFVKKPFDSISANNRLTGFVKKSAATDEETPEE
>scutopusVentrolineatus.5623-Lop 71
MALNKRVFVFLAIFASFAIIKAGEPDSLIKADEGDVGADKRFDSIDHKGSGFSSFVKRPFDSINHGASGLSSFTKKSFDSISHGNSDLRGFVKRPFDSIREPNAFSSFNKRPFDSIRGPSALSSFDKRPFDSISHGSSGLSSFIKRTEEKVEAPGEKRTSDSVSDDSADAGHAVKRPFDSIRGSSFASFEKRPFDSIRHGGAGFTSFEKKPFD
>siphonariaPectinata.32512-Lop 72
GKSGTKSQDGETKEVLGKKKRNVDNDSNRGAQGEPVTVVEPEELESSKRAFDRISGVSSFGGFGKRKMDSIASASSFGGFGKRAFDSIGGGGKFSFFGKRLDPRTINPSWLPVILRLKERQAGVSDKGYDGSISGGVGNLGVLGKRQDEVVDGQKRSLTALGVVV
>siphonariaPectinata.35373-Lop 73
MIFQKWTKRRFDSIGSSSRFGFFGKRNSPYNGEFDDDDAGFEKRKFDRIDGVSNFRGFGKRRFDSIAASSNFGGFGKRDTPSRYREFIGHDIPEVEKRRFDSIGSSSRFGFFGKRNSPYNVEIDDDDAGFEKRKFDRIDGVSNFRGFGKRRFDSIAGATRFGGFGKRKFDRISSSSPFVSFGKRKFDRIHGGSSISSFGIRKRNSDDLDPYVAIELLNLLDDSTIRNTLQGISRFPKVERLVAVSPYSSDRGLLDDLVTADANTDTLQSDTSYSVPVPGSNSIISWHLNQYPYLYQTHGVSSINDDDSDPYDLIIKE
>siphonariaPectinata.35510-Lop 74
MAVDIKMTMSLLVCFLACCTLGQDVAPFQSKTHTDNLEGEKGGSAPLTQLSKRDSIKRLDSIAGSSSFSSFGKRDQAEEQEEDKSEPSERSQKYDSVLSSSGEVGKSGTKSQDGETKEVLGKKRNVDNDSNRGAQGEPVTVVEPEELESSKRAFDRISGVSSFGGFGKRKMDSIASASSFGGFGKRAFDSIGGGGKFSFFGKRLDPRTINPSWLPVILRLKERQAGVSDTGYGGGISGGVGNLGVLGKRQDEVVDGQKRKFDSIGSSSAFRGFGKRRFDSIAGSSAFRSFGKRRLGDNGDDVSEDGGDTVDWLDKKSLTVEAMKVLGIRVIQRMGLRRENLIVFLV
>siphonariaPectinata.37135-Lop 75
RPFDEISGSHGLSGFVKXPXDEISGSHGLSGFVKRPFDEISGSHGLSGFVKRPFDEISGSHGLSGFVKRPFDKISGSHGLSGFVKRPFDKISGSHGLSGF
>siphonariaPectinata.39200-Lop 76
KRNSPYNGEFDDDDAGFEKRKFDRIDGVSNFRGFGKRRFDSIAGATRFGGFGKRKFDRISSSSPFVSFGKRKFDRIHGGSSISSFGIRKRNSDDLDPYVAIELLNLLDDSTIRNTLQGISRFPKVERLVAVSPYSSDRGLRGRFGDS
>solemyaVelum.42860-Lop 77
MKNILFTGWILVVLTSTRHIFAETSNPHSDNGHHVDDEHTLERSFDTLSADHVIQGFAKRPFDRIGSSGGLSGFHKRKFDSIGASAFSDFGKKSLDSIASSGLSGYVKKPFDS
>solemyaVelum.44369-Lop 78
QGFAKRPFDRIGSSGGLSGFHKRKFDSIGASAFSDFGKKSLDSIASSGLSGYVKKPFDSIGSSSMAGFAKRPFDSIGSSSMSGFAKRPFDSIGSSSLSRFAKRPFDSIGSGGLSGFNKRPFDSIGTGGLSGFNKRPYDDMNPLE
>tubalanusPolymorphus.7866-Lop 79
ELSTDIKVIDSLIKEKNQEKEKDDARRYLDTLGGGAIHGGRRELDTHPDRRYLDQLGGAVIHGGRSLDKRPFDSIGHGSFSNFQKRVLAKRPFDAIGHSAFSSFQKRFDPIGHGEFSSFHKRPFDSIGHGSFSNFQKKPFDSIGHGSFSNFQKRPFDSIGHGDFSSFQKRPFDSIAHSDYKRGFDSIGHGEFASFNKRPFDSIGHGDFSSFNKKRGFDSIGHGEFSSFVKRSAGDKQQKENNQ
>wireniaArgentea.49560-Lop 80
MGRMYDVMVALSVCVVFVAAKGEKAVEKRPFDSMDSGRGFSGFVKRPFDSMDSGRGFSGFVKRPFDSMDSGRGLSGFVKRPFDSMDSGRGLSGFVKRPFDSMDSGRGYSGFVKRPFDSMDSGRGYSGFVKRPFDSMDSGRGYSGFVKRPFDSMDSGRGYSGFVKRPFDSMDSGRGFSGFVKRPFDSMDMGRGLAGFVKKSSDKASKA
>wireniaArgentea.50512-Lop 81
MMPRFSAVFLLYLMAAMVAVSLGEKDEKAIADKDGDIDDDSEIEKRDSPWQRRGSSPSLRSWGRGFDRISYASPLSSFHKRQYGRGFDRIGFASPLSGFAKRNYRGFDRIGYASALSNFNKRGYRGFDKISYSSPLSGFLKRDVSDSR
>wireniaArgentea.62012-Lop 82
DSLGNSAFMPDKRGFDSLGHSAFMPQKKGFDSLGNSAFMPDKKRGFDSLGHSAFMPEKKGFDSLGNSAFMPDKRGFDSLGHSAFMPEKKGFDSLGNSAFMPDKKRGFDSLGHSAFMPEKKGFDSLGNSAFMPDKRGFDSLGHSAFMPEKKGFDSLGN
>Panonychus_citri-AZL90163-ecdysis_triggering_hormone
MKFTGNPYLCLLIVVFLVQLINGQFFTKTSKSIPRMGRRSESDPITKSSLLQAIYGQSEGSSGQNLIKDDQEVNQTNNPEYRLTGEQDEEIIKDENDKDEPEYTSIVIRNLKKVLRAYARKHRNDELTI
>Tetranychus_urticae_XP_015790707_LOC107367516_ecdysis_triggering_hormone
MTLCRKGNSCFLLSFLLVIVISIPLINGQFFTKTSKSIPRMGRRSEPLSKASILQAIYGQSEATIGSDGLIKDDQEMNLNNPDNQFKDEDESMFKELQDDKEEPEYTSVVIKNLKKVLRAYARNHRNDGLNSIN
</seq>
<seqgroups>
name=Ecdysis-triggering-hormone-cluster
type=9
size=11
hide=0
color=255;0;0;255
numbers=84;83;8;7;5;4;
name=Remaining-metazoan-cluster
type=0
size=11
hide=0
color=51;153;255;255
numbers=82;81;80;79;78;77;76;75;74;73;72;71;70;69;68;67;66;65;64;63;62;61;60;59;58;57;56;55;54;53;52;51;50;49;48;47;46;45;44;43;42;41;40;39;38;37;36;35;34;33;32;31;30;29;28;27;26;25;24;23;22;21;20;19;18;17;16;15;14;13;12;11;10;9;6;3;2;1;0;
</seqgroups>
<pos>
0 0.351309 2.4638135 0.0
1 2.112051 -0.21381223 0.0
2 -0.17857149 1.8959101 0.0
3 -0.75753486 1.9215366 0.0
4 0.8389675 1.6827497 0.0
5 2.0031977 1.6298785 0.0
6 -1.3314595 1.127621 0.0
7 1.4255685 1.3007401 0.0
8 1.447448 2.042348 0.0
9 -0.32069585 0.4965338 0.0
10 -1.0656654 0.20452493 0.0
11 -0.99654764 -1.8010929 0.0
12 1.4392967 -0.65628755 0.0
13 0.33015493 0.92990834 0.0
14 -0.22581218 -1.2526853 0.0
15 -0.63780916 0.9590531 0.0
16 0.10988927 1.1094093 0.0
17 -0.18605638 -1.5287635 0.0
18 -0.895844 -1.0676013 0.0
19 -0.47938055 -0.72262436 0.0
20 0.5020683 0.7201936 0.0
21 -0.009797305 0.27950335 0.0
22 0.52493525 -0.3143399 0.0
23 0.16136399 -0.9921148 0.0
24 1.2597324 -0.0750831 0.0
25 -0.7645112 -1.296587 0.0
26 -0.13363941 -0.022006646 0.0
27 0.71655667 -0.2674067 0.0
28 -0.776945 0.62244433 0.0
29 -0.6523594 0.41381967 0.0
30 0.15535337 0.69050205 0.0
31 -0.83032256 -0.59578186 0.0
32 0.47884375 0.20355088 0.0
33 -0.70685285 -1.5631737 0.0
34 0.94277304 -1.5214285 0.0
35 -0.3430637 -1.9773427 0.0
36 -0.820108 -1.0533695 0.0
37 -0.37336317 0.520545 0.0
38 0.8041618 -0.922926 0.0
39 0.64428854 -0.46944636 0.0
40 1.0136137 0.1190752 0.0
41 0.98544276 -0.95284486 0.0
42 -0.71070117 -1.1247498 0.0
43 0.74223864 -1.669807 0.0
44 -0.37091392 -0.8859756 0.0
45 -1.3866853 -0.13648415 0.0
46 -0.8156396 0.045706246 0.0
47 -0.3813877 0.1223567 0.0
48 -1.3999388 -0.18358675 0.0
49 -0.059807215 -0.9566655 0.0
50 0.17248797 -0.47623765 0.0
51 0.89020085 0.32723492 0.0
52 -0.75358725 -0.29085082 0.0
53 0.45921868 -0.83086824 0.0
54 0.7304622 -1.2416391 0.0
55 0.11645745 -0.10358393 0.0
56 -0.6732408 -0.023149401 0.0
57 -1.2972229 0.36715132 0.0
58 0.47882232 0.3314251 0.0
59 -0.3168248 -0.80945796 0.0
60 0.9628985 -0.39513177 0.0
61 -1.1500673 -0.4129885 0.0
62 -2.0863695 0.82532173 0.0
63 -2.494146 0.33034885 0.0
64 0.28434998 -1.5413706 0.0
65 -0.73929054 -0.3011809 0.0
66 -0.055481374 -1.6040995 0.0
67 -1.3020406 -1.0523372 0.0
68 -0.067669705 -0.4209736 0.0
69 -1.7920855 0.1960438 0.0
70 -0.39725608 -0.61208504 0.0
71 -0.13120335 0.22474453 0.0
72 -1.2236228 -1.3655342 0.0
73 0.8554807 -0.7255194 0.0
74 0.16684239 -0.58348835 0.0
75 0.39184007 -1.0426276 0.0
76 -1.2955148 -0.7122977 0.0
77 -0.39221507 -0.42390728 0.0
78 0.11487278 0.15681568 0.0
79 0.11446718 -0.59750307 0.0
80 0.20637846 -1.4053534 0.0
81 0.23599094 -2.1707327 0.0
82 -1.8800939 -0.7582474 0.0
83 1.7217984 0.7429729 0.0
84 2.2419252 0.9956271 0.0
</pos>
<hsp>
82 77:3.6086886840418243E-9 
82 78:1.3207440811724916E-15 
82 79:5.911145743528528E-14 
82 65:2.092485133850609E-11 
82 66:2.3194564184185513E-10 
82 67:1.5416804827906358E-10 
82 68:2.3179145389835753E-22 
82 73:1.820390388398877E-8 
82 74:2.0523354775957733E-8 
82 70:2.562741782169463E-8 
82 71:8.011030793377103E-11 
45 82:5.763092159073325E-17 
45 81:8.11288325927891E-15 
45 80:3.499552357583394E-42 
49 9:2.2596878661272853E-26 
45 72:3.253641930278312E-12 
45 71:6.718836350774808E-25 
45 74:1.5145511417644847E-15 
45 73:8.155105334129142E-24 
45 70:7.158797002453744E-17 
45 79:8.155768508079669E-26 
45 76:1.7839213475694676E-15 
45 75:7.388365718327917E-25 
45 78:2.3453036231403495E-36 
45 77:1.5323076242898512E-20 
45 61:1.3462431195702634E-12 
45 60:1.6744700134845368E-13 
45 62:3.0732365099365565E-9 
45 68:1.8121615049627517E-73 
45 65:1.0712690938833256E-20 
45 64:7.576209739814753E-12 
45 67:1.707368967880275E-14 
45 66:2.7772122377699674E-24 
33 81:4.011970744600665E-13 
33 82:9.344755937006924E-14 
69 22:3.029809669076199E-10 
17 29:4.4283212566455286E-21 
57 40:8.159250171319937E-10 
57 41:2.3359362910891528E-9 
57 42:1.8821926741384266E-9 
69 19:1.525675884784579E-8 
17 25:1.520095499633177E-11 
17 26:8.675617820568224E-11 
17 27:5.735882335205974E-21 
17 28:4.870770228033325E-21 
57 47:6.86871366359396E-26 
17 21:2.374491849491975E-28 
36 9:2.102278002520061E-68 
57 48:1.7629982094303335E-8 
17 22:1.4275606011879038E-18 
57 49:5.53799986736521E-23 
17 23:2.296240439986734E-15 
17 24:4.869702421032531E-11 
57 43:1.369818953511506E-8 
57 44:1.1549229612927471E-19 
57 45:1.8505648031478658E-21 
57 46:4.375660410725733E-15 
17 20:8.332757555048591E-11 
29 18:5.785849421625478E-22 
29 17:1.29275624855532E-23 
29 16:1.5100015828668482E-13 
29 15:7.444938846064943E-9 
29 19:5.126604222988252E-25 
29 10:2.5808863803101416E-22 
29 14:1.8509146709144446E-38 
69 39:1.0378561796759289E-8 
29 13:1.439680210646915E-13 
69 38:2.571020403651878E-9 
29 12:1.7428997115664853E-22 
29 11:2.7137875239942514E-11 
57 50:2.5799290403872935E-11 
57 51:9.252326635276433E-12 
57 52:6.399739151579459E-12 
57 53:1.5404867696796871E-9 
70 18:3.5539657802241526E-8 
17 36:9.144573530446319E-71 
70 17:5.059226960231669E-12 
17 37:3.2113353366230164E-17 
17 38:1.1199379666944715E-26 
70 19:2.208015562482039E-15 
17 39:3.200343205732491E-10 
57 58:6.364204080730376E-29 
70 14:4.317013727700776E-18 
17 32:2.764483231661357E-47 
57 59:1.06138780202047E-14 
70 13:3.457446338174503E-8 
17 33:1.60636488347085E-8 
70 16:3.294537657227491E-8 
17 34:2.3278600896455385E-8 
70 15:4.734420938612198E-9 
17 35:4.766030923690743E-11 
57 54:2.3514214028339633E-12 
70 10:5.330669584632049E-11 
57 55:2.8258726263899022E-24 
57 56:2.5447255565134734E-28 
70 12:2.396301699935893E-16 
17 30:2.0654842065063365E-18 
17 31:8.193314523180206E-20 
70 30:1.1911543647898842E-8 
82 18:4.4627572562283086E-29 
69 41:2.637464907045118E-9 
69 47:2.056264783252647E-13 
23 9:5.978745615710079E-11 
69 46:4.686644781926299E-18 
82 15:3.6504078519795745E-9 
82 17:3.1864458297411407E-10 
82 10:2.2228596060746734E-17 
82 12:1.7424177111656388E-12 
69 48:7.196929504609059E-29 
57 61:2.831133806397418E-10 
57 64:6.917346419965958E-10 
70 29:3.1076497115193315E-13 
70 28:3.4738488405508767E-13 
57 60:1.851592722771183E-17 
70 25:2.037231690872516E-8 
70 24:1.314825253664036E-10 
70 27:3.883922452859385E-13 
70 26:5.85604704113889E-19 
57 65:2.090164025023764E-29 
70 21:1.0254824590490085E-10 
57 66:1.2956374206954483E-11 
70 20:6.563487852863806E-9 
57 67:5.187838495037248E-8 
70 23:2.3420264385348277E-10 
57 68:4.758422309171696E-11 
70 22:9.646694077856621E-10 
70 41:3.5442779140968675E-10 
70 40:7.212237769967061E-15 
57 72:3.278063311006477E-8 
17 18:3.569333336683316E-23 
57 73:2.3979762141609743E-11 
17 19:7.00468830085525E-29 
57 74:2.29932908902005E-10 
57 75:1.0652231580343523E-15 
17 14:9.043571550606514E-20 
70 39:2.8842927249817628E-11 
17 15:1.345593851441665E-21 
57 70:1.612148241483741E-11 
17 16:1.0669150678874004E-30 
57 71:2.5000386851471142E-14 
70 36:1.1659427017706745E-10 
17 10:1.442117323095786E-16 
70 35:5.314631827928465E-8 
17 11:4.357751776328352E-9 
70 38:1.3929803037336694E-11 
17 12:2.0619290373154576E-17 
70 37:4.0937949024029E-8 
17 13:6.379958393214275E-31 
57 76:2.9383745606472578E-9 
70 32:2.8624466697614786E-10 
57 77:4.0377235448858234E-8 
70 31:1.2489333952295687E-20 
57 78:8.346209960872737E-25 
70 34:3.360733470389283E-10 
57 79:1.833460441673851E-25 
70 33:3.5755023542675244E-10 
70 50:1.471162986051241E-11 
70 52:2.9770818135596966E-8 
70 51:3.492251917678007E-8 
69 63:1.471942215443111E-16 
69 62:8.711342485133851E-16 
82 36:4.219388995733581E-8 
82 37:9.240665826646329E-11 
82 39:1.5376682803899462E-10 
82 32:1.6928786170612552E-12 
82 33:6.060249353405399E-14 
82 34:6.437871653734775E-10 
82 35:3.612529566505294E-14 
82 40:7.83628445741318E-9 
82 41:6.392775825098923E-12 
82 42:9.07675133187435E-19 
57 80:2.3742180073833366E-27 
57 81:1.8123494042487343E-8 
57 82:1.1959844817295576E-15 
70 47:7.706357627605721E-16 
70 46:6.032174989499746E-9 
70 49:1.0749054977120498E-14 
70 48:2.381535026637487E-11 
70 42:4.2217985277538295E-10 
70 45:2.6359893450051947E-17 
70 44:2.118542343656741E-10 
70 61:2.693994959877976E-12 
70 60:8.495313570749607E-10 
82 29:6.3398877025443776E-9 
69 75:3.165146893030042E-8 
82 25:4.602675906890377E-8 
82 26:9.966288657514866E-9 
82 27:8.111777969361363E-9 
10 9:1.3416523873652052E-45 
82 28:6.232619316046599E-9 
82 22:3.3502442690717775E-19 
10 6:1.118047320181301E-10 
82 23:4.23319959325331E-9 
82 24:4.369675265822225E-9 
82 31:1.0809348542122599E-8 
70 58:7.156310100139266E-18 
70 57:4.278041205208126E-12 
70 59:1.0497490991887171E-9 
70 54:9.34627627826779E-12 
70 53:2.8235183588655307E-10 
70 56:1.2980635320644605E-8 
70 55:1.2234840948780864E-19 
70 72:1.622007427548246E-8 
70 71:2.925243716426819E-12 
70 74:1.683168645135619E-8 
69 80:5.864778831487499E-9 
70 73:1.746849923734996E-11 
67 6:5.1975374140637085E-9 
67 9:2.6718449499303668E-11 
82 58:7.322545703738091E-13 
82 59:1.2623571412781571E-11 
82 54:1.0075380772376594E-10 
82 55:1.8170192541503637E-10 
82 56:3.6398191745694896E-14 
82 57:5.244948825076817E-16 
82 61:4.980021884740367E-9 
82 60:1.4397893317417157E-11 
70 69:3.804728430267259E-10 
70 68:8.531401286557463E-17 
70 65:8.81838981364812E-10 
70 64:6.631242124809338E-9 
70 67:3.4262605831509607E-10 
70 66:7.047383778765169E-10 
70 82:1.550705174967394E-8 
70 81:1.9012810310144348E-8 
70 80:7.281815770276544E-12 
82 47:5.284628733116697E-15 
82 48:1.2512379247076509E-12 
82 49:1.1060801998364171E-16 
82 43:2.5848641598691334E-9 
82 44:4.576403165550324E-10 
82 45:3.5069909587284744E-17 
82 50:1.3042144704556005E-13 
82 51:2.586052346530495E-8 
82 52:1.7726529168600925E-8 
70 79:4.64275924575016E-14 
70 76:1.149015186683467E-9 
70 75:1.5600006631739506E-22 
70 78:3.073557044012645E-9 
70 77:1.7554546057430864E-9 
54 6:4.5259522072639656E-8 
54 9:2.8037944602869335E-19 
21 14:9.199628403163724E-46 
21 13:0.0 
21 12:1.1893705466166848E-17 
21 10:5.814523180205622E-25 
41 9:6.925304507372285E-11 
57 14:6.637763335322855E-18 
57 15:2.6322700444326548E-8 
57 16:9.51925415036364E-20 
57 17:2.7681322810973316E-25 
57 10:5.645102460375357E-32 
57 11:4.866740721091142E-8 
57 12:4.293996065167894E-23 
57 13:7.890222605389394E-20 
57 18:1.3205893405840353E-27 
57 19:4.797671154143732E-25 
57 20:1.7198753232973008E-18 
57 25:1.4512290823883104E-10 
57 26:8.248999712624621E-10 
57 27:2.237145478258947E-22 
57 28:1.497413621592944E-22 
57 21:4.736791785485333E-22 
57 22:6.137895970112961E-11 
57 23:5.074562857837611E-14 
57 24:1.0766352764330084E-9 
57 29:2.6324579437186377E-22 
69 10:1.197294250281849E-15 
69 14:3.5726672856290206E-15 
69 18:2.33781528394898E-10 
69 15:4.7651756305678974E-8 
57 30:3.1773548201693303E-18 
57 31:8.957103698300065E-25 
57 36:1.6969626633065852E-29 
57 37:1.2178858014457192E-19 
57 38:6.522978977385768E-23 
57 39:2.2434732630368943E-8 
57 32:1.9580542476291532E-24 
57 33:3.147097508676526E-23 
57 34:3.334643101885625E-11 
57 35:9.836693414682671E-13 
45 50:2.576281583659394E-10 
45 52:1.3574894444812875E-15 
45 51:8.238444193912063E-16 
21 80:1.2587937047124206E-18 
73 82:3.675569776952495E-8 
73 81:8.080443000198953E-11 
45 58:3.740450295112408E-8 
73 80:1.906459314278135E-16 
45 57:1.3336483409598338E-21 
2 3:9.287910917258777E-97 
45 59:1.783937926918231E-8 
45 54:3.270807082697791E-36 
45 53:8.159747551782832E-16 
45 56:9.241107942613347E-9 
45 55:4.139791542321551E-41 
33 72:7.590223410349436E-9 
33 73:2.10269413987518E-14 
33 70:9.111502919509965E-10 
33 71:1.194354692823332E-10 
33 78:1.522642533390953E-15 
33 79:8.204589308865059E-14 
33 76:2.8618044179572477E-13 
33 77:2.4265600032159835E-9 
73 79:9.860291354422265E-18 
33 74:2.6760122810367526E-11 
73 78:5.883402966598138E-12 
45 41:4.4531080752481373E-10 
45 40:1.5816864513561906E-16 
45 47:3.04446581338285E-35 
45 46:1.3983520127329399E-32 
45 49:4.1137343325154187E-25 
45 48:9.842219864270398E-10 
45 43:2.9478855803877354E-11 
45 42:2.9929371974268854E-34 
45 44:1.5202599641886067E-50 
33 61:2.9894701667286414E-24 
33 60:2.4590841482166366E-8 
45 39:1.6993887746755974E-12 
33 67:7.813740540486216E-11 
33 68:1.613211410711235E-10 
33 65:3.7186378802649165E-12 
33 66:8.551815020652645E-12 
21 61:1.2926777333346734E-33 
21 60:8.827466257298774E-10 
45 30:1.437683754448792E-13 
33 49:6.6432356310865E-9 
45 36:3.205705506554369E-13 
45 35:8.704655481132702E-9 
21 68:2.2088404369717496E-8 
45 38:1.0554966067599532E-11 
45 37:5.3222528019099404E-49 
21 66:2.0425546214686996E-10 
45 32:1.8111777969361365E-42 
21 65:1.3684449212586556E-17 
45 31:2.378827066339501E-26 
45 34:9.104494108804739E-9 
45 33:2.657470654552689E-14 
33 50:2.756443273067144E-8 
33 51:1.9869972513391556E-9 
45 29:2.5434157879611823E-13 
45 28:2.806369785794814E-13 
21 59:8.924825130900576E-10 
33 58:5.942817050742188E-9 
33 59:2.356571535531592E-8 
33 56:2.285433605016934E-22 
33 57:2.3664330472448066E-11 
33 54:5.147897550827613E-15 
33 55:8.902495402148679E-32 
33 52:1.578105685255721E-9 
33 53:1.2141311065998008E-10 
72 9:7.342054070782766E-9 
21 71:1.7533485171301367E-17 
21 70:3.1162691074640966E-10 
33 38:3.0998971136548647E-10 
33 39:3.1363533009055E-9 
45 25:5.7042354709640336E-15 
45 24:9.267745429626192E-9 
21 79:1.9438986764218165E-22 
45 27:3.525885889868913E-13 
21 78:1.4236599650261802E-18 
45 26:3.1552545482680107E-21 
21 77:8.866692461533822E-11 
45 21:1.986200455379446E-19 
45 20:4.162665517165152E-9 
21 75:1.4417341688190306E-14 
45 23:1.4797345093618056E-12 
45 22:5.61083847293145E-19 
21 73:9.300222103856166E-10 
33 40:1.2016032179934274E-8 
45 18:8.368757875190663E-18 
45 17:8.335378119680792E-31 
45 19:3.6448979817406105E-8 
33 47:1.4726880094067513E-16 
33 48:7.947624694732823E-26 
33 45:2.493599439212888E-14 
33 46:1.2266558545973489E-17 
33 43:2.1526392420329035E-8 
33 44:1.6860013014682976E-13 
33 41:2.0396809643930334E-13 
33 42:2.6301907982673888E-8 
33 29:2.6361579550365316E-10 
33 27:1.2866226395184064E-8 
33 28:1.0418341658040462E-8 
45 14:6.124798284590048E-60 
21 47:1.1411496387043607E-8 
45 13:1.164632933218383E-13 
45 16:2.967405000331587E-14 
21 45:7.457909560515762E-20 
45 15:3.10967239206844E-17 
21 44:2.3944347155362152E-8 
45 10:2.6799854101730884E-64 
45 12:5.547781683135487E-37 
45 11:1.8159913345270466E-10 
19 9:9.386557440479181E-28 
21 38:6.820805654100882E-22 
21 37:1.6705495060450438E-9 
33 36:1.2909723827422288E-27 
33 37:1.6851910243912243E-15 
33 34:3.2360205219943118E-9 
33 35:9.263319950152257E-96 
33 32:8.210336623016392E-32 
33 30:6.36083208546476E-9 
33 31:8.803095132810066E-9 
21 50:6.05616162326764E-13 
33 18:1.853939077213752E-12 
33 19:1.1906142277117274E-10 
33 17:1.4528896113685016E-8 
21 58:1.6745412198627176E-21 
21 57:3.8197340783694966E-22 
21 55:3.3868011517240686E-24 
21 52:1.8191536938584765E-26 
21 51:1.1670910676060017E-26 
21 49:1.323801166798991E-21 
33 25:1.4430814900053264E-16 
33 26:8.609319568254223E-9 
33 23:3.0200220093866515E-13 
33 24:3.0720713194577046E-8 
33 22:1.3758033677376562E-26 
33 20:3.8561651407495254E-10 
21 25:6.108515572394801E-13 
21 24:1.8127939609861008E-8 
21 23:2.9001983608534416E-9 
21 22:8.682778408691196E-22 
21 20:2.3375645709174598E-9 
21 19:2.0994090630433253E-19 
21 18:1.6597395304664183E-27 
21 17:4.482214104097364E-28 
21 16:0.0 
21 15:8.567329628252415E-17 
33 15:3.511640352552184E-20 
33 12:2.0109506748540243E-20 
33 10:8.917319075806761E-23 
33 11:3.002004336552667E-11 
21 36:7.082104308412812E-16 
21 32:5.1397319678803654E-51 
21 31:7.514032240233963E-16 
21 30:4.421349105052109E-15 
21 29:4.311333577882073E-15 
21 28:5.9160590635458236E-15 
21 27:1.4927439373687226E-17 
21 26:1.0000954745083064E-19 
26 14:9.120893339899299E-36 
26 15:2.666307799764831E-8 
26 12:2.6048335226073586E-17 
26 13:6.094571269207963E-14 
26 18:4.295976000723596E-15 
26 19:7.130281247801574E-35 
26 16:6.387872727455454E-14 
26 17:3.0944827040390744E-11 
26 10:3.735785604454137E-21 
26 11:7.330118187391334E-10 
14 36:7.428262213199601E-105 
14 35:2.2015479432780922E-8 
14 34:1.3869148417635649E-8 
14 39:2.994821764167914E-12 
14 38:3.843885360240395E-51 
14 37:1.6661275288182265E-56 
14 32:1.7480189039526448E-102 
14 31:5.574266605026984E-38 
14 30:9.55332376913259E-31 
26 25:2.997761374028924E-10 
26 23:2.7498825412299126E-16 
26 24:6.342679366451263E-11 
26 29:1.5702258977116268E-88 
26 27:1.4957746248856818E-101 
26 28:7.019700411042883E-101 
26 21:3.307406560606213E-20 
26 22:1.9932910314261881E-10 
26 20:8.234582123152065E-14 
14 47:4.814490517873833E-54 
14 46:5.2298360350944186E-14 
14 45:4.669205953589339E-60 
14 44:2.6234070832035214E-17 
14 49:5.214415645759424E-22 
14 48:4.2224543481101075E-34 
14 42:2.493850687918957E-16 
14 41:2.3105396319708955E-12 
14 40:2.118243294172035E-13 
14 12:3.62467086419505E-55 
14 18:1.6693717777353448E-20 
14 17:3.9365961327799165E-21 
14 15:3.585821533019105E-33 
14 10:2.6379606645025774E-63 
14 19:1.100127006220918E-62 
14 25:5.480990522898807E-9 
14 24:4.5427336361717736E-9 
14 23:1.900869194898646E-15 
14 22:1.0775711536335588E-19 
14 29:3.327977548415626E-38 
14 28:1.3100264564887491E-40 
14 27:1.7354250625609278E-40 
14 26:1.238574465091505E-35 
51 10:7.984448570860137E-35 
14 21:4.03134830105625E-62 
51 14:6.436213718858456E-11 
51 15:1.232801688882994E-12 
51 12:6.061133585339434E-16 
51 13:2.021122090324292E-18 
51 18:4.3219212149346775E-14 
51 19:3.0039403585560487E-32 
51 16:1.0496330437473749E-18 
51 17:4.821208302937861E-24 
51 21:2.859661339169264E-25 
51 22:1.0460187457170016E-11 
51 20:2.360976634171143E-29 
51 25:3.2960574308641156E-11 
51 26:4.300948338749254E-23 
51 23:1.7919954904171364E-8 
51 24:3.342424342905144E-11 
51 29:3.0629462608042088E-22 
51 27:5.957678449057188E-23 
51 28:3.939944072330172E-23 
51 32:4.3660001768463865E-45 
51 33:1.7810641731326128E-9 
51 30:5.390675774255587E-22 
51 31:8.494208280832062E-30 
51 36:3.4961812233348804E-46 
51 37:4.702268054910803E-16 
51 34:1.3564615248579703E-8 
51 35:7.847226827596879E-14 
51 38:4.027477507350178E-29 
7 83:4.214571419957187E-17 
51 39:4.541636271193934E-13 
51 40:2.9520193646793553E-9 
37 9:1.95220173751575E-64 
51 43:1.0321141985542808E-8 
75 10:7.927194553131285E-21 
51 44:3.1384320357229704E-12 
51 41:3.2869553683931293E-19 
75 12:1.6850365850962709E-18 
51 42:2.9531854455423655E-9 
75 13:9.161692862037714E-11 
51 47:4.941231735084113E-25 
51 48:8.757764661670757E-29 
51 45:8.50780334681787E-12 
51 46:1.229198443751796E-23 
51 49:9.151082078829277E-13 
51 50:2.880037358799213E-18 
7 84:2.16612187572234E-16 
51 54:9.13544222649601E-11 
51 55:1.5846209960872738E-47 
51 52:1.3977772619758164E-148 
38 81:1.5076762384773524E-10 
38 80:2.553114706987643E-89 
38 70:2.888597829210602E-11 
38 79:2.5605146229856094E-11 
24 9:2.7768949177411733E-10 
38 72:3.055701085394699E-13 
38 71:1.4658023299511462E-25 
38 74:4.3728419214359927E-13 
38 73:6.126732541945753E-12 
38 76:4.8400369166832466E-17 
38 75:2.3606284678471164E-20 
38 78:1.3060492517187258E-27 
38 77:5.234934898423856E-17 
26 78:2.9791689697798053E-26 
26 79:7.810945398631198E-26 
26 72:3.471566183934153E-9 
26 73:1.1555147834738652E-13 
26 70:5.885186878787574E-19 
26 71:1.6290526416288957E-17 
26 76:4.770396369958695E-10 
26 77:7.904409917288925E-17 
26 74:3.5957772629970958E-9 
26 75:1.0052052450679879E-22 
38 69:6.795819793531843E-10 
38 68:9.782976324689967E-38 
38 61:9.467305524239007E-12 
38 60:1.6121924530804432E-10 
38 65:4.95640736565201E-31 
38 64:2.2962563830492736E-12 
38 67:9.321904635585914E-10 
38 66:4.3208546101642464E-18 
26 82:6.060527069535592E-9 
38 58:2.1185312907575654E-58 
38 57:1.099990052390742E-24 
38 59:2.0535457700554857E-10 
26 80:5.154367205008894E-24 
38 50:2.1018690452505693E-12 
38 52:5.064747883369808E-33 
38 51:8.79937882706634E-33 
38 54:5.869476313637066E-24 
38 53:1.941812012290824E-31 
38 56:1.727988151292084E-28 
38 55:2.5003702721223776E-28 
26 58:2.4007818859732873E-28 
26 59:7.570783041717335E-18 
26 56:1.566070872235008E-19 
26 57:2.199861436338603E-10 
68 6:4.387310166456661E-13 
26 50:2.6481519401425082E-17 
26 51:1.8922639267157772E-23 
26 54:1.99676768539642E-11 
26 55:3.801361516738189E-30 
26 52:1.710425816307046E-28 
26 53:1.9654401123584214E-10 
38 47:4.382457943718637E-14 
38 46:6.654176890598404E-19 
14 79:4.68333869330573E-21 
38 49:1.0660576519220993E-21 
14 78:2.4225494457453543E-17 
38 48:6.718062647832526E-31 
14 77:2.683116338200858E-17 
14 72:2.2826604474236957E-11 
14 71:2.5254609157512836E-30 
38 41:2.9260671574153902E-8 
14 70:1.7820788066691458E-19 
38 40:5.985034374516435E-20 
14 76:2.2627929559912765E-17 
38 42:2.4611490593982805E-15 
14 75:1.1626439655085777E-41 
38 45:8.05944249176559E-12 
14 74:1.213041315337226E-10 
38 44:2.8291553374450117E-28 
14 73:1.5363607127423293E-19 
26 68:3.91100017084912E-13 
26 61:2.279639181733214E-18 
26 60:7.184519562224254E-19 
26 65:2.0627455956101827E-16 
26 66:2.7439530717666806E-15 
26 64:1.5505154367205007E-12 
38 36:1.9402203948095586E-32 
38 35:1.1134027455401551E-8 
38 37:1.89927492981409E-14 
38 39:4.81437761124743E-15 
68 9:3.746313858124986E-8 
38 30:9.636304352631694E-24 
14 81:1.3900491693717776E-9 
14 80:4.562425253509944E-13 
38 32:3.110390830514844E-8 
38 31:2.343839113999602E-8 
38 34:1.47515308265358E-8 
38 33:2.5225258085195746E-10 
26 36:1.536068636121524E-12 
26 37:6.087096620202406E-11 
26 34:1.0133708280152358E-8 
26 35:5.22028858426379E-9 
26 38:7.475999467352743E-9 
26 39:8.959905731485483E-10 
26 32:1.510610860979066E-28 
26 33:3.3952179833773854E-9 
26 30:6.500494959950957E-36 
26 31:4.475053515974393E-84 
38 25:1.571280146782501E-10 
14 58:5.727873782700019E-44 
38 24:3.5973870946349227E-9 
14 57:2.757212722229481E-18 
38 27:2.165627694144174E-8 
14 56:1.1837080289036512E-90 
38 26:1.5426199792205496E-8 
14 55:6.428826266544727E-47 
38 29:2.151844728872383E-8 
38 28:2.086660255985145E-8 
14 59:1.6729991809292183E-21 
38 21:1.4377113866967305E-20 
14 54:5.8518650191451505E-31 
38 20:3.704340473506201E-21 
14 53:7.917600474357556E-42 
38 23:7.221245882795057E-10 
14 52:7.002270032059335E-11 
38 22:1.9501956363154055E-24 
14 51:6.430930474458057E-11 
26 47:5.536516486940093E-21 
26 48:5.537207420881782E-13 
26 45:1.1675935650181401E-21 
26 46:4.0749399515592496E-10 
55 9:7.615944912350509E-62 
26 49:3.070369109474086E-16 
26 40:9.466328904656142E-15 
26 43:2.997902701426088E-8 
26 44:2.007137975739425E-22 
26 41:6.987854637548616E-19 
26 42:3.966400510537371E-14 
38 14:4.908266463293322E-51 
14 69:2.0259502226063536E-16 
38 13:9.49598779759931E-21 
14 68:1.3536997628212214E-50 
38 16:6.435274222428544E-21 
14 67:1.2976116298001064E-8 
38 15:5.427155867984172E-13 
14 66:4.168561500658271E-9 
38 18:7.261588964785464E-23 
38 17:8.039105157282756E-16 
38 19:1.7869719477418926E-9 
14 61:1.8385092660522798E-14 
14 60:5.399334693426329E-23 
38 10:9.582974114110131E-36 
14 65:1.3991883410550436E-33 
14 64:1.7649656291770096E-8 
38 12:1.4346607865243054E-27 
38 11:2.279715719433207E-9 
78 18:6.151877887569909E-18 
78 17:6.8778323054137095E-22 
54 49:3.764755620399231E-11 
42 60:1.5379611822180957E-32 
54 48:1.3006167517739904E-27 
78 19:5.158520679974357E-35 
30 79:2.7057601278353415E-22 
42 65:2.3077237659438073E-12 
66 32:1.429244865928333E-17 
42 66:2.6894080067201624E-9 
66 33:3.673784733735659E-12 
42 67:3.7089219002144266E-9 
66 30:1.3041315737117845E-16 
42 68:7.599033976612066E-15 
66 31:1.1748679178548532E-10 
42 61:6.229800826756858E-12 
66 36:1.5348663704489688E-14 
66 37:5.710480358998165E-12 
66 34:2.110429515661958E-9 
42 64:1.5384751420297545E-9 
66 35:5.066969516104074E-8 
66 29:5.454180206468157E-12 
66 27:5.633386387249375E-12 
30 81:2.40340743495171E-8 
66 28:5.0472732497734155E-12 
30 80:3.886786076801705E-15 
42 58:9.134392201074342E-29 
42 59:1.3306972168799877E-31 
29 82:3.2127486105946555E-9 
29 80:7.385110247932223E-23 
78 21:7.101266662245507E-19 
54 53:5.615204368105754E-52 
78 20:2.0523299511461856E-13 
54 52:5.1594104383579816E-11 
78 23:6.147069876428587E-12 
54 51:7.198919026460642E-11 
78 22:1.6741329000596856E-11 
54 58:8.068063753122444E-16 
78 25:2.571948847182616E-9 
54 57:1.1231624555120808E-12 
78 24:1.8448228220262173E-11 
54 56:1.8443641267104362E-37 
78 27:2.219306098989765E-26 
54 55:4.742765877489666E-9 
78 26:4.493462210137719E-26 
54 59:1.641023940579614E-9 
66 40:5.6518999933682604E-11 
30 68:3.350903992844437E-15 
42 54:1.6730994539867805E-10 
66 43:4.582250149214138E-12 
42 55:2.627124919866481E-19 
66 44:1.2910007294913456E-22 
42 56:1.672016269867586E-10 
66 41:2.637685965028627E-23 
42 57:1.0935627915202156E-9 
66 42:1.3447012401352875E-9 
42 50:8.068008488626566E-13 
66 47:1.9479684771315518E-17 
42 51:2.8307027433295752E-9 
66 48:1.7997104140416032E-9 
42 52:9.215465216526295E-17 
66 45:1.11949289298583E-24 
42 53:2.511533700289586E-11 
66 46:1.4719422154431106E-17 
66 38:2.281058646683025E-18 
30 70:7.267965538727475E-9 
66 39:5.949886155138493E-9 
42 47:2.203439662223401E-12 
54 61:8.524659018060438E-11 
42 48:7.562006764374296E-23 
54 60:1.6415544797400358E-9 
42 49:2.4355229126599906E-8 
78 10:1.9623704047571676E-32 
30 76:8.560231852305961E-11 
54 64:1.345762318456131E-10 
30 75:3.017512662934786E-28 
78 12:8.551130711585649E-18 
30 78:1.7214776187652633E-24 
30 77:2.956980568425073E-20 
78 14:1.8419435417910117E-17 
30 72:4.5770604906384733E-10 
54 68:1.427830094833875E-8 
78 13:1.6074452328845857E-19 
30 71:7.190078439846035E-19 
54 67:2.473660941264894E-10 
78 16:1.5920319649844154E-19 
30 74:7.327794136860195E-10 
54 66:2.1275615093839113E-19 
78 15:3.8134104825695786E-8 
30 73:5.3375903239098315E-11 
78 39:1.7150673121559785E-18 
17 80:5.990554304895331E-28 
17 81:1.5008749736188858E-8 
17 82:5.432436710450941E-10 
42 9:1.995081459866923E-15 
66 50:2.8797831421181776E-9 
30 58:2.9010149191481666E-28 
66 51:7.462475407299334E-12 
30 57:1.5349474387706903E-18 
30 59:1.9353216737183804E-15 
42 43:2.8466631297389306E-15 
66 54:1.2939573800207793E-19 
29 65:1.4856744269017015E-17 
42 44:9.015628799434092E-23 
66 55:3.024067687954551E-9 
29 64:2.80790528928776E-10 
42 45:2.4129086809470126E-34 
66 52:6.785264274819285E-12 
42 46:3.947332935428963E-22 
66 53:1.3268010699206403E-19 
66 58:4.7573612308508526E-9 
42 40:1.8412969471892477E-30 
66 59:1.7524150584698367E-11 
29 68:7.782491482668864E-15 
42 41:1.7616000176846387E-23 
66 56:7.055894511130269E-21 
29 67:2.324458810287127E-9 
66 57:3.763865862015607E-12 
29 66:4.1724558556023434E-12 
66 49:6.758184671839423E-11 
42 36:1.8714492561398855E-8 
54 72:1.6364148816234498E-11 
29 61:3.10905198838226E-25 
42 37:8.316367133099012E-12 
54 71:6.1677387978866855E-9 
29 60:3.6887078781544273E-19 
42 38:2.5985697548466963E-15 
54 70:1.6823286247982844E-11 
78 41:7.973119349205297E-9 
42 39:1.836698941132259E-25 
78 40:4.643450051948626E-10 
54 76:2.145953533611866E-9 
78 43:1.0966299710414042E-14 
30 65:1.9317665045275017E-17 
54 75:4.784424254481951E-18 
78 42:6.176083736764154E-24 
30 64:1.1649931409103243E-8 
54 74:8.092877511771339E-10 
78 45:1.3090059022481597E-36 
30 67:1.6914691014341276E-9 
54 73:1.181289652275792E-16 
78 44:4.5800340429294604E-20 
30 66:7.268687878757424E-17 
78 47:9.719753741406372E-11 
30 61:3.735440137483292E-17 
54 79:3.6292415500585805E-11 
78 46:7.359849238455247E-14 
30 60:2.2838947066922605E-15 
54 78:1.3219764794305546E-20 
78 49:8.981420076486061E-12 
54 77:3.0893958485310695E-9 
78 48:3.629462608042089E-21 
78 29:4.3889073103875144E-30 
78 28:3.819705108649999E-30 
66 61:4.8343115149103605E-8 
30 47:5.4853245630785E-20 
30 46:4.4173605318432606E-9 
30 49:3.604570967709516E-20 
66 60:1.6869542631032117E-11 
30 48:1.5215747263901589E-13 
42 32:1.5787961182218095E-25 
66 65:4.86455777350399E-19 
29 76:1.753138096338804E-10 
42 33:2.2598149744678028E-8 
29 75:4.7077726299709557E-23 
42 34:2.2054347105245708E-11 
29 74:3.649858546978483E-11 
42 35:1.2509947609257908E-11 
66 64:2.2820810398567544E-17 
29 73:1.2271238053124026E-12 
29 79:5.048026190165121E-16 
42 30:2.219665318212967E-15 
66 67:9.108915268474921E-9 
29 78:2.42487663688532E-30 
42 31:3.1678051152817385E-16 
66 68:5.231613502221633E-12 
29 77:9.722979457905792E-18 
42 29:2.0142029754404582E-15 
42 25:5.364403032915533E-10 
29 72:9.890593750942183E-9 
42 26:8.641377633353229E-14 
54 82:1.0973870946349226E-10 
29 71:2.900455890777163E-18 
42 27:1.8860556624002475E-15 
54 81:1.2352554324999446E-9 
78 30:4.276571169617791E-24 
29 70:2.6025817060792136E-13 
42 28:1.3104483055905564E-15 
54 80:1.3978104206733427E-21 
78 32:2.6922320224594913E-24 
30 54:5.32534194948896E-10 
78 31:9.359373963790703E-28 
30 53:2.0195276775574606E-13 
78 34:2.5572208590313238E-8 
30 56:3.697878455925952E-14 
78 33:9.056966642350289E-16 
30 55:8.481622413394572E-28 
78 36:6.183599708203462E-26 
30 50:2.8540659578103174E-19 
78 35:7.787541172049429E-9 
78 38:8.976777858832372E-31 
30 52:9.006261117755244E-23 
78 37:7.217432632579526E-19 
30 51:1.4399628654412431E-22 
30 39:1.4323751545179543E-9 
29 49:2.154275499231179E-19 
17 60:2.8468205732490474E-15 
29 48:9.687867451232626E-12 
66 72:3.4276974600437697E-10 
30 36:1.3971657889711868E-26 
66 73:2.577922939186949E-15 
66 70:7.715034153458452E-10 
30 38:2.835382475905249E-24 
66 71:2.0399893892167913E-12 
30 37:2.0259596444328312E-21 
66 76:5.903961359064483E-11 
29 43:1.3870467473342513E-8 
42 22:2.6794217123151406E-9 
66 77:2.6643897694365233E-12 
29 42:7.704321728993096E-16 
42 23:4.371211618807613E-10 
66 74:3.0052114419612265E-15 
29 41:6.941970342602735E-12 
42 24:5.912693149413092E-9 
66 75:4.5783982138514934E-15 
29 40:4.704820457674644E-16 
29 47:2.7085678321256643E-19 
29 46:2.2956280212656906E-11 
66 78:2.981552711276168E-10 
29 45:7.843199451272826E-14 
42 20:7.10364303556823E-24 
66 79:1.374533015009837E-8 
29 44:2.129078394621268E-23 
42 18:1.6953820987244957E-16 
42 19:1.922220748502332E-18 
42 14:3.34938766938568E-16 
78 61:1.7486073347038928E-23 
42 15:3.891891593164887E-14 
78 60:4.559088798991975E-8 
42 17:9.21878108627893E-13 
78 65:1.5741539005681188E-19 
17 65:6.586893108750489E-14 
30 43:6.063761896626233E-9 
78 64:7.41118995512523E-12 
17 66:8.245197380983487E-11 
30 42:6.185743143422811E-16 
78 67:1.6221732210358778E-10 
17 67:2.1057122649568355E-9 
30 45:3.2300847713134276E-14 
78 66:4.1283075800782543E-10 
17 68:2.7962944584585393E-17 
30 44:8.23960709727345E-22 
17 61:5.5042310282102045E-11 
78 68:3.8968377655459025E-37 
30 41:7.327668512507161E-15 
17 64:1.3936106197803083E-9 
30 40:2.650224741967579E-15 
30 29:1.5709262534797944E-16 
66 80:1.8617779693613635E-13 
30 28:4.904249118117042E-16 
17 70:8.097525953991338E-16 
17 71:4.9520491844467E-20 
29 59:3.0722377717254756E-18 
30 25:6.121863159904726E-10 
30 24:2.1279603378792598E-11 
66 81:2.1859705550765966E-8 
30 27:5.111372270182809E-16 
66 82:1.536457987930234E-10 
30 26:5.544399415093013E-60 
42 10:3.4053761301589405E-15 
29 54:4.1711996120719976E-19 
29 53:7.632024913821693E-15 
42 12:9.024084267303314E-11 
29 52:4.267522084761264E-23 
29 51:1.122987497864386E-22 
29 58:1.3593874054048622E-10 
29 57:2.0861462719716993E-19 
29 56:2.3916772609871057E-18 
29 55:1.1413223721897833E-32 
78 50:4.755852510113403E-18 
29 50:7.295257429424239E-17 
78 52:9.182803899462829E-20 
78 51:1.4583803081548292E-19 
78 54:1.1132480049516987E-20 
17 76:3.8155884747193553E-10 
30 32:8.649079675989668E-26 
78 53:3.8308409045692684E-14 
17 77:1.9360722792277618E-11 
30 31:2.3532644744379566E-15 
78 56:2.2087174215796804E-8 
17 78:6.903121011426791E-23 
78 55:2.374218007383337E-47 
17 79:3.521972955589279E-28 
30 33:3.118489517903983E-8 
78 58:2.6933152065786854E-36 
17 72:1.5521705375717316E-9 
78 57:3.3571246988084974E-25 
17 73:3.3441516838688284E-12 
17 74:5.958017597459373E-11 
78 59:4.459640338660831E-8 
17 75:5.2217018582354296E-21 
30 18:1.387027903681296E-15 
29 28:2.3875787664693525E-102 
30 17:4.473012120237581E-19 
29 27:2.8146575982633693E-102 
29 26:3.0603851140166626E-16 
30 19:1.1761611458950985E-15 
30 14:7.480616162326764E-31 
30 13:8.381060118790389E-13 
30 16:8.884436901399957E-13 
30 15:1.8602328573007848E-8 
29 21:1.1881645528275531E-15 
29 20:3.4995804146608645E-9 
3 2:1.3335904445092107E-96 
29 25:5.805729475493201E-13 
29 24:3.5446795574002795E-11 
29 23:3.909335648171412E-11 
29 22:8.891471865169894E-12 
78 81:9.890189446691868E-13 
78 80:7.977816831354863E-9 
17 47:5.692322090791232E-16 
78 82:1.2113866967305525E-15 
17 48:1.1738245329286556E-15 
17 49:2.3906659849451774E-27 
17 43:2.6835811483070863E-9 
30 21:8.877496155894797E-16 
17 44:1.041510683094982E-12 
30 20:2.0175051254736036E-9 
17 45:8.647540777664996E-31 
30 23:2.483213445825754E-11 
17 46:1.267458644462981E-16 
30 22:8.875015074922364E-12 
17 40:4.41136196898586E-9 
17 41:1.249353034581872E-11 
17 42:1.634423082721124E-12 
29 39:5.063446579500115E-10 
29 38:8.690410088138047E-9 
29 37:2.8994351929087564E-11 
29 32:1.707778283066842E-24 
29 31:3.1454139573681195E-86 
29 30:1.6889409113293066E-23 
29 36:1.2723705566666332E-27 
29 35:4.180118941137453E-9 
29 34:6.353765715606565E-9 
29 33:8.66343225832387E-11 
78 70:4.658863319848796E-9 
78 72:6.971947741892698E-10 
17 58:2.5653466478397635E-22 
78 71:2.2669827795830845E-26 
17 59:2.0217072600826107E-15 
78 74:3.9874549594358596E-14 
78 73:2.6725965470742975E-12 
78 76:1.5305391604217788E-12 
17 54:3.02433720591339E-12 
30 10:5.462052651678844E-9 
78 75:1.0632723213298849E-28 
17 55:1.8691459051485885E-27 
17 56:4.592104006914365E-22 
30 12:1.5759198215129191E-24 
78 77:2.889001260030506E-19 
17 57:7.905634754731012E-23 
30 11:1.665194767996945E-9 
17 50:2.4553122770167735E-14 
78 79:2.7892377920728606E-11 
17 51:5.946805623951037E-24 
17 52:2.8208917067827104E-24 
17 53:2.428862069485342E-8 
73 9:7.741505846983664E-12 
60 9:1.2905530870747397E-19 
54 10:1.488366823617835E-14 
54 14:6.065167893538476E-31 
54 12:3.587748966553927E-15 
54 11:1.0283783186329775E-8 
54 18:4.2667009306541107E-10 
54 17:1.062763887967814E-12 
54 15:1.487598647125141E-9 
54 19:4.187225059133011E-28 
54 21:1.7064294714503613E-14 
54 25:5.965249684992374E-13 
54 24:7.11010898158587E-9 
54 23:5.571269093883326E-9 
54 22:6.351327453190972E-25 
54 29:8.965227579194022E-19 
42 80:1.5630844220439024E-11 
54 28:9.872007427548245E-19 
54 27:1.175602935650021E-18 
42 82:1.6294460286933262E-21 
54 26:3.576403165550324E-11 
66 10:1.813836019187833E-20 
66 11:2.0561929394080066E-11 
66 14:2.0396412228927646E-9 
66 15:8.008322833079117E-10 
66 12:2.447349514777726E-14 
54 32:2.6075668147755156E-21 
54 31:1.8395450626699383E-11 
54 30:1.5709927714039394E-9 
4 83:2.2790801533622104E-10 
4 84:1.874808422861622E-8 
54 36:1.8908913057895084E-20 
54 35:6.355361761390013E-12 
54 34:6.658929637243849E-10 
54 33:3.636210402988704E-15 
54 39:2.0552037049318035E-9 
42 70:9.24348431593607E-10 
54 38:5.094833874925393E-24 
42 71:1.3607224174901077E-12 
54 37:1.2277394610606362E-9 
42 76:1.0828248999712626E-11 
66 21:1.0505780666268762E-9 
42 77:3.992782456838429E-13 
66 22:2.7400579171916796E-10 
42 78:8.921015982492208E-24 
42 79:2.3617116519663106E-22 
66 20:4.422756814112342E-9 
42 72:1.3563731016645668E-13 
66 25:2.509002586378407E-10 
42 73:2.0950383535601386E-23 
66 26:2.989052103366713E-15 
42 74:1.9993312995998852E-14 
66 23:2.299577779251498E-9 
42 75:3.6925470300859914E-11 
66 24:6.620244490129762E-9 
66 18:8.998054689745121E-11 
66 19:3.336538674094215E-13 
66 17:3.203649667307735E-11 
54 43:2.2340506664898202E-9 
54 42:1.3754780378893383E-10 
54 41:5.316549505935407E-17 
54 40:1.346629971041404E-12 
54 47:1.174248955501028E-16 
54 46:6.958463204898645E-15 
54 45:2.1678603797776157E-36 
54 44:6.218029489135E-23 
47 75:5.722859606074673E-10 
72 31:7.046223224351748E-10 
47 76:1.9436136348564228E-9 
72 32:2.8394455865773593E-10 
47 73:9.675763202688065E-12 
47 74:1.7995611999027344E-9 
72 30:1.9147324093109624E-11 
47 71:8.456462630147887E-10 
47 72:2.5168059331962776E-9 
47 70:3.2285573755996197E-15 
60 49:2.2526250635541705E-20 
60 48:3.747562835731812E-8 
60 47:1.5939109578442425E-23 
47 79:7.507626500431062E-45 
60 46:6.872803236288878E-9 
60 45:1.0015031942878617E-16 
47 77:6.904801379401818E-14 
60 44:3.986935473174613E-12 
47 78:7.792625505670138E-24 
60 43:2.6874461171165196E-19 
59 64:3.300638857572341E-11 
60 53:2.0681742821141985E-13 
60 52:2.0436589517430423E-17 
59 66:3.7238875256979906E-11 
60 51:2.107964719145832E-17 
59 65:4.4725943364944625E-23 
60 50:9.52693591529058E-15 
59 60:2.9324059950925126E-159 
59 61:2.4565289475429407E-13 
72 28:1.9380927117182837E-10 
72 29:1.600802440480138E-10 
72 26:1.3744335389172578E-10 
72 27:2.1931328337422908E-10 
59 68:4.3192464133342176E-14 
72 24:1.2895583261489488E-9 
59 67:1.3968543448946659E-11 
72 25:3.5715730486106506E-10 
72 22:4.319146937241639E-14 
72 23:7.723600150319429E-13 
47 64:2.5267590689037734E-9 
72 42:9.125218294758716E-11 
47 65:1.431190176183213E-14 
72 43:3.497452306740058E-10 
72 40:1.807745871742158E-10 
72 41:1.9360423989212372E-8 
47 60:2.578762959524283E-23 
47 61:5.439115104892013E-8 
60 59:3.26412560514623E-159 
60 58:3.470234542520503E-11 
47 68:3.0591053783407385E-28 
60 57:1.2723268563344165E-17 
47 69:1.2195105776245108E-13 
60 56:8.91206313416009E-16 
47 66:7.454738377876517E-17 
60 55:8.356378628114155E-33 
47 67:3.9777726197581624E-8 
60 54:2.3615348055795033E-9 
59 75:7.755985144903508E-13 
60 64:4.0684837632911115E-11 
59 74:1.3819660897053298E-13 
59 77:1.909172801025709E-9 
59 76:4.124124057740345E-10 
60 61:3.1441684903950304E-13 
35 82:7.89232265623273E-14 
59 71:2.244915666379291E-19 
35 81:1.1067433737869442E-13 
59 70:4.4271006034882955E-11 
59 73:4.431328337422906E-13 
59 72:1.0587019475208348E-11 
72 39:2.2981630081570398E-9 
72 37:2.687296902977651E-8 
72 38:1.3282489997126245E-13 
59 79:7.244180648584125E-10 
72 35:3.1737902601852465E-10 
59 78:2.166721931162544E-26 
72 36:4.4370868978933175E-10 
72 33:3.4372526913809495E-10 
72 34:3.7184992373499568E-9 
47 53:1.693652320003537E-16 
72 53:2.6340771934478416E-11 
47 54:2.7330503791144416E-16 
72 54:3.486559674602649E-11 
47 51:9.062714149921524E-25 
72 51:3.732149567831642E-10 
47 52:7.2582730950328275E-25 
72 52:4.8934113668015114E-8 
47 50:2.17149678360634E-14 
72 50:1.984360147666733E-11 
47 59:1.1448758759422597E-23 
59 80:5.494617238101555E-15 
23 80:2.248845512195612E-9 
23 81:5.943884857742983E-10 
47 57:7.636171717841589E-26 
60 68:6.8161018635188E-14 
23 82:1.4579585540134468E-14 
47 58:1.4434754736167297E-24 
60 67:2.2878672325751046E-11 
47 55:1.5324015739328428E-60 
60 66:3.990301080973539E-11 
47 56:9.483663815018679E-38 
60 65:4.161737073634414E-23 
35 75:2.3747485465437583E-8 
60 75:6.366746247540729E-9 
35 74:7.489057629816301E-10 
60 74:2.4078188208767158E-14 
35 73:1.8674481066383713E-16 
60 73:4.779903618719191E-13 
35 72:5.4554623427725094E-9 
60 72:4.845729159758605E-12 
35 71:7.576154475318876E-11 
59 82:1.7769469681897564E-11 
60 71:2.0105776245109092E-19 
35 70:7.53702721223777E-9 
60 70:3.2903154497424676E-11 
72 48:6.822236222561178E-12 
72 49:5.82753056126622E-11 
35 79:7.146473019873112E-16 
72 46:1.0059740920043327E-10 
35 78:1.854947277670933E-8 
72 47:8.840329818511396E-10 
35 77:1.7927857727081813E-8 
72 44:3.825369719477419E-11 
35 76:3.1910493622477176E-11 
72 45:1.323628887857285E-12 
47 42:4.216194707871875E-12 
72 64:4.209844817295577E-12 
47 43:1.837306850586909E-9 
72 65:5.910593098569754E-11 
47 40:2.2916307447443464E-12 
47 41:2.0173806839534012E-11 
72 60:5.0592932776267215E-12 
72 61:3.936097663417114E-11 
47 48:6.363430377788094E-15 
47 49:7.887404116099653E-38 
47 46:7.286347458938479E-16 
60 79:8.068671662577094E-10 
60 78:3.407205384972478E-27 
47 44:3.2815891858434467E-12 
60 77:1.4470952980966905E-9 
47 45:4.696498441541216E-35 
60 76:4.1250525012710834E-10 
35 64:3.722345646263015E-8 
35 61:1.744534341357738E-14 
35 60:1.85286380617636E-11 
60 82:2.255974092004333E-11 
60 80:1.5020116276499327E-19 
72 59:9.635530649689413E-12 
35 68:7.963834913897915E-17 
72 57:4.821893582686739E-10 
35 67:4.4479187390852626E-9 
72 58:1.0775581935141588E-8 
35 66:9.856975484669628E-13 
72 55:1.2956982116409135E-8 
35 65:7.968753454030992E-12 
72 56:5.2916031124964076E-8 
47 31:1.0750602383005062E-17 
72 75:7.812962840152972E-12 
23 64:4.348863853351155E-9 
47 32:2.105599398722285E-33 
72 76:3.867271260251564E-15 
23 65:2.4531986472769666E-8 
72 73:5.610727943939696E-10 
23 66:1.2942543189652574E-9 
47 30:3.7663140791829696E-19 
72 74:4.572822026217477E-15 
23 67:1.1512466960795153E-10 
72 71:1.940004863275637E-9 
23 68:3.483783152266766E-12 
72 70:1.8898523332670158E-8 
47 39:1.297079824037845E-8 
47 37:2.3482658001193712E-43 
47 38:8.853924884497204E-14 
47 35:3.706119990273448E-22 
23 60:2.98110986603419E-9 
47 36:6.527621195039459E-62 
23 61:1.601873812849864E-12 
47 33:2.421126511483962E-16 
47 34:1.7570351703251762E-13 
35 53:3.3609987399694936E-8 
35 52:1.4510798682494418E-13 
35 51:1.2403618719190043E-13 
35 50:3.3146981453235182E-9 
35 59:1.6064173132612684E-11 
11 80:1.0869176054993317E-8 
35 58:1.459126378849172E-10 
38 9:4.739986073347039E-9 
35 57:9.424530804430001E-13 
72 68:1.01930388840993E-8 
35 56:3.7301379401817094E-11 
11 81:1.2874768851190418E-11 
35 55:1.0395030616530716E-19 
72 66:5.911311537016159E-11 
35 54:1.2747916528505428E-11 
72 67:2.1846773658730685E-12 
47 20:1.4935064217344211E-19 
23 75:1.104322859612273E-10 
47 21:1.5732365099365563E-8 
23 76:9.001550204516447E-9 
23 77:2.6402187622483746E-8 
23 78:2.4986683818578335E-12 
23 79:2.8608088449594486E-9 
72 80:5.4556005040122026E-8 
72 81:3.580161151269978E-10 
47 28:3.490610562150452E-22 
47 29:1.7512323982580632E-21 
47 26:3.0277096182328627E-9 
47 27:3.9595298096690762E-22 
23 70:1.443021818437635E-10 
47 24:2.2652198421646E-8 
23 71:2.722006497291539E-13 
47 25:4.906940115392268E-30 
23 72:1.492455001356743E-11 
47 22:2.4114662776046158E-32 
23 73:2.631864742771575E-10 
47 23:2.104720693237836E-21 
23 74:4.954907138478237E-10 
35 42:2.0629407343546214E-11 
35 41:1.5224318588765834E-9 
35 40:2.7330835378119682E-11 
47 19:1.505255653557928E-28 
35 49:6.4037734597785E-10 
35 48:5.086389459955346E-27 
35 47:3.193967327630037E-22 
35 46:5.078619271835003E-13 
72 79:1.2054402369741583E-10 
35 45:1.1572440701195924E-8 
35 44:1.0466929725667043E-8 
72 77:8.096193381523974E-15 
35 43:4.4271171828370586E-8 
72 78:3.6845557839821386E-9 
23 42:1.230107383696974E-10 
47 10:3.0406359838185557E-85 
23 44:1.638499592977096E-13 
23 45:2.34090617870818E-13 
23 46:2.189789503834055E-11 
23 47:1.3802222043556474E-21 
23 48:4.3402585851682864E-14 
35 29:7.086068925879258E-9 
23 49:1.512881521160166E-19 
47 17:8.464144395074828E-16 
47 18:3.0916451135132743E-11 
47 15:3.741649534672945E-23 
47 16:7.374107478391583E-13 
47 13:6.93873377987046E-13 
47 14:3.1046101642460817E-52 
47 11:8.048058005614872E-10 
23 40:5.0522974181682966E-11 
47 12:5.446857660764418E-46 
23 41:5.588242314302082E-10 
35 31:1.3059276698277957E-8 
11 64:1.1786987578263971E-8 
11 66:1.9325296724721868E-11 
11 68:5.452002703436077E-10 
11 67:1.9046850346220717E-8 
84 83:7.319948272431859E-56 
35 39:2.6612728518690453E-11 
23 39:2.436723013376481E-10 
35 38:1.9385624599332407E-8 
35 37:6.95188672988925E-13 
35 36:1.1983774344010435E-9 
35 34:2.333322280434158E-10 
35 33:1.918180913853704E-133 
35 32:3.511240798461436E-8 
11 61:1.3350099996985015E-9 
23 53:2.293925811282072E-8 
23 54:1.9070593348944256E-9 
23 55:2.607057073656071E-16 
23 56:2.450714425695708E-10 
23 57:8.296986020521994E-15 
23 58:1.8559459262534796E-12 
35 19:2.7644350863231427E-9 
23 59:4.761948132217119E-9 
35 18:8.722119061829917E-15 
23 50:3.0320788066691455E-23 
23 51:4.833711043888124E-9 
23 52:2.303058701747686E-9 
35 20:1.6376085947343989E-15 
11 74:1.2267029637297368E-8 
11 76:1.9733418841642965E-10 
35 28:1.8466078652430532E-8 
35 27:2.0244103278289894E-8 
35 26:1.875483564338926E-8 
35 25:1.5782711055109754E-12 
35 24:1.573219930587793E-8 
11 71:3.4924198265378935E-11 
35 23:6.131319495103566E-12 
35 22:5.0406028251210296E-8 
11 73:2.3141670351647687E-8 
11 72:5.644679054902868E-9 
12 9:7.671942051998433E-26 
59 10:1.3320954086256825E-24 
59 17:1.6692530450737227E-15 
59 16:1.6845005194862611E-10 
59 19:3.339550589119526E-16 
59 18:3.752392952671486E-10 
59 13:1.669490682405995E-10 
59 12:2.477877622300329E-15 
59 15:2.469814532351836E-9 
59 14:7.1619470787187476E-9 
59 20:1.35767734376727E-19 
59 22:8.097630258416782E-11 
59 21:6.832183831819086E-10 
59 28:8.957490549771205E-18 
59 27:9.996463072263855E-18 
59 29:8.533998717863697E-18 
59 24:1.387100161372328E-8 
59 23:1.210242721665893E-9 
59 26:1.752492428764065E-17 
59 25:1.2212735150429957E-14 
56 6:8.00804651059973E-13 
60 19:1.7347138404403473E-20 
56 9:3.529505714348874E-19 
60 18:3.251403718195283E-12 
60 17:2.6164146605654663E-15 
60 16:7.480602161947079E-14 
60 15:2.2090711143532947E-9 
60 14:7.936478988438667E-9 
60 13:8.566162654464267E-14 
60 12:3.5228795012931894E-15 
60 10:1.1515849857417601E-24 
59 31:2.9004244313283375E-15 
60 20:3.048958816897672E-19 
59 30:7.378639167053519E-15 
59 33:2.1512755045648475E-8 
59 32:6.754979331078542E-37 
59 39:1.3078564007339126E-27 
59 38:2.3037226164422926E-10 
59 35:1.0350376903861883E-11 
59 34:4.5919380153414235E-12 
59 37:5.686992948250327E-17 
59 36:1.545825319981431E-31 
72 10:3.695851846939452E-10 
60 29:1.1405486659150697E-18 
60 28:8.299898313327585E-19 
60 27:1.1185147114088024E-18 
60 26:1.8512113977496298E-18 
60 25:2.898390697880054E-15 
60 24:1.4505382761898446E-8 
60 23:3.734420938612198E-10 
60 22:1.8521508941795434E-14 
60 21:7.522105798350907E-10 
59 42:1.4138647567256892E-31 
60 31:4.269337047107456E-15 
59 41:4.807137962287508E-22 
60 30:9.692674138426509E-15 
59 44:2.1234664102394057E-13 
59 43:3.340970886663572E-19 
59 40:4.943818113491169E-14 
59 49:1.3627119393416894E-23 
59 46:5.22624731967195E-9 
59 45:1.5281019961535912E-8 
59 48:5.146351437982183E-8 
59 47:6.3572407542498396E-24 
72 20:2.235835709706656E-8 
47 82:1.339672171010456E-14 
47 80:5.631120542918408E-45 
47 81:1.0843833587550014E-10 
60 39:1.6817207153436346E-28 
60 38:2.0131916351659042E-10 
60 37:6.259533125538829E-17 
60 36:2.0806972168799875E-31 
60 35:1.3288790149656254E-11 
60 34:2.482420363861441E-8 
60 33:2.4987952339898754E-8 
60 32:3.167943276521432E-36 
59 53:2.345801003603245E-14 
60 42:1.8189369321573048E-32 
59 52:8.185666600349271E-18 
60 41:6.049970157172226E-22 
59 55:3.604118310232774E-32 
60 40:2.709717708955059E-37 
59 54:2.1208579260339987E-9 
59 51:9.75479143179256E-18 
72 19:4.8315703959148484E-17 
59 50:4.1566472135641185E-15 
72 17:4.192558082985167E-8 
72 18:3.6892808983796448E-9 
72 15:6.0935185799235145E-9 
59 57:8.094811769127041E-12 
59 56:5.3398711231956135E-15 
72 14:1.3133994296704024E-11 
72 11:2.3527698565333685E-8 
59 58:5.0342860932422576E-11 
72 12:8.530295996639918E-13 
43 9:3.4332404889802595E-9 
1 48:3.6236030571942554E-13 
30 9:6.987603388842546E-16 
4 5:1.2967919308965557E-8 
4 7:4.106597288523964E-9 
4 8:1.565700280393556E-8 
74 9:1.2716415765855383E-12 
51 58:1.381717399473882E-23 
23 20:3.874192235409988E-11 
51 59:9.578276631960562E-18 
75 26:5.490803987886022E-26 
23 21:5.880318935107484E-10 
51 56:7.676791122311382E-11 
75 27:1.8384950372482702E-25 
23 22:1.8058940433956765E-15 
51 57:5.6082410416252185E-12 
75 28:1.2095408625682516E-25 
75 29:4.7005548555386074E-26 
23 24:8.515446770449132E-11 
23 25:1.0776653718983347E-9 
23 26:1.685941629900606E-16 
23 27:4.19896259409264E-10 
11 38:1.131124815332201E-9 
11 44:2.4552840115373404E-11 
11 46:2.88201109514286E-11 
11 45:6.880037536556688E-11 
11 48:1.3568592153000413E-10 
11 47:1.9765390239490267E-10 
35 17:6.107500497380463E-11 
51 61:2.5733967769746E-22 
23 17:2.0593600192959006E-15 
23 18:7.369250173361606E-12 
35 15:9.581758295200832E-10 
75 30:5.205722085903132E-28 
23 19:6.538684763273469E-11 
35 14:3.812028870172646E-13 
51 60:1.859462386984106E-17 
75 31:9.057574551804939E-27 
51 65:2.3221975374140637E-18 
75 32:4.382258991533479E-19 
35 12:6.521210513517696E-9 
51 66:1.557077171342043E-11 
75 33:9.149203085969449E-10 
35 11:1.3557265070628024E-9 
75 34:5.389780489422375E-9 
35 10:5.384381148175166E-13 
51 64:1.150452063576276E-8 
75 35:6.923480779008334E-9 
75 14:7.12386984105931E-42 
23 31:4.3458174627900665E-10 
75 15:1.5373422198642703E-8 
23 32:7.957454800357778E-11 
75 16:1.7291708115038574E-13 
23 33:1.0566892455503854E-13 
51 68:1.998121007140173E-34 
75 17:1.950853283816345E-21 
23 34:2.036351919037617E-9 
75 18:1.804319472997767E-17 
23 35:1.0463220958162066E-12 
75 19:1.1140217078939807E-53 
23 36:1.6810893892646453E-9 
23 37:3.901798186989337E-11 
23 38:2.1456011376541412E-10 
11 49:3.451026602212999E-11 
23 30:2.5075594454438558E-11 
11 53:2.04480957860567E-11 
63 48:1.0060956738952627E-11 
11 54:5.878340351547189E-9 
11 57:1.3287758911791604E-8 
11 56:2.906410485111002E-11 
51 72:3.337577646616708E-8 
23 28:3.9596482015617616E-10 
51 73:3.793603687247165E-16 
23 29:2.876147578464971E-11 
51 70:6.353924884497204E-13 
51 71:7.501492141388685E-26 
75 20:1.2851150606804164E-12 
51 76:1.1447819262992684E-15 
75 21:1.3453754669849902E-9 
51 77:1.5214315715012049E-18 
75 22:1.936186086610518E-8 
51 74:3.44695161040741E-8 
75 23:7.963282268939142E-18 
51 75:6.715244158542786E-27 
75 24:5.131783716868935E-10 
61 9:1.6773327143709796E-9 
75 47:2.074330746954926E-12 
75 48:8.361739284214249E-26 
51 78:2.197697681101753E-19 
75 49:2.622858500784756E-17 
51 79:6.901209187169794E-10 
11 17:5.1467669316503024E-9 
63 62:0.0 
11 18:1.9859168819030583E-9 
61 6:1.851758516258815E-11 
11 22:1.0481844768499443E-8 
11 24:1.4253715968362763E-10 
51 80:2.0575911311537016E-39 
11 23:7.782020391344986E-9 
11 26:7.504641819844628E-10 
11 25:2.8947085766258302E-8 
75 50:1.6217974224639123E-13 
75 51:1.1194044697924267E-12 
75 52:8.727369188938258E-13 
51 82:3.5743528527532775E-8 
75 53:6.704909697813736E-11 
75 54:2.797908791476004E-18 
75 55:5.269729425028185E-28 
75 56:2.324236797311935E-16 
75 57:2.9754901960784315E-16 
75 36:1.3358920794924509E-20 
75 37:7.5529986515463E-15 
23 10:9.159993919781314E-27 
75 38:1.1982890112076398E-20 
23 11:4.660161000170849E-9 
75 39:7.934655260074716E-14 
23 12:1.099429791061576E-9 
23 13:9.228616222626454E-12 
23 14:1.750657015366371E-15 
23 15:5.167934635136629E-9 
23 16:4.228829784026612E-11 
11 28:8.702155965146779E-12 
11 27:1.2215178185582345E-10 
11 29:3.334070329537803E-11 
63 69:1.0259522072639654E-16 
11 31:6.538967418067797E-9 
11 30:2.807977523290755E-9 
11 33:1.0451757735947661E-9 
11 32:2.3186455433504517E-9 
11 35:3.85073188748078E-9 
11 34:7.204399616091977E-11 
11 37:4.5319299418108E-9 
11 36:1.550559405244063E-8 
75 40:2.664699250613436E-11 
75 41:1.94561420960718E-13 
75 42:1.7752614010654994E-11 
75 44:7.830702743329576E-30 
75 45:2.86370670026748E-25 
75 46:2.3929968830824323E-13 
75 69:4.323971527731724E-9 
75 70:1.6421071246988085E-22 
75 71:1.4551473351460089E-18 
75 72:8.220649026239583E-11 
75 73:2.9463050158056455E-13 
75 74:1.3231094015960387E-8 
75 76:1.2568693768375444E-16 
75 77:9.061553595508102E-22 
75 78:7.383834029665981E-29 
75 79:4.2592181179123284E-13 
75 58:7.826447377147026E-23 
75 59:3.509488913942127E-13 
11 10:1.1466425635407978E-9 
11 12:6.867506507341487E-11 
11 15:2.9145163964905577E-9 
75 60:2.5880971328779537E-9 
75 61:4.708220041116785E-21 
75 64:8.139907597762893E-11 
75 65:1.417186152927913E-30 
75 66:4.402308950637752E-15 
75 67:4.9924840285606915E-11 
75 68:8.976998916815882E-22 
75 80:9.120741870592656E-36 
75 81:4.7851869045250576E-12 
39 9:1.8763291111258483E-20 
26 9:6.292712280031758E-10 
9 19:1.893130734751716E-27 
9 17:2.695688195330794E-27 
9 18:7.839493532858305E-13 
9 12:2.8568768027094664E-19 
9 10:1.4774617348220656E-45 
9 15:5.064608604765685E-15 
9 16:4.148335979819704E-34 
9 13:5.04987914937238E-34 
9 14:4.192430127734842E-56 
9 30:2.4593573811844867E-15 
9 28:5.512208174627901E-9 
9 29:3.802680572445052E-9 
9 22:3.2141618845662945E-18 
9 23:4.7750130649327156E-12 
9 20:1.046523094781062E-43 
9 21:1.5209654482779415E-39 
9 26:1.3446956373174677E-9 
9 27:3.4127425806257095E-9 
9 24:1.812555274715335E-9 
28 38:9.51064289518909E-9 
28 39:3.8860323306834966E-10 
28 36:2.829453006442017E-27 
28 37:4.463904354642573E-11 
68 53:1.663245794371864E-17 
9 40:4.69561847381486E-16 
68 52:1.3461270641289212E-34 
9 41:1.0238133523612353E-10 
68 51:2.1546576917125363E-34 
68 50:3.547295355571767E-23 
68 57:3.110252669275151E-11 
81 24:2.8414903729248183E-13 
28 30:7.596755876707235E-16 
68 56:7.023509516546191E-31 
28 31:7.601906475181652E-86 
68 55:4.393549528041205E-59 
68 54:1.953870725291244E-8 
81 27:1.62228927647722E-8 
41 12:2.256338837677123E-8 
28 34:4.3514391525883645E-9 
28 35:4.833993698682452E-9 
41 10:4.773327143709794E-9 
68 59:4.5733194066803724E-14 
81 22:1.004515109313173E-11 
28 32:6.310833592956997E-31 
68 58:4.854212259875766E-22 
81 23:1.7928465636536465E-9 
28 33:3.864079474990703E-9 
56 71:9.376340164025023E-11 
56 72:1.6741550058580367E-11 
16 59:4.0401105996804116E-14 
56 73:6.390731038751465E-19 
9 39:2.5350963036290362E-20 
16 58:1.3123976161522768E-20 
56 74:1.4454152574220217E-13 
16 57:5.908490196275489E-20 
56 70:4.795996639918651E-8 
13 9:3.802743384621569E-28 
56 79:3.025217189468798E-11 
9 33:3.49876385636614E-11 
16 52:6.574236455182256E-18 
9 34:2.8514875179642825E-8 
16 51:1.7262513441805775E-18 
9 31:8.094322532988956E-18 
16 50:3.64552450679879E-11 
9 32:3.4177047425705756E-75 
56 75:8.158089616906515E-16 
9 37:2.6092617810518276E-20 
16 56:1.39982902525552E-20 
56 76:9.306872692707298E-13 
9 38:4.9087715948262875E-9 
16 55:4.64112891068611E-50 
56 77:3.520950770387073E-8 
9 35:8.205876958483663E-20 
56 78:5.383751132922166E-8 
9 36:1.1980354863672452E-68 
68 60:6.483630656321152E-14 
28 49:3.1309640161603163E-19 
28 47:3.708305277227822E-19 
28 48:1.1479082288976213E-11 
68 64:3.1796869818953516E-14 
81 17:8.072153325817363E-9 
9 51:2.2043682100037184E-47 
81 18:1.171938899573358E-12 
9 52:5.1931537240083217E-48 
81 19:1.1453511506068042E-15 
68 61:4.6713254636691204E-52 
9 50:3.26387772227973E-12 
28 41:8.294881812608666E-12 
68 67:2.0836759732077725E-9 
81 14:1.0713298848287906E-9 
28 42:5.656927429323739E-16 
68 66:1.1771116563874703E-11 
81 15:3.8723998054689744E-8 
68 65:7.267447001348454E-36 
28 40:3.2680233259298716E-16 
28 45:9.766759544938345E-14 
81 10:4.946531600238743E-16 
28 46:4.124027667507513E-11 
81 11:1.0848586334195459E-10 
28 43:1.4007240987708913E-8 
81 12:2.092280655215863E-9 
28 44:1.0262975739424942E-22 
56 82:8.137420695448416E-14 
16 68:6.639969397907601E-22 
56 80:5.762207927139288E-15 
56 81:2.70913190529876E-9 
9 44:4.505580233761796E-20 
9 45:2.923674411826779E-10 
9 42:1.9568568284373338E-15 
16 61:2.2140601288403365E-10 
9 43:5.560102459222335E-9 
16 60:1.0852468016039717E-13 
9 48:1.7748993748932194E-22 
9 49:2.863415550284916E-26 
9 46:4.538588032521633E-29 
16 65:1.1413537782780419E-32 
9 47:5.568205229993065E-56 
68 71:4.470544023697416E-38 
28 16:1.673812598615117E-13 
68 70:2.101426929283551E-16 
28 17:1.6698899781916123E-22 
28 14:4.765811081072933E-38 
28 15:7.213884254746088E-9 
68 75:2.100620067643743E-21 
68 74:2.767015938280611E-12 
68 73:3.663046842186705E-15 
9 60:1.0702943629840307E-19 
28 18:3.4242686150166324E-21 
68 72:2.7293808165881908E-8 
9 61:6.983677627810217E-10 
28 19:7.654229018220557E-25 
68 79:3.5212381457656343E-37 
81 46:9.116541768905983E-14 
68 78:6.332371731105069E-37 
81 47:3.265678537480381E-10 
68 77:1.9964796516126182E-13 
81 48:1.0980171098879237E-13 
68 76:1.6600515065101576E-15 
81 49:7.34459623759312E-11 
28 12:1.2546889289770157E-8 
28 13:1.6896820950122106E-13 
81 44:2.2355925459247964E-14 
28 10:3.6881739746540307E-22 
81 45:9.871399518093596E-15 
28 11:7.993823050561289E-12 
16 38:1.1658128398138751E-20 
81 50:1.8638835466542876E-10 
16 37:4.6816741706280215E-25 
16 36:5.739305598826166E-29 
16 39:1.5061700400992934E-8 
9 55:4.680041054038572E-62 
16 30:5.47002979809654E-12 
9 56:4.8732827150940174E-42 
9 53:2.1393387636553673E-17 
9 54:3.3451252726048463E-19 
9 59:7.57555676713265E-20 
9 57:1.9946980241801756E-32 
16 32:3.6115431193029354E-36 
9 58:7.269378812699114E-11 
16 31:9.164799051284886E-14 
68 82:3.454721798527754E-22 
28 27:8.634161784066813E-116 
68 81:1.2052412847890001E-14 
9 70:8.56026325839422E-9 
68 80:3.549970157172226E-40 
28 25:2.2222005869169773E-12 
28 26:2.833488688783253E-16 
81 39:1.8030981276388798E-8 
9 73:4.982293247439776E-12 
9 74:7.48023928926766E-10 
9 71:7.277104710410742E-11 
28 29:2.694551294935831E-102 
9 72:1.0971716933157795E-9 
81 35:7.881048699073767E-11 
28 20:3.252320281800549E-9 
81 37:1.5307325861573491E-9 
81 38:1.7348962132767426E-10 
81 31:2.3741185312907574E-9 
28 23:6.074031687486809E-10 
28 24:3.3199689959096715E-11 
81 33:1.4265203262815837E-13 
28 21:1.8400324613328243E-15 
81 34:3.512528461215377E-8 
28 22:8.215769876285137E-12 
16 49:1.983492331889491E-14 
16 48:1.8733606021928987E-10 
16 47:6.612332040239993E-13 
81 41:2.2405000331586973E-8 
9 66:2.1075903490347025E-11 
9 67:6.412903379797593E-11 
9 64:1.3438665165874395E-9 
9 65:6.402664995025276E-27 
16 45:4.104712923228445E-14 
16 44:1.670606037003909E-8 
9 68:5.051386641608795E-50 
9 80:2.315140623900787E-19 
9 81:2.818787498869381E-9 
9 82:2.4764171683265835E-9 
81 68:1.228916594822822E-17 
81 64:9.160311249640782E-9 
81 65:1.864966730773482E-10 
81 66:2.7694475760992107E-8 
81 67:6.119769215465216E-15 
81 71:3.77185710811946E-15 
81 72:5.787298008267569E-9 
16 15:9.024822115916103E-11 
81 73:5.796471914583195E-10 
81 74:3.607843137254902E-8 
16 13:0.0 
16 19:3.88110157482689E-12 
16 18:1.4210846657889711E-11 
81 70:7.686020293122887E-9 
16 17:4.0053440599780908E-28 
57 9:2.5855936512147136E-18 
9 77:1.2351700451242674E-9 
9 78:6.430710631840247E-36 
9 75:4.35407726400209E-21 
9 76:2.632549395495613E-12 
16 12:1.2588408138448087E-11 
9 79:7.951204988794307E-9 
16 10:9.556275941428902E-37 
81 57:2.222058270884453E-9 
81 53:4.1304076309215904E-8 
81 54:1.4749430775692466E-9 
81 55:1.0367895749054977E-9 
81 56:1.24226849702677E-9 
16 27:7.040397023205331E-13 
81 61:6.440026969073988E-12 
16 26:2.387845718219551E-13 
16 24:4.253577781574425E-10 
16 29:6.773445273006844E-13 
16 28:6.652877300181904E-13 
16 23:2.5783613308141465E-10 
16 22:1.0112948855813394E-16 
16 21:3.7604079776489147E-146 
16 20:3.490692491683668E-12 
44 9:2.7384773526095896E-20 
81 79:3.8682604947277665E-14 
81 75:9.109467913433692E-12 
81 76:6.052291265999072E-12 
81 77:1.3488571302252581E-14 
81 78:1.122471649313615E-12 
81 80:4.615027521718947E-8 
19 40:4.5082497512637814E-10 
32 19:1.5550222103856164E-8 
32 17:5.557244505190798E-9 
32 18:1.3162511431816125E-17 
32 15:2.2293391907781673E-24 
32 16:2.4843848929178015E-36 
20 35:8.275001758740942E-17 
20 33:3.042062802126569E-10 
20 31:3.8390174165603045E-13 
20 30:6.699609559510768E-9 
20 29:7.572824437454147E-9 
20 28:6.420472247067927E-9 
19 49:1.428970734550717E-24 
20 27:6.361585831582967E-9 
20 26:1.171817683888928E-13 
19 46:3.107968478337337E-20 
32 24:1.0630584002492386E-9 
19 45:1.4290712340331449E-8 
32 25:2.2376963508637933E-30 
19 48:1.0387186818487884E-22 
32 22:9.161187351135141E-21 
19 47:3.825732641226898E-29 
32 23:3.337493593157995E-10 
19 42:9.348210606715376E-19 
19 41:1.4348279700109545E-16 
32 21:4.370816709043948E-51 
19 44:9.378737324502779E-9 
19 51:1.400293835361748E-32 
19 50:1.1907618363265429E-17 
20 46:2.3468858979126258E-14 
20 45:3.026315789473684E-9 
20 44:1.882069510467021E-9 
20 43:1.3489511622765144E-8 
31 9:3.0889144045908165E-18 
20 42:3.4646254384289923E-9 
20 41:1.0264922916896978E-20 
20 40:1.234391174135453E-9 
20 39:7.962228525773092E-13 
20 38:1.5472711878033828E-21 
20 37:3.828025285669779E-13 
20 36:1.0942760519783323E-48 
19 57:1.355612393596173E-25 
32 13:3.704599358813302E-36 
19 56:1.0214107866094488E-9 
32 14:4.299901761755927E-101 
19 59:1.5285625810277075E-16 
32 11:2.056527190134971E-9 
19 58:3.652056973156588E-30 
32 12:1.7216566334683375E-25 
19 53:4.484569560716762E-13 
19 52:8.448960081605578E-33 
32 10:4.35872536506437E-63 
19 55:8.486458950986402E-39 
19 54:2.4769510718269802E-28 
20 13:1.7267161542868055E-12 
20 12:3.9195426268554716E-14 
5 4:6.0299061334834125E-9 
5 7:1.4681278453915963E-30 
5 8:4.06448172416912E-12 
19 28:8.62310684099977E-25 
19 27:1.2206824166105545E-24 
19 29:6.518113775464057E-25 
56 13:1.2140283396334859E-20 
19 24:5.530266675376622E-9 
56 14:6.2923602360899265E-90 
19 23:1.1299847743284122E-10 
56 15:6.8224020160488095E-18 
19 26:7.554703124528909E-35 
56 16:1.3767491212945157E-20 
19 25:4.9566030672442035E-11 
56 10:1.1935528439109579E-22 
56 11:1.043681057541393E-10 
19 22:2.6922084007517365E-12 
56 12:6.674182638105975E-11 
19 21:7.356185240646011E-20 
56 17:6.021840528770697E-22 
56 18:1.632264517983067E-14 
56 19:3.544211596701815E-9 
20 23:3.5394347406610856E-11 
20 21:1.6153847120187332E-9 
20 18:2.1745449885933088E-13 
19 39:4.177889108871089E-14 
20 17:4.612832025165071E-11 
19 38:9.175696963910636E-10 
20 16:1.7267161542868055E-12 
20 15:1.0120297880465915E-15 
56 24:4.982088776886177E-8 
19 35:8.152675044973519E-10 
56 25:1.8749751309768554E-13 
19 34:2.4670267479372482E-12 
56 26:5.757620973981476E-19 
19 37:1.0683974352532084E-15 
56 27:1.6092302761014212E-17 
19 36:8.18279348361356E-31 
56 20:9.879357605499923E-18 
19 31:6.843826316794468E-39 
19 30:2.052519773273168E-15 
56 22:7.882982956429471E-38 
19 33:4.974881410610735E-11 
56 23:1.4695879479187392E-9 
19 32:6.407281689999297E-9 
56 28:1.3028162787099057E-17 
56 29:1.0551484404359264E-17 
68 13:9.318036120874505E-22 
68 12:1.3171795211884077E-14 
68 11:1.3051981784822158E-9 
68 10:3.471892477396821E-109 
68 17:1.6904359263434798E-23 
68 16:4.353654088467405E-22 
68 15:8.260052611800075E-10 
68 14:1.8847016822512545E-50 
56 30:2.2391847381568183E-13 
56 35:3.8171353095917054E-11 
56 36:3.176072683864978E-23 
56 37:1.3439772752392952E-11 
56 38:3.0788016446713973E-28 
56 31:9.904558215619957E-20 
56 32:2.2586102084576786E-29 
56 33:3.3135873289563853E-22 
56 34:8.537480381103964E-12 
56 39:1.2937915865331476E-10 
75 9:1.9923182350730597E-21 
68 24:7.453356765479585E-10 
68 23:1.3927205606030463E-11 
68 22:2.9710524570594867E-17 
68 21:1.7903928200366957E-8 
68 28:2.9831719610053714E-14 
68 27:4.2181952826226317E-14 
68 26:9.585792603399872E-13 
68 25:7.275626146738289E-26 
56 40:1.7231082963061212E-11 
68 19:6.339279793089727E-30 
56 41:1.769563631540553E-13 
68 18:1.2269491787695912E-8 
19 17:2.647209757494749E-29 
19 16:1.1000610534355748E-12 
19 18:5.91775499231179E-21 
56 46:4.905569555894511E-10 
19 13:1.059968041164588E-12 
56 47:8.363728806065831E-38 
19 12:8.826681105092309E-25 
56 48:1.509267855958618E-14 
19 15:6.750393204224999E-10 
56 49:2.3718803192077283E-10 
19 14:1.1488912394601168E-62 
56 42:2.8215288370139487E-10 
56 43:5.32655790613878E-9 
56 44:6.449311404381369E-9 
56 45:1.257223069611159E-8 
19 10:1.0076517793433364E-35 
68 31:3.228247894422707E-14 
68 30:1.3527311713862547E-14 
68 35:5.4330636425934516E-17 
68 34:2.2509892344762032E-10 
68 33:1.5592988040763092E-10 
68 32:1.0967239206843955E-66 
68 39:5.955965249684992E-14 
68 38:1.1620410283617395E-37 
68 37:3.6348564228397106E-24 
68 36:2.4083714658354887E-58 
56 51:1.2417324314167607E-10 
56 52:7.778533059221434E-11 
68 29:2.2889614695934742E-14 
56 57:2.4949709308751684E-28 
56 58:1.5651071025930103E-15 
56 59:8.480944801821517E-15 
56 53:5.778289895439574E-52 
56 54:9.280787850653226E-32 
56 55:6.772277118288127E-16 
68 42:3.4952693591529054E-11 
68 41:4.155923248668126E-22 
68 40:2.604748325485775E-11 
68 46:3.752276897230143E-20 
68 45:9.991544532130778E-86 
68 44:2.0494783031589184E-37 
68 43:9.489024471118774E-13 
68 49:1.3997667838273979E-36 
68 48:2.7909565178946436E-50 
68 47:6.87015054048677E-78 
56 60:1.2715973649888365E-15 
56 61:8.913168424077635E-13 
56 68:1.0535291907067224E-30 
56 64:2.0367066781616818E-13 
56 65:3.5661239693171517E-12 
56 66:2.381369233149855E-20 
56 67:4.980027411189955E-10 
44 82:3.614480403209762E-10 
44 81:8.101056657161173E-15 
44 80:6.507283860556624E-29 
44 71:2.462591462740677E-10 
44 70:2.7652585273117135E-10 
44 73:4.01237372062692E-18 
44 72:2.931532816057652E-11 
44 79:1.0478645798793023E-11 
44 78:3.943917589583748E-20 
44 75:9.710082454627848E-30 
44 74:2.2325032606052566E-10 
44 77:1.1600072949134558E-14 
44 76:9.935948449278246E-19 
44 60:2.0096768132281097E-12 
44 61:2.079879302341004E-14 
44 68:1.0860468200809072E-37 
44 67:1.6489046576917125E-10 
44 64:1.5390056811901762E-9 
44 66:1.539270950770387E-22 
44 65:5.5232552998651545E-24 
32 82:2.64714066410058E-12 
32 80:9.45521114941258E-33 
44 51:1.7933881557132436E-12 
44 50:6.745639631275283E-11 
44 57:5.2878009151800515E-15 
44 56:2.2783838450825653E-9 
44 59:3.42764772199748E-12 
44 58:1.4032152883701396E-8 
44 53:2.4977065234210936E-26 
44 52:1.976203108075248E-12 
44 55:3.4959214802042575E-20 
44 54:4.5089860070296436E-23 
32 71:2.59975201752711E-22 
32 72:3.812479271981749E-9 
32 70:7.397170185823544E-10 
44 49:5.388000972655128E-19 
32 79:6.3255002361737835E-25 
32 77:1.0438567178879028E-12 
32 78:4.5898741746480005E-24 
32 75:1.0758438187793334E-18 
32 76:4.719016009567551E-14 
32 73:1.8798271157653538E-14 
32 74:1.870757037476257E-9 
20 71:2.621120719978292E-16 
19 81:3.2974822367164807E-13 
20 70:1.2545978513210657E-8 
44 40:2.0134237460485885E-17 
19 80:1.922413771444077E-46 
32 59:7.503856667638162E-37 
44 46:1.326640802882596E-18 
20 79:1.412714943268042E-15 
44 45:9.801987311271747E-18 
20 78:3.690623649538205E-20 
44 48:8.062316245551208E-24 
20 77:9.918859230374963E-12 
44 47:1.1920220173751575E-28 
44 42:5.374715387846232E-23 
44 41:5.8091274841390895E-15 
20 73:8.690253057696752E-13 
44 43:7.584278356212835E-12 
32 60:3.1614938745565464E-36 
32 61:6.085337879259922E-14 
44 39:7.891770011273957E-15 
44 38:1.7807878506532263E-28 
32 68:1.150624855531994E-66 
32 66:3.373830437273248E-17 
32 67:6.921085293910736E-10 
32 64:8.762267218073828E-13 
32 65:8.659632121644573E-24 
20 80:2.0982438971689297E-19 
32 48:2.5260230847311133E-27 
32 49:6.471758389194296E-37 
44 35:3.783971085615757E-9 
44 34:4.591214050445432E-9 
44 37:4.883099011870814E-10 
44 36:7.974887813073368E-12 
44 31:3.6166854565952656E-8 
44 30:1.762627937307956E-21 
44 33:2.5054932908902004E-8 
44 32:1.3573954948382961E-12 
6 15:1.6317724088720943E-8 
6 14:4.810407726400209E-13 
32 50:1.0185622544043898E-16 
44 28:5.2042962619094984E-8 
44 27:8.977662090766408E-23 
44 29:3.3183179698034795E-23 
32 57:1.342745319236606E-24 
32 58:1.027089007366612E-33 
32 55:1.1696663668432107E-126 
32 56:1.1768363767926596E-29 
32 53:6.661231319658704E-10 
6 10:5.49760434358763E-10 
32 54:3.7436057204305394E-21 
32 51:4.939423936966724E-45 
32 52:4.019947891018361E-45 
19 60:2.922239153593359E-15 
19 61:1.7362227772026972E-15 
32 39:4.130779976483121E-15 
32 37:2.46062304654131E-59 
32 38:3.708179652874788E-33 
44 24:5.426664013970864E-14 
20 57:6.497919660713748E-19 
44 23:3.617779693613635E-13 
20 56:5.088791292724842E-18 
44 26:2.6068870614762254E-22 
20 55:1.113226485633599E-48 
44 25:4.917683533390809E-16 
44 20:1.332996219908482E-9 
20 53:2.8915334211028814E-8 
20 52:7.090992231390009E-30 
44 22:2.547604836748679E-20 
20 51:1.579035305468177E-29 
44 21:1.0284722682759688E-8 
20 50:6.038951086901902E-9 
44 17:4.824999447355041E-13 
44 16:5.804540530981277E-9 
20 49:4.728971739545542E-22 
44 19:1.149683887083582E-8 
20 48:5.151132377918254E-19 
44 18:3.431670977297345E-19 
20 47:3.902740369637096E-20 
19 68:2.7403821995316725E-30 
32 46:8.37612936293378E-9 
19 67:6.104495593097696E-11 
32 47:3.947494045405666E-59 
32 44:2.6874189722922926E-12 
19 69:1.9969372782730167E-9 
32 45:1.7839914374440972E-20 
19 64:5.7410329336803915E-15 
32 42:1.8634331376943408E-25 
32 43:7.451063033275379E-14 
19 66:3.2452539119423536E-13 
32 40:3.2720747113152364E-19 
19 65:2.4916271368702453E-22 
32 41:2.372525828366984E-24 
19 71:7.462023758077646E-29 
20 60:1.784314920153161E-19 
19 70:2.351072329477503E-15 
19 73:5.302603941589701E-16 
19 72:2.508548737224003E-15 
32 28:1.5831526436388853E-32 
32 29:5.2697217671829E-24 
32 26:3.884430620182306E-28 
32 27:2.4849659055505865E-32 
44 13:6.2003448504542735E-9 
44 12:4.029279129915777E-21 
20 67:2.5174460820276774E-10 
44 15:1.828862435616862E-14 
20 66:9.188730490537974E-9 
44 14:1.6700267480160047E-17 
20 65:1.6369292885641641E-13 
44 11:3.114778831487499E-11 
44 10:3.903099232928797E-35 
20 59:9.242968804960654E-20 
20 58:1.847805468176839E-18 
19 79:1.3051396691557039E-9 
32 35:2.5131465885450687E-8 
19 78:3.6236972754590314E-35 
32 36:1.961228555922937E-149 
32 33:8.325973839984724E-32 
32 34:6.47210385616514E-12 
19 75:1.1268912746349356E-53 
32 31:1.9598592504748601E-25 
19 74:8.410864496547843E-9 
19 77:2.1430226978081064E-25 
19 76:2.0020282051797434E-16 
32 30:3.66314332231189E-25 
49 11:5.684340252448217E-11 
25 44:1.4794811462970965E-15 
49 10:1.1257819926166634E-9 
25 47:2.330504482276916E-22 
25 46:1.0042881872908354E-8 
25 49:4.24001035144669E-16 
25 48:2.8640342502236113E-12 
49 19:2.274371642681875E-24 
49 18:1.426962442248602E-16 
49 17:1.4379932356257047E-27 
49 16:8.948040320976192E-15 
25 41:6.228863702601932E-11 
49 15:2.335306275836152E-10 
25 40:6.233857270635056E-10 
49 14:5.1821241461635385E-22 
25 43:6.233920082811573E-9 
49 13:9.119304993699848E-15 
25 42:1.2790726159010282E-12 
37 34:9.570097486570728E-9 
37 35:7.491434003139023E-12 
13 68:1.421134915530185E-21 
37 36:5.74214691513584E-69 
13 65:1.8376770047134258E-32 
37 38:2.944193912063134E-14 
37 39:7.282865795698211E-16 
13 60:1.2427326311769493E-13 
37 30:1.8852709065587904E-23 
37 31:7.164655039016734E-27 
37 32:1.1633673762627937E-76 
50 10:1.5412217874748546E-23 
13 61:2.1025999216104036E-10 
37 33:1.7647335146008797E-15 
50 12:3.29427238764728E-20 
25 56:1.0724048521150116E-21 
50 13:1.8654585847867894E-11 
25 57:1.1627319025557019E-10 
50 16:1.7978203682826004E-11 
50 15:5.171292304971594E-9 
25 59:2.229160176075093E-14 
50 18:3.3964011760284723E-13 
50 17:1.6144748767601743E-14 
50 19:2.071810685942923E-17 
25 50:5.696875973588736E-10 
25 54:1.1314357356059616E-12 
25 53:2.4042742429876486E-11 
37 23:2.2180847536308774E-10 
13 78:3.983830889520919E-19 
37 24:8.625516723036453E-9 
13 79:3.632930665407073E-27 
37 25:3.185495280412052E-18 
37 26:2.0024537436169507E-10 
13 77:1.0066122378219752E-12 
37 27:1.0842673033136591E-10 
37 28:1.5040287817494527E-10 
37 29:1.1443674425801887E-10 
13 70:4.112093353969227E-10 
13 71:2.8208979880003617E-8 
37 20:7.63556380838694E-16 
6 54:4.634125353004432E-9 
13 75:6.292492437413947E-13 
37 21:1.9331189070893296E-9 
50 21:6.965094944403918E-10 
37 22:9.351471140880254E-33 
50 20:2.2418816455556293E-13 
6 56:1.872704214948293E-12 
50 23:9.116928620377125E-23 
25 23:6.864146055897812E-9 
50 22:3.0553971306673743E-12 
25 22:1.0879854125001257E-19 
50 25:2.37204611269536E-8 
50 24:4.5638415456374205E-12 
25 24:7.685949167361788E-10 
50 27:2.63386166191392E-18 
25 27:4.1607727907701275E-12 
50 26:4.881783716868935E-17 
25 26:8.769553430549833E-10 
50 29:2.5841346685235537E-18 
25 29:2.3501584123091766E-12 
50 28:1.767214890465769E-18 
25 28:1.064214144297157E-11 
80 9:2.3490118708137144E-19 
25 21:3.715748520145121E-14 
37 12:2.6360832946481863E-26 
13 45:1.6110067033154777E-13 
37 13:1.6054280787850653E-9 
37 14:5.0674945288149084E-14 
37 15:2.669004354842275E-31 
13 44:1.7845159191180167E-8 
37 16:1.5504343789375953E-9 
13 49:2.0214497301588896E-14 
37 17:1.0578785065322635E-16 
37 18:7.796715078365054E-12 
13 47:6.221922957096771E-13 
37 19:3.4120962928576165E-15 
6 61:3.981946524225401E-11 
25 19:1.6795128036340613E-9 
50 30:8.665804540530981E-19 
37 10:5.979784247408095E-40 
50 32:7.302097840263501E-17 
37 11:1.5811503857461812E-8 
50 31:1.954782589473219E-15 
6 67:2.6421408148498038E-8 
50 34:7.433848398434909E-11 
25 34:2.1626829090580185E-8 
50 33:2.003940358556049E-8 
25 33:2.151741027908706E-17 
50 36:8.648506753321395E-18 
25 36:1.4335089143040914E-10 
50 35:1.7008367044675819E-9 
25 35:1.4666234937640072E-12 
50 38:1.877810199615359E-12 
25 38:2.2893719284845683E-10 
50 37:4.5192154652165264E-10 
25 37:3.653501653216486E-11 
50 39:1.4620664500298428E-9 
25 39:4.626682110087133E-11 
25 30:3.216171874214848E-9 
25 32:8.373805312402642E-32 
25 31:1.0063798327688611E-10 
13 56:1.2343817523089755E-20 
13 57:3.18668155733998E-20 
13 55:6.646313427735847E-50 
27 9:1.5019867491432418E-9 
13 58:4.345095122760118E-20 
13 59:4.1148570897359874E-14 
50 41:9.943519685213432E-12 
13 52:6.82617609519311E-18 
50 40:9.890797356146517E-13 
50 43:2.618227336030241E-15 
13 50:3.7826748942242945E-11 
50 42:6.826767911223114E-13 
13 51:3.3239889752067775E-18 
50 45:1.7574662333930192E-10 
74 12:6.723312774940866E-13 
50 44:9.574463381745032E-11 
74 11:2.608987112319561E-8 
50 47:9.602593010146561E-15 
74 10:4.5796085063112053E-11 
50 46:1.0427470875610673E-10 
50 49:1.4825143135044324E-17 
50 48:1.7505415920595973E-12 
13 18:1.4089462126770047E-11 
13 19:3.739648553309951E-12 
13 23:3.6041940946504127E-12 
13 24:8.69100680381496E-10 
13 21:3.684813523210355E-176 
13 22:2.475264564887491E-16 
13 27:7.107166366843211E-13 
13 28:6.715940725405264E-13 
13 26:2.27820706410862E-13 
50 52:2.2803512611357956E-18 
50 51:2.3358810265932754E-18 
13 20:3.490692491683668E-12 
74 23:2.966493136149612E-8 
25 12:1.7512600122609366E-21 
50 55:3.817146362490882E-17 
74 22:2.1735084112562724E-13 
25 11:9.415231199059325E-9 
50 58:6.965979176337954E-15 
74 21:2.773128191524637E-8 
25 14:1.1577320533049255E-8 
50 57:1.2683478126312531E-11 
74 20:4.997004664323452E-9 
50 59:3.3102714592037492E-15 
25 15:1.4381695778016743E-13 
25 18:9.371011426791151E-9 
25 17:8.212566455282755E-10 
14 6:2.0797739766640202E-13 
13 29:6.458002522537008E-13 
25 10:2.209179622724943E-9 
13 32:5.38539039023949E-36 
13 38:1.7202873280202606E-20 
13 39:1.4517307267117574E-8 
13 36:1.61170391847482E-28 
13 37:5.040331698541753E-25 
74 19:9.91666114021708E-13 
50 61:4.2520171540995205E-13 
74 18:2.3317693481000066E-17 
50 60:6.815991334527047E-15 
74 17:2.5558945111302695E-11 
13 30:5.1601145191602265E-12 
74 15:3.9994805137387535E-21 
13 31:9.342023607328422E-14 
50 65:2.9683279174127374E-22 
74 14:1.7847226827596878E-11 
50 64:3.6371664787673806E-14 
50 67:1.2741340053496032E-14 
74 34:3.0623328248999717E-14 
50 66:4.873477463138581E-9 
74 33:3.785441121206093E-18 
74 32:4.257947034507151E-13 
50 68:2.6680482790635984E-23 
74 31:2.0282456838428723E-8 
74 30:3.2504973804628955E-13 
62 48:5.1253232973008815E-12 
14 9:1.7282707556556082E-56 
50 70:2.7255233547759576E-11 
50 72:1.6908946216592612E-10 
74 29:1.0568063753122444E-10 
50 71:5.332316466609191E-10 
74 28:1.1373267458054248E-10 
50 74:2.648164113446957E-10 
74 27:1.3207606605212547E-10 
50 73:1.4500795808740632E-9 
74 26:1.1012998209430334E-9 
50 76:1.3809381700820126E-11 
74 25:2.9236742047439046E-9 
74 24:4.054988173397882E-9 
50 78:5.812719676371113E-18 
74 45:1.3672546809028007E-14 
50 77:2.2530340208236622E-15 
74 44:8.864093551738622E-10 
74 43:2.695879479187391E-10 
50 79:2.89725777571457E-18 
74 42:4.945536839312952E-13 
74 41:1.6595320202489112E-17 
74 40:6.147290934412096E-13 
62 63:0.0 
13 12:9.5729839803825E-12 
13 10:6.129400621086801E-39 
13 16:0.0 
13 17:4.264193039405848E-28 
13 15:5.1662701124589206E-9 
50 81:1.7805391604217787E-10 
50 80:9.297477728408161E-13 
50 82:1.4620498706810797E-13 
74 39:2.0617193889957334E-9 
74 38:5.924575016026703E-14 
74 37:2.1033832924376062E-10 
74 36:7.096182328624798E-10 
74 35:1.2925481353759092E-12 
58 2:7.747971793001304E-14 
58 3:3.043835798129849E-8 
49 82:1.4465979176337954E-23 
49 81:5.5963039105157283E-11 
49 80:5.736067820589341E-28 
49 78:1.0041724694387338E-11 
49 77:2.8833974401485513E-12 
49 76:4.2552446006587533E-8 
49 75:4.2227988151292083E-17 
49 74:1.662554988173398E-10 
49 73:2.754653270552866E-10 
49 72:1.0089031102858278E-8 
49 71:2.3220980613214848E-15 
49 79:1.498496805712138E-42 
49 70:1.8216780511528176E-14 
58 9:6.841247209142958E-11 
49 67:9.55992881932931E-13 
49 66:1.0462176979021598E-10 
49 65:3.9462884364568825E-18 
49 64:3.461591175365298E-10 
49 61:1.3569644317704533E-20 
37 80:1.0418794349757941E-17 
49 60:1.4742799036187193E-20 
49 68:9.630888432035722E-37 
37 81:6.949123505095386E-10 
37 82:7.669993589318478E-11 
49 56:2.8061597807104802E-12 
49 55:4.484233039326216E-40 
49 54:3.544592921723368E-11 
49 53:5.1383546654287415E-15 
49 52:6.728673431040963E-13 
49 51:6.789519641001835E-13 
49 50:1.3561630965802329E-17 
45 9:3.6973163560802E-10 
25 80:5.109111031828186E-15 
25 82:1.9056083736168757E-9 
49 59:8.173453146760395E-20 
49 58:6.048643809271172E-28 
49 57:3.977794725556513E-28 
37 78:2.8170689921966534E-28 
37 79:7.672259433649447E-37 
37 70:8.93129517872538E-15 
37 71:2.0270243384839844E-15 
37 72:3.1750447642416605E-9 
37 73:1.0147998319959325E-13 
37 74:1.103189866702036E-8 
37 75:2.441447266618034E-14 
37 76:1.186506620686606E-8 
37 77:3.8451488825518933E-10 
49 45:2.567096624444592E-25 
49 44:1.9968941353316974E-12 
49 43:4.3027831200123793E-11 
49 42:1.8851880098149745E-8 
49 41:1.653508190198289E-16 
49 40:1.077491876119106E-18 
49 48:9.377224395959061E-23 
49 47:4.4288303822092534E-27 
49 46:2.0015584587837392E-14 
37 67:2.262616884408781E-9 
37 68:6.354422264960099E-24 
37 60:2.992423237615227E-23 
37 61:1.321926741384265E-8 
37 64:3.969493998275747E-8 
37 65:1.1261854234365674E-27 
37 66:1.6581117227048655E-11 
49 34:1.4588776886177242E-13 
25 67:2.0965573902294403E-8 
49 33:4.418015120366072E-9 
25 66:3.4213478488085787E-10 
49 32:4.24421380728165E-37 
49 31:6.585648915710591E-19 
25 68:8.932268373817876E-26 
49 30:1.0011771337621859E-19 
25 61:2.5709746188557127E-30 
49 39:2.463414903729248E-8 
25 60:5.097679215702039E-15 
49 38:8.712447775051397E-22 
49 37:4.993782744213807E-18 
49 36:4.7930289364900414E-36 
25 65:3.178233319598404E-10 
49 35:3.0058525101134026E-10 
25 64:9.958933398992996E-10 
37 56:1.6429416185865553E-14 
37 57:7.380352366425714E-49 
37 58:1.6423558149302563E-37 
37 59:1.039436744258019E-22 
37 50:9.604693060989899E-10 
37 51:6.869211044056856E-16 
13 80:1.1485960222304854E-8 
37 52:5.481265335897606E-16 
37 53:1.85541702588589E-15 
37 54:2.0382098724495438E-9 
37 55:4.848619492892986E-33 
49 23:4.1612673254194573E-19 
25 78:2.0613134779855886E-8 
49 22:7.138072816499768E-10 
25 77:2.5897900063314675E-9 
49 21:7.382728739748437E-22 
49 20:5.518513606118886E-22 
25 79:2.0494451172326464E-21 
25 70:1.527774288212416E-8 
49 29:4.35945133408493E-19 
25 72:1.5043359245449888E-9 
32 9:4.1126586635578825E-75 
49 28:5.614099078188209E-19 
25 71:4.116081927178075E-13 
49 27:9.121902425006079E-19 
25 74:5.080908364571923E-9 
49 26:5.177736145190884E-16 
25 73:8.942035667266314E-11 
49 25:6.344750978181577E-12 
25 76:8.830167180889018E-9 
49 24:4.37863364060393E-12 
37 45:2.373040873621151E-52 
37 46:1.6122311382275573E-19 
37 47:1.3966388133607445E-70 
37 48:2.9848796339279793E-22 
37 49:7.651590512191347E-18 
37 40:3.957523708468731E-10 
37 41:5.928996175696885E-9 
37 42:1.3114375400667595E-10 
37 43:1.8831100647699893E-8 
37 44:1.0102018259389438E-14 
77 49:2.02375268032805E-12 
65 61:6.301313084422044E-12 
65 60:5.971936688993523E-23 
65 64:7.473417777483034E-13 
65 67:2.096088378981807E-8 
65 66:1.6511428697747418E-18 
65 68:1.0963260163140792E-35 
65 59:7.143986117558636E-23 
53 81:2.356168623029821E-8 
77 50:1.4465537060370935E-15 
53 80:1.2494031434445255E-16 
77 51:7.92266286446935E-19 
77 52:7.069821164091341E-19 
77 53:1.5805369498419436E-11 
77 54:2.0415312686517673E-9 
77 55:1.2347967371841634E-18 
77 56:7.46822291487057E-11 
77 57:1.2744766452240422E-8 
77 58:2.7669938324822603E-9 
77 59:9.76181002276897E-10 
77 38:3.0027798041426264E-17 
77 39:4.639498640493401E-9 
41 81:1.8820931980458475E-8 
65 70:3.1391173154718484E-14 
41 80:3.190026969073988E-22 
65 72:5.029317815062891E-11 
65 71:4.1727402347635784E-11 
65 74:4.297328514269293E-8 
65 73:1.8543338417666954E-12 
65 76:6.379014965625484E-12 
41 82:5.540376240687932E-18 
65 75:5.0026637487012844E-30 
65 78:3.858865530428631E-19 
65 77:1.509588390034706E-12 
65 79:1.3074861286115349E-45 
41 79:9.308199040608352E-12 
77 40:4.093717532108672E-12 
77 41:3.2023012136083296E-9 
77 42:1.8172900501801622E-13 
77 43:1.9741583217277892E-14 
77 44:1.057099277140394E-14 
77 45:6.711265114839623E-21 
77 46:8.689899860733471E-13 
77 47:1.9604140416031123E-14 
77 48:8.175774255587241E-11 
41 70:5.148528859119748E-10 
65 81:2.6303468399761256E-10 
65 80:3.6915522691602005E-14 
65 82:4.70475495722528E-11 
41 74:3.169612264296925E-16 
41 73:3.688496142538188E-15 
41 72:4.23653204235471E-8 
41 71:3.663527643300838E-10 
41 78:7.640924464487035E-9 
41 77:3.9107754714061494E-9 
41 76:2.5528218051594937E-12 
41 75:2.684948161902867E-13 
41 69:5.0632612684307095E-8 
41 68:2.450930654110573E-22 
77 70:2.0880639741804273E-9 
77 71:2.1280809956451575E-10 
77 72:1.0223489621327673E-12 
77 73:1.746761500541592E-9 
77 74:5.688319296151381E-11 
77 75:1.0239571589627961E-21 
77 76:2.025675884784579E-9 
77 78:2.267060149877313E-19 
77 79:3.0400391272630813E-10 
76 9:1.8968432919954905E-12 
41 61:2.895246148064637E-14 
41 60:3.3938700621172936E-22 
41 67:2.5871576364480404E-9 
41 66:3.500005526449588E-23 
41 65:7.183997612573778E-13 
41 64:2.0416528505426974E-8 
41 59:3.001740831620134E-22 
41 58:6.753652983177487E-9 
41 57:9.004465371266883E-10 
77 60:6.647213564117868E-10 
77 61:4.354886486725469E-11 
77 64:1.2993567212679886E-12 
77 65:4.832388310453833E-13 
77 66:2.8949587726860754E-12 
77 67:1.1904525056922431E-8 
77 68:9.641112363773018E-14 
41 52:1.990671353095917E-19 
28 74:3.9430029747846796E-11 
41 51:2.0903242920618079E-19 
28 75:1.283758404269218E-22 
41 50:7.796659813869178E-12 
28 72:5.664402078329297E-9 
28 73:8.247804086308955E-13 
41 56:6.957247385989345E-14 
28 78:2.3817246716179415E-30 
41 55:1.7140393925326612E-25 
28 79:7.3945634804980755E-22 
41 54:4.2905475606251523E-17 
28 76:1.3774647498065385E-10 
41 53:1.2003116917567478E-13 
28 77:1.8868306734470317E-17 
41 49:1.4172911554700796E-16 
41 48:3.3737537856179674E-8 
41 47:6.994937772177642E-12 
41 46:5.403546875345403E-11 
28 70:3.283318090911832E-13 
28 71:2.7494459966031176E-18 
41 40:4.926636381722926E-31 
41 45:2.381894245860689E-10 
41 44:6.465006521210513E-15 
41 43:3.66553927095077E-27 
41 42:1.1687556646108275E-23 
41 38:4.0799290403872937E-14 
41 37:2.221472467228154E-9 
41 36:1.0228463425956628E-19 
41 35:6.125240400557066E-10 
77 80:8.498518911510489E-19 
77 81:7.185545018458341E-15 
77 82:2.5973318301390456E-9 
28 82:3.5644653930032258E-9 
41 39:8.267292260759997E-23 
28 80:1.0164234997939761E-22 
28 58:2.934597449323136E-10 
28 59:3.6253617981367394E-9 
16 70:1.4931239510366521E-10 
41 30:1.7445288149081506E-14 
28 52:3.25762791071626E-23 
28 53:1.2265490738972695E-14 
28 50:2.6679911660954947E-16 
28 51:1.630252354200376E-23 
41 34:2.859926608749475E-9 
28 56:3.33275127383094E-18 
41 33:1.1626876229635033E-13 
28 57:4.542450981377446E-21 
41 32:1.3336372880606582E-24 
28 54:5.183606273177693E-19 
41 31:6.047483254857749E-19 
28 55:3.05441795724752E-32 
41 27:1.3650496275172978E-11 
41 26:1.010058138249663E-18 
41 25:9.25564250502907E-10 
41 24:2.1227977098392908E-8 
16 79:3.9562877501180865E-27 
41 29:1.204108362623516E-11 
41 28:1.274869023144771E-11 
16 71:2.7467921821452618E-8 
16 78:3.945641086198406E-19 
16 77:1.0362595851381364E-12 
16 75:6.171139312382542E-13 
16 80:1.1485960222304854E-8 
28 64:2.0171031275438933E-10 
28 61:3.5362627257469625E-19 
41 23:1.3174945288149081E-9 
28 67:2.1476770800880372E-9 
41 22:5.195332360678207E-16 
28 68:1.1446859642422841E-14 
28 65:1.7058939177713234E-17 
41 20:7.745540155182705E-11 
28 66:4.357594745887059E-12 
41 15:6.714746778079891E-17 
41 14:1.6339832438048501E-12 
41 19:1.9574518646240909E-16 
28 60:3.469399163844306E-9 
41 18:3.565670800450958E-13 
41 17:6.441353316975043E-12 
3 58:1.6899616091977125E-13 
50 9:2.8156984326988972E-12 
53 12:1.3514435086323142E-22 
53 10:6.212337246059642E-18 
53 11:3.598199482724318E-11 
53 17:1.5607854190154076E-8 
53 14:3.1287496960452727E-44 
53 15:3.100332692265181E-14 
53 18:8.294758715211E-13 
53 19:7.625395141145522E-13 
53 20:2.4676150054159207E-8 
53 23:5.762705307602185E-10 
53 24:5.86212613568539E-9 
53 22:1.6749950261953712E-29 
53 27:2.1493080885116163E-14 
53 28:2.349570042222075E-14 
53 25:1.2415058469836637E-11 
53 26:3.5408791476004155E-10 
53 29:1.6499602095629687E-14 
65 10:4.345972323540465E-36 
65 12:6.1785706390786306E-15 
65 14:2.7754382474523067E-33 
65 13:1.8176769016513033E-32 
53 30:5.992550345955744E-13 
53 31:6.6880540265711695E-18 
53 34:5.434550257532551E-10 
53 35:1.685395804319473E-8 
53 32:4.66692640979729E-10 
53 33:8.626124632491103E-11 
53 38:7.932223622256118E-30 
53 39:2.488576828702169E-14 
53 36:8.595784424254483E-9 
53 37:9.60038243031147E-16 
65 21:1.6732873532727634E-17 
65 20:2.2976324689966176E-13 
65 23:5.796306121095563E-18 
65 22:1.6482580630899487E-36 
65 25:3.810426199792206E-10 
65 24:1.1717399473881999E-9 
65 16:1.1289320688816677E-32 
65 15:1.6046212171452572E-13 
65 18:2.093695426310321E-12 
65 17:8.686915577956097E-14 
65 19:8.69498419435418E-22 
53 41:1.4960375356455997E-13 
53 42:2.076845281517342E-11 
77 10:1.0463061210955635E-9 
53 40:1.4097309724340694E-11 
53 45:1.5900258637840705E-17 
77 12:2.6481751663461327E-13 
53 46:1.2439595906006146E-14 
77 13:2.8662654464265977E-8 
53 43:8.242367973119348E-9 
77 14:1.6187855074386014E-17 
53 44:3.464558878793908E-26 
77 15:1.8546543758427835E-8 
53 49:5.489422375489091E-15 
53 47:7.319285098481332E-17 
53 48:5.777737250480801E-14 
65 30:1.1764208501890046E-16 
65 32:1.2451533037115636E-23 
65 31:4.080039569379048E-20 
65 34:7.890001547405884E-13 
65 33:5.422292592346972E-12 
65 36:1.6511815549218561E-24 
65 35:8.201085394699029E-12 
65 27:1.031948405066649E-16 
65 26:7.626832018038332E-16 
65 29:6.591783274752968E-17 
65 28:6.706567632690055E-17 
53 56:1.233895925901364E-39 
53 57:5.687656122200853E-12 
53 54:5.648031478656851E-52 
53 55:6.342816720825873E-14 
77 27:4.959330857483918E-10 
77 28:4.5877213343059886E-10 
53 58:1.9889415743749585E-17 
77 29:5.406647213564118E-10 
53 59:1.825690253553507E-14 
65 41:1.8376384375621724E-12 
65 40:4.0091352211685124E-12 
65 43:7.591573269668634E-10 
65 42:3.9164787673806835E-12 
65 45:1.4657304861065058E-20 
65 44:1.5723467515529324E-23 
65 47:1.2693757322545704E-14 
65 46:1.8770862347193667E-21 
65 38:8.881280809956452E-31 
65 37:1.4029279129915778E-24 
65 39:4.485741760063664E-8 
53 60:1.4460397462254352E-13 
77 30:4.1620852399584415E-10 
53 64:6.169894113225899E-11 
77 31:1.2714149921524416E-10 
53 61:1.7353051705462342E-24 
77 32:4.804711850918496E-13 
77 33:3.2452583062537305E-8 
53 67:8.028328580586687E-13 
77 34:2.7257444127594667E-10 
53 68:1.2225556513473483E-17 
77 35:5.906282467891328E-9 
53 65:1.72721997479939E-8 
77 36:1.9313062316245552E-13 
53 66:2.1943265468532397E-19 
77 37:2.9429725667042467E-8 
77 16:2.9488361297168247E-8 
77 17:8.17356367575215E-12 
77 18:2.151424718703716E-9 
77 19:2.3939640117602846E-25 
65 50:4.235432278886752E-21 
65 52:2.523813471273515E-14 
65 51:1.9909974136215928E-14 
65 53:7.591186418197493E-10 
65 56:3.5864447244512235E-12 
65 55:4.717896854344894E-41 
65 58:1.3677686407144593E-22 
65 57:2.0609733183013903E-29 
65 49:8.652430532528683E-18 
65 48:1.0959281119437628E-20 
53 70:5.112059818290338E-10 
53 71:3.672093640161815E-17 
53 74:1.9543681057541393E-13 
53 75:1.1532484470676659E-10 
77 20:6.052346530494949E-12 
53 72:2.643068726927073E-11 
77 21:3.470626920441232E-11 
53 73:5.046256383049274E-15 
77 22:4.478164997678891E-9 
53 78:4.575728938700621E-14 
77 23:5.096989190264607E-8 
53 79:2.9716769458629E-13 
77 24:8.286855892300551E-11 
53 76:6.217366315184473E-15 
77 25:1.8150794703450714E-8 
53 77:2.4057685080796695E-11 
77 26:5.128699957998983E-13 
71 64:4.762102924597122E-8 
71 61:6.082520945243938E-23 
71 60:2.5501414771094457E-19 
81 9:1.9701682251254505E-9 
71 58:1.1313802860490306E-30 
71 59:2.910565466321816E-19 
71 56:3.890194973141455E-13 
71 57:1.0806640581824613E-10 
71 54:4.669529367553109E-10 
71 55:2.465548113270111E-28 
71 74:2.95815925017132E-8 
71 75:3.2288834361252956E-18 
71 72:1.994661449698256E-8 
71 73:1.1732044565289475E-15 
71 70:5.8297411411013105E-12 
28 9:2.4259789905831985E-9 
71 69:2.813614961204324E-8 
71 67:4.95925348718969E-14 
71 68:8.46453124654597E-35 
71 65:2.0801335190220393E-11 
71 66:1.93751796096116E-9 
46 81:5.926398744390653E-14 
71 81:3.3643311890708934E-13 
71 82:4.1863463536485626E-12 
46 80:8.013407166699825E-19 
71 80:4.049627517297787E-40 
71 78:2.632861374538541E-26 
71 79:1.766391449477198E-28 
71 76:3.3864590932201515E-8 
71 77:2.2917523266352765E-10 
46 74:2.0240455821561996E-10 
46 75:4.785993766164865E-13 
46 72:1.3394953246236488E-10 
46 73:3.5199449565621063E-12 
46 70:1.269928377213343E-8 
46 71:7.242356920220174E-16 
15 6:1.2259240927409225E-8 
46 78:1.0222052744434864E-13 
46 79:6.084123615624378E-15 
46 76:1.4222539071998585E-13 
46 77:1.5380330260627362E-12 
46 64:3.56729557662975E-10 
46 61:2.443972854079625E-11 
46 60:5.5876273846629974E-9 
46 69:1.0806806375312244E-18 
46 67:1.3169639896544864E-8 
46 68:3.207076066052125E-20 
46 65:1.0635044322125694E-21 
46 66:2.830658531732873E-17 
34 82:7.145952885842637E-10 
34 81:2.316952755193311E-8 
15 9:1.2705992532888456E-14 
46 52:1.8200919601211396E-8 
46 53:1.44646528284369E-14 
46 50:1.1849426354532793E-10 
46 51:1.1329000596856556E-23 
46 58:8.515429847248934E-13 
46 59:4.729635033269227E-9 
46 56:2.79519530472843E-10 
46 57:2.444503393240047E-15 
46 54:8.13858124986184E-15 
46 55:1.245103565665274E-15 
34 74:3.540565359838397E-9 
83 84:7.046831133806398E-56 
34 73:1.8840575158537933E-17 
34 72:2.39260059998191E-9 
34 71:8.026862255409385E-14 
34 70:4.12129533782901E-10 
34 79:1.3211724772117424E-17 
34 78:2.0688446579500115E-8 
34 77:2.8101414027717755E-10 
34 76:2.2214122941016853E-8 
34 75:6.2790192255509886E-9 
46 41:5.410383093485421E-15 
22 74:1.1766919087866698E-13 
46 42:3.7955158388045183E-22 
22 75:1.0321296845321248E-14 
22 76:4.482810819774279E-11 
46 40:4.1180836483409596E-11 
22 77:8.783215078942343E-9 
22 78:2.576671683265831E-11 
22 79:8.137411686079816E-16 
46 49:7.297510887105688E-24 
46 47:1.3257510444989723E-9 
46 48:1.5045814267082256E-9 
46 45:1.0839909808342729E-32 
22 70:2.250541440961579E-9 
22 71:2.653585193411254E-10 
46 43:7.537414063708911E-11 
22 72:8.707809061033336E-14 
46 44:2.1397473307248493E-18 
22 73:9.449809302232093E-15 
34 61:1.662481281971398E-12 
34 60:1.1756052581329205E-8 
34 68:1.1206728691597238E-10 
34 67:4.135553701898435E-14 
34 66:2.364058746972453E-9 
34 65:2.6038913399595995E-13 
34 64:1.520924620363205E-8 
46 30:1.5241450582487784E-8 
46 31:7.115414373190087E-11 
46 38:6.755476711541438E-19 
46 39:3.4319307204279683E-16 
46 36:5.447238985785972E-20 
46 37:1.1415379003912726E-19 
22 80:4.0028943850939164E-9 
46 34:2.406299047240091E-17 
22 81:1.0707403294373034E-11 
46 35:2.961292747087561E-13 
22 82:4.729442830869422E-19 
46 32:6.823728363949864E-9 
46 33:1.0133850609014745E-17 
34 52:7.515162859411273E-9 
34 51:7.282318121061676E-9 
34 50:4.920674502276314E-11 
46 29:4.5883237173110506E-11 
34 59:2.420611690099796E-12 
34 57:1.085146302121544E-11 
34 56:2.833630016180417E-12 
34 55:2.9475650231651304E-10 
34 54:4.536609448961338E-10 
34 53:3.680919168266284E-10 
58 10:1.267784114773305E-28 
58 16:7.060591993279837E-21 
58 15:2.384635364856202E-13 
58 18:4.3676691646218806E-16 
59 9:8.206224992815616E-20 
58 17:1.8401750779229393E-22 
58 12:2.149612043238942E-31 
58 14:9.61574596016535E-44 
58 13:2.3376163317638216E-20 
58 19:6.931880982381678E-30 
58 21:1.655265601167186E-22 
58 20:1.9698255852510112E-18 
58 27:7.194387337798705E-39 
58 26:2.2352056944536552E-14 
58 29:1.6660808630103677E-38 
58 28:6.253398766496452E-39 
58 23:6.087826336848155E-12 
58 22:3.767535424541858E-8 
58 24:2.2573335986029135E-8 
58 30:9.60911422066008E-28 
58 32:8.032639211265115E-34 
58 31:3.262003448504543E-38 
58 38:2.064764462718571E-58 
58 37:8.089174790547562E-21 
58 39:1.878821539889913E-12 
58 33:4.713210425094502E-9 
58 36:4.93885536176139E-12 
58 35:8.16770563918916E-11 
58 41:9.396345911532595E-9 
58 40:2.970427968256073E-20 
58 43:6.495236200455379E-15 
58 42:8.431759400490749E-29 
46 9:4.4492727192342555E-29 
58 49:7.213287795388731E-28 
58 48:2.130601056657161E-16 
58 45:2.7835897605942038E-8 
58 44:2.1727181289652275E-8 
58 47:6.963492274023477E-25 
58 46:8.174834759157327E-13 
71 20:4.9539315162367086E-8 
58 52:7.03362291929173E-24 
58 51:1.2225335455489975E-23 
58 54:9.058900899705993E-16 
58 53:2.2202124367221525E-17 
58 50:7.599255034595574E-15 
71 18:3.472367752061366E-16 
71 19:2.732354046466388E-31 
71 16:2.341623007714924E-16 
58 59:4.3736764153237395E-11 
71 17:9.797400358113933E-22 
71 14:1.81906956694741E-24 
71 15:2.733304595795477E-12 
58 56:8.56124411433119E-16 
71 12:2.2127959413754228E-13 
58 55:4.121388465194421E-29 
71 13:3.726512589252161E-16 
71 10:3.49642438711674E-27 
58 57:3.413196056325574E-29 
71 11:5.587903707142384E-11 
71 30:1.6500431063067842E-18 
71 31:6.095673895262727E-14 
33 9:4.151759243439897E-11 
58 65:7.439430112518513E-23 
58 64:6.114132236885734E-10 
58 61:5.3177376925967685E-12 
71 29:3.791166522978977E-18 
58 60:2.7084742577978203E-11 
71 27:4.454782589473218E-18 
71 28:3.5716559453544664E-18 
71 25:5.8370360545571104E-15 
71 26:2.0427028759643654E-17 
71 23:2.9021818422972343E-18 
58 66:8.782799478303159E-9 
71 24:5.121128722063798E-9 
71 21:7.519397838052922E-18 
58 68:3.9829398501226875E-22 
71 22:2.0612220085328382E-13 
71 41:5.762815836593938E-10 
71 42:3.266352764330084E-14 
71 40:1.8346431018856246E-12 
58 74:8.976722594336495E-11 
7 4:2.14432605047084E-9 
58 73:2.087461591175365E-12 
7 5:3.0160836859190176E-29 
58 76:2.1252182947587153E-9 
58 75:1.5026748016004598E-22 
58 70:1.4463271216039968E-17 
7 8:2.7854436549651766E-11 
58 72:5.7756924641333425E-11 
58 71:8.524051108605788E-31 
71 38:5.447719786900104E-26 
71 39:1.324457855295444E-11 
71 36:1.857213122001901E-14 
71 37:2.8433085748391804E-15 
58 78:3.5910869421049146E-36 
71 34:1.3481497446780288E-13 
58 77:4.701439087472644E-9 
71 35:1.2129617348630546E-11 
71 32:2.2988924995026194E-22 
58 79:1.5386575148661493E-12 
71 33:1.2621526626434113E-13 
71 52:2.0463558591418528E-25 
71 53:5.70937506908062E-17 
71 50:1.1002111103742512E-13 
71 51:6.178902226053895E-26 
58 80:4.328315317107678E-52 
58 82:8.955003647456728E-13 
71 49:1.0626036209297698E-17 
71 47:4.73410040453611E-10 
71 48:3.8002685854499634E-10 
71 45:6.715907332493312E-28 
71 46:4.605312023343723E-17 
71 43:2.1942657559077744E-8 
71 44:3.3938203240710036E-10 
20 9:4.2348283468840136E-44 
77 9:6.841357738134712E-10 
64 9:8.958430046201119E-10 
51 9:2.3446680814377612E-47 
74 56:2.8236620465548113E-9 
22 52:1.612234681366391E-11 
46 20:2.802644958772686E-14 
74 55:1.0168004067466897E-8 
22 53:2.1583300252253703E-29 
74 54:2.4757333598602914E-11 
22 54:8.231881199561822E-25 
74 53:1.5093728585007846E-14 
22 55:9.826588143071062E-17 
74 52:3.1853405398235956E-8 
22 56:4.977550928112721E-38 
74 51:3.677061918341181E-8 
22 57:3.7998540245017736E-11 
74 50:5.036209297698786E-11 
22 58:4.145478025788167E-9 
22 59:8.120797865390994E-11 
34 39:8.537807905289288E-10 
46 27:1.0886884629838407E-10 
46 28:7.605113071158564E-11 
46 25:7.58698631651082E-9 
46 26:8.536375091186418E-10 
46 23:7.482149567831643E-11 
46 24:7.200853283816345E-12 
22 50:3.847559872566656E-12 
46 22:5.443492052965493E-26 
22 51:1.0683440449031689E-11 
10 74:1.350091203280303E-10 
34 41:2.4143336130568927E-9 
10 73:2.1573941237952625E-21 
34 40:2.7335639377707204E-13 
62 69:5.870139487587594E-16 
10 76:4.072710119292886E-14 
10 75:1.4686083585419535E-20 
10 78:2.524663201109514E-32 
10 77:1.7154005406872155E-9 
46 18:2.2501547405884562E-13 
46 19:6.144969825585251E-20 
10 79:3.8369446147352347E-35 
22 49:9.826242676100217E-10 
34 49:1.055634000984895E-13 
34 48:1.6954639558606273E-26 
34 47:5.1430296071475233E-14 
34 46:1.401653718983347E-17 
74 49:9.341191944647081E-11 
10 70:1.5001400711536337E-18 
34 45:4.11108835914495E-9 
74 48:3.7087616331763824E-13 
34 44:4.313469191883662E-9 
74 47:2.0291686009240223E-10 
10 72:1.7078693607227923E-8 
34 43:1.038564792016321E-8 
74 46:3.197133983243805E-10 
10 71:3.395280795553903E-27 
34 42:1.2352422791272625E-11 
74 67:3.3449941419634366E-8 
74 66:2.0390167340893518E-9 
22 64:6.140801031124689E-11 
74 65:7.428598271326569E-9 
22 65:7.565286976272073E-32 
74 64:5.634546941662798E-12 
22 66:5.839271177753435E-10 
22 67:6.012130287529019E-9 
22 68:2.8140169140628926E-17 
74 61:2.0194917876959125E-17 
22 69:9.745968714511121E-11 
34 29:1.2658475121353124E-9 
74 60:8.593684373411145E-16 
34 28:5.645872486256696E-9 
46 17:6.341435108428941E-15 
46 14:4.915627694144174E-14 
46 15:6.5921148617282306E-9 
46 12:3.5551484404359265E-21 
22 60:1.6686808437936545E-14 
46 10:1.0363419324888917E-12 
22 61:6.757051294935831E-14 
46 11:5.896998032583946E-11 
34 30:1.217193200205019E-8 
34 38:8.723512105162658E-9 
34 37:6.972716903007949E-9 
34 36:4.980974191732912E-9 
34 35:7.925075123363115E-11 
10 81:5.061562214204596E-16 
74 59:2.938192187810863E-18 
10 80:1.8131331467392943E-43 
34 33:1.557239480216677E-9 
74 58:1.1517176205318655E-8 
34 32:3.071257901771806E-12 
74 57:1.3153226341269315E-12 
10 82:1.328298518637629E-16 
34 31:2.1000089193290653E-9 
74 78:1.2080376682803899E-11 
22 30:3.393396430258384E-11 
74 77:2.1118442867564163E-10 
22 31:3.822811875018844E-10 
74 76:2.8487687070318544E-8 
22 32:8.270510688119956E-21 
74 75:3.023625571987532E-8 
22 33:1.2595380290041506E-26 
22 34:2.050987156166146E-13 
74 73:7.373223246457545E-10 
22 35:1.2610235369787845E-14 
34 19:2.8412397113654866E-12 
74 72:2.305109755288812E-8 
22 36:1.0675557520878767E-12 
34 18:1.3750307779664935E-15 
74 71:5.395572208590313E-9 
22 37:4.985967759766037E-31 
34 17:1.0131886727033357E-8 
74 70:8.978712116188075E-9 
10 49:1.2954320472749564E-9 
10 48:1.348790991226395E-47 
10 52:1.0772162648362361E-35 
10 51:6.816660050450739E-35 
10 54:1.6124984925077636E-14 
10 53:6.691286946122228E-18 
10 56:2.9823472659115803E-23 
10 55:4.628566475382651E-71 
10 58:1.223289121936022E-28 
10 57:6.679132789966132E-38 
22 27:5.317521833512557E-11 
34 27:4.516446740299287E-9 
22 28:2.0279382279931256E-11 
34 26:1.236551913007648E-8 
22 29:2.4769133845210697E-11 
34 25:3.1840434459262536E-11 
34 24:2.664156482719114E-8 
34 23:4.0529242836899395E-9 
34 22:1.0780830728721747E-13 
10 50:1.6223223169150678E-23 
74 68:3.7719786900103896E-14 
22 41:8.343843904203893E-16 
22 42:2.855026984111032E-9 
22 43:4.066931399053295E-11 
22 44:4.5534745183562307E-20 
22 45:4.819923771142579E-19 
22 46:4.0226802206968636E-30 
22 47:3.423828929781012E-45 
22 48:4.1227086118006495E-33 
74 81:1.707534761367907E-8 
74 80:4.4283993191414104E-11 
10 59:2.8139760861481563E-24 
22 40:1.879780006632966E-9 
10 65:3.3199061837331536E-30 
10 64:1.3011762208174629E-9 
10 67:1.658973221912907E-12 
10 66:3.231089766137704E-20 
10 69:2.847841271117454E-16 
10 68:2.7487519220526014E-109 
22 38:2.1940356069666242E-24 
22 39:3.583748731194034E-14 
34 15:2.391064842266062E-10 
34 14:2.876813387536054E-8 
34 12:7.907142246967428E-9 
34 11:8.586644372531481E-11 
10 61:1.209008773604816E-67 
34 10:4.32279680009648E-9 
74 79:4.457971350885337E-10 
10 60:2.3254229771966674E-24 
22 10:2.6305017185411494E-28 
22 11:2.376699697496558E-8 
22 12:1.3894367506507343E-32 
22 13:1.537186692863532E-16 
22 14:1.0436054691818337E-19 
22 15:1.6497461131825172E-13 
10 27:1.38943989125956E-16 
10 26:2.5854339818899933E-19 
10 29:9.154183793453463E-17 
10 28:1.2746443574565592E-16 
10 30:1.7457168376832858E-8 
10 32:3.289222435504457E-63 
10 31:1.9865355818417535E-16 
10 34:1.605278232817101E-14 
10 33:6.824040481191522E-23 
10 36:9.561960443403717E-63 
10 35:2.9082194757947E-13 
22 21:6.665910826809242E-22 
22 23:2.2417037677255964E-14 
22 24:1.1682750771333529E-12 
22 25:2.166907027928806E-18 
22 26:4.6272788257640475E-10 
10 38:9.011945619730058E-36 
10 37:3.3070296875471094E-17 
10 39:2.2323730189039528E-8 
10 41:6.4080668422057625E-9 
10 40:3.6528735314513127E-10 
10 43:1.1247242545450892E-11 
10 42:3.0331026451463773E-15 
10 45:6.136781051827583E-47 
10 44:5.831388249600515E-35 
10 47:1.41535933589942E-85 
10 46:9.599710561490607E-13 
22 16:6.280338281257852E-17 
22 17:1.1820560686612466E-18 
22 18:3.781324432429173E-21 
22 19:5.898660090650533E-12 
82 9:1.9057298229325553E-9 
10 12:2.9935341145493104E-56 
10 11:2.173285604454137E-9 
10 14:2.4842215812588564E-63 
10 13:3.18181361365989E-39 
10 16:4.960748670894345E-37 
10 15:1.2452796649347256E-15 
10 18:2.326826829341829E-24 
10 17:9.98154578253922E-17 
10 19:1.8454751364280475E-35 
10 21:3.7313573460096683E-25 
29 9:1.482945237832025E-9 
10 23:1.8732381184486898E-33 
10 22:2.1988281760348935E-28 
10 25:1.4268665266373879E-9 
10 24:7.215109092188176E-20 
15 14:1.1303679286051677E-32 
15 13:1.7914503834055254E-9 
15 12:1.9285693647427717E-17 
15 19:3.791939690260595E-9 
15 18:2.4096038561651405E-27 
15 17:2.4096980744299164E-22 
15 16:1.8566525632392994E-10 
15 11:1.871752610474056E-8 
15 10:1.1912423494769002E-14 
16 9:7.256690753042621E-34 
16 6:2.981612363446328E-8 
52 12:7.960132192674139E-16 
52 10:1.1803612087450537E-35 
52 15:3.5359550810177513E-13 
52 16:3.7395107986824944E-18 
52 13:3.88281716294184E-18 
52 14:6.379788668567765E-11 
52 19:1.695553418661715E-32 
52 17:2.1394102172999977E-24 
52 18:2.864950151424719E-14 
52 22:1.4767004885381435E-11 
52 23:7.987211795654E-9 
52 20:1.132629263655857E-29 
52 21:2.61205429184075E-25 
67 80:1.3349138979154232E-8 
67 81:5.220588235294117E-8 
27 68:1.618584992412289E-14 
15 80:8.994169773775666E-11 
47 6:3.0323573623361404E-8 
67 82:8.346707341335632E-11 
80 55:2.0791884961425383E-29 
80 54:1.6920883347702104E-21 
80 53:1.503641930278312E-16 
27 60:3.736068259248465E-9 
80 52:9.62265402215001E-40 
27 61:1.62523680190547E-20 
40 44:7.461867497844685E-14 
80 59:5.146544863717753E-15 
27 66:4.863641045998614E-12 
40 43:6.52961071689104E-30 
80 58:1.4611656387470435E-59 
27 67:2.4413271459151983E-9 
40 42:8.566383712447774E-114 
80 57:1.372797709839291E-27 
27 64:2.5654471473221914E-10 
40 41:1.288944890244711E-31 
80 56:3.3982359572915973E-15 
27 65:2.6248706069163745E-17 
39 59:8.936047925370825E-28 
40 37:1.8902778698852707E-10 
39 58:1.8587550014368768E-13 
40 36:8.438833255963038E-9 
40 35:1.195227358136039E-11 
79 71:2.835079691403055E-28 
40 34:3.519646528284369E-13 
79 70:1.1875676990074497E-13 
79 73:1.0742423237615226E-12 
79 72:6.2767756482525365E-9 
80 61:8.181687556646108E-42 
40 39:6.123914052656011E-26 
79 75:3.219809005902248E-14 
80 60:1.3907752503481663E-16 
40 38:4.5571379622875076E-20 
79 74:1.6270309702234897E-8 
39 51:1.9298196166854565E-15 
79 77:6.537458275305612E-10 
39 50:1.254388000972655E-9 
79 76:2.946023166876672E-12 
39 53:2.1847381568185335E-14 
15 82:1.3829922213400601E-8 
39 52:6.648539912018923E-13 
79 78:1.0696719499524726E-35 
15 81:1.4839439514386501E-8 
39 55:5.190292238654199E-16 
39 54:1.814830780113624E-9 
39 57:9.462718571081195E-9 
39 56:1.666556137674912E-10 
27 79:1.0651657487713938E-21 
80 49:7.374991710325619E-28 
8 83:2.293479844828799E-12 
8 84:2.6111115996502615E-13 
80 44:1.0862955103123548E-28 
27 73:9.063671447092047E-13 
80 43:8.097740787408537E-9 
27 74:4.53585570284313E-11 
80 42:1.5555684506045937E-11 
27 71:3.5678572505351595E-18 
80 41:4.380379998673652E-16 
27 72:9.481780700079394E-9 
40 33:7.44517762008975E-9 
80 48:2.1634060614099077E-33 
27 77:1.069289368159754E-16 
40 32:1.9992262970577182E-19 
80 47:2.92874195901585E-45 
27 78:2.680613272966644E-30 
40 31:1.094507814399717E-16 
80 46:8.293874483276964E-19 
27 75:1.8057809814779453E-22 
40 30:6.858158144881402E-15 
80 45:2.8077790304396843E-42 
27 76:1.4312822226465535E-10 
39 48:3.341987753387714E-8 
40 26:1.4872891659482284E-14 
39 47:4.921071246988085E-9 
40 25:4.187926918230652E-10 
40 24:4.441607533656078E-8 
79 60:7.970245595419679E-10 
39 49:2.3104096204434423E-8 
40 23:1.294714503614298E-10 
80 51:1.962768309127484E-39 
40 29:8.870338439772752E-16 
79 61:8.352675906890378E-9 
80 50:1.0935075270243386E-12 
27 70:3.670900626111776E-13 
40 28:5.459457965824436E-16 
79 64:4.348055795035038E-8 
40 27:6.230408736211509E-16 
39 40:6.164699250613437E-26 
79 66:3.211651966310763E-8 
47 9:1.0862623516148286E-55 
79 65:1.8202080155624823E-45 
39 42:1.3333720184804476E-25 
79 68:3.656669319362469E-37 
39 41:9.046134801158343E-23 
79 67:2.332145146671972E-9 
39 44:2.7638105975197297E-8 
39 43:2.8404956119990273E-14 
39 46:2.591109047903265E-16 
39 45:9.946061852023786E-13 
27 48:2.0129889299820104E-11 
27 49:5.087252394400169E-19 
27 46:4.8876352974282184E-11 
27 47:5.289099323638484E-19 
80 77:1.5568063753122443E-18 
27 40:3.7294729807141497E-16 
80 76:1.311083847293145E-10 
27 41:8.881673165633197E-12 
80 75:1.8879899197559521E-35 
80 74:8.288845414152132E-9 
40 22:1.2722329066914252E-9 
27 44:6.500809020833543E-23 
40 21:6.861529279129916E-11 
27 45:1.2270798367888406E-13 
40 20:1.2136967526582223E-9 
80 79:5.035380330260627E-34 
27 42:8.14171432017125E-16 
80 78:1.1468101332979641E-8 
27 43:1.5896976724319872E-8 
39 37:2.317837168689347E-16 
40 15:9.637464907045119E-15 
39 36:6.319771426045052E-11 
40 14:1.9683113380639742E-13 
15 69:3.0183355024471626E-8 
15 68:4.3596047355356115E-11 
39 38:3.690209341910383E-15 
40 12:5.76723699626412E-17 
15 67:3.138652226566033E-8 
40 19:6.685180272785551E-10 
40 18:7.449598779759931E-14 
40 17:2.472146694077857E-9 
80 81:7.035391383159803E-10 
15 61:1.42640171653116E-38 
39 31:6.171607312598094E-10 
15 60:3.1457594243389647E-27 
39 30:3.731353759091009E-9 
39 33:1.956252625063554E-9 
15 66:4.207473644010733E-9 
39 32:2.540729933461547E-15 
15 65:1.8232584695938817E-13 
39 35:3.469112673254195E-8 
15 64:9.815250545209693E-9 
39 34:1.106627318345602E-9 
27 59:3.7277142397716655E-9 
27 57:5.212248625669578E-19 
27 58:3.6766165341748487E-10 
80 66:3.7056502420584917E-13 
27 51:2.4651423826417296E-23 
34 9:1.6282863330753846E-8 
80 65:2.1647324093109622E-14 
27 52:2.936371893309749E-23 
80 64:1.041133364281451E-11 
27 50:3.945389837492337E-16 
27 55:2.992117699968845E-32 
40 10:2.9576121316621353E-10 
80 69:2.5284446360280302E-8 
27 56:4.116584424590213E-18 
80 68:3.1403607666290866E-40 
27 53:1.1220044873018904E-14 
80 67:3.2509008112828E-8 
27 54:6.172898053325026E-19 
39 26:1.4171087826336848E-9 
79 80:5.9110904790326505E-34 
39 25:1.5640681300705174E-11 
39 28:6.535192430974645E-10 
79 82:9.149092556977695E-14 
15 79:5.378324020381295E-23 
39 27:7.537966708667684E-10 
79 81:4.157072750182373E-14 
15 78:4.703972493291659E-13 
80 73:1.2449101399297036E-16 
39 29:9.61010898158587E-10 
80 72:3.6139996020956294E-10 
80 71:2.3240267922276013E-39 
80 70:1.5866657824347327E-11 
15 73:9.096365184969297E-20 
15 72:2.562874988693808E-8 
39 20:7.840429294603974E-13 
15 71:3.1909841914314144E-12 
15 70:3.058196109665035E-8 
39 22:2.4416406923536042E-14 
15 77:1.0016563570947609E-13 
15 76:5.171954614433735E-9 
39 24:3.3807005327497406E-8 
15 75:1.055373330452348E-11 
39 23:6.286060083559917E-10 
15 74:5.748350552244657E-15 
27 26:3.431209360521793E-16 
27 24:3.746871953609439E-11 
27 25:9.271077253952142E-13 
27 28:8.634161784066813E-116 
27 29:3.1765373908324375E-102 
27 22:2.154275499231179E-11 
27 23:6.441137453142116E-10 
27 20:3.2824073143523314E-9 
27 21:4.642793433363818E-18 
39 15:3.207048433804187E-9 
15 48:8.416172125463553E-9 
39 14:2.5207462917523267E-12 
8 4:9.48674286202426E-9 
15 47:4.0155824447504096E-23 
39 17:1.8054413422640758E-10 
8 5:6.935249439715386E-12 
15 46:2.7400335919520012E-12 
39 16:6.372714813095475E-9 
15 45:2.0220998361858437E-29 
39 19:6.236598359749763E-14 
8 7:3.2321575731384983E-11 
39 18:3.223461989079736E-8 
15 49:8.630173210857964E-10 
15 40:3.7549433182919107E-14 
15 44:1.3061666482417615E-9 
39 10:1.819528262263192E-8 
15 43:6.518239399817091E-10 
39 13:6.142372394279019E-9 
15 42:4.3783541702260234E-12 
39 12:4.7163052368636294E-9 
15 41:3.1923032471382774E-16 
27 37:3.3097620172256114E-11 
27 38:9.870588072721427E-9 
27 35:5.2994319266755775E-9 
27 36:3.0959776338401857E-27 
27 39:4.4823083223621396E-10 
27 30:7.917600474357556E-16 
27 33:4.7719666743716275E-9 
27 34:3.480956604323488E-9 
27 31:1.1157232696501613E-85 
27 32:9.390703044129323E-31 
15 59:5.877712229782017E-20 
15 58:6.799952011497141E-13 
15 57:1.036014617649719E-18 
15 56:9.091245992583138E-18 
15 51:3.80063917670824E-12 
15 50:1.6696387294855432E-8 
15 55:7.803345125272605E-22 
15 54:4.2411095645357426E-11 
15 53:1.3071433775866056E-13 
15 52:1.0650244213742299E-12 
21 9:5.512365205069194E-39 
15 26:4.112972724440469E-10 
15 25:4.240324412329276E-19 
15 24:1.1956140769625036E-8 
15 23:1.0452260233359797E-8 
15 29:7.813426479603629E-11 
15 28:1.0289922163150859E-10 
15 27:1.0780830728721746E-10 
15 22:5.388750841683166E-9 
15 21:2.1287046621709896E-16 
15 20:3.5284740158588183E-15 
27 15:7.549992211290111E-9 
27 16:1.771312799614082E-13 
27 13:1.7881056350059798E-13 
27 14:6.107573389747042E-38 
27 19:1.083525747967398E-24 
78 9:4.538989101841413E-36 
27 17:3.1230873692250486E-23 
27 18:1.6495513954353135E-21 
27 11:1.1220892837401887E-10 
27 12:1.4939844778549391E-21 
27 10:4.359447705094319E-22 
15 37:1.8303091364079475E-22 
15 36:5.524425142960514E-21 
15 35:1.5473245781534226E-9 
15 34:1.0954035305468176E-9 
15 39:1.3601537139583732E-8 
15 38:7.924164346803614E-9 
15 33:7.477287116971348E-19 
15 32:5.070167482387465E-24 
15 31:4.193749183441705E-9 
15 30:1.7030799322633488E-11 
55 19:2.785336118663926E-38 
55 18:7.024338483984348E-50 
18 70:1.677945639829955E-8 
55 17:2.318422972345646E-27 
18 71:9.929662924735938E-16 
55 16:4.317511108163671E-50 
18 72:1.259833246233782E-11 
31 48:5.285519029576998E-15 
31 47:2.1029956383224624E-18 
31 49:3.184671567691427E-19 
43 33:1.3849227402347636E-8 
43 34:6.9116541768905985E-9 
43 35:4.656149833101223E-9 
43 36:3.269524946393439E-9 
43 30:9.457247385989347E-9 
43 31:1.2360678205893404E-9 
43 32:3.309486703362292E-15 
43 26:2.605864668302496E-8 
43 27:1.4126268320180383E-8 
43 28:1.1970676658487522E-8 
43 29:1.6412615779118864E-8 
55 22:1.4720030063885758E-16 
18 77:6.643298443263017E-9 
31 55:7.731676431866376E-34 
55 21:1.2926033998717864E-49 
18 78:1.490671135543652E-17 
31 54:8.375344210727315E-12 
55 20:5.999016291973384E-44 
18 79:7.437841070118488E-15 
31 57:2.5311234334643176E-23 
31 56:2.1969343889128972E-20 
55 26:1.3219046355859142E-29 
18 73:1.3998918374320373E-13 
31 51:3.047558867571832E-30 
18 74:4.1477392641427896E-11 
31 50:9.274563329748853E-18 
55 24:2.454865486217035E-8 
18 75:6.295790076681105E-17 
31 53:3.027323924906787E-18 
55 23:1.4787121161880763E-15 
18 76:1.1779764177964484E-14 
31 52:1.4266152779313187E-30 
18 80:1.3511998381958334E-12 
55 29:4.762677675354246E-32 
18 81:1.6723553561199159E-12 
55 28:1.1293852377478612E-31 
18 82:9.918356732962826E-29 
55 27:1.1063509958662158E-31 
31 37:1.5649276906223935E-10 
31 36:1.429297357868607E-26 
31 39:3.1820648623659587E-10 
31 38:9.262943077093152E-9 
43 22:3.286485620178173E-11 
67 11:1.6563266794880298E-8 
67 12:1.8788381192386764E-8 
43 24:7.08623471936689E-9 
43 25:4.10590335344961E-9 
67 10:7.611579017176205E-13 
67 15:4.997479938987997E-8 
67 16:1.6732376152264738E-8 
43 20:8.166987200742754E-9 
67 13:1.7062692044123174E-8 
67 14:6.131540553087074E-9 
43 15:6.625218294758715E-9 
43 17:1.1353095917059044E-9 
43 18:6.030959170590446E-17 
55 33:1.2208756106726795E-31 
31 44:2.2707920866707536E-8 
55 32:3.012346088378982E-112 
31 43:5.988826970041105E-10 
55 31:2.1541547848000528E-33 
31 46:2.769866235188889E-11 
55 30:4.8579094546499544E-27 
31 45:2.8919071535531593E-8 
55 37:6.245053827618985E-28 
31 40:5.680890274665085E-17 
55 36:1.6952494639343899E-131 
55 35:1.0061675177399031E-19 
31 42:1.1857242997698563E-16 
55 34:8.400037579857197E-10 
31 41:3.41180039797795E-19 
31 29:3.0780133513562407E-86 
55 39:2.4834151247872317E-16 
55 38:4.21382386099874E-28 
18 50:6.733528134830105E-13 
65 9:6.684130247363884E-22 
31 26:3.984710259992161E-34 
31 25:6.897153854657648E-12 
31 28:6.591509803724511E-86 
31 27:9.674300021104891E-86 
67 22:1.6331984879633927E-8 
43 12:3.163908968322391E-11 
67 23:1.6717896854344894E-10 
67 20:6.490925569776953E-10 
67 27:2.3111059530914956E-9 
67 24:1.5382043459999556E-14 
43 10:7.96212171452572E-12 
67 25:5.021006034882949E-8 
67 19:5.1295620841346686E-11 
67 17:2.159841501425824E-8 
67 18:1.4861949289298584E-8 
55 40:1.4869796847713156E-19 
18 59:5.924507301287398E-10 
55 44:9.36003713774123E-20 
18 55:7.382503542606755E-50 
31 33:2.83104529511673E-9 
55 43:4.8126036209297696E-11 
79 10:5.032777372504807E-35 
18 56:1.6226300965800025E-14 
31 32:6.215296272474196E-26 
55 42:4.1932986272299226E-19 
79 13:2.4736277825673676E-27 
18 57:8.077269027064512E-32 
31 35:2.964244796639297E-9 
55 41:4.1236377301766254E-25 
79 12:7.826723699626412E-34 
18 58:3.563114931208104E-18 
31 34:1.4034218817523091E-9 
55 48:7.808818002962177E-23 
79 15:3.2808431151491033E-11 
18 51:6.94950780378481E-14 
55 47:9.022426332426996E-52 
79 14:7.298781970510865E-21 
18 52:4.924443232867351E-14 
55 46:2.0668700400114953E-15 
79 17:3.19743793797113E-28 
18 53:1.682719365245269E-12 
55 45:5.327171342043017E-41 
79 16:2.693812587041581E-27 
18 54:8.706270162708662E-10 
31 30:3.0212625498728683E-24 
31 19:5.267460528828276E-39 
31 18:4.2982058329899598E-19 
18 60:4.611827030340794E-12 
55 49:9.24696597917634E-40 
18 61:1.4955579228766972E-13 
31 15:5.536422268675316E-10 
67 30:2.480364524614806E-9 
31 14:5.629509914273941E-36 
31 17:2.383194476548446E-20 
31 16:1.999324140980674E-14 
67 33:3.8310453832040145E-10 
67 34:3.0173917368525763E-14 
67 31:2.7975329929040386E-9 
67 32:2.3962961734863053E-10 
67 37:6.007692817826116E-9 
67 38:4.0221444834980215E-10 
67 35:5.820180383314544E-13 
67 36:1.7540177288502776E-10 
67 28:2.0331200123792473E-9 
67 29:2.4833930189888807E-9 
55 51:2.4243981696398965E-47 
55 50:7.20052169684108E-17 
18 66:3.0189196556887733E-10 
31 22:1.3428897872425957E-10 
55 54:9.208170303070495E-9 
18 67:1.0287503894354944E-9 
31 21:2.026424454539059E-16 
55 53:2.0298594071224882E-16 
18 68:1.8295616715073917E-8 
31 24:4.040330442298222E-9 
55 52:2.653425293454473E-47 
18 69:1.0954789051586383E-10 
31 23:5.780353356180216E-10 
55 59:5.414328978491058E-32 
55 58:7.126577801357295E-29 
55 57:2.6206423945000775E-24 
18 64:5.482403796870446E-15 
31 20:1.953270253158196E-13 
55 56:6.405707717134205E-16 
18 65:2.0695450137181795E-12 
80 19:3.933953400977076E-46 
79 29:1.5418131175807414E-15 
80 18:8.015949333510179E-13 
80 17:4.632850321639366E-28 
80 16:6.662079713508854E-9 
67 40:6.141101310873842E-11 
67 41:1.5935406857218647E-9 
67 44:1.1302971019298361E-10 
80 11:2.301815991334527E-8 
67 45:5.625041448371908E-15 
80 10:2.0258858898689128E-43 
67 42:1.5156674845812058E-9 
67 43:4.5885945133408494E-8 
67 48:2.2621858213409377E-13 
80 15:2.637807546919557E-11 
67 49:5.047173773680836E-13 
80 14:4.437346641023941E-13 
67 46:5.59707761345801E-9 
80 13:6.662079713508854E-9 
67 47:8.495258306253731E-9 
80 12:2.836411565753697E-31 
67 39:9.68819771426045E-9 
18 37:6.679603881290011E-19 
55 61:9.024636912262087E-43 
18 38:1.2861798136739595E-22 
55 60:1.127771514468245E-32 
79 31:6.963658067511109E-21 
18 39:3.5523740490236473E-13 
79 30:1.1342982514313504E-21 
55 66:9.653767933328912E-9 
79 33:8.235404646638812E-14 
18 33:5.217870315467876E-28 
31 11:5.2083542707255055E-9 
55 65:4.4372250591330106E-41 
79 32:6.261080531423392E-25 
18 34:4.118374571620956E-15 
31 10:8.34833497482488E-17 
55 64:1.2334538099343458E-9 
79 35:5.062962840152972E-16 
18 35:8.872879460920776E-15 
31 13:2.0379913168447183E-14 
79 34:2.7557751398191745E-17 
18 36:6.05477975538426E-16 
31 12:3.400494206204838E-18 
79 37:2.2417158520679975E-31 
79 36:1.5996197802683644E-43 
18 30:8.349371375737415E-15 
55 68:6.233558812476513E-59 
79 39:6.575535512965051E-10 
18 31:1.9263489543028854E-18 
79 38:3.158404624533015E-11 
18 32:1.87078530295569E-17 
79 19:3.135276433008378E-9 
79 18:5.179841722483807E-15 
52 9:5.167307734818843E-48 
67 50:4.023282932113094E-8 
67 56:1.2059873554833433E-10 
67 53:3.967498949974578E-13 
67 54:1.2295963481221124E-10 
67 59:8.440214868359971E-9 
67 57:2.7198974290956518E-8 
67 58:3.3361684019718374E-8 
55 73:1.2771182881269758E-15 
18 48:1.4672955840527423E-19 
55 72:5.689369321573048E-9 
18 49:3.092588916917078E-16 
55 71:4.9610440568561135E-26 
79 20:1.8664367663638172E-15 
55 70:4.2757532550788074E-19 
55 77:3.627898622808762E-18 
79 22:8.921955478922122E-16 
18 44:9.656492769062239E-19 
55 76:1.1126511483962242E-9 
79 21:1.63624356168623E-22 
18 45:1.1318188898827171E-17 
55 75:1.749552357583394E-27 
79 24:2.2143433472599862E-13 
18 46:3.925698220154166E-13 
55 74:3.2804286314300244E-9 
79 23:1.1876561222008533E-8 
18 47:2.710458478638835E-11 
79 26:1.9880739217896853E-25 
18 40:1.732921997326714E-13 
79 25:1.3216725247032295E-21 
18 41:9.015682944232838E-13 
55 79:1.2027046444282333E-52 
79 28:2.0012158189093E-21 
18 42:2.8440662593087646E-16 
55 78:5.473887525697991E-47 
79 27:2.8826900546013217E-21 
18 43:4.555013416680904E-16 
80 39:1.9877478612640095E-16 
80 38:2.6827154762694254E-89 
67 60:8.93372681654398E-9 
67 61:2.082996219908482E-8 
67 66:7.444790768618608E-9 
80 32:7.972400910758893E-33 
67 64:3.3004841169838847E-9 
80 31:1.0201052236001502E-40 
67 65:8.648948869288415E-14 
80 30:1.388012025554303E-14 
80 37:2.5484614364347767E-20 
80 36:2.4799721466940778E-26 
67 68:7.568914826358954E-10 
67 69:5.182428100890864E-8 
55 80:3.334737051528616E-29 
18 19:2.0412952373295278E-20 
79 51:8.89244423812366E-11 
80 40:1.9574408117249154E-16 
18 15:1.5063647578464971E-30 
79 50:4.00019342573557E-18 
18 16:1.3894053445624756E-11 
55 82:3.8423524990605037E-10 
79 53:4.1983553286026923E-13 
18 17:4.6530318181361365E-23 
55 81:2.0988737095740214E-9 
79 52:3.5386796206645E-20 
79 55:8.802915754802484E-53 
18 11:7.089264896535783E-9 
79 54:5.157338019762583E-11 
18 12:3.294373033978875E-20 
79 57:1.2445011826602116E-25 
18 13:1.3775369838095334E-11 
79 56:2.0943807060591993E-11 
18 14:4.043408238947569E-20 
79 59:7.965327055286601E-10 
79 58:1.9473660941264895E-12 
18 10:4.382436961699647E-24 
67 70:3.065598956606318E-10 
80 29:1.1917401684461834E-34 
80 28:1.067129783142118E-34 
80 27:1.2800749386564096E-34 
67 73:2.276405376130159E-10 
67 74:1.3404348210535623E-8 
67 71:2.7495744633817453E-14 
67 72:6.470975086765258E-12 
67 77:8.954727324977341E-9 
80 22:3.738615513849283E-9 
67 78:9.57529234918319E-11 
80 21:8.361684019718373E-27 
67 75:4.243611424276588E-11 
80 20:1.7025001657934876E-10 
67 76:1.2853361186639256E-11 
80 26:1.117553109180538E-23 
80 25:9.152961071689103E-13 
67 79:8.157702765435374E-10 
80 24:7.215553639719699E-10 
80 23:7.952892543714216E-9 
79 40:1.7934102615115943E-14 
18 26:1.570081429705637E-14 
18 27:6.410296674472127E-21 
79 42:2.759118641819749E-22 
18 28:1.3306979437805895E-20 
79 41:1.639056524526383E-11 
18 29:2.5375020099896485E-21 
79 44:1.1977695249463934E-17 
18 22:5.953149653779283E-21 
79 43:1.1465448637177531E-9 
18 23:4.3929265951780346E-11 
79 46:7.392234233039327E-15 
18 24:1.3505905600836157E-8 
79 45:7.681599133452704E-26 
18 25:3.794232334703476E-9 
79 48:7.618873930632005E-24 
79 47:4.583786502199527E-45 
18 20:5.167777604695336E-13 
79 49:1.1957689501956362E-38 
18 21:2.4216983407535453E-24 
43 80:1.49384906160886E-10 
43 82:2.3385724075424984E-9 
43 71:8.065687379799722E-9 
83 8:4.232641421844951E-12 
43 72:1.2682814952362004E-10 
0 2:1.3160218787373246E-11 
43 77:1.8056181886508832E-14 
43 78:1.3203074916550611E-14 
43 79:4.709430333576496E-10 
43 73:3.2263910073612306E-8 
43 74:1.253277184605522E-10 
83 7:9.025521144196123E-17 
83 4:2.5485056480314786E-10 
43 76:2.973489621327674E-8 
83 5:1.0509207065013154E-12 
43 60:6.989466587085793E-20 
43 61:5.48550964918098E-9 
43 66:5.68892720560603E-15 
43 67:1.1467603952516743E-9 
43 68:4.3226286004819065E-10 
43 64:4.832548577491877E-16 
43 65:2.1257377810199617E-10 
31 80:3.8367561782056823E-41 
31 82:5.360296925720833E-9 
31 81:1.0019421524979147E-9 
43 59:1.4662389194685768E-19 
43 50:6.487830758007825E-16 
43 55:1.2623516148285695E-11 
43 56:2.169451997258881E-9 
43 57:4.913041315737118E-8 
43 58:2.6261522647390407E-15 
43 51:7.2079824037845135E-9 
43 52:8.538585671021509E-9 
43 53:5.81194597342883E-9 
43 54:1.4808232199305877E-9 
31 71:1.00859082138227E-14 
31 70:1.0235369787845592E-20 
43 48:4.593700952759909E-8 
43 49:2.5912582620421337E-11 
31 77:8.759848949277912E-11 
31 76:6.126008763554867E-11 
31 79:2.2310979317206517E-21 
31 78:5.060243158497734E-28 
31 73:9.817794438358643E-9 
31 72:6.464252334100479E-9 
31 75:1.7913498839230978E-23 
31 74:1.6587282544244897E-10 
31 59:2.7995952383345224E-8 
31 58:1.3227302191893712E-38 
43 44:4.931792559188275E-12 
43 45:8.428996175696885E-12 
43 46:5.620067643742954E-11 
43 47:2.1997922054955015E-10 
43 40:1.0908437783230542E-30 
43 41:1.6901596038640934E-27 
43 42:6.969405575082344E-16 
70 9:5.40921701262241E-13 
31 60:1.3511809945428782E-15 
43 37:7.409366226761279E-9 
43 39:8.746545969007671E-28 
31 66:8.795180798568887E-11 
55 10:8.294648186219245E-71 
31 65:8.998660844396652E-21 
31 68:1.0740850778368492E-14 
31 67:2.562388194325799E-9 
55 15:6.306452682538631E-16 
55 14:1.250933969980326E-46 
31 61:1.115104569711466E-19 
55 13:6.182881269757058E-50 
31 64:4.4793247439775686E-11 
55 12:1.0612054291840752E-18 
48 44:2.3341733536706677E-23 
24 77:2.292138804860155E-11 
24 76:6.356372420932033E-10 
48 42:1.3051705462342772E-22 
24 79:2.84819301930595E-14 
48 41:1.0117492318235074E-8 
24 78:4.0042762529772975E-12 
48 40:4.602990914516878E-17 
24 71:7.078963699586947E-10 
48 49:2.0909432544156332E-22 
24 70:4.3258745967458263E-11 
24 73:2.994928544867994E-8 
48 47:5.739881070804873E-15 
24 72:1.3426008512306163E-8 
48 46:4.199035081901983E-35 
24 75:1.6039780207631932E-10 
48 45:1.369514998784181E-9 
61 21:2.1482746424387115E-38 
24 74:1.5979103645116228E-8 
36 66:5.2834737051528615E-14 
61 11:6.815659747551782E-9 
61 12:1.6344585184693947E-41 
36 68:3.6846055220284276E-58 
61 13:2.8868569975904677E-10 
61 14:4.378268894931141E-14 
17 9:1.1514791011326293E-21 
61 15:5.818356654950593E-46 
61 16:3.0398899131242125E-10 
61 17:1.0076375533302386E-10 
61 18:2.1002111103742513E-13 
61 19:8.410372040586245E-15 
36 60:3.028002520061012E-31 
36 61:5.719654265313791E-17 
36 64:3.096414439507483E-10 
36 65:1.674569489577116E-24 
48 33:3.7955987355483346E-22 
73 11:1.595657315913964E-8 
48 32:3.693856798638283E-27 
73 10:3.691502531113911E-21 
48 31:2.4372084797842476E-14 
48 30:3.189645644052435E-9 
24 80:1.2914434740661086E-8 
48 39:2.672303645246148E-9 
24 82:5.009679356401314E-11 
48 38:1.2242577978203684E-30 
24 81:1.955867536657186E-9 
48 37:1.499005239074209E-18 
48 36:1.0877434401043393E-32 
61 30:6.583659393859009E-19 
48 35:1.8281053120233436E-30 
61 31:7.018148860446094E-19 
48 34:5.224699913787386E-26 
61 32:9.772807657448548E-111 
36 55:1.8346652076839755E-137 
61 22:1.4938987996551494E-13 
36 56:3.2394113225899156E-23 
61 23:1.3409708866635719E-11 
36 57:1.6969626633065852E-29 
61 24:9.47415832172779E-9 
36 58:9.2088887415169E-12 
61 25:5.36327011075005E-8 
36 59:2.5040950991445056E-31 
61 26:1.9289906492472976E-22 
61 27:8.869288414351085E-20 
61 28:1.929808563786281E-18 
61 29:1.5440015916174813E-18 
5 83:7.178018501954715E-15 
5 84:5.348205581741254E-16 
36 50:1.7591849592148018E-17 
36 51:5.767900170214647E-46 
36 52:3.4250558171408358E-46 
36 53:1.7891162101819306E-8 
36 54:3.958711895130092E-20 
48 22:6.677995888321507E-33 
73 22:1.3660554413422642E-24 
24 55:2.3111049415595507E-9 
73 21:1.0212270928664588E-9 
24 54:1.2995996351868788E-9 
48 20:1.1510544465813384E-18 
73 20:2.2720505338550304E-12 
24 57:4.521094841361567E-10 
24 56:1.8775062058430398E-8 
24 59:1.9617561782056823E-9 
24 58:1.0293973548536225E-8 
48 29:4.371460309039061E-11 
48 28:4.589627959413754E-11 
48 27:8.048444857086014E-11 
48 26:2.0821340937727966E-12 
61 40:2.461718283705816E-8 
24 51:2.2731632463342815E-8 
48 25:5.80061675177399E-12 
61 41:1.0280246258593628E-13 
24 50:8.104906384732119E-13 
48 24:1.2910836262351616E-9 
61 42:1.467603952516745E-11 
24 53:1.4906083233671348E-8 
48 23:2.6619747109666865E-13 
61 43:1.8456131043172626E-8 
24 52:2.3534058018351206E-8 
36 44:2.302423900789177E-11 
61 33:6.050799124610385E-24 
12 77:3.7423494769001937E-13 
36 45:4.4482282202621747E-13 
61 34:6.992506134359043E-12 
12 78:9.482754288815414E-18 
36 46:9.750536065610009E-20 
61 35:2.4921966531821297E-14 
12 75:6.562521984261781E-18 
36 47:5.871576364480404E-62 
61 36:7.828602692486239E-17 
12 76:2.1174518607479172E-13 
36 48:1.0847094192806773E-32 
61 37:2.6317781904193468E-8 
36 49:1.0657813294427128E-35 
61 38:2.3548146428808276E-11 
61 39:1.4434920529654927E-9 
12 79:1.8770822236515483E-29 
73 19:1.6617370736344143E-15 
73 18:1.271796317173995E-13 
12 70:6.329551621559149E-16 
73 17:3.9605743086411564E-12 
36 40:2.014064814200765E-8 
73 15:1.76059973030926E-20 
12 73:1.42801913007648E-13 
36 41:2.653469505051175E-19 
73 14:2.528975175188452E-19 
12 74:5.970485814498056E-10 
36 42:3.221052457059487E-8 
12 71:7.696407394751917E-14 
36 43:4.617271260251564E-9 
73 12:2.83477573667573E-13 
12 72:1.2349910304211933E-8 
48 11:4.983481442182284E-10 
73 33:2.7533269226518117E-14 
24 66:1.9896165190999264E-9 
48 10:2.6136901209187167E-47 
73 32:2.4273161350222163E-14 
24 65:1.0374938444067013E-10 
73 31:3.9974688860888215E-8 
24 68:9.95557294754932E-11 
73 30:2.919009881291863E-10 
24 67:5.656205089293789E-15 
48 19:3.68642372394279E-22 
48 18:1.509649180980171E-19 
48 17:1.5743804850012157E-15 
24 60:1.8429940554556144E-9 
48 16:1.8844640449189823E-10 
61 50:6.133143223467516E-14 
48 15:4.726462851205871E-24 
61 51:3.406221676945863E-21 
48 14:1.2024227954992595E-33 
61 52:2.601570616972832E-22 
24 61:6.043285127081595E-10 
61 53:4.943608108406835E-24 
24 64:5.621155894797142E-10 
48 12:5.26517010411831E-8 
61 54:2.4427404558215617E-10 
36 33:1.90907332493313E-27 
61 44:8.21888056237151E-14 
36 34:4.967703428609325E-10 
61 45:2.5568229546610077E-12 
36 35:1.2507847558414572E-9 
61 46:5.987742334814421E-11 
61 47:2.0347890001547406E-19 
36 37:2.4404193469947167E-60 
61 48:1.7319561420960718E-29 
36 38:3.525880363419325E-32 
61 49:4.1298991975595204E-20 
36 39:1.498325485774919E-10 
12 80:2.9273771896324738E-34 
73 29:1.3927095077038708E-11 
12 81:9.649928896616182E-10 
73 28:7.333156486946526E-12 
73 27:8.210148772022902E-12 
73 26:3.836693414682671E-13 
36 30:8.629053650772597E-26 
73 25:7.935760549992263E-11 
36 31:6.572330172204169E-26 
73 24:7.730176625328823E-9 
12 82:1.7722581228706674E-12 
36 32:9.135331697504255E-102 
73 23:1.42533766606981E-9 
73 44:1.7118840771934478E-12 
24 33:2.2230391294734835E-8 
73 43:1.8447233459336384E-12 
24 32:1.3534328110710228E-10 
73 42:5.459264540088865E-17 
24 35:1.1822413645819724E-8 
73 41:8.472820920927558E-15 
24 34:7.147743032873381E-9 
73 40:3.112131662134978E-12 
24 37:6.203236334582877E-9 
24 36:1.7765136478297137E-11 
24 39:6.9977789614383485E-9 
24 38:5.707585449684933E-10 
36 19:8.468786612728518E-18 
61 60:6.262793730795588E-13 
61 64:1.680118044963194E-9 
24 31:1.6220239590766106E-9 
61 65:8.746822291487058E-12 
24 30:1.1474308563560898E-11 
36 22:1.7244125384088247E-12 
61 55:2.0564250502906913E-58 
12 55:1.7124923369144648E-18 
36 23:1.0281793664478192E-8 
61 56:1.2442856511262903E-12 
12 56:3.036437971719446E-11 
36 24:2.034794526604328E-10 
61 57:3.875019342573557E-10 
12 53:1.2547109132387967E-22 
36 25:1.985835709706656E-8 
61 58:1.357130225258085E-11 
12 54:3.350432901520557E-15 
36 26:5.759942082808321E-12 
61 59:5.446597917633796E-13 
12 59:1.7904485291900745E-15 
36 27:1.234398832813847E-26 
36 28:1.128136260141035E-26 
12 57:1.915369385847663E-23 
36 29:5.72534650838915E-27 
12 58:2.3783862044360474E-21 
24 29:1.3925553752148176E-11 
73 39:1.6524802705749718E-9 
73 38:9.858799213033578E-12 
73 37:8.480779008333886E-14 
12 51:3.131413123222416E-10 
73 36:1.6258980480580055E-8 
12 52:3.374772619921007E-10 
36 20:3.887868337865022E-48 
73 35:1.7258936268983356E-16 
36 21:8.782412626832017E-16 
73 34:3.1578132944271285E-16 
12 50:1.359041938434017E-20 
73 55:1.4951698830603267E-18 
24 44:1.3678607680170447E-14 
73 54:2.1898777549351194E-16 
24 43:1.8364521672713385E-9 
73 53:9.30035148219378E-15 
24 46:1.7221685527069536E-8 
73 52:6.135243274310852E-16 
24 45:1.122755092811272E-9 
73 51:5.541813117580741E-16 
24 48:3.599891460558978E-9 
73 50:9.925282401573933E-9 
24 47:1.7789256354079775E-9 
24 49:8.500466066349758E-13 
61 70:1.3895317991909277E-11 
61 71:1.6757908349360037E-22 
61 72:4.5279804142626613E-8 
61 73:3.897838052921281E-26 
24 40:9.255060148940232E-9 
61 74:7.191458319517209E-11 
61 75:2.3070274332957533E-20 
24 42:2.430303608936414E-8 
61 76:1.055861352432743E-10 
24 41:4.807958051516035E-9 
36 11:2.695288149081504E-8 
61 66:8.639001260030506E-11 
12 66:3.4826839391777135E-21 
36 12:7.159404911908393E-50 
61 67:5.08691447266618E-9 
12 67:1.1004661919741112E-9 
36 13:1.6167407210911421E-28 
61 68:9.781815770276544E-52 
12 64:1.4151803211963458E-10 
36 14:3.371907951455667E-98 
12 65:2.7950256524928896E-15 
36 15:5.254189048787497E-21 
36 16:5.757234122510334E-29 
36 17:3.645682737582068E-62 
12 68:8.988830738771695E-15 
36 18:6.212171452572009E-16 
73 49:5.42375710148772E-10 
73 48:2.5364966730773483E-25 
73 47:7.70657868558923E-12 
73 46:5.579116652297898E-12 
12 60:2.2868437383797476E-15 
36 10:1.8477573667573005E-62 
73 45:1.0020061012003449E-23 
12 61:1.4656530456368151E-43 
73 66:3.5670745186462413E-13 
24 11:3.0083829130779976E-8 
73 65:1.66522426332427E-12 
24 10:1.2172717154256656E-20 
48 1:1.1102195105776245E-8 
73 64:2.1562714149921522E-16 
24 13:4.757771122478719E-9 
24 12:4.085869270273258E-10 
24 15:2.3897834738651095E-8 
73 61:7.908680947012401E-21 
24 14:6.554607650020602E-10 
73 60:6.159449123505095E-13 
24 17:8.777185109996684E-9 
24 16:5.103018250706009E-9 
61 80:1.9367221522205276E-41 
61 81:2.3019486261246326E-9 
12 28:2.2314371174738453E-8 
12 29:3.4982613589540016E-22 
61 77:1.8884044034750316E-10 
12 33:1.3264738249098018E-20 
61 78:5.950107213122002E-23 
12 34:1.0838555118941138E-8 
61 79:1.1277051970731924E-29 
12 31:1.3534265298533712E-19 
12 32:1.3033872094308716E-23 
12 37:1.0594058721847581E-26 
12 38:7.020736811955418E-32 
12 35:3.0360328331809093E-9 
12 36:3.193496678492106E-50 
73 59:6.356245993324049E-13 
73 58:7.172060481464288E-9 
12 30:5.473390249540215E-19 
73 57:2.1233503547980634E-11 
73 56:5.7716581559343015E-19 
73 77:4.90019784689524E-9 
24 22:1.647566530657367E-13 
73 76:4.4195625262506356E-16 
24 21:3.0461110469031084E-9 
73 75:9.339755067754272E-13 
73 74:6.578685589230056E-10 
24 23:4.547099082439725E-11 
24 26:2.0764700561792108E-11 
73 72:3.747839158211199E-9 
24 25:2.9025632392993175E-8 
73 71:4.555894511130269E-14 
24 28:1.1556875169592877E-11 
73 70:5.828967438159029E-11 
24 27:1.3042948453815461E-11 
12 39:4.987695094620263E-9 
24 20:8.664311628795112E-9 
12 44:5.1889453081816626E-21 
12 45:6.269754429514689E-47 
12 42:2.5810434107514345E-19 
12 43:7.05035275318332E-11 
12 48:2.3420273760590133E-8 
12 49:2.052208852999407E-38 
12 46:2.838582756298805E-21 
12 47:2.185430338783755E-46 
24 19:1.7087895591087705E-9 
24 18:1.4606531963860386E-8 
48 9:3.123245352255897E-22 
12 40:6.139764630212155E-17 
12 41:2.6109545692089684E-8 
73 68:4.9623317196100534E-15 
73 67:8.489621327674249E-10 
35 9:1.379611822180958E-19 
48 81:2.8280445210778787E-15 
22 9:3.491697486507945E-18 
48 80:3.751989521851582E-33 
48 77:3.7825286822733607E-13 
48 76:6.5203815460795366E-15 
48 75:3.001856887061476E-25 
48 74:6.793111833233858E-9 
48 73:2.8725655989566065E-25 
48 72:1.7559188275084554E-10 
48 71:1.3867519950483013E-8 
48 70:2.4841059309856974E-11 
48 79:1.1255830404315052E-23 
48 78:9.048455909985189E-21 
48 66:6.212447775051396E-9 
48 65:1.1145577735039901E-20 
48 64:3.4044034750315005E-11 
48 63:5.288248557596658E-12 
48 62:3.363789597011296E-12 
48 61:1.2689225633883767E-29 
48 60:5.4690021442624404E-8 
48 69:3.189308530627584E-29 
48 68:4.281848928974069E-50 
48 67:9.554402369741582E-13 
36 80:4.2890333134381145E-26 
79 9:9.470566129495767E-9 
36 82:6.285341645113513E-11 
48 55:8.44386232508787E-23 
48 54:5.4135497490991895E-24 
48 53:1.2059376174370536E-13 
48 52:1.1506123306143201E-28 
48 51:1.4488637619647635E-28 
48 50:3.5707053960253778E-12 
48 59:3.74246192276234E-10 
48 58:3.983774344010434E-16 
48 57:1.7679222760129984E-8 
48 56:1.54366447819263E-14 
61 10:3.197719786900104E-67 
36 77:6.118663925547671E-13 
36 78:1.537314587616332E-25 
36 79:1.4839235581493025E-34 
36 70:4.393754006675951E-10 
36 71:1.8681886508831266E-30 
36 72:1.9830172204169154E-8 
36 73:1.8361849813206006E-8 
36 74:4.186932157304861E-8 
36 75:4.7824955235758345E-20 
36 76:7.501934257355705E-14 
66 9:1.0743804850012158E-11 
76 80:9.310575413931074E-11 
76 81:6.7622742445343416E-12 
76 70:1.7779527820147225E-9 
76 71:2.4944680239626855E-8 
76 72:5.607467338682937E-12 
76 73:2.04945067091098E-16 
76 74:8.626898335433383E-12 
76 75:1.8475970997192562E-16 
76 77:2.635171430466211E-9 
76 78:1.5624267745429627E-12 
76 79:1.7821639366005703E-12 
53 9:1.8036231403497137E-17 
40 80:1.1330216415765856E-10 
40 82:7.48684704998121E-9 
40 79:1.1070473285142692E-14 
40 78:4.836931052014944E-10 
39 80:1.450002210579835E-16 
39 82:1.4789055419236467E-10 
39 81:1.5668534606627318E-8 
40 73:1.0078862435616863E-12 
40 72:1.0585637862811416E-10 
40 71:1.2434124720914295E-12 
40 70:1.1387691491478213E-14 
40 77:5.434135773813471E-12 
40 76:3.8324656807480606E-14 
40 75:3.9970488759201536E-11 
40 74:1.589677697460044E-11 
40 68:1.6697117403895043E-11 
40 67:1.0837201848044742E-10 
2 58:9.471165442247972E-14 
40 9:3.452411742600084E-16 
39 71:3.35322855184915E-10 
39 70:4.584504940645932E-11 
40 61:7.535866657824348E-9 
40 60:1.6522702654906382E-37 
27 82:4.639181733214074E-9 
40 66:8.151789464376507E-11 
40 65:1.7035999292614452E-12 
40 64:2.6064670513075583E-11 
40 59:3.355533081327232E-14 
40 58:2.3206446050799124E-20 
40 57:3.4186727678670117E-10 
40 56:7.363717753166656E-12 
27 80:1.1155599579912165E-22 
27 81:2.984564535742641E-8 
39 73:7.871432676791122E-10 
39 72:6.6471030351261135E-9 
39 75:1.1981287441695958E-13 
39 74:3.37965603377766E-10 
39 77:6.1996816765037465E-9 
39 76:2.1341932488891835E-14 
39 79:4.086030240732144E-10 
39 78:1.798439330636426E-18 
39 60:1.032274465592325E-28 
40 51:2.0405696664235027E-9 
40 50:8.429659349647413E-13 
40 55:6.718283705816035E-20 
40 54:1.1812564935782657E-12 
40 53:1.2294195017353052E-11 
40 52:2.000746070694343E-9 
40 48:3.521630523686363E-8 
39 69:2.1409299909366225E-9 
40 47:8.636790680195415E-13 
40 46:3.088561354643323E-11 
40 45:1.7735150429957777E-13 
40 49:1.0038740411609966E-18 
39 61:4.95195857373389E-9 
39 64:2.895494838296085E-13 
39 66:8.638780202046996E-9 
39 65:1.918827508455468E-8 
39 68:3.843363839335057E-14 
39 67:1.7210800893074254E-8 
52 26:3.636834891792117E-28 
52 27:6.638702831752769E-23 
52 24:1.0510588677410084E-9 
52 25:1.826723699626412E-11 
52 28:7.364988836571834E-23 
52 29:1.0888708358202357E-22 
64 11:1.6400070738554722E-8 
64 10:9.551915467427106E-10 
64 12:1.205246811238588E-10 
12 11:1.1219605187783282E-10 
12 10:1.7106016904012945E-37 
12 15:1.5490550536164737E-23 
12 16:5.632713335276323E-12 
12 13:4.283444971508397E-12 
12 14:1.8704304141583672E-31 
52 30:3.1540829409554126E-22 
52 33:1.323286247982846E-9 
52 34:1.309525388509406E-8 
52 31:3.719759267855958E-30 
52 32:3.324032318677189E-45 
52 37:3.510085770497601E-16 
52 38:2.8178537480381105E-29 
52 35:8.588047394831665E-14 
52 36:1.9421435992660877E-46 
52 39:8.938147976214161E-13 
12 19:1.393428464468408E-24 
12 17:1.2301513522205361E-17 
12 18:1.0342150487924987E-21 
64 22:3.768187545593209E-11 
64 24:2.4458794791873906E-9 
64 23:1.0104339368216283E-8 
64 15:2.1402060260406304E-9 
12 22:1.3854042089183241E-31 
64 14:1.3721013771912373E-8 
12 23:2.9994133342713285E-9 
64 17:7.080929327762672E-10 
12 20:5.008705767665296E-14 
12 21:6.57901018059757E-18 
64 19:7.718626345690475E-15 
12 26:4.3569038119453684E-17 
64 18:2.4251442403342394E-8 
12 27:2.6570210194667496E-21 
12 24:2.0875124368109504E-9 
12 25:8.717325105775705E-22 
52 40:2.707678449057188E-9 
52 41:2.9283053694984197E-19 
52 44:3.2352333267015938E-12 
52 45:1.0820677763777438E-11 
52 42:8.993909852554325E-17 
52 43:1.0377401242345868E-8 
52 48:6.506233835134957E-29 
76 15:2.6516844618343394E-8 
52 49:8.483929084598891E-13 
52 46:1.847398147534098E-8 
76 17:4.8038165660852844E-11 
84 7:4.818522448438225E-16 
52 47:3.702069102725645E-25 
76 18:4.9626964652828435E-15 
84 8:5.00561487278113E-13 
76 19:2.9093772796604553E-16 
64 31:7.824623648783076E-11 
64 30:2.733343280942591E-8 
64 33:2.147965161261799E-11 
84 5:1.0024537436169506E-13 
64 32:4.854051992837722E-13 
64 35:3.13690120918717E-8 
64 34:1.775515617746535E-8 
84 4:2.1776974600437697E-8 
64 26:2.2087063686805046E-12 
64 25:2.5796195592103808E-9 
64 28:3.0552202842805666E-10 
64 27:3.885768287021686E-10 
64 29:4.799826469482945E-10 
52 51:1.3075966576032894E-148 
76 20:9.025742202179632E-10 
52 50:2.6301755200389063E-18 
52 55:1.6224274377169133E-47 
76 22:2.973274089793753E-11 
52 56:4.498679178548533E-11 
76 23:2.2606328890067865E-8 
76 24:2.989477639984968E-9 
52 54:6.124908813581803E-11 
76 25:2.8069611159007008E-8 
52 59:7.518955722085902E-18 
52 57:3.6289154895329043E-12 
52 58:7.436556358732895E-24 
64 40:2.3631982669054095E-11 
64 42:1.0059243539580432E-9 
64 41:2.0120642394500077E-8 
64 44:1.687943497579415E-9 
64 43:1.552324424696598E-15 
64 46:2.425763202688065E-10 
64 45:3.993666688772465E-12 
64 37:1.7513097685522912E-8 
64 36:1.1762937418484868E-10 
64 39:2.607859716603665E-13 
64 38:1.5852344319915113E-12 
52 60:1.6864347768419655E-17 
52 61:2.869393416893251E-23 
76 10:3.2315748170745185E-14 
52 66:1.324435749497093E-11 
76 11:2.967725534407675E-10 
76 12:1.9492008753896147E-13 
52 64:8.223301722041692E-9 
52 65:3.4156829586400513E-25 
76 14:3.0489588168976725E-8 
76 37:4.9676536905630345E-9 
76 38:9.543404735062007E-10 
52 68:1.1677940623825628E-34 
76 39:2.077657669606738E-14 
64 51:7.210192983619603E-9 
64 50:5.4760594203859674E-8 
64 53:4.878517585162589E-11 
64 52:5.509218117912328E-9 
64 55:2.278002520061012E-9 
64 54:1.0703130181046488E-10 
64 57:2.6278212525145345E-10 
64 56:7.89149368879457E-14 
64 48:1.2896909609390544E-11 
64 47:1.4384242986935472E-10 
64 49:2.924077635563808E-10 
52 70:5.292277339346111E-13 
52 73:3.9288690673563675E-16 
76 40:3.755813824966289E-14 
52 74:2.0443663372902714E-8 
76 41:2.7193116254393526E-12 
52 71:3.700085107323651E-25 
76 42:7.652640537613015E-12 
52 72:5.052860490306607E-8 
76 43:5.269066251077658E-8 
52 77:1.2700665384530363E-18 
76 44:1.1778853593297522E-18 
52 78:1.29451555142914E-19 
76 45:1.0164190817251365E-15 
52 75:4.3652430532528685E-27 
76 46:1.0453555717664744E-13 
52 76:9.000652121051352E-16 
76 47:3.984885160377567E-10 
76 26:7.345038353560138E-10 
71 9:9.269513893494264E-14 
76 27:2.3432422574441274E-10 
52 79:2.956180781218914E-20 
76 28:2.2551340716669984E-10 
76 29:3.2392013175055816E-10 
64 60:2.2492428764064813E-11 
64 61:4.663190529875986E-10 
64 66:2.984255145124566E-17 
64 65:6.7739350531644456E-9 
64 68:1.8480226363375114E-14 
64 67:5.280776797754051E-9 
64 59:2.031163649225192E-11 
64 58:4.330851957468444E-10 
52 80:9.436744258018879E-40 
76 30:2.170872294802927E-10 
52 82:2.2920286491146626E-8 
76 31:1.1566637929128811E-10 
76 32:2.8256405155072176E-14 
76 33:1.9553297079824036E-8 
76 34:2.803009704445476E-8 
76 35:1.3675917943276521E-11 
76 36:3.0803987886022505E-14 
76 59:2.743196940557508E-10 
64 71:3.466410239405796E-8 
64 70:9.49316930830957E-9 
64 73:9.250889758383624E-17 
64 72:6.133640603930411E-13 
64 75:1.1070307491655062E-10 
64 74:7.292260759997348E-12 
64 77:1.5638304927382451E-12 
64 76:1.3227722881711873E-9 
64 79:2.4334781263125318E-8 
64 78:6.999469460839578E-12 
18 9:1.3407950011557442E-12 
76 60:2.464967836063399E-10 
76 61:3.1675840572982294E-11 
76 64:1.4297588257399917E-9 
76 65:2.6564206291310212E-12 
76 66:8.80562371510047E-12 
76 67:2.222870658973849E-11 
76 68:1.042852090103234E-15 
76 48:2.6699051661250747E-15 
76 49:3.885221168512501E-8 
64 80:6.8403077127130445E-12 
64 81:7.50806861639808E-9 
76 50:1.1533976612065345E-11 
76 51:7.754990383977718E-16 
76 52:6.517728850277428E-16 
76 53:5.313681278599377E-15 
76 54:1.8447675575303401E-9 
76 55:4.926487167584058E-10 
76 56:3.8977551561774654E-13 
76 57:3.0897605942038595E-9 
76 58:1.627119393416893E-9 
</hsp>
