# Supplementary material for: Ancient origins of arthropod moulting pathway components
Source: eLife. 2019 Jul 3;8:e46113. doi: 10.7554/eLife.46113 (PMC6660194; doi:10.7554/eLife.46113)
Supplement: Figure 2—source data 2. — Compressed. zip file containing the 3D-cluster map of the ETH ligands in. rtf format, the ETH receptor proteins in fasta format, the multiple sequence alignment of the receptor (trimmed and untrimmed), and the tree files genereted by RAxML, PhyML and mrbayes programs. The 3D cluster peptide map can be visualised and manipulated using the program clans (Frickey and Lupas, 2004a; see ftp://ftp.tuebingen.mpg.de/pub/protevo/CLANS/). The multiple sequence alignment files can be viewed with aliview (Larsson, 2014a). The phylogenetic tree files can be viewed using Figtree (http://tree.bio.ed.ac.uk/software/figtree/) or TreeGraph2 (Stöver and Müller, 2010a). [file elife-46113-fig2-data2.zip › ecdysis-triggering-hormone-receptor.fasta]

>isodiametraPulchra.54569 
MTPAGVNMSVDDSVQCTGNNTDGEYPLRNGVEACLLTAGVLLFGLVGVAGNLCMCVTIRRTPDFKTPTYLLLVNLAVADL
LVLVCCSTIKLYEKWAFTWHLGNLLCKATYVVENLTLIASLMTIMVIAIERYIAICHPLRAASLITKGVTTKVIAVIWVG
ALCISVPLGYLMAVQVIRMDLGEISAFYGQTDNFEGREMSGVVCFTVCKDRRELAMVNGGYQMLLDVVGFILPAAVLLLV
YGLIGRRLLTADAALSSADSGASRGPNRAQNTQVRRQVIRMLAFVTAVFFFCWLPRRVFGFTVSQWQKFYDSRFGFFGTH
YIDTLTILLVYVNSAVNPIIYNLLSSRFRAAFIQAICGGDQLVKEATSQGGSRIGGGPRSLATRGSAASTAALSLNLTSS
GNKLRTPSAGPATRALVVAPRSARASVEMTDL*
>diopisthoporusLongitubus.18887 
AVVSTQSTWGLLKHFPPPSTFNWTFKRQTMSLSGNESVNGNNSDANHPDLNCFFEEGGELLVEFPLVRNSQRIPLTTLIA
IIAILGFVGNVLLIFTIVKMKEFRTSMWTLMASLGLADLLVICVNIPPKLSDMWIYVWPYGTFLCKLSFFTEQTTLVASI
MTIVTISIERFLAICYPFKVAYIFTTNTTTKICLMIWLFSTIYSLPIGVTSQIHYDRWEFPQDIQLDSELKEEYGQLNGT
GCYKRCVTSWNEMMLAYSTISDCILFLIPALLLIVLYAMIVKTLLSPRNQILSAEHQSPLQRGGSTMKSMRQILTASKRV
YGRTTSGDTEQPNVISSAELAQLKMKRQIIMILAIITILFFACWLPRRIYSVWLAHCTVDDHIKLGYWNERMIQDLTSCL
VFLNSAMNPIIYNLVSGKFRTALLIALGIRSKRRAYCGTTTCKTTTLPLISTRKISTDLSPSAGDRATKSSSTAAAGIVV
SDIVIPTRADANITANINDQFQAQNEEKGASPSVNKLPSAE*
>diopisthoporusLongitubus.20021 
AVVSTQSTKEFRNSMYLLMANLALADLLVLIFVGFCKLSDMWLFYWPYGNINCKLSLIIEQTTLNVSVVVIVMIAIERYL
AIAYPLKVHEMCSLGRTKKLIVVIWVISIGVSIPLGIVSRTDGDGWHFGALLQYDDYLAKHFQHLNNVTGCYEICTLSNV
AWLAYYYYALDVTLFAIPMILLATLYSLIIRRLLRSGLNLVEDHQKSDVLRKQQKLRKQAVYMLALVTLLFFVLWLPRRA
FSLWYNQATREDHFDLGYFPEKIISHTTTLLVLMNSAINPIVYNLVSMRFREAFLAALHCGKKVGAPKRQNTLSTKSAGI
GLKRANDCSNNTKRLVAEDGRNTTCISDTTV*
>Saccoglossus_kowalevskii.Sakowv30009975m
NCTMNTTNFTLSEDFYTVPRLPWSILITTTVIYVLIFFAGIIGNALVAFVVWKNHDMKSSTNYFLVNLSIADLLVLIICM
PMALLETYVISPWLLGEAMCKLSPFLERTTAHASVLTLVSVAIERYYAICHPLKAQYKCTTGKTIKICLLIWIIASLSTV
PNIISTVHEAVIDGNGNTVYECRTYTLSIASEIYMMIIIPVLFFGLPLLILIVLYSLIIRTLHYANPALKSEDSRTISFT
PHKVVTREGLGKHKVSRKLTASRQVLTGSVHETILEKEEQGQEQKLLANTAVQASERARTRVVYMLLTVVTLFFLCLLPE
RVVNLYFTLAPNEDLISLGVNGHLSLAIFCRVMFYMNSAVNPIVYNIASTKFRAAFLRAVGIRKRNLGRIADIQLDPLAT
EFIQRRHKMGIRISTKK
>Ptychodera_flava.20150316_1g6715.t1
MDRRKKSPVTYLKSSVFAVRRKQLLLAYEGLAAVQNLMFPIMRTNSLPCSINQTLLLGSRIVIGRSFLSDSTNFGRGFPK
GQRSGKLSPFLERTAAHASVLTLVAVAIERYYAICHPLKAQYKCTPGKTIKICFLIWIMASLSTVPNIMSTVHEPRPDGR
GNIVYDCRTYTRNKASKIYMMFAIPVIFFALPMFLLSVLYCLIIRTLNYANPTLKSENSMAITKTSGTAGLARHKANYKL
TTSRQALNKHAHSPTSEKEENMQEQKLLANSAAVASERARRRVVYMLLTVVTLFFLCLLPERVVNLYFSFASDEELSDMG
VMGQLSIVIFCRVMFYLNSAVNPAVYNIASTKFRTAFLHAVGIRKRKLGRHVNRASSIPDFDDVSDEV
>Saccoglossus_kowalevskii.Sakowv30009983m
METGVLPDILNLTWQENQTIDGNVSYHTGFAPVIRLPLTSLVITTVSFVIIFIFGIAGNGLVCIVVWKNTDMRASTNFFL
VNLSIADLMVIVICMPVALLETYVYRPWFLGETMCKLVPFLEHSTEHASVLTLVAIAMERYVAICHPLKAQYTCTSERTL
KICVCIWMVSTAASIPFLLLAKYEPYLESDGSTEYSCGTYITGIVSQVYILVLTGIFFFIPMVFMGCLYGKIATRLRYNP
PPLHQVTDRTVYANGKCTSRRIRFEKNEDAMRTLKLMAIIRRSSTGEQRSVSDDDGMRDSSNVRARKRAVYMLSAVVTLF
FVCLLPQRVVSLWLIFWNNQMSLGITGLLSLITLCRVMFYLNSAINPVIYNIMSSKFKMAFLSALGFKRRPLQKIRRGPT
FTSISRVTGLSGSLKHTSHATKC*
>Ptychodera_flava.20150316_1g6870.t1
MNCESQVDLANLQVTDIHPKHYEIRGKLVPFLEHTTAQTSVLTLVAIAVERYVAFCHPLKAQYICTTGRTTKICILIWVV
AGSFCIPYTQFAVHSQVLTPDGVTFYTCGTYILTREAKAFVILATVLFFGVPFLLLAGLYSAIAHALRISMQSKMSATFV
STHRNDSPRSTNGRATRANYDLLSRRGNEYTRQNSESIETRKAPKSSTNGPLQARRRAVFMLFAVVVVFFVCLLPQRVVT
FWFVFDQGSTNRYSYNSIMNLVTFCRIMLYLNSSVNPVLYSILSTKFRSAFLRALGIRQRKCSRSNTAMTTLSVGTSLSK
SPLPSRRQQNLYV
>Ptychodera_flava.20150316_1g15332.t1
IGDFQFLETSNRLLCCKSTHYLKSTVTLKVYVFQSRHLNVFSVRLGDKEMLDKILRGGNTDYLVSGHEGAEKTRNRCRPF
EIQRVQFNILNHTVIVRWSWPTDTSAYPQLSTRLNNGVSPSRSRRVSTNSFTTMNRLRRFTSISQFANTTMPFVDVKVGI
TTPFEIILKFSSHSVIRSAKMLLLKVTMPEHVAELKTVERRYLHIKAYTKKRGRVSVNGDYSDDYEFGQKRRRKRIIRKL
LKFTMMNRSKLVPFLEYSTAQASVLTLVFISMERYVAICHPLKAQYTITPGRSIKICVLIWLIACGASIPYSFMAKHSPY
DMDINGELLYECGTFINSTLAEVYIVSCFFLFFALPLVLLGGLYLKVALALNRSQVRVQANGMSNGRASRKVARSRDESI
PMQTYCLVRQDTGSSNSSVVRTPSSSPVRIKCERKANSLQAQQRTRKRVVYMLLAVVITFFICLLPQRIVSLWFKYGTAE
QQMSLGVEGVYTLVIVCRVLTYLNSSINPLIYNIMSSKFRSAFVRALGFESKLRRIGTMSSRNGSVRATTATAV
>Saccoglossus_kowalevskii.Sakowv30008133m
KLVPFLEYSAAQASVLTLVSVAIERFVAICHPLRAQYIITPSKAVRICVLIWLIACGSSIPYLFMAQHRHYDVTENGDDL
YDCGTYNNSMLTEIYVIFAAVIFFLLPLIMLVGLYSRVSSTLNKKIPSQSNGRRSARRDTPTHGDYVVVMHMYTFIAEVG
GSSSPYCCPRKSPIKQRGLDAIRSQMRMRKRVVYMLITVVILFFVCLLPQRVVSLWFKYGSTDQHMELGVERVYTLVIVC
RILTYVNSSINPIIYNIMSSKFRDAFLRILGIGRVHGQVSEGYHSNTSRLGQTRSDISRQDNKGTRL*
>Saccoglossus_kowalevskii.Sakowv30006673m
KLVPFLEYSASQASILTLVAVAIERFVAICYPLKAQYTITPKKTVRICVLIWLIACGASIPYILMAQHILYDVTENGDEL
FNCGTYNVSPLAEIYVISCAVIFFWLPLFVLIGLYLRVAFELNKKMPSYSSIGVRFAKVSSKTNEEYTMHSYALIRDNGT
PEKKVRNTNRQCAMNSFYTQMQIRKRVVHMLIIVVVFFFVCLLPQRVVSLWFKYGSTEQHMSLGVDGVYTLVIICRILTY
VNSSLNPMVYNIMSTKFRKQFVKVIKFKRFTGRRETSLSTQGSSTKSRTYGNRKGSAV*
>Saccoglossus_kowalevskii.Sakowv30006607m
MTELNTDNMNRMVDANLIILYSYYTTYASGVVGSGKLVPFLEYSASQASILTLVAVAIERFVAICYPLKAQYTITPKKTV
RICGLIWLIACGASIPYLFMAQHTTYDITENGDELYECGTYNDSLPAEIYVVSCAVIFFLLPLFVLVGLYLRVSLALNKK
MPAQCNNRVVFNKKTQEAADEEYSMEIYGGTSHDGDSGNPPEYTPLRVTSRQRAPDPFRAQMKMRKRVVYMLIVVVALFF
ICLLPQRVVSLWFKYGSAEQQMSLGVEGVYTLVIICRIFTYMNSSINPIIYNIMSTKFRTAFLRALGIKKIRKRQDTTSS
HNSSFATTRLNSVQASSMV*
>Hypsibius_dujardini_BV898_02463.p01
MSLAQDNFFEEQSPPNASIIELSEDEFFSVEEQILNIVSLVLYSLILVIGIAGNVLVCYVTVGYPDMRRNTFHLLLANLS
LADLLVLVTCVPHAMMNVFSAEQWNKGLALCKTTPIIKYAVAHVSILNILAISVERWLAIQYPLKVMFTPSRHLMGTVYI
TTRNRILFSIISIWIIGLVSSAPFAWIARIEHPLDVADVEEVGFCRSRMDDEEWKVHYLIAIVILFFGVPFVLLCIVYAF
IARHFLCGFRVSHGPTRSLRARKKVVLMLATVVLTFFMSHLPFRILSLWPVISHETIDQLGVISQYSLLYAARFLFYLNS
VSHPIILYCMSRAFRHKFRHILCCRPLPVDGQVTTDDE
>ramazzottius_varieornatus_v1_core_32_85_1_RvY_04976-1 
MFDCSILPNESTLSSVEALKNYSLFCSDSSMGDGDDNSTSASPARLPLYFHVVTTTIYLFIFVVGAVGNFLVFFVVLKYK
DMRDNIFHIFLANLSIADFFVILLCVPIAMFDVYTQDIWYLGESMCRAYPFLEWSVSHLSVLTILAISFERFLAIIHPLK
AQYVSSRNRSCAIIFAIWIVAFTSTIPITFIASHSYTNHTVTKTEVAVCNLPTSDSTWKKVYLTFENAVFFFIPLCVLTV
VYTLISRHLVKDSTKSEIGISAANLRARQQVVVMLVTVVATFFFFMMPFRVLMIWTLNAQDEEYEKLGIIGWYGLLYFSK
IMFYMNSASNPIVLYAMSSKFRTKFQHILCNKPLPPSAGNSLVSRTGTLRHSYMSRHSGSVRQAAESPRSFQNSFIRRDY
HQNGNGSLAVTPAPSVKHENIPMLKITPEA
>Hypsibius_dujardini_BV898_00091.p01
MDCNAHDGDKSGIMLRRLNCSSAVLDIGLADVVSPNHTTTTFFDNDNVTAAASSESEMYFWLSAPIVTFMYACIFVVGVI
GNLLVCYVVVAYKDMRVNVFHIFLANLSIADLLVVGICVPTAMVDVFSQEIWYLGEHMCKAVPFLEYSVTHLSVLTILAI
SFERFLAIIFPLKAQYISTRNRSLIIIAVIWLVAFSSAIPFALIAQYSLVEHMVTNSQVPTCTNPMDTHWKQAYLFTAVV
NFFVIPFFILCGVYAVIGTHLIKDSSKSLGVATADISSTNMRARKQVVVMLATVVATFFVFLLPFRVLSLWTVYAPPEAY
AKMGAPGWYSLLYFARIMFYLNSASNPLVLYAMSSKFRAKFQHILCCRPLPPSTQVGLSRSGTLQQSKYSVRTEYSSSFR
KADFDVRGSSYSFSSKRTFTNGNGNHSVSSNMAAEEFPML
>Parhyale_hawaiensis_phaw_30_tra_m.022227
MSQESSYFNFTSTSSDPSDVSLRSPSQSSQTASLSSLSPSNITGSDGSSHQSTLIDNLVDFLPAYYSNSSFRNHGRMADI
MERLMQPAKHDSRSIDAETDPVSAYNGSYPSDFFASLAHNASFLLNSFSSSPPVFFHSTEYPQDLGLLSTNSSFYPDYTP
IHVNTSFPSINFSASSNDKTELPHLPVVVWTVLLSSVLVVGLLGNILVPVVVLSTRDLRTSTNFLLVNLAMADILVLVVC
LPTALIELHTSPYVWILGEALCKLVPFVEWSVSHASVLTILVIGLERYYAICRPLTASYTCTKMRACSCIVTIWLTTLVV
SSPMLLISQLAELRGGEDITAGPPSTLSSSVIFSVPAASTTPVMPASLSTNVSALRSQSSFSTNPTSSHFINITSHTKPP
SPTFSSIPGLTSLFPSTRTTNVNLFLPVSTVSSSNVSRNYTDVAYTCYTVMESHWAKFYYTAVVFVFFLGPLVLLLLLYI
VIAQRLVRDTHSAELHRKSELSNMRARKQVVVMLATVSIFFFVCLLPFRVLSLWMIFDFEFFRQIDQAVFLGLLNTTRLM
LYLNSAINPILYNLTSTKFRDAFWRFLTRSSTRDLLRRSTYTTGTSLSNGRQSSSRSSMAGQSPRCSLRSSLQLYKHSPL
VNFSMQRRQMIARYGRHGSFVTSASSAALTSTTELSSARPESDCVPPATCSSQHGEQENKMAAADAEESSQKNLLDVASA
VPGHGEISALPTLTEISSASPSTSPPKENFVMNLLRLSSYSVCQQESGRDTKDIEV*
>parasteatodaTepidariorumaug3.g7287.t1 
MMIDYDNFTGNFNFPAPENLTYLANCSAVGCSRLRQQNGPPYTELPSYIRITATAVCAVILAFGTVGNVLVATVVWKFKE
LRNSTNLFLMNLSVADLLVLLVCVPPALVELHSMPEVWLLGEGMCKAVPYVQLTAAHASILTILAISFERYYAICEPLKA
GYTCTQMRALAIICIIWLVAALLTSPVLMTIDYHMAEAMHDDTMVPVCLQMVKELWQQLYYMSIIGFLFVIPFLVLLVVY
CHIAKHLMLGRRVLASSSEENQMRARKQVVFMLIAVVLSFFICLLPFRIFTVWMIITPQEEVTHLGMETFYSLLYFCRLL
LYMNSAINPILYNAISSKFRSCVMRLLRCSNVRSRLLSRQITKGTTTSSTATTSGSVKKDGTLLQHSSRQLRVTVNSNCG
WNAGEKVPKPESV
>Parhyale_hawaiensis_phaw_30_aug_m.027018
MSRGKVVSFVEPLVQHASVLTIFAISMERHHVICHPLSAAHACTHTRAAIACVVVWTTAILLTRCLP
>Tribolium_castaneum_TC034362_002
MRNSTNIFLVNLSVADLMVLLVCTPTVLVEVNSRPETWVLGREMCKAVPFVELTVAHASVLTILAISFERYYAICKPLKA
GYICTKTRASLICLLAWFIAALFTSPMLVIAEYKQLDYFDGSKVPACHTLANTFWSALYFLTIIFLFFIIPLIILLILYC
IIAKNLMSNAATLVLNKHIDNISLRARKQVVLMLGTVVLSFFLCLIPFRVFILWIILVPEEQVYHLEIEKYYNILYFCRI
MVYLNSAINPILYNLMSSKFRTGFIICSESNRKFYFKRARNGTFSTTANSCRSSTFRNNRDEYNVCFRPRNNSILIKNFN
DSPESNRSNEIDGPEK
>Tribolium_castaneum_TC034362_001
MRNSTNIFLVNLSVADLMVLLVCTPTVLVEVNSRPETWVLGREMCKAVPFVELTVAHASVLTILAISFERYYAICKPLKA
GYICTKTRASLICLLAWFIAALFTSPILAITQYGPEEYVDGSIVFVCFSLVEDTLPCVFFLGSILIFFIFPLAILIIVYI
LIAKTLMHHPVAMTGTKTVMPSQSAIKYRKQVILMLGTVVLAFFICLLPFRALTFWIIVAPAGSNFEIGFENYYNILYFS
RIMFHINSAVNPILYNIISSKFRSGFFKLCGMKIVKKRRKDKREITRKSTSSSTHTSSQQTSDSFLSKRNSEKKCGSLRE
IKEVSDCDSSESRKEVYVRVPLGQRFSNGEIFV
>Drosophila_melanogaster_FBpp0083455
MLPQIPSYIRTTAMFFCIVIMLLGVVGNVMVPIVIVKTKDMRNSTNIFLTNLSIADLLVLLVCTPTVLVEVNTRPETWVL
GHEMCKAVPFVELTVAHASVLTILAISFERYYAICEPLKAGYVCTKGRAILICVLAWGIAALFTSPIIAISTYSVEPYGD
GTDAPVCTTAADGFWSIFYFVGCITVFFFLPFGILVLLYAAIAYKLLRPNNAFHRPTSPQPQQPSGGATSGSSQVPSTKG
NSHQQSNGMRKHRKQVIFMLVAVVSSFFVCLLPFRAFTLWVILASAEDVEGLGIAGYYNLLYFSRFMLYLNSAMNPILYN
LMSSKFRSGFWRLLLTCLGQRPHHHHRHHYHQRQHPTAGGSGRNASTRQEQDAEEGAALAGTTSARHPRRTLRREATFLI
NSISTSSGTDRTTSSSAWRSNSLSISGLSERERGILGAAIIGTTAATVTTACLQERRASKI
>XP_320589_AGAP011942_Anopheles_gambiae_str_PEST_ORPHAN_A11
MAEAQVSETVLRWITALNWSASVGADLLTGGMTTGREHQGGLTMIGYWERSLKNLSTEQRTVFTVFAIMV
MVMAIFGNIVTIITNVRREQRHLLRVCMLSLAFSDIAFVIVTSIVYLSQFNTEFNSLWTLGELMCTFSPF
VQTMAVLVNSITLVAIALDRYMAVRSLVKGVWEPNGWFCLTCGVLIWGLAAGIASPMLTLYEMYDIVVLT
TDPQQPHEIVTGYYMATICATDKSKNSYYFVIVFVVIFLPLLGAFCWLNGVIAKAFWVRRKPIGVPSGTN
KCTATSTSGESGSDRKATLTTNVATLQPIVERRTPASVFS
>EDS33618_Culex_quinquefasciatus_ORPHAN_A11
MSLEIAPHVYQWLTASNFTAGTHQDLQEPMSRDTNLVGYWEQSLKNLTTQQRTVFTVIVILVGVLAIFGN
LLTVITNVRRKQRHLFRVCLLTLALSDICFVTVTSIVYLSQFNTEYNSLWTLGEVACNLAPFFQTMAVLV
NSITLVAIALDRYMAVVRLTKGIWEPSGIFCIICSILIWGLAAGISTPMLTLYEIYNVVVLLADPAHPKV
ITGYFMAEMCATDKTKNGYYFGIVFTVIFLPALLSFLWLNSVIAKEIWTRRNPIQTLANLPKKSKKPSPT
DTSGDRKTTTTTNISSTIPIGRHTSQKCTCINCLDVNSPPREPPPPPPLPPRPATHASPATKDRKRRQLR
MFKAIVFIIAVFFCCRLPMWVYLLVKLHGVANTNSHWVLHYTFGIMAMVNCVLNPLIYTFLSETIKFSIF
CKTLCLRFWVDPCRRSLDRMKTRGWKPKEEVRKPCCAASAKRTSHRGGIFFGD
>ALC41876_CG13575_Drosophila_busckii_ORPHAN_A11
MRAFYRASLILLACSDLLSCVFSSVADVALFTAEFMEIWTLCRFMCMFVPFITTATTLCSGLLLVAIALD
RYIVIKRAVQNACSSGFCFYGAHIAGISIASLGFAVPLLFMYDLNHVYLMQPDQQPGSELELAGICTPMR
GSIGLYYVILFVLIFLPCIVAFLFLNATIVYQLWLRRHQLHQQQQQQPAQQRFEQLLSQPQLAYSLMSSF
NVATAFDPHLDKWTVLRLPTPLPAPTAAPLSPASVARLTRHRRMIHVVLLMMAAFLCLRLPNWIFLLMRL
YGSFTTKTDWLLFCGFGLLNLACCALNPLFYTFLPQTIRVLSQLKQLLRRLCCSGSQTVEDMPDEQQATQ
LCCCLQFNWRCRSGLEQAATVQAVAIIELPADSVDGIDNNLFSLGTQQRLNFSLSSASIELSYS
>EDS45769_Culex_quinquefasciatus_CCHAMIDE
MSSPGGAAQVVGNGTIPVDVDVDVVYGSVLFQGGNSYSPGGDELTLLETLLSNYSDANSGGGELMNMSST
TEVPYTPYERRPETYIVPILFAAIFIVGVLGNGTLIIVFLRHRAMRNVPNTCRSLLHAISTNNTPNKAYS
GGIAGVGWTRNPKVKWNTMVLALNLKKQLKTDRHVPFHHFLGGNFPELKRVDVDESCQTRDISALSDMGN
ILANLFFPIISHVSYILSLALADLLLIVTTVPFTSIVYTLDSWPWGSLLCTSSEFIKDVSIGVSVFTLTA
LSGDRFFAIVDPLRKFHAHGGGRKATRMTIAIAVMIWVLAIVFAIPAIMGTHIRVSTTTTTRGREIDCTS
EIVIFAVFVAFHRSVE
>XP_317851_AGAP011452_Anopheles_gambiae_str_PEST_CCHAMIDE
MPLSEFELLEALLNSSAGGPMGSFWNASATETPYTPYELRPETYIVPILFAAIFIIGVLGNGTLIIVFLR
HRAMRNVPNTYILSLALADLLLIVTTVPFTSIIYTLDSWPWGSLLCTSSEFIKDVSIGVSVFTLVALSGD
RFFAIVDPLRKFHAHGGGRRATRMTITTAVLIWLLAIAFAVPAIVGSHIKTVVVNKDVSFYFCYPFPDEW
GSQYARGMVLGKFLVYYAVPLFIIGIFYALIARHLIHSAKHVPGEMQGTVRQIKARRKVAITVLAFVVIF
GICFLPSHLFMLWFYYK
>KRG04984_GI20779_Drosophila_mojavensis_CCHAMIDE
MMSSVSSIAMDMDMDAASESPLAPLNVTRALWELALTTTTETAFSDDSDNNSIAVTEISYVPYARRPETY
IVPILFAIIFVVGVLGNGTLIVVFLSVRQMRNVPNTYILSLALADLLVILTTVPLVSTVYTFEYWPWGSF
LCSVSEFMKDVSIGVSVFTLTALSSDRYFAIVDPLRKFHAHGGGRRATRMTLAIAVSIWLLAIVCGIPAL
IGSNLKPVGISSEKSIVICYPYPDAWGENYAKLMVMLHFLVYYAIPLVIIAAFYVMIALHLMYSASVPGE
MQGAVRQVRARRKVAVTVLAFVVIFGICFLPYHVFFLWFYYWPTAQQDYNTFWHVLRIFGFCMSFANSCA
NPVALYFVSGAFRKHFNRYLFCRGISGRRKKRNQHNDTFCMHRNTSLTSTASKRYQSRHSCYQSTTLRSS
CRLQETTITTLPNGASNMAAPPIDTAGYEFTPLSAFGPAKGVAHLSHRLQESPLN
>AAF57819_Drosophila_melanogaster_CCHAMIDE
MIANLVSMETDLAMNIGLDTSGEAPTALPPMPNVTETLWDLAMVVSQSTQWPLLDTGSSENFSELVTTET
PYVPYGRRPETYIVPILFALIFVVGVLGNGTLIVVFLSVRQMRNVPNTYILSLALADLLVIITTVPLAST
VYTVEYWPYGSFLCSLSEFMKDVSIGVSVFTLTALSGDRYFAIVDPLRKFHAHGGGRRATRMTLATAVSI
WLLAILCGLPALIGSNLKHLGINEKSIVICYPYPEEWGINYAKSMVLLHFLVYYAIPLVVIAVFYVLIAL
HLMYSASVPGEIQGAVRQVRARRKVAVTVLAFVVIFGICFLPYHVFFLWFYFWPTAQDDYNAFWHVLRIV
AYCMSFANSCANPVALYFVSGAFRKHFNRYLFCRGASGRRKKRGQHDTFCMHRDTSLTSTASKRFQSRHS
CYQSTIRSCRLQETTITTLPNGGNQNGANISAVELALPVLQAPGHNEAHAPPSYGFLPLNEIVQQTRSSP
AKFQESLLN
>XP_307800_AGAP010486_Anopheles_gambiae_str_PEST_ALLATOSTATIN-C
MEEDNATSFFLLGEYDSLTDQNVSQLGNYLENSDPNQTFMGNFTCPPTDMPTTYYLFMFLYAVVCLVGVL
GNTLVIYVVLRFSNMQTVTNMYILNLAIADECFLIGIPFLIATMHMKRWTLGGAMCKAYMVSTSVTQFTS
SIFLFIMSADRYIAICHHISSPKYRTPLVSRIVSLLAWLASALIMLPIMIYADVIEQKPNTYSCQILWPE
THGHLPGYTFTLYSLILGFVIPLCFIMTFYCLVIRKLRNVGPKTTGKSRGKRRSHRKVTKLVLTVITVYI
LCWLPYWISQVALITSDFETCSTRLDLILFLLVGCLGYINSAINPILYAYLSENFKKSFLKACTCAARAE
VNAQLKLENSVMPKRSRTRTNSDTTQLTTGSKVQHRLLVEPTTTATTTTTAASCVSSRNPSPPPAQTQRN
NNHLLTVPGTPACASSNGGSNHSNNNNDTNTTG
>EAT34879_AAEL012920_Aedes_aegypti_ALLATOSTATIN-C
MDDNLTYFLTTGGLFGENASIGENALNDTGGMPRGNFTCPSTDMPTTYTVFMILYAVVCLVGVMGNTLVI
YVVLRFSNMQTVTNMYILNLAIADECFLIGIPFLIATMHMKRWVFGGAMCKAYMVSTSITQFTSSIFLFI
MSADRYIAICHHISSPKYRTPLVSRVVSALAWLASALIMLPIMIYGDIIQLQPNSYSCQIVWPESHEHMP
GYTFTLYSLILGFVVPLCFIMTFYCLVIRKLRNVGPKTTNKSRGKRRSHRKVTKLVLTVITVYILCWLPY
WISQVALITSPDGSCSTRLDIILFLLVGCLGYINSAINPILYAYLSENFKKSFLKACTCAARAEVNAQLK
LENSVMPKRSRTRTNSDTTQLTTSKVQHRLLIDPTTTATTTTTAASTVSSRNPSPPVVQRSLMNNNH
>EDW19096_GI13590_Drosophila_mojavensis_ALLATOSTATIN-C
MWLLFVWLQLVCGSPTTESEQPDWLLAGGNTSRGPYDYPNDTLYSPQPEGYLPATGSSMHSTDLPTYQHC
MATRNSFADLLTVVLYGLVCIVGLFGNTLVIYVVLRFSKMQTVTNIYILNLAIADECFLIGIPFLLYTMR
ICSWRFGELMCKAYMVSTSITSFTSSIFLLIMSADRYIAVCHPISSPRYRTLHIAKLVSALAWSTSAVLM
LPVMLYASTVEQEDGINYSCNIMWPDAYKKHSGTTFILYTFFLGFATPLCFILSFYYLVIRKLRSVGPKH
TTKSKEKRRAHRKVTRLVLTVITVYISCWLPHWMSQLALINSNPAQRDLSRLEILIFLLLGALVYSNSAV
NPILYAFLSENFRKSFFKAFTCMNKQDINAQLQLEPSVFTKQGSRRRGGSKRLLNTTQQQQQQQQQPPLL
SLHMGNNNSSTTTSSTTTAEKTGSTNAPKSCSSNGKLTVPAPDAERENLIICLSDQQEAFCTTTRRGSSL
IQQTDL
>EDS34293_Culex_quinquefasciatus_TRISSIN
MHVRQLVIVAVWITSAVYSVPKFIFVRTITNNLGDDQLETICIVNRKAFNSELFDIINFALLYLLPLLVM
TILYSRIAIALWKSSRGLERHIALQNTTSSSYSNNFHRKPSSKYEKRAVGVTESQVSVESDKVVVTTWRS
QNSFHQQRHHGTQLTQVSHSSNNVLRARRGVIRMLMVVVLTFALCNLPFHARKMWQYWSTDYKGDSNFNA
LFTPLTFLVTYFNSGVNPLLYAFLSRNFRKGMRELLLCSFKKNKNKSLNQRIPMHNFSFGGMATSPGGGA
GPTVAGSSSSSRSKWPKRPTAVTAATATVTSRSSRITKMMNRLRPPGKRTKTALEEETVDDSSSFLDEDT
TTCGGNENEFVSTATVTFALSTVYCVDDDEGTG
>KRG02902j_GI13390_Drosophila_mojavensis_TRISSIN
MSASSRQWTSAASFWQRQRQRQRRRRRPATETDVGQGRAHKQLCNTVGTNISAAYDDNDDNEAGNSPAPT
TNYNISGLLDCQQRHQQQQQQQQLTGRLHRRSLPVPLLLLLMLLVDCSLSATGNDSSLAPNVTVTEIALS
INESTTTLATAATPTAAGAGAATGAGVAATTALALSELTEAAKEEVKDIENTSEYIFDRTDVRIIFITLY
TIVFCCCFFGNLLVILVVTLSRRLRSITNFFLANLAFADFCVGLFCVMQNLSIYLIDSWVFGEFLCRMYQ
FVHSLSYTASIFILVVICMERYFAIVHPITCKQILTAARLRMVIVTVWITSAVYSTPKFVFSKTIKNIHT
EDGQEEEICVLDREMFNSKLLDMINFVLLYVMPLLVMTVLYSKIAIALWRSSRGLSPHVTQHQHQQQQQH
QQQQQQHQAGPENSMSLHNSMYHHHHHHHHPHAHPLAHPHHHQLHQLPASSATGGGAGVGAGGSAGGVGT
GAGTSSLASGSSSTSLSRKQSSKYEKRGVSITESQLDNCKVSLEADRPIVSACRKTSFYHHSHTHNQRQG
NGSGGVGVATAHMSHSSSNVLRARRGVVRMLIIFVLTFALCNLPYHARKMWQYWSRSYRGDSNFNALLTP
LTFLVTYFNSGVNPLLYAFLSRNFRKGMKELLLCSWKKGKGKSSSNSSMHHKRKALQTHSLPTDTTHIGN
EQL
>AHN54156_Drosophila_melanogaster_TRISSIN
MIMTMMQTVRAWQQESDVEHRKQHKQRWRPDGAHISAAYDLNSDNDDGHHRVVHNQNNGSPNSSPNQSTS
AFRQRQPHHPPTGQQPPRLPCTVTHFSAHWKTLLILLTLLSASTLTASANVTSTISPPINGSSTDYILLY
GESTTSLVPALTTGLSGDGSGAVIEDEEDAEKASEYIFDRTDVRIIFITLYTLVFCCCFFGNLLVILVVT
LSRRLRSITNFFLANLAFADFCVGLFCVMQNLSIYLIESWVFGEFLCRMYQFVHSLSYTASIFILVVICM
ERYFAIVHPITCKQILTAARLRMVIVTVWITSAVYSTPKFVFSKTIKNIHTQDGQEEEICVLDREMFNSK
LLDMINFVLLYVMPLLVMTVLYSKIAIALWRSSRGLTPHVVQHQHQQPQQPSCQDIGMGMHNSMYHHHPH
HHHHHHQHHQLQSAASSAGVVGVGLGGGGGGGPGPSLASGGSSTTSLSRKQSSKYEKRGVSITESQVSLE
ADRPIVSACRKTSFYHHGHAHHQRAGNASVGGGSGGAGAGATHMSHSSSNVLRARRGVVRMLIIFVLTFA
LCNLPYHARKMWQYWSRSYRGDSNFNALLTPLTFLVTYFNSGVNPLLYAFLSRNFRKGMKELLLCSWKKG
KGKSSSNSSMHHKRKALQTHSLPTDTTHIGNEQL
>EDS41628_Culex_quinquefasciatus_PERIVISCEROKININ
MCCVCLPYEISLYWHQYPYSLGLAFCKIRALISEASTYVSVLTIVAFSMERFLAICHPLHLYTMSGLQRP
VRIIAGLWIVSLLSAVPFAVFTDIDYIEYPPTRNPGLGILRHASDTGADPLWELSTCLFFAVPMAVMVVL
YGRMGMQIRSRTQRTLELGVRNGSVNGPSRVSQSRKAIIRMLAAVVITFFVCWAPFHAQRLLYLYGRDWQ
HFNTVNTWLFSVAGWLYYVSCSFPFRCTERQLGICKAQAVKPTTLTWENGEKLTFCGFRPAPGHVRPGIV
RVVKAARPSFYRWPTYVSGEPLVISTADTITRTRTLGTPKIVRPRIWDMSENTTKPIQLVLLHLIQKEAS
TLGQLKGPIFAPKCNKWGNYILFTGVDKTNFSATRSPATQSKSTPSSRIGIKIVVACKHPAWGQLNGCSS
FPNQKLYLPVGSPV
>XP_312952_AGAP003244_Anopheles_gambiae_str_PEST_PERIVISCEROKININ
MAHDKCQPSSREFVGFLIAFNSQYLLHFFSLFQVTVLFVGILVTGVIGNLIVCLVIVRHPSMRTATNYYL
FSLAVSDLIFLLLGLPYEISLYWHQYPYNLGLPFCKIRALISEASTYVSVLTIVAFSMERFLAICHPLHL
YTMSGLQRPVRIIAGLWVVSLLSAVPFAVFTDIDYIAYPPTFCAMLSNPEGFPLWELSTCLFFAFPMLIM
VVLYGRMGMQIRSRTQRTAELGELLRASSEVFPCLNTPSTFNANSSFFVVLVFSCALSSLVCSHPLSSCR
RDNVLRLLGALPCTAATVSVRARLATLQHGQHVAVLRGRLAVLRFLHHQPDTVQCDVTPVPGRISGNTLR
TTARLWCRFRSRSVQLPGDDDRREYGGRRQRVRHGLRKLPTGKCRLHHASPKQSPSRGAANGLAWLWSND
CGSFLGALEC
>EJY57320_AAEL017335_Aedes_aegypti_PERIVISCEROKININ
VTILFTGILITGVVGNLIVCLVIIRHPQMHTATNYYLFSLAVSDLILLLLGLPYEISLYWHQYPYNLGLV
FCKMRALMSEASTYVSVLTIVAFSMERFLAICHPLHLYTMSGLQRPVRIIAGLWIVSLFSAVPFAVFTDI
DYILYPPTQEKIEDSAFCAMLSNPEGIPLWELSTCLFFAGPMVVMIVLYGRMGMQIRSRTQRTEELAAVV
ITFFVCWAPFHAQRLLFLYARDWQHFNTVNTWLFSVAGWLYYVSCTVNPILYNVMSHRYRVAFRETLCGR
RRGFG
>EDW18862_Dmoj_GI11844_Drosophila_Mojavensis_PERIVISCEROKININ
MNMNSSLNVNLSTQLGTMDATAAALPDIDDYGCPNLNCTPMEFTQFILGPQTLPLHKALLISIIFSGIFI
TGVLGNVLVCMVIIRHAAMHTATNYYLFSLAVSDLLYLLLGLPTEVFLYWHQYPFLFGLQFCKLRAFVSE
ACTYVSVFTIVAFSMERFLAICYPLHVCAMSGFQRALRIITVLWIVSFLTAIPFGVKTEIQYLNYPIDGS
RILESAFCSMESEFPDKYPLFEGSFIIFFIIPMILIFVLYGRMGAQIRSRAADQLGVQQGSRNRESRSSQ
KKKRAVIRMLAAVVITFFVCWFPFHLQRLWFLYAKNFACFQNVNEWLFSIAGFAYYVSCTINPIVYNVMS
KRYRIAFKEILCGKKAGAFYNSGFARDQSSFMRDETSFRRNGSTNNNNLSSSNVRYNRVHSVSFF
>EDS30380.1_Culex_quinquefasciatus_PYROKININ_1_2
MSAVIVFVFPMCVLTVLYVLIGLQLRRSKVMKRGVQLRSSVRLKYHSTRHVVKMLVAVVIAFFLCWAPFH
AQRLFAVYGNDQNGQEAIQIAFEILTYISGILYYISTCINPVLYNIMSHKFREAFKDTLANYLYRHHRRS
GHDHLLRQRSFSRNVSLRSNSNNSHSVATCSSVAVAVGNELTTGPDPVSSDSTAGTEQPFRYLETSDLAR
LKRPLVVTFRKIPTHPKPSQQQAGTCCNSLATIHKQLDNVPANACCRTSGPKAKHNAPGSTRKWTKLVGR
TRWTEKQQHPHQTENSQYLQDFSSVLVPSTTTMSCSWQRSQQDEYQMCTKTTTTNQLRSAGASPPLLHQH
QNHYQMQQHPCRYDYYPQLRNNTTP
>XP_311184_AGAP000658_Anopheles_gambiae_str_PEST_PYROKININ_1_2
MVAAHQEAVMRRYRFFSIQESVEVQTKIYIHLKDQLNAFYELLQSQELGFAGSMSTSLKNMPYELLEILT
TDNESILSDGVESLTEMYGPKRDPLYVVIPITIIYLLIFITGVVGNISTCIVIARNRSMHTATNYYLFSL
AVSDFLLLVSGVPQEIYFIWSKYPYVFGETFCVLRGIAAEMSANATVLTITAFTIERYFAICHPFLSHTM
SKLSRAVRFICVIWLIAIVSAIPQALQFGVTNQGGIDQCVVKRIIIQHSFELSTFLFFFAPMTMITILYA
LIGLKLRTSTLMQRDGTLQRRTQPSPRQSFANSQGSRRVLKMLVAVVVAFFICWAPFHAQRLVYIYGVNT
NHQPSDPLILKLFIITTYISGILYYLSTCINPLLYNIMSNKFRQAFKFDQTFFRSLLKSIRINSKLDFVE
YADCKICQKTSVADILRSQPTPRLNLDWLIIYECGIRADKNIASIPLTGRWYLMECAFDTRTNQRKIRER
IPE
>KRG01301_Dmoj_GI24557_Drosophila_mojavensis_PEST_PYROKININ_1_2
MSPATEPPAINQNVSAISQLFGAQRDPLAIVIPVTVVYCLIFLTGVVGNISTCIVIKKNRSMHTATNYYL
FSLAISDFMLLLSGVPQEMYFIWSKYPYVFGEFFCIGRGLLAETSANATVLTITAFTVERYMAICHPFLG
QAMSKLSRAIRIIILIWLLAVLTAIPQAAQFGINNYGGIDKCVVVRVIVQHSFQLSTIIFFFAPMSIILV
LYLGIGLHLYRSSVIGGGGGGSGGGGGSSAGFGYSGVRVQKQQMKAVQSDTVLYRYAGSSSTLANSAGPQ
LSSVRGRLNHYGTRRVLRMLVAVVICFFLCWAPFHAQRLIAIYAPARGAQLHDQHELLYTVMTYISGVLY
YLSTCINPLLYNLMSNKFREAFKAVLLGKKYSKGSLNSRHQPESRRLRRTTTLNSSSQTQRDSTESKHTL
MQC
>AFH06407_Drosophila_melanogaster_PYROKININ_1_2
MSAGNMSHDLGPPRDPLAIVIPVTVVYSLIFITGVVGNISTCIVIKKNRSMHTATNYYLFSLAISDFLLL
LSGVPQEVSYIWSKYPYVFGEYICIGRGLLAETSANATVLTITAFTVERYIAICHPFLGQAMSKLSRAIR
IIVLVWIMAIVTAIPQAAQFGIEHYSGVEQCGIVRVIVKHSFQLSTFIFFLAPMSIILVLYLLIGVHLYR
STLVEGPASVARRQQLKSVPSDTILYRYGGSGTAMSFNGGGSGAGTAGLMGGSGAQLSSVRGRLNHYGTR
RVLRMLVAVVVCFFLCWAPFHAQRLIAIYAPARGAKLRDQHEFVYTVMTYVSGVLYYLSTCINPLLYNIM
SHKFREAFKAVLFGKKVSKGSLNSRNNIESRRLRRALTNSSQTQRFSIESAEQPKPSIMQNPTNKPPVAA
QYAMIGVQVN
>EAT44919_AAEL003747_Aedes_aegypti_PYROKININ_1_2
DSICIILPITIFYCFIFVVGIVGNLAICIVIAKNRSMHTATNYYLFNLAVSDFLLLLFGMPLEVYGTWYP
YAYPFNQVACIITGLLSETATNATVLTITSFTVERYIAICHPFRSHTMSKLSRAIKFVIAIWLVAFGLAT
PQALQFGVVESAHTRLCTIKNRHFEHAFEVSSFLFFVGPMTVIAVLYVLIGIKLRKSKLLQGVKRQGASI
GSGANGIHHHGGGMTTSGGGAGFRSVSGQTRVIRMLVAVVATFFFCWAPFHAQRLMAVYGAVTNTDNEFF
FQVYTYLTYISGILYFLSTCINPLLYHIMSHKFRDASRV
>AGAP002881-PA_Anopheles_gambiae_str_PEST_ETHR
MDRKRSPQRSRQSVTTASSSQPARPASRGGQGVGDPHHHHHHVLSLVDGHGWAVGGSQDHRQRHSTVAGQ
LSAVVRQAHCCVRQNAAPSLGGDSECVQFGAGERRSKTTPRERRSGTAGRRSAVSTVVWIVLSQLIHVGS
VAASQALDADPGNSNASNAGNAYGNRFGRLLLNGTRSVGGAGPSLLGASTTVLTTEPAPFDGGVAFAAAA
AADGTASAGFNDSSEMPQIPEYIRATSMVFCIIIMCLGVIGNVMVPIVILKTKDMRNSTNIFLTNLSIAD
LLVLLVCTPTVLVEVNSPPEVWVLGEEMCNRAVPFVELTVAHASVLTILAISFERYYAICEPLKAGYVCT
KTRALLICLAAWTVAAILTSRAAMCLTKASNGWTFTFFLMTISLFFVLPLAILVVLYAIIARNLIASDRS
RLKIRLSKPELSHKARKQVVLMLGAVVLAFFTCLLPFRVLTLWIILVPEETFQQLAPERYYNLLYFSRIM
LYLNSAVNPILYNLMSSKFRKGFLRLCSCSQWAGGAHGRRKGRNRSATFTTTTTTTTNTTSSSTYGGTGP
SLALGSCRYDRSSNSAEDGPIGRNNGTQKLTLSLDDLRLQLPADGDCSTPPSLPAPSSFYRLNLVRQYSS
PLLLFSSSPAPTIHRSTGASCHRGGAFKRQFNVTFDEPTGDGGGSLLASAEAEQLLLRIDQQQQQQQPEP
RSQPLRNALRIKFPRFHGAAARTRSAAGGKRRSDSNGRTAATVKQLSLDETLLTAAMAGRKV
>GI21940_Drosophila_mojavensis_ETHR
MLLGVIGNVMVPIVIVKTKDMRNSTNIFLTNLSIADLLVLLVCTPTVLVEVNTRPETWVLGHEMCKAVPF
VELTVAHASVLTILAISFERYYAICEPLKAGYVCTKARAILICVLAWAIAALFTSPILWVAEYKLVEYID
GSSVPVCLTQAIGVSTVGFFLMTISVFFVLPFLMLIVLYSIIARNLISNQGAMLRARPTKPELSLKARKQ
VVLMLGAVVISFFICLLPFRLLTLWIILSTDQALHDMGLARYYSLLYFCRIMLYLNSAMNPILYNLMSTK
FRKGFGRLCHDVGQMLWQLLTLGSRRRNASESRGQQSTGSGTNTNSSNTTAATNSSILSRSSNRRSSEEI
SRTRLKIELHLPCGSELEAMAMLQHSTLRSKRRPKQQISFDEDTGQAVAAAEAMVEGNKGAVARAVIHTY
THDYNSCSPIIAISSYSVEPYGDGTDAPVCTTAADGFWPIVYFVGTITLFFFLPFGILVVLYAAIAYKLL
RPNSAFHRPTSPQLQASQQQQQQQQTSSSKGSSHQQSNGMRKHRKQVIFMLVAVVSSFFVCLLPFRAFTL
WVITASAEDVQHLGIAGYYNLLYFSRFMLYLNSAMNPILYNLMSSKFRSGFWRLLLSCFGQRSHHHHHHH
YHGYYHYPTLAGRSQRRTTHCQDQGASGEEDGGTALNAGEAQRVRRTLRREATFLINSISTSSGTERNTS
STWRSNSLSTSIGLGERERERDRERGPLGAAIIGTTAATVTTACLHERSANKI
>NP_650960_Drosophila_melanogaster_ETHR
MLPQIPSYIRTTAMFFCIVIMLLGVVGNVMVPIVIVKTKDMRNSTNIFLTNLSIADLLVLLVCTPTVLVE
VNTRPETWVLGHEMCKAVPFVELTVAHASVLTILAISFERYYAICEPLKAGYVCTKGRAILICVLAWGIA
ALFTSPILWVAEYKLAEYIDGSSVAVCLTQAISDWTLAFFLMTISVFFVVPFVTLVVLYGIIARNLVSNR
AAMLRARPTKPELSLKARKQVVLMLGAVVLSFFVCLLPFRVLTLWIILSTDQTLHDLGLVRYYSLLYFCR
IMLYLNSAMNPILYNLMSTKFRRGFKRLCQDAGRLLLELVTLGRRKEDSSRGRRGTLSLGMGTNTNTNTN
SSNATGATSSSILSRSSNRRCSEDISRTRLKIEMQMPCGSDLEAMAMLQHSTLGKGIARRVSDSRLMPLR
NHQPRRHKPQISFDEESLEENKRSEAKIPTKCREKLPGIAREIVNLTENTL
>EDS39446_Culex_quinquefasciatus_ETHR
MKQDFPIVPKRILREELISHGEPPQVSLGHVFGGDDAAVFLPSVLANATAAKTTTPGLLSALSESVAAGY
LSVTGGVDHEQQQLGSSVTDGLTTAADLGSRIGRLVLNASVTTGQGFEDEFFNGSGSSSTSSFNESLNDM
PQIPEYIRATSMVFCIIIMCLGVIGNIMVPIVILKTKDMRNSTNIFLTNLSIADLLVLLVCTPTVLVEVN
SPPEVWVLGEEMCKAVPFVELTVAHASVLTILAISFERYYAICEPLKAGYVCTKTRALLICLAAWTVAAI
LTSEPYRCEVTRLLQPFSGMKRKLGWIGGSPDIKKENCPSHYVAWGAIEQHS


>aplysiaCalifornica.871227486
MSSDVLFPVNASSSHHDNNWSYPAVNNVPQPPTHLLTICTFLYVIIFLFGLMGNMAVILVVLQCRSMRTSINLLFLNLCL
ADLFGLVITGPTVVVDMFAREVWYLGPFMCKLVSFLENVCGNASAVTILAISYERHRVACRASTNTSDICSLCKSFLAIW
LTSVLASLPMIFIAQMTKEHYLDNTPVMRCDTSITLVWHKVYLVVSTMLFFILPLVVIFLLYTKVYRKLLLLFRREQARQ
LGYPREIVRLKRQMRQIIIAVVLVFFICHTPYRKFRRALLWLCCDRRRRSARLDDWKDLVNNRHPISTGGRLFDIDNNIR
DKDREDAELSDRLNNHFQRNDFLVLYKNLLLE
>lottiaGigantea.Lotgi1155864
MALVVFIYPVISRKVRGKLIPFLENSVGHASALTILAISIERYRVAFGVNPQRRKSRLIAKTFVGIWICSILSALPSILI
TKYNTYKLLDGTPVPFCSTPINLLWHKIYIVVMTSLFFLFPLIIIIFLYAKLCRRLVYLYRKERTKFETSPIEIIKLKRQ
MIQIIITVVMVFFICHTPYRAVVIWTFFEKTETVRNFGFEAYLTILYFTRILLYANHAINPFVYNFVSRKFRRALIWICC
HKRHKLTKFDYIDNPLHSLPLRRLSERHIDVRSDDFLFNDYRGRSREGFQKDNRNHINDFLALYEHLVLLE
>ennuculaTenuis.37377
YKPLQKKSESVCATLKVIFLIWIVACIGCGPILSIPKYKWSRLVDGTPVKVCRIPVREDWQKGYIVCLSVLSFVFPFTLM
LLVYCKVCRKLVMSRSCMMQDIAEGHFKELQRLRRQVINLIATVVLVFFVCHLPYRVISLYFIFVSSKVLETWGLEKYLN
VLYSARILLYINHALNPILYNFVSTKFRSALRWLCFSKLQKGHKATEKLSHRTIQRFRPIDAVKYQSCDIPLHDSYPFRH
KRKQTNDESSSSTRQRINDFSLLYEKFANVEPRNPENGETDKTNVNTSVKKDIVVGPCETRDIDKQKLHAVSLKINSKGF
LITLRLNTDIVS
>patinopectenYessoensis.PY_T14610
MNGPYQSMTGPFVQQNTTTVLPTKHTITGYNNSSGNLSVNLDLNETFNDLNSGSGKGAVPEAPVYLLVFATLFYVVIFIV
GILGNAAVIAVVIYGRSIRNAVNIYLINLCVADLLVMVVCMPPVLVELHTKEVWYFGEVMCKTVPFLEMVVASASVFTII
AISVERYKVVCKPLSVTVENVLYVAKVIVVIWLTAIFISAPILSIVTYKDSSLLDGTPIKVCRVPVRTTIQKSYIVISTF
FIYVIPCALLFTLYCRLCRKLIPDSECPFDMYERYVSEKLRLRKQVVNIIATIVSMFFICHLPYRAVSLWLIFESSRNVA
SLGLEKYLAIVYTARIFLYVNHALNPIVYNFVSRKFRRTFKMMVYFRGRRNRNNSSQRRVVERKSRESSGMYCKGEINLI
RIELQHRQASSSSSSSSNRRRINDFCPLYKNIANSKEYDHLKNPQN
>bathymodiolusPlatifrons.48023-0.1
MVVIIWILAVLTSIPILPIIVFKDSRLKDGTPIQVCRIPVRKVWHKVYFIINAILIYFAPCLTLSALYLKLCRKLVPRKY
VDDTTIELHAHTHNEKLRLRWQVINIIVTVVCVFFICHLPYRVVSIWIMLENKRKLRNIGLETYLNIIYSARILLYLNHA
LNPILYNFVSTKFRMALRFLIIPKRRPSSILLYERRKSPENGKAKTCNSVRFKNNPVLNKDKPPSRDNESKSSSSNSRGK
INDFSPLYANLCDVDSRDVVCIKEMPQHNAEIVKADCQLTPSLTLDIKASTPPTPSLTMDIKASTPPTPSLTMDIKALTP
PTPSLTMDIKASTPPTLRVKLQTKEGFVLGITVEKINNTKPKRKHCG
>modiolusPhilippinarum.73947-0.1
MVRKIRHLLTVADAPKILILHCAGNDLELKNPKELRENIVRDIGTIRNMLPDTEIVWSQILPRPILKTNNRSYIESTRVR
VNSYVAKRVLSVFNGCYIKQPEIRINRQEMFISDNVYLSTIGKLVPFLEFVVASASIFTIVTISIERYRVVCHPLSVTKG
KTSYFIATLAGIWILAAITSSPIISITVFKNSRLKDGTPIQVCRIPVRSDWQKAYLMSNAVCIYFVPLIALGVLYFKLCR
KLVPRQYHDETSIEMDSHTQNEKLRLRWQVIHIISTVVCVFFICHLPYRIISIWLMLENKRNLVALGLEKYLIIIYSARI
MLYLNHALNPFIYNFVSTKFRMSLSFLLYPRRRNSSYLLYEKRKDNEAPKISNHVRFKKKNKLEKDKTPACEHDSKSSSS
ESRGKINDFSPLYANVCDIENQDIICMKETPTKTPNIEQGDSKSTPSFTLDINGPTPPAVLVKLRTAEGYLLGITVEKIN
NPYVLKSNKVC
>modiolusPhilippinarum.17703-2.11
MYELFISFSGKLVPFLEFVVSSASIFTILTISIERYRVVCYPLSVKEKPRQFFRILAVIWILAIITSVPILPIIVFKNSR
FKDGTPIQVCRIPVRENWHRIYFISNAVLIYLLPCVTLGMLYLRLCSVLVPRQNLDDVTNNMQSHTHNEKLRLRWQVINI
IVTIVCVFFICHLPYRIVSIWMMLESKRKLLSMGLEAYLNIIYSSRLLLYTNHALNPILYNFVSTKFRKALRFLFSAKRR
NSSYLLYERRKSPEHPILKSSNQVRFHIKCSKPKDRTPVRHHDSKSSSSSSRGKLNDFSPLYRR
>tubalanusPolymorphus.18040
VWYLGEVMCKFVPFLECSVTNASILTIVAISMDRYYAICQPLKAQYTCTFRRTIRILVLIWILSLLIATPFIFIAVYKTS
KFVDGTPIIVCRLYMKGILPRAYGCSVMALTYAFPLAVLIVVYSLITRALTSTSNQTDNSISLPKARARKQVVAMLIAIV
VLFFVCHLPYRILTLVLIFDSSSLEKLGFTGYHTLMTSVRILFYLHSIVNPIVYNMMSTNIRQAFYAVLTFHKRNKRTNY
PQSTTNHTTVSLSDSTRGYKNVSSSCV
>lineusLongissimus.26996
MEIRCNNSHDGFLSNNSTNGSIEGTSRSNPEVPMYLLIMTTGFYVFTFVAGVLGNALVIVVVSRDKELKNPTNYFLTNLS
IADLLVILVCMPPALMEIYTKEAWYLGEAACKANAFIENGLTSASVLTILAISLERFYAICRPLRAQYMGTFKRTLKFMT
VIWVVAFSSAVPFMWIALYKDSEWLDGTPIKVCRQYMLHPWKRTYAVGVTALFYILPLMILLTVYLFISKHLVAKGDFPG
DNFVSPQTLRARRQVAMMLMTVCALFFICHLPLRCLSLILIFRSKVLADLGFEGYYNVIYMARVMFYLNSAVNPIVYNIM
STNFRNAFRNVLFLRQRRHLNCRETATTVFTKPNGYVRYESFNKDNNPPKVAQQEPFNMDKQQQPRKQPRRLVYRWSSSD
GSSEGRGDDARNHNVKKPNIIVTTI
>lineusLongissimus.29950
MNINITMDYTSDNVSLLNETNLNGTHGTNGSLVDSDQQQQVMEIPLYLWLIPTAFYIFIFTCGVTGNSLVVIVICKNKDM
RNTTNYFLTNLAIADLLVLVVCMPTALMEIYTKEIWYLGEIACKALPSIENCVANASVLTLLAISKERYDAVCRPFMTYQ
RERSGNAGAQLRQTIYLLCGIWLIALLAALPFSFIARLIEERYYDGSIVPRCSMAINNDLKKSYAVGVFAAFYAIPFIIL
FVVYAVICKSILFRAGYRTCTQDRTRSSRAVAFMLLTLVALFFTSHMPYRVISTMIIFRADYVYRLGFEGYYNVIYMSRI
MFYLNSCMNPIIYNFMSNGFHEAFKSSICVCLRKKREPRENGHHPIPGSEGNSRLEQTFGEATHVTMLEMESNANEA
>lingulaAnatina.g11934.t1
MDVDCRMPEAGIAKAIQELNATSAVSTFDNLTNETETWNEDFFNISTNISRVVPEVPKYILITATSFYIIMFLLGLTGNM
LVVYVVLRNRDMHSSTHLFLVNLSLADLLVLVICMPTALIDLHAKDVWLLGEGLCKLVPFLENCTALTSTLTILTVSFDR
YYGICQPLRARTVKMLRRSHVCILVTIIWIVAIAICIPFTLIPVYRNSKFKDGTPIKVCRNTIKDSWKTGYIIFVFCFFF
VVPFFILVVIYSIITRQLSRESFQLRGQHEQAARVRLRTRKQVITMLIVIVFLFFLFHLPIRVVSLWVVYASKEEMEALG
LEGYYNLLAFARIMFYLHCATNPIVYNVVSTKFRMATAKVFCSRQQLELSQKRSSYSRQFSRSLSNRSNKSDSSCVTDRM
SIRTRSTSDYVMYKRNEHRVELT
>bathymodiolusPlatifrons.3470-6.12
MDFNISDVHGHHFNNMSTDMPEPPVYIIVIAAVFYGLTFLLGMFGNISIIIIVCKFTTMRSRMNYFLVNLSIADLFILLV
CIPSAAVDLMAKEAWYFGETMCKIVPFLESVVTLSSVLTILAITLDRYKGICYPLKYNEDKNKRIVSQFIFIWSVSILAS
IPLFFVAIFRDSRFRDGTPIKVCRMPITHTWQLLYFISIFTVFFCVMFFLMLYFTLKILRTLAHRKFFINQSADRYAKKI
LHERRQMIRLMVVVVIMFFVCLVPQRAISLWLIFANKTDIMSLKLEGYLLLKTFPRVLVYMNSAINPIIYNFTSTRFKNA
FKKLLSSRQKFYDSVKNKIRGRLNSDVTELTGVLEWKSGLQ
>modiolusPhilippinarum.60569-0.1
MITWDRYKGICNPLKYNEDRGKVMTAFITIWSIALSVSIPMLFFPVFRESNFRDGTPIKVCRMPIIDTWKLVYLVIIFAV
FFCVMFFLMVYFYAKICRVLSERKKFISQSADRYAKKMLQERRQMIRLMLVVVIMFFVCLLPQRAVGLWFIFADKSQLLS
LRLEGYLLLKTFTRVLVYMNSAVNPVIYNFTSTKFREAFKHLLCKKQQYDPVDGVRTDAVELTTMTEWKNSI
>pinctadaFucata.52250_t1
MTTPEPPLYIMITASFLYVVIFVVGIVGNILVIVVVSRVKPLRSRMTYLFLNLSVADLLILVVCLPSAAVDLYAKEVWYF
GAFLCSFIPFLESTVALTSVLTILAVSYDRYRGICHPMVAENYWQSVKVAYIIIMTWLIAGTAGVPLLFMARFKSSKFVD
GTDIEVCRIPVNETWKVVYIMAIFVVFFILTSFVLIFLIGKMCQSLLQNMSLLVDAVNTEMKKKIYNRKRVVIMLILVAT
LFFVCLLPQRIVSIWIIFADRRDLIQLGFEGYLNLLTFTRVAMFLNSSINPIIYNTLSAKFKIALRCLLCGEDFNDINDL
LPMSRRCSSANHNHITRQLTETADMVTTPPTATGNHVRAVRALAMYRDRSDTVSSTDDNGSKNGNRKYKFIVVINYDKTY
FVKEKSDSENKYTETDIIQMLNFLIDNIFVVFGGKVFQQIIGIPRGTNCAPLFVDIFLCSCEAEFIQSLVSEGKIYLSSD
LNFTYRYRDDVLSINNPKFMDYPSRIYPSEFEVEETTETNNSAFYLDIMLSYDTDGHMNTSLYDKRDDFNFSITDFPFLS
SNIPSSPAYGVFISQLIRYARASTKYTDFILRAMRLSDKLLS
>pinctadaFucata.66218_t1
MLAYRDDVLSINNPNFKDHLPEIYSHESEIKESTEIDRCTSYLDNVLSFDANGYLNTSLYYKSDDFSFHMTNFSFMVSNV
FSCVWRFCFSADTPGHIPNHKGFIVRCRCIQLLRTVSNELKKILTIISIALTIEHKIKHRRTPSKLEVGPGAREEKCYGD
TVREVYSKHLLSNPSRGTFLRAPHGKGHKCDTNELKKILTIISTPLSIKRKIKHRRTPSKFDRNTTPISHIKKPSSFDFI
FIVTNIDNTISLLRSSKSVPGESQRLLIACNTRHNSSTEPCQILLLTRCTYRCTHQKFHIEAGNLSPFTDWKYFISIMDL
ARLGTEMNLTSEDGMFSDRNDNLHHNTTLHETTKSEVLEIPTYILVVSAVFFLLIFIVGLVGNIFIIVLVCGLKYMRTRM
GLLFMNLSVTDILILLVCMPSAAVDLYAKEVWYFGEVLCKLVPFLENAVTLASVLTILAITIDRYYGICSPTLDNEWKRF
KVAQKIIGIWTLACLSSAPMFFIVEFKDAEYYDGSNVKRIVGIWFVFAEQEDILRLGLEGYLNLLTAIRMLMYLNSALNP
VIYNSMSTKVRRVMTSFLNKRIRNRHKHLRYDSSNSVWTSCLLTLRRQYEG
>pinctadaFucata.22395_t1
MGQYPLELMYSDVRIMENVHYESQRMNNDQRQGKEMKSIRDILYKNNEPAQRSFLLGKAGGGKTVFCQWLFKEWGNVQEP
AERPVRKYAECLAEFDFVFFVKFRSVNRTLSNVADMICHDNFRYEKGCHQTVQHVLASDEYRCLIILDGLDEWRPNKHAK
EELVHQHIPNIEDVSNCTFLFSSRPWKFDFILDTLRSDDQVIEIQGFDGNGIKKITRDILINHYKLSPNSFEFEDKFDMI
MDIYKKEKSSMQVPLLTVIVIQSFIEEKDTEKSLTCFYMTLIEILLKKYHQSHAVSEEMKEVCKANLNIGPLENFRRYKM
SSQFINVLVDLGKVAYNDLNKNAIKDGEMSARKEIARFERNLGLVGNIYIIALVCGRRQIRTKMSLLFMNLSITDLLVLM
TSMPLFAMGVYTKAVWYFGDVACRFSYFLESAVILASALTILVIGVDRYFAICKSTTDNARKRLSVARKIIGIWTLASLS
SVPCAFIVNLQGGIYNEGTTSETCYLILDRKWKFAYFISMSVVFFFLIFLVLLFLIQRMSSFLLPESNLFEGQIQAKRIR
ERRRVVFMLFLVVICFFACVLPVRLLMISFVLDEGKTITRLGIEAFANLNISLRMLMYLNSALNPVIYNLSTSIRKVTVS
LLRKWCILCKTLQRYGVDNQEAEMNHRNPEIPARQGEFNLGQISIIPYNKQ
>crassostreaGigas.CGI_10002831
MAENTSLLSTTVYNFSAVNISRHVTIPEPPRYIIILASVMYSLIFIAGVIANLSVVIVVGAAKRIRSRMSFLFANLSLAD
LLVLIVCMPSAAIDLFAKEVWYLGEFMCKCVPFVENLVSLASVLTILVITYDRYRGVCHPLSLRSFWTKLRVPTIIFIVW
LLAGLASLPVIFIAIYRDSNFFDGTPIKVCRMPINSTWKIAYILGIFVVFFIVILAILSVLIFRMCKKLLWHAQFLEDRA
EQDSEKTVTGRRRIVFMLIIVIVTFFLCLLPQRIVGIWIIFADHGALYALGLEGYLNLITFPRVLMYISSATNPIIYNIM
STKFKSALKDTVCHCNRVGMCCLDTVPRLRARTSSFHLSRLSLSSKSTHFQQQWSPRSRHSTGESSHNETKFMLKKEKSI
ESVV
>crassostreaGigas.CGI_10016888
MPVNDSLNDSLGVPPVMPEPPIYILVLASLFYSLTFIVGFFGNIFVMTIVFGFKRMQSRMNFFFVNLSVTDMLILLVCMP
SAVVDLFAKEVWYFGEFMCKMVHYTENVVTLASVMTILSITTDRYRGICYPMMSKGHWTNVRVSVAVSVIWTLAVLSSLP
TFFFPLFKDSTWLDGTSVKVCRIPIDRQWKVGYLLSVFTFFFVIPFFLLSGLIICMGRGLLWHRDLQEGRADKEARYTLQ
KRRRVVFMLTLVVVAFFLCLLPQRIVGLWIIYTGRSNLESLGLEGYLNLVTFTRVMVYINSALNPVIYNCMSTKFRGAVK
DLFHRRSRYDRICRTQIITLTAIPSTASY
>crassostreaGigas.CGI_10016890
MIPVNDSLNDSLGVSPVMPEPPIYILVLASLFYSLTFIVGFFGNIFVMTIVFGFKRMQSRMNFFFVNLSVTDMLILLVCM
PSAMVDLFAKEVWYFGEFMCKMVHYTENVVTLASVMTILSITTDRYRGICYPMMSKGHWTNVRVSVAVSVIWTLAVLSSL
PTFFFPVFKDSTWLDGTPVKVCRIPIDRQWKVGYLLSVFTFFFVIPFFVLSGLIICMGRELLWHRDLQEGRADKEARYTL
QKRRRVVFMLTLVVVAFFLCLLPQRIVGLWIIYTARSNLESLGLEGYLNLVTFTRVMVYINSALNPVIYNCMSTKFRGAV
KDLFHRRRQYNHVIITRALTLTTVPSSSGSC
>Danio_rerio.GENSCAN-dr-00000020826-Deu 
MLRNVQTLYKMSSAIAKIRSVSDSEELVKGRWLLNCQSAVPCQEKLVKGRWLSTSHSTASHREKLDCCLNKSILKISTMS
NSTSADPNINSTIIPTLSSKPENSLEVQLVTISLSLLICGVGIAGNIMVVLVVIQSKHMMTATNCYLVSLAVADLTVLMA
AGLPNISEVTSSWIYGYTGCVCITYLQYLGINVSSCSITAFTIERYIAICHSIKAKLICTVSRAKKIIACVWIFTAIYCI
MWFFLVDTEETVYSNGVVVRCGYRVSRSLYMPIYFMDFTLFYVVPLLVALVLYGLIARILFRDPPSSNISNQRFTAQQGR
RQNSLKVNCKPNRAASSRKQMLAVVVVVFALLWLPYRTLVVVNSLLDPPYLDTWFLLFSRMCIYTNSAVNPIIYNAMSQK
FRAAFKRLCDCKHRTDQGRAGTHTVTVYYGVIKELSSENSMKKQDNTNTDTFSPA
>Danio_rerio.GENSCAN-dr-00000018202-Deu 
MENGTFSNGTWTDNSVEYKVVSILLVILICGVGIVGNVMVILVVLTTKHMRTPTNCYLVSLAVADLMVLTAAGLPNITEI
LFGGQWVYGYAGCLSITYFQYLGINASSCSITAFTIERYIAICHPIKAQFMCTLSRAKKIIVLVWVLTSLYCVMWFYLLD
TREKVYDNAVLVTCGYKVSRELYLPIYFTDYAVFYVIPLLLATVLYGLIARILFLNPLPSDPKESRRNWKKESSVHGNSR
SSSNSTTVASRRQVTKMLAVVVILFALLWMPYRTLVVVNSFLKEAYLDTCFLLFCRLCIYMNSAINPIIYNAMSQKFRAA
FHKLCHCRPQRSEKPPAYSVALTYSVIKETSNGESPDHYTTELDDIRGAAEDLLPERKRLCFKEPAKDTLATA
>Danio_rerio.GENSCAN-dr-00000032992-Deu 
MENFTVFNETLETWTDRSVEYKAISVLIVFLICALGIVGNVMVILVVLTTKHMRTPTNGYLVSLAVADLMVLVAAGLPSI
ADSLFGSWVFGHAGCLCITYFQYLGINASSCSITAFTIERYIAICHPIKAQFLCTLSRAKKIIIGVWVFTSLYCVMWFYL
SDVQQVLYKDATIITCAYKVSRNLYLPIYFFDFGIFFVLPLTLATVLYGLIARILFLNPLPSDTKEEKNGHGNFSKAKRN
KLKSSSRCSSTTAASRRQVTKMLAVVVILFAVLWMPYRTLVVVNSFLQDAYLDTWFLLFCRTCVYLNSAINPLIYNAMSQ
KFRAAFRRLCRCGRNAQANKAAYSVALTYSVAKETSTVESTGHFSTEIDDLTPTDELFPDKKLLYSEDCDFRKETFSQA
>Homo_sapiens.GENSCAN-hs-00000031002-Deu 
MENETVSELNQTQLQPRAVVALEYQVVTILLVLIICGLGIVGNIMVVLVVMRTKHMRTPTNCYLVSLAVADLMVLVAAGL
PNITDSIYGSWVYGYVGCLCITYLQYLGINASSCSITAFTIERYIAICHPIKAQFLCTFSRAKKIIIFVWAFTSLYCMLW
FFLLDLNISTYKDAIVISCGYKISRNYYSPIYLMDFGVFYVVPMILATVLYGFIARILFLNPIPSDPKENSKTWKNDSTH
QNTNLNVNTSNRCFNSTVSSRKQEIDEYEGVLSPLLRNLLPNQCFLNVALLFGVTKMLAVVVILFALLWMPYRTLVVVNS
FLSSPFQENWFLLFCRICIYLNSAINPVIYNLMSQKFRAAFRKLCNCKQKPTEKPANYSVALNYSVIKESDHFSTELDDI
TVTDTYLSATKVSFDDTCLASEVSFSQS
>Mus_musculus.GENSCAN-mm-00000021778-Deu 
MPGIALCFDLQNTHRDVRGTAPDLHEYSMNANALVSMHRGLSATRYCSSELPYFVKINPKQYIFPDLTLEIVEIFSLNLY
YYQLFCITQETMMWKLTAQGERTTAKTNRQKGEGWKDVLESPCQRSFKPLKMENDTVSEMNQTELQPQAAVALEYQVVTI
LLVVIICGLGIVGNIMVVLVVMRTKHMRTPTNCYLVSLAVADLMVLVAAGLPNITDSIYGSWVYGYVGCLCITYLQYLGI
NASSCSITAFTIERYIAICHPIKAQFLCTFSRAKKIIIFVWAFTSIYCMLWFFLLDLNISTYKNAVVVSCGYKISRNYYS
PIYLMDFGVFYVVPMILATVLYGFIARILFLNPIPSDPKENSKMWKNDSIHQNKNLNLNATNRCFNSTVSSRKQSSEKAE
CRWDDGPRTCSITVEMLGYRKGTLNNQNSRDGKIIKRKESTEYKEESQEETISAVKVTKMLAVVVILFALLWMPYRTLVV
VNSFLSSPFQENWFLLFCRICIYLNSAINPVIYNLMSQKFRAAFRKLCNCKQKPTEKAANYSVALNYSVIKESDRFSTEL
EDITVTDTYVSTTKVSFDDTCLASEGYQRQLRTRPLPAFLLANKQCPKEASPWFVNANHRALLSLIVQTHILRQVAEVLE
YTKDEQLESLFQRTAWVFDDKYKRPAYGAYDAFKHAVSDPSILDSLDLNEDERKVLINNISRRLTPQAVKIRADIEVACY
GYEGIDDVKEALRADLNFSTETMPIKSNLIAPPRYVMTTTTLERTEASVLNQAMAVIKEKIEEKRGVFNVQMEPTVVTDT
DETELARQLERLERENAEVDGDDDAEEMEAKAED
>Danio_rerio.GENSCAN-dr-00000010170-Deu 
MDTPTNISLVGSGDAVTESLEYKTVSVFLVLLVCGVGIVGNIMVVLVVLTTRHMRTPTNCYLVSLAVADLMVLVAAGLPN
ISESLMATWVYGHAGCLGITYFQYLGINASSCSITAFTVERYIAICHPMRAQTVCTVSRAKRIIAVVWVFTCVYCMLWLF
LVDIQVNPDGRVQCGYRVSRDLYLPIYLIDFTIFYVIPLLLAIALYGLIARILYLNPLPHPPDSGTVIAPTLRRSCKEPA
DGGKAIRQGRPKSALSSRKQVTKMLAVVVVLFALLWMPYRTLVLINSFVSTPYLDSWFILFCRTCIYANSAINPVVYNLM
SQKFRSAFRGLYRCRREDLHQRTLSMLQSGYSLGRDPRICSNGTRDTPKKVGSVTPEQKQNKGFENKVENTDRQISDGVE
NEINPSIKKNACANCDIDESKTSEMPTVEDVDMSKINDNGKIMEESGNSAQDIIADMSNTQQTQRVSGEFTSTLGEAEQN
DAELSHSVL
>Mus_musculus.GENSCAN-mm-00000056318-Deu 
MDGPSNVSLVHGDTTLGLPEYKVVSVLLVLLVCTVGIVGNAMVVLVVLTSRDMHTPTNCYLVSLALADLIVLLAAGLPNV
SDSLVGHWIYGHAGCLGITYFQYLGINVSSCSILAFTVERYIAICHPMRAQTVCTVARARRIIAGIWGVTSLYCLLWFFL
VDLNVRDNQRLECGYKVSRGLYLPIYLLDFAVFFIAPLLGTLVLYGFIGRILFQSPLSQEAWQKERQSHGQSEGTPGNCS
RSKSSMSSRKQATRMLAVIVLLFAVLWTPYRTLVLLNSFLARPFLDPWVLLFCRTCVYTNSAINPVIYSLMSQKFRAAFL
KLCWCRAAGSQRRAACAPTSNYSAAQETSLGTEKMQLGSREVSGPAAAASLRCQHEPHFSVL
