# Supplementary material for: Ancient origins of arthropod moulting pathway components
Source: eLife. 2019 Jul 3;8:e46113. doi: 10.7554/eLife.46113 (PMC6660194; doi:10.7554/eLife.46113)
Supplement: Figure 2—source data 2. — Compressed. zip file containing the 3D-cluster map of the ETH ligands in. rtf format, the ETH receptor proteins in fasta format, the multiple sequence alignment of the receptor (trimmed and untrimmed), and the tree files genereted by RAxML, PhyML and mrbayes programs. The 3D cluster peptide map can be visualised and manipulated using the program clans (Frickey and Lupas, 2004a; see ftp://ftp.tuebingen.mpg.de/pub/protevo/CLANS/). The multiple sequence alignment files can be viewed with aliview (Larsson, 2014a). The phylogenetic tree files can be viewed using Figtree (http://tree.bio.ed.ac.uk/software/figtree/) or TreeGraph2 (Stöver and Müller, 2010a). [file elife-46113-fig2-data2.zip › ecdysis-triggering-hormone-receptor.fasta.aln]

>isodiametraPulchra.54569 
MT----------------------------------------------------------
------------------------------------------------------------
------------------------------------------------------------
------------------------------------------------------------
-------------------------PAG--------------------------------
------------------------------------------------------------
-----------------------------------------VNMSVDDSVQCTGNNTDGE
----------------------------------------------------YPLRNGV-
-----------EACLLTAGVLLFG------------------------------------
------------------------------------------LVGVAGNLC---------
-MCVTIRRT------PDFK-TPTYL-----------------------------------
------------------------------------------------------------
--------LLVNLAVADLLVLVCCSTIKLY---EKWA--FTW------------------
-----HLGN-----------------LLC-KATYVVENLTLIASLMTIMVIAIERYIAI-
-CHPLRAAS-----------LITKGV-----TTKVIAVIWVGALCISVPLGYLMAVQVIR
MDLGEISAFYGQTDNF-----------EGREMS---------------------------
-----------------GV------------------------------------VCFTV
C-KDRRELAM-VNGGYQMLLD-VVGFILPAAVLLLVYGLIGRRLLTADAALSS-------
------------------------------------------------------------
------------------------------------------------------------
-----------------------------------------ADSGASRGPNRAQNTQVRR
Q-----------------------------------------------------------
--------VIRMLAFVTAVFFFCWLPRRVFG----FTVSQW-------------------
--QKFYDSRFGFFGTHYIDTLTILLVY----VNSAVNPIIYNLLSSRFR--AAFIQAICG
GD--------------------QLVKEA-------------------------------T
SQGGSR---------IGGGPRSLATRGSAASTAA--------------------------
LS-LNLTSSG--------------------------------------------NKLRTP
SAGPATRALVVAPRS-----------ARASVE----------------------------
------------------------------------------------------------
------------------------------------------------------------
------------------------------------------------------------
------------------------------------------------------------
------------------------------------------------------------
---------------------MTD------------------------------------
------------------------------------------------------------
------------------------------------------------------------
-----L------
>diopisthoporusLongitubus.18887 
AVVSTQST----------------------------------------------------
-----------------------------------------------WGL----------
------------------------------------------------------------
------------------------------------------------------------
-------------------LKHFPPPST--------------------------------
------------------------------------------------------------
------------------------FNWTF----------KRQTMSLSGNESVNGNNSDAN
H-------------------------PDLNCFFEEGGELLVE----------FPLVRNS-
-----------QRIPLTTLIAIIA------------------------------------
------------------------------------------ILGFVGNVL---------
-LIFTIVKM------KEFR-TSMWT-----------------------------------
------------------------------------------------------------
--------LMASLGLADLLVICVNIPPKLS---DMWI--YVW------------------
-----PYGT-----------------FLC-KLSFFTEQTTLVASIMTIVTISIERFLAI-
-CYPFKVAY-----------IFTTNT-----TTKICLMIWLFSTIYSLPIGVTSQIHYDR
WE-------------------------FPQDIQ---------------------------
----LDSELKEEYGQLNGT------------------------------------GCYKR
C-VTSWNE---MMLAYSTISD-CILFLIPALLLIVLYAMIVKTLLSPRNQILS-------
------------------------------------------------------------
-------------------------AEHQSPLQRGGSTMKSMRQI---------------
-----------------LTASKRV---------YGRTTSGDTEQPNVISSAELAQLKMKR
Q-----------------------------------------------------------
--------IIMILAIITILFFACWLPRRIYS----VWLAHC-------------------
--TVDDHIKLGYWNERMIQDLTSCLVF----LNSAMNPIIYNLVSGKFR--TALLIALG-
-----------------IRSK-RRAYCG--------------------------------
------------------TTTCKTTTLPLISTRK--------------------------
IS-TDLSPSA--------------------------------------------GDRATK
SSSTAAAGIVVSDIVIP---------TRADANITANINDQFQ------------------
------------------------------------------------------------
------------------------------------------------------------
------------------------------------------------------------
------------------------------------------------------------
------------------------------------------------------------
---------------------AQNEEKG-------------------ASPS---------
--------------VNKLPSAE--------------------------------------
------------------------------------------------------------
------------
>diopisthoporusLongitubus.20021 
------------------------------------------------------------
------------------------------------------------------------
------------------------------------------------------------
------------------------------------------------------------
------------------------------------------------------------
------------------------------------------------------------
------------------------------------------------------------
------------------------------------------------------------
------------------------------------------------------------
------------------------------------------------------------
-AVVSTQST------KEFR-NSMYL-----------------------------------
------------------------------------------------------------
--------LMANLALADLLVLIFVGFCKLS---DMWL--FYW------------------
-----PYGN-----------------INC-KLSLIIEQTTLNVSVVVIVMIAIERYLAI-
-AYPLKVHE-----------MCSLGR-----TKKLIVVIWVISIGVSIPLGIVSRTDGDG
WH-------------------------FGALLQ---------------------------
----YDDYLAKHFQHLNNVTG-------------------------------CYEICTLS
--NVAWLA------YYYYALD-VTLFAIPMILLATLYSLIIRRLLRSGLNLVE-------
-----------------D------------------------------------------
------------------------------------------------------------
---------------------------------------------HQKSDVLRKQQKLRK
Q-----------------------------------------------------------
--------AVYMLALVTLLFFVLWLPRRAFS----LWYNQA-------------------
--TREDHFDLGYFPEKIISHTTTLLVL----MNSAINPIVYNLVSMRFR--EAFLAALH-
-----------------CGKK-VGAPKR--------------------------------
--------------------------QNTLSTKS--------------------------
---------------------------------------------------AGIGLKRAN
DCSNNTKRLVAEDGR---------------------------------------------
------------------------------------------------------------
------------------------------------------------------------
------------------------------------------------------------
------------------------------------------------------------
---------------------------------------------NTTC-----------
---------------------ISDTT----------------------------------
------------------------------------V-----------------------
------------------------------------------------------------
------------
>Saccoglossus_kowalevskii.Sakowv30009975m
------------------------------------------------------------
------------------------------------------------------------
------------------------------------------------------------
------------------------------------------------------------
------------------------------------------------------------
------------------------------------------------------------
------------------------------------------NCTMNTTNFT--------
--------------------------------LSEDFYTVPR----------LPWSILI-
--------------TTTVIYVLIF------------------------------------
------------------------------------------FAGIIGNAL---------
-VAFVVWKN------HDMK-SSTNY-----------------------------------
------------------------------------------------------------
--------FLVNLSIADLLVLIICMPMALL---ETYV-ISPW------------------
-----LLGE-----------------AMC-KLSPFLERTTAHASVLTLVSVAIERYYAI-
-CHPLKAQY-----------KCTTGK-----TIKICLLIWIIASLSTVPNIISTVHEAVI
DG-------------------------NGNTVY---------------------------
-------------------------------------------------------ECRTY
T-LSIASE------IYMMIIIPVLFFGLPLLILIVLYSLIIRTLHYANPALKSEDSRTIS
F-----------------------------------------------------------
------------TPHKVVTREGLGKHKVSRKLTASRQV----------------------
-----------------LTGSVHETI------LEKEEQGQEQK--LLANTAVQASERART
R-----------------------------------------------------------
--------VVYMLLTVVTLFFLCLLPERVVN----LYFTLA-------------------
--PNEDLISLGVNGHLSLAIFCRVMFY----MNSAVNPIVYNIASTKFR--AAFLRAVG-
-----------------IRKR-NLGRIADIQLD----PL---------------------
---------------ATEFIQRRHKMGIRISTKK--------------------------
------------------------------------------------------------
------------------------------------------------------------
------------------------------------------------------------
------------------------------------------------------------
------------------------------------------------------------
------------------------------------------------------------
------------------------------------------------------------
------------------------------------------------------------
------------------------------------------------------------
------------------------------------------------------------
------------
>Ptychodera_flava.20150316_1g6715.t1
MDRRKK------------------------------------------------------
------------------------------------------------------------
------------------------------------------------------------
------------------------------------------------------------
------------------------------------------------------------
------------------------------------------------------------
------------------------------------------------------------
----------------------------------------------------SPVTYLK-
----------SSVFAVRRKQLLLA------------------------------------
------------------------------------------YEGLAAVQN---------
-LMFPIMRT------NSLP-CSINQ-----------------------------------
------------------------------------------------------------
--------TLL------LGSRIVIGRSFLS---DSTNFGRGF------------------
-----PKGQ-----------------RSG-KLSPFLERTAAHASVLTLVAVAIERYYAI-
-CHPLKAQY-----------KCTPGK-----TIKICFLIWIMASLSTVPNIMSTVHEPRP
DG-------------------------RGNIVY---------------------------
-------------------------------------------------------DCRTY
T-RNKASK------IYMMFAIPVIFFALPMFLLSVLYCLIIRTLNYANPTLKSENSMAIT
------------------------------------------------------------
---------------KTSGTAGLARHKANYKLTTSRQA----------------------
-----------------LNKHAHSPT------SEKEENMQEQK--LLANSAAVASERARR
R-----------------------------------------------------------
--------VVYMLLTVVTLFFLCLLPERVVN----LYFSFA-------------------
--SDEELSDMGVMGQLSIVIFCRVMFY----LNSAVNPAVYNIASTKFR--TAFLHAVG-
-----------------IRKR-KLGRHV--------------------------------
------------------NRASSIPDFDDVSDEV--------------------------
------------------------------------------------------------
------------------------------------------------------------
------------------------------------------------------------
------------------------------------------------------------
------------------------------------------------------------
------------------------------------------------------------
------------------------------------------------------------
------------------------------------------------------------
------------------------------------------------------------
------------------------------------------------------------
------------
>Saccoglossus_kowalevskii.Sakowv30009983m
METGVL------------------------------------------------------
------------------------------------------------------------
------------------------------------------------------------
------------------------------------------------------------
-------------------------PDI--------------------------------
------------------------------------------------------------
-----------------------------------------LNLTWQENQTIDGNVS---
--------------------------------YHTGFAPVIR----------LPLTSLV-
--------------ITTVSFVIIF------------------------------------
------------------------------------------IFGIAGNGL---------
-VCIVVWKN------TDMR-ASTNF-----------------------------------
------------------------------------------------------------
--------FLVNLSIADLMVIVICMPVALL---ETYV-YRPW------------------
-----FLGE-----------------TMC-KLVPFLEHSTEHASVLTLVAIAMERYVAI-
-CHPLKAQY-----------TCTSER-----TLKICVCIWMVSTAASIPFLLLAKYEPYL
ES-------------------------DGSTEY---------------------------
-------------------------------------------------------SCGTY
I-TGIVSQ------VYILVLT-GIFFFIPMVFMGCLYGKIATRLRYNPPPLHQVTDRTVY
------------------------------------------------------------
------------ANGKCTSR--------RIRFEKNEDAMRTLKLMAII------------
---------------------------------RRSSTGEQRSVSDDDGMRDSSNVRARK
R-----------------------------------------------------------
--------AVYMLSAVVTLFFVCLLPQRVVS----LWLIFW-------------------
--NNQ--MSLGITGLLSLITLCRVMFY----LNSAINPVIYNIMSSKFK--MAFLSALG-
-----------------FKRR-PLQKIR--------------------------------
----------------RGPTFTSISRVTGLSGSL--------------------------
-------------------------------------------------------KHTSH
ATK---------------------------------------------------------
------------------------------------------------------------
------------------------------------------------------------
------------------------------------------------------------
------------------------------------------------------------
------------------------------------------------C-----------
------------------------------------------------------------
------------------------------------------------------------
------------------------------------------------------------
------------
>Ptychodera_flava.20150316_1g6870.t1
MN----------------------------------------------------------
------------------------------------------------------------
------------------------------------------------------------
------------------------------------------------------------
------------------------------------------------------------
------------------------------------------------------------
------------------------------------------------------------
------------------------------------------------------------
------------------------------------------------------------
------------------------------------------------------------
--------------------CESQV-----------------------------------
------------------------------------------------------------
--------DLANLQVTDI-------------H------PKHY------------------
--------E-----------------IRG-KLVPFLEHTTAQTSVLTLVAIAVERYVAF-
-CHPLKAQY-----------ICTTGR-----TTKICILIWVVAGSFCIPYTQFAVHSQVL
TP-------------------------DGVTFY---------------------------
-------------------------------------------------------TCGTY
I-LTREAK------AFVILAT-VLFFGVPFLLLAGLYSAIAHALRISMQSKMSATFVSTH
------------------------------------------------------------
----------------------------RNDSPRSTNGRATRANYDLL------------
------------------SRRGNEYT------RQNSESIETR---KAPKSSTNGPLQARR
R-----------------------------------------------------------
--------AVFMLFAVVVVFFVCLLPQRVVT----FWFVF--------------------
--DQGSTNRYSYNSIMNLVTFCRIMLY----LNSSVNPVLYSILSTKFR--SAFLRALG-
-----------------IRQR-KCSRSN--------------------------------
------------------TAMTTLSVGTSLSKSP--------------------------
---------------------------LPS------------------------------
---------------------------RRQQNLYV-------------------------
------------------------------------------------------------
------------------------------------------------------------
------------------------------------------------------------
------------------------------------------------------------
------------------------------------------------------------
------------------------------------------------------------
------------------------------------------------------------
------------------------------------------------------------
------------
>Ptychodera_flava.20150316_1g15332.t1
IGDFQFLETSNRLL------CCKSTHY-------LKSTVTLKVYVFQSRHLN-VFSV--R
-LGDKEML-------DKILR------------------------------------GGNT
DYLVSGHEGAEKT-----------------------------------------------
--------RNRCR-----------------------------------------------
-------------------------PFEIQRVQ---------------------------
------------------------------------------------------------
------------------------FNILNHTVIVRWS--WPTDTSAYPQLSTRLNNGVSP
S--------------------------RSRRVSTNSFTTMNR----------LRRFTSI-
-----------SQFANTTMPFVDV------------------------------------
------------------------------------------KVGITTPFE---------
-IILKFSSH------SVIR-----------------------------------------
------------------------------------------------------------
--------------SAKMLLLKVTMPEHVA---ELKTVERRYLHIKAYTKKRGRVSVNGD
YSDDYEFGQKRRRKRIIRKLLKFTMMNRS-KLVPFLEYSTAQASVLTLVFISMERYVAI-
-CHPLKAQY-----------TITPGR-----SIKICVLIWLIACGASIPYSFMAKHSPYD
MDI------------------------NGELLY---------------------------
-------------------------------------------------------ECGTF
I-NSTLAE------VYIVSCF-FLFFALPLVLLGGLYLKVALALNRSQVRVQANGMSN--
------------------------------------------------------------
-------------------------GRASRKVARSRDESIPMQTYCLV------------
---------------RQDTGSSNSSV------VRTPSSSPVRIKCERKANSLQAQQRTRK
R-----------------------------------------------------------
--------VVYMLLAVVITFFICLLPQRIVS----LWFKYG-------------------
--TAEQQMSLGVEGVYTLVIVCRVLTY----LNSSINPLIYNIMSSKFR--SAFVRALG-
-----------------FESK---------------------------------------
-------------------LRRIGTMSSRNGSVR--------------------------
-------------------------------------------------------ATTAT
AV----------------------------------------------------------
------------------------------------------------------------
------------------------------------------------------------
------------------------------------------------------------
------------------------------------------------------------
------------------------------------------------------------
------------------------------------------------------------
------------------------------------------------------------
------------------------------------------------------------
------------
>Saccoglossus_kowalevskii.Sakowv30008133m
------------------------------------------------------------
------------------------------------------------------------
------------------------------------------------------------
------------------------------------------------------------
------------------------------------------------------------
------------------------------------------------------------
------------------------------------------------------------
------------------------------------------------------------
------------------------------------------------------------
------------------------------------------------------------
------------------------------------------------------------
------------------------------------------------------------
------------------------------------------------------------
------------------------------KLVPFLEYSAAQASVLTLVSVAIERFVAI-
-CHPLRAQY-----------IITPSK-----AVRICVLIWLIACGSSIPYLFMAQHRHYD
VTE------------------------NGDDLY---------------------------
-------------------------------------------------------DCGTY
N-NSMLTE------IYVIFAA-VIFFLLPLIMLVGLYSRVSSTLNKKIPSQSNGRRSA--
------------------------------------------------------------
----------------------------RRDTPTHGDYVVVMHMYTFI------------
---------------AEVGGSSSPYC------C--PRKSPIK---QRGLDAIRSQMRMRK
R-----------------------------------------------------------
--------VVYMLITVVILFFVCLLPQRVVS----LWFKYG-------------------
--STDQHMELGVERVYTLVIVCRILTY----VNSSINPIIYNIMSSKFR--DAFLRILG-
-----------------IGRV-HGQV----------------------------------
-------------------SEGYHSNTSRLGQTR--------------------------
-------------------------------------------------------SDISR
QDNKGTRL----------------------------------------------------
------------------------------------------------------------
------------------------------------------------------------
------------------------------------------------------------
------------------------------------------------------------
------------------------------------------------------------
------------------------------------------------------------
------------------------------------------------------------
------------------------------------------------------------
------------
>Saccoglossus_kowalevskii.Sakowv30006673m
------------------------------------------------------------
------------------------------------------------------------
------------------------------------------------------------
------------------------------------------------------------
------------------------------------------------------------
------------------------------------------------------------
------------------------------------------------------------
------------------------------------------------------------
------------------------------------------------------------
------------------------------------------------------------
------------------------------------------------------------
------------------------------------------------------------
------------------------------------------------------------
------------------------------KLVPFLEYSASQASILTLVAVAIERFVAI-
-CYPLKAQY-----------TITPKK-----TVRICVLIWLIACGASIPYILMAQHILYD
VTE------------------------NGDELF---------------------------
-------------------------------------------------------NCGTY
N-VSPLAE------IYVISCA-VIFFWLPLFVLIGLYLRVAFELNKKMPSYSSIGVRF--
------------------------------------------------------------
-----------------------------AKVSSKTNEEYTMHSYALI------------
---------------R---DNGTPEK---------KVRNTNR---QCAMNSFYTQMQIRK
R-----------------------------------------------------------
--------VVHMLIIVVVFFFVCLLPQRVVS----LWFKYG-------------------
--STEQHMSLGVDGVYTLVIICRILTY----VNSSLNPMVYNIMSTKFR--KQFVKVIK-
-----------------FKRF-TGRRET--------------------------------
-------------------------SLSTQGSST--------------------------
-------------------------------------------------------KSRTY
GNRKGSAV----------------------------------------------------
------------------------------------------------------------
------------------------------------------------------------
------------------------------------------------------------
------------------------------------------------------------
------------------------------------------------------------
------------------------------------------------------------
------------------------------------------------------------
------------------------------------------------------------
------------
>Saccoglossus_kowalevskii.Sakowv30006607m
M-----------------------------------------------------------
------------------------------------------------------------
------------------------------------------------------------
------------------------------------------------------------
------------------------------------------------------------
------------------------------------------------------------
------------------------------------------------------------
------------------------------------------------------------
------------------------------------------------------------
------------------------------------------------------------
------------------------------------------------------------
------------------------------------------------------------
----------TELNTDNMNRMVDANLIILY---SYYTTYASG------------------
-----VVGSG--------------------KLVPFLEYSASQASILTLVAVAIERFVAI-
-CYPLKAQY-----------TITPKK-----TVRICGLIWLIACGASIPYLFMAQHTTYD
ITE------------------------NGDELY---------------------------
-------------------------------------------------------ECGTY
N-DSLPAE------IYVVSCA-VIFFLLPLFVLVGLYLRVSLALNKKMPAQCNNRVVF--
------------------------------------------------------------
----------------------------NKKTQEAADEEYSMEIYGGT------------
---------------SHDGDSGNPPE------Y-TPLRVTSR---QRAPDPFRAQMKMRK
R-----------------------------------------------------------
--------VVYMLIVVVALFFICLLPQRVVS----LWFKYG-------------------
--SAEQQMSLGVEGVYTLVIICRIFTY----MNSSINPIIYNIMSTKFR--TAFLRALG-
-----------------IKKI-RKRQDT--------------------------------
-------------------------TSSHNSSFA--------------------------
-------------------------------------------------------TTRLN
SVQASSMV----------------------------------------------------
------------------------------------------------------------
------------------------------------------------------------
------------------------------------------------------------
------------------------------------------------------------
------------------------------------------------------------
------------------------------------------------------------
------------------------------------------------------------
------------------------------------------------------------
------------
>Hypsibius_dujardini_BV898_02463.p01
MSLAQDNFFEE-------------------------------------------------
------------------------------------------------------------
------------------------------------------------------------
------------------------------------------------------------
-----------------------QSP----------------------------------
------------------------------------------------------------
------------------------------------------------------------
--------------------------------PNASIIELSEDEFFS----VEEQILNI-
--------------VSLVLYSLIL------------------------------------
------------------------------------------VIGIAGNVL---------
-VCYVTVGY------PDMRRNTFHL-----------------------------------
------------------------------------------------------------
--------LLANLSLADLLVLVTCVPHAMM---NVFS-AEQW------------------
-----NKGL-----------------ALC-KTTPIIKYAVAHVSILNILAISVERWLAI-
-QYPLKVMFTPSRHLMGTVYITTRNR-----ILFSIISIWIIGLVSSAPFAWIARIEHPL
DVA------------------------DVEEVG---------------------------
-------------------------------------------------------FCRSR
MDDEEWKV------HYLIAIV-ILFFGVPFVLLCIVYAFIARHFLCGF------------
------------------------------------------------------------
------------------------------------------------------------
----------------------------------------------RVSHGPTRSLRARK
K-----------------------------------------------------------
--------VVLMLATVVLTFFMSHLPFRILS----LWPVIS-------------------
---HETIDQLGVISQYSLLYAARFLFY----LNSVSHPIILYCMSRAFR--HKFRHILC-
-----------------CRPL-PVDGQV--------------------------------
------------------------------------------------------------
------------------------------------------------------------
------------------------------------------------------------
------------------------------------------------------------
------------------------------------------------------------
------------------------------------------------------------
------------------------------------------------------------
------------------------------------------------------------
---------------------TTDDE----------------------------------
------------------------------------------------------------
------------------------------------------------------------
------------
>ramazzottius_varieornatus_v1_core_32_85_1_RvY_04976-1 
MFDCS-------------------------------------------------------
------------------------------------------------------------
----------------------------------IL------------------------
------------------------------------------------------------
-------------------------PNESTLSSVEAL-----------------------
------------------------------------------------------------
----------------------------------KNYSLFCSDSSMGDGD----------
--------------------------------DNSTSASPAR----------LPLYFHV-
--------------VTTTIYLFIF------------------------------------
------------------------------------------VVGAVGNFL---------
-VFFVVLKY------KDMRDNIFHI-----------------------------------
------------------------------------------------------------
--------FLANLSIADFFVILLCVPIAMF---DVYT-QDIW------------------
-----YLGE-----------------SMC-RAYPFLEWSVSHLSVLTILAISFERFLAI-
-IHPLKAQY-----------VSSRNR-----SCAIIFAIWIVAFTSTIPITFIASHSYTN
HTV------------------------TKTEVA---------------------------
-------------------------------------------------------VCNLP
TSDSTWKK------VYLTFEN-AVFFFIPLCVLTVVYTLISRHLVKDSTKSEI-------
------------------------------------------------------------
------------------------------------------------------------
-------------------------------------------------GISAANLRARQ
Q-----------------------------------------------------------
--------VVVMLVTVVATFFFFMMPFRVLM----IWTLNA-------------------
--QDEEYEKLGIIGWYGLLYFSKIMFY----MNSASNPIVLYAMSSKFR--TKFQHILC-
-----------------NKPL-PPSAGN------------SL------------------
---VSR---------TGTLRHSYMSRHSGSVRQA--------------------------
-A-ESPRSFQ-----------------------------------------NSFIRRDYH
QNGNGSLAVTPAP--------------SVKHENIPMLK----------------------
------------------------------------------------------------
------------------------------------------------------------
------------------------------------------------------------
------------------------------------------------------------
------------------------------------------------------------
-----------------------------------------------ITPEA--------
------------------------------------------------------------
------------------------------------------------------------
------------
>Hypsibius_dujardini_BV898_00091.p01
MDCNAHDGDKSG------------------------------------------------
------------------------------------------------------------
----------------------------------IM------------------------
------LRRLNCSS------AVLDIG----------------------------------
--LADV-----------------VSPNH--------------------------------
------------------------------------------------------------
-----------------------------------------TTTTFFDN-----------
--------------------------------DNVTAAASSE----------SEMYFWL-
-----------SAPIVTFMYACIF------------------------------------
------------------------------------------VVGVIGNLL---------
-VCYVVVAY------KDMRVNVFHI-----------------------------------
------------------------------------------------------------
--------FLANLSIADLLVVGICVPTAMV---DVFS-QEIW------------------
-----YLGE-----------------HMC-KAVPFLEYSVTHLSVLTILAISFERFLAI-
-IFPLKAQY-----------ISTRNR-----SLIIIAVIWLVAFSSAIPFALIAQYSLVE
HMV------------------------TNSQVP---------------------------
-------------------------------------------------------TCTNP
M-DTHWKQ------AYLFTAV-VNFFVIPFFILCGVYAVIGTHLIKDSSKSLG-------
------------------------------------------------------------
------------------------------------------------------------
---------------------------------------------VATADISSTNMRARK
Q-----------------------------------------------------------
--------VVVMLATVVATFFVFLLPFRVLS----LWTVYA-------------------
--PPEAYAKMGAPGWYSLLYFARIMFY----LNSASNPLVLYAMSSKFR--AKFQHILC-
-----------------CRPL-PPSTQV------------GL------------------
----SR---------SGTLQQSKYSVRTEYSSSF-------------------------R
KADFDVRGSS-----------------------------------------YSFSSKRTF
TNGNGNHSVSS----------------NMAAEEFPML-----------------------
------------------------------------------------------------
------------------------------------------------------------
------------------------------------------------------------
------------------------------------------------------------
------------------------------------------------------------
------------------------------------------------------------
------------------------------------------------------------
------------------------------------------------------------
------------
>Parhyale_hawaiensis_phaw_30_tra_m.022227
MSQESSYF-----------------NFTS-------------------------------
TSSDPSD-----------VSLRSPSQSSQTAS-----------------------LSSLS
PSNITGSDGS-------------------SHQSTLI------------------------
---------------------------DNLV-DFLPAYYSNSSFRNHGR-----------
--MADI------------MER-LMQPAKHDSRSIDAE-----------TDPVSAYNGSYP
SDFFASLAH-----NASFLLNSFSSSPPVF----------FHSTEYPQDLGLLS------
------------------------TNSSFY----PDYTPIHVNTSFPSIN----------
--------------------------------FSASSNDKTE----------LPHLPVV-
--------------VWTVLLSSVL------------------------------------
------------------------------------------VVGLLGNIL---------
-VPVVVLST------RDLR-TSTNF-----------------------------------
------------------------------------------------------------
--------LLVNLAMADILVLVVCLPTALI---ELHTSPYVW------------------
-----ILGE-----------------ALC-KLVPFVEWSVSHASVLTILVIGLERYYAI-
-CRPLTASY-----------TCTKMR-----ACSCIVTIWLTTLVVSSPMLLISQLAELR
GGED-ITA--GPPSTLSSSVIFSVPAASTTPVMPASLSTNVSALRSQSSFSTNPTSSHFI
NITSHTKPPSPTFSSIPGLTSLFPSTRTTNVNLFLPVSTVSSSNVSRNYTDVAY-TCYTV
M-ESHWAK------FYYTAVV-FVFFLGPLVLLLLLYIVIAQRLVRDTHSAEL-------
------------------------------------------------------------
------------------------------------------------------------
-----------------------------------------------HRKSELSNMRARK
Q-----------------------------------------------------------
--------VVVMLATVSIFFFVCLLPFRVLS----LWMIF--------------------
--DFEFFRQIDQAVFLGLLNTTRLMLY----LNSAINPILYNLTSTKFR--DAFWRFLTR
-----------------SSTR---------------------------------------
----------------DLLRRSTYTTGTSLSNGR--------------------------
-------------------------------------------------------QSSSR
SSMAGQSP-------------------RCSLRSSLQLYKHSPLVNFSMQR----------
------------------------------------------------------------
----RQMIARYG------------------------------------------------
-----------------------------------RHGSFVTSASSAALTST--------
------------------------------------------------------------
------------------------TELSSA-------RPESDCVPPATCSSQ--------
--HGE----------QENKMAAADAEESSQKN----LLDVA-----SAVPGHG-------
-------EISALPTLTEISSASPSTSP----------------PKENFVMNLLRL-----
-------SSYSVCQQES----------------------G--------------------
----RDTKDIEV
>parasteatodaTepidariorumaug3.g7287.t1 
MMIDYDNFT---------------GNF---------------------------------
------------------------------------------------------------
------------------------------------------------------------
------------------------------------------------------------
-----------------------NFPAP--------------------------------
------------------------------------------------------------
-----------------------------------------ENLTYLANCSAVGCSRL--
--------------------------------RQQNGPPYTE----------LPSYIRI-
--------------TATAVCAVIL------------------------------------
------------------------------------------AFGTVGNVL---------
-VATVVWKF------KELR-NSTNL-----------------------------------
------------------------------------------------------------
--------FLMNLSVADLLVLLVCVPPALV---ELHSMPEVW------------------
-----LLGE-----------------GMC-KAVPYVQLTAAHASILTILAISFERYYAI-
-CEPLKAGY-----------TCTQMR-----ALAIICIIWLVAALLTSPVLMTIDYHMAE
AMH------------------------DDTMVP---------------------------
-------------------------------------------------------VCLQM
V-KELWQQ------LYYMSII-GFLFVIPFLVLLVVYCHIAKHLMLGRRVLAS-------
------------------------------------------------------------
------------------------------------------------------------
-------------------------------------------------SSEENQMRARK
Q-----------------------------------------------------------
--------VVFMLIAVVLSFFICLLPFRIFT----VWMIIT-------------------
--PQEEVTHLGMETFYSLLYFCRLLLY----MNSAINPILYNAISSKFR--SCVMRLLR-
--------CSN------VRSR---------------------------------------
------------------LLSRQITKGTTTSSTA-------------------------T
TS-GSVKKDGTL----------------------------------------LQHSSRQL
RVTVNSNC----------G-------W---------------------------------
--------------------------NAGEKVPKPESV----------------------
------------------------------------------------------------
------------------------------------------------------------
------------------------------------------------------------
------------------------------------------------------------
------------------------------------------------------------
------------------------------------------------------------
------------------------------------------------------------
------------
>Parhyale_hawaiensis_phaw_30_aug_m.027018
MSRG--------------------------------------------------------
------------------------------------------------------------
------------------------------------------------------------
------------------------------------------------------------
------------------------------------------------------------
------------------------------------------------------------
------------------------------------------------------------
------------------------------------------------------------
------------------------------------------------------------
------------------------------------------------------------
------------------------------------------------------------
------------------------------------------------------------
------------------------------------------------------------
------------------------------KVVSFVEPLVQHASVLTIFAISMERHHVI-
-CHPLSAAH-----------ACTHTR-----AAIACVVVWTTAILLT-------------
------------------------------------------------------------
-------------------------------------------------------RC---
------------------------------------------------------------
------------------------------------------------------------
------------------------------------------------------------
------------------------------------------------------------
------------------------------------------------------------
------------------------LP----------------------------------
------------------------------------------------------------
------------------------------------------------------------
------------------------------------------------------------
------------------------------------------------------------
------------------------------------------------------------
------------------------------------------------------------
------------------------------------------------------------
------------------------------------------------------------
------------------------------------------------------------
------------------------------------------------------------
------------------------------------------------------------
------------------------------------------------------------
------------------------------------------------------------
------------
>Tribolium_castaneum_TC034362_002
------------------------------------------------------------
------------------------------------------------------------
------------------------------------------------------------
------------------------------------------------------------
------------------------------------------------------------
------------------------------------------------------------
------------------------------------------------------------
------------------------------------------------------------
------------------------------------------------------------
------------------------------------------------------------
-----------------MR-NSTNI-----------------------------------
------------------------------------------------------------
--------FLVNLSVADLMVLLVCTPTVLV---EVNSRPETW------------------
-----VLGR-----------------EMC-KAVPFVELTVAHASVLTILAISFERYYAI-
-CKPLKAGY-----------ICTKTR-----ASLICLLAWFIAALFTSPMLVIAEYKQLD
YF-------------------------DGSKVP---------------------------
-------------------------------------------------------ACHTL
A-NTFWSA------LYFLTII-FLFFIIPLIILLILYCIIAKNLMSNAATLVL-------
------------------------------------------------------------
------------------------------------------------------------
-----------------------------------------------NKHIDNISLRARK
Q-----------------------------------------------------------
--------VVLMLGTVVLSFFLCLIPFRVFI----LWIILV-------------------
--PEEQVYHLEIEKYYNILYFCRIMVY----LNSAINPILYNLMSSKFR--TGFI-ICSE
-----------------SNRK---------------------------------------
-------------------FYFKRARNGTFSTTA-------------------------N
SC-----------------------------------------------------RSSTF
RNNRDEYNVCFRP-----------------------------------------------
------------------------------------------------------------
------------------------------------------------------------
------------------------------------------------------------
------------------------------------------------------------
------------------------------------------------------------
------------------------------------------------------------
--------RNNSILIKNFNDSPESNRSN--------------------------------
--------EIDGPEK---------------------------------------------
------------
>Tribolium_castaneum_TC034362_001
------------------------------------------------------------
------------------------------------------------------------
------------------------------------------------------------
------------------------------------------------------------
------------------------------------------------------------
------------------------------------------------------------
------------------------------------------------------------
------------------------------------------------------------
------------------------------------------------------------
------------------------------------------------------------
-----------------MR-NSTNI-----------------------------------
------------------------------------------------------------
--------FLVNLSVADLMVLLVCTPTVLV---EVNSRPETW------------------
-----VLGR-----------------EMC-KAVPFVELTVAHASVLTILAISFERYYAI-
-CKPLKAGY-----------ICTKTR-----ASLICLLAWFIAALFTSPILAITQYGPEE
YV-------------------------DGSIVF---------------------------
-------------------------------------------------------VCFSL
V-EDTLPC------VFFLGSI-LIFFIFPLAILIIVYILIAKTLMHHPVAMTG-------
------------------------------------------------------------
------------------------------------------------------------
---------------------------------------------TKTVMPSQSAIKYRK
Q-----------------------------------------------------------
--------VILMLGTVVLAFFICLLPFRALT----FWIIVA-------------------
--PAGSNFEIGFENYYNILYFSRIMFH----INSAVNPILYNIISSKFR--SGFFKLCG-
--------MKI----VKKRRK---------------------------------------
-------------------DKREITRKSTSSSTH-------------------------T
SS---------------------------------------------------QQTSDSF
LSKRNSEKKCGSL-----------------------------------------------
------------------------------------------------------------
------------------------------------------------------------
------------------------------------------------------------
------------------------------------------------------------
------------------------------------------------------------
------------------------------------------------------------
--------RE----IKEVSDCDSSESRKEV------------Y-----------------
-------VRVPLGQR---------------------------------------------
----FSNGEIFV
>Drosophila_melanogaster_FBpp0083455
M-----------------------------------------------------------
------------------------------------------------------------
------------------------------------------------------------
------------------------------------------------------------
------------------------------------------------------------
------------------------------------------------------------
------------------------------------------------------------
---------------------------------------LPQ----------IPSYIRT-
--------------TAMFFCIVIM------------------------------------
------------------------------------------LLGVVGNVM---------
-VPIVIVKT------KDMR-NSTNI-----------------------------------
------------------------------------------------------------
--------FLTNLSIADLLVLLVCTPTVLV---EVNTRPETW------------------
-----VLGH-----------------EMC-KAVPFVELTVAHASVLTILAISFERYYAI-
-CEPLKAGY-----------VCTKGR-----AILICVLAWGIAALFTSPIIAISTYSVEP
YG-------------------------DGTDAP---------------------------
-------------------------------------------------------VCTTA
A-DGFWSI------FYFVGCI-TVFFFLPFGILVLLYAAIAYKLLRPNNAFHRPTSPQPQ
------------------------------------------------------------
---------------QPSGG----------------------------------------
---------------------------------ATSGSSQVPSTKGNSHQQSNGMRKHRK
Q-----------------------------------------------------------
--------VIFMLVAVVSSFFVCLLPFRAFT----LWVILA-------------------
--SAEDVEGLGIAGYYNLLYFSRFMLY----LNSAMNPILYNLMSSKFR--SGFWRLLL-
--------TCL-----GQRPH-HHHRHH--------------------------------
----------------YHQRQHPTAGGSGRNAST-------------------------R
QE-QDAE----------------------------------------------EGAALAG
TTSARHPRRTLR------------------------------------------------
------------------------------------------------------------
------------------------------------------------------------
------------------------------------------------------------
------------------------------------------------------------
------------------------------------------------------------
------------------------------------------------------------
--------REATFLINSISTSSGTDRTT---------------SSSAWRSNSLS------
-------IS-GLSERE--------------RGILGAAIIGTTAATVTTACLQE-------
----RRASKI--
>XP_320589_AGAP011942_Anopheles_gambiae_str_PEST_ORPHAN_A11
MAEAQVS-----------------------------------------------------
------------------------------------------------------------
------------------------------------------------------------
------------------------------------------------------------
-------------------------ETV--------------------------------
------------------------------------------------------------
-------------------------------------LRWITALNWSASVGADLLTGGMT
T---------------------GREHQGGLTMIGYWERSLKN----------LSTEQRT-
--------------VFTVFAIMVM------------------------------------
------------------------------------------VMAIFGNIV---------
-TIITNVR-------REQR-HLLRV-----------------------------------
------------------------------------------------------------
--------CMLSLAFSDIAFVIVTSIVYLSQ-FNTEF-NSLW------------------
-----TLGE-----------------LMC-TFSPFVQTMAVLVNSITLVAIALDRYMAV-
-RSLVKGVW-----------EPNGWF-----CLTCGVLIWGLAAGIASPMLTLYEMYDIV
VL-------------------------TTDPQQPHEI-----------------------
---------------VTGYY----------------------------MAT----ICATD
K--------S-KNSYYFVIVF-VVIFLPLLGAFCWLNGVIAKAFWVRRKPIGV-------
------------------------------------------------------------
---------------------PSGTNKCTATSTSGESGS----DRKATLTT--NVATLQP
I--------------------------------------------------------VER
R-----------------------------------------------------------
------------------------TPASVFS-----------------------------
------------------------------------------------------------
------------------------------------------------------------
------------------------------------------------------------
------------------------------------------------------------
------------------------------------------------------------
------------------------------------------------------------
------------------------------------------------------------
------------------------------------------------------------
------------------------------------------------------------
------------------------------------------------------------
------------------------------------------------------------
------------------------------------------------------------
------------------------------------------------------------
------------
>EDS33618_Culex_quinquefasciatus_ORPHAN_A11
MSLEIA------------------------------------------------------
------------------------------------------------------------
------------------------------------------------------------
------------------------------------------------------------
-------------------------PHV--------------------------------
------------------------------------------------------------
-------------------------------------YQWLTASNFTAGTHQDL------
----------------------QEPMSRDTNLVGYWEQSLKN----------LTTQQRT-
--------------VFTVIVILVG------------------------------------
------------------------------------------VLAIFGNLL---------
-TVITNVR-------RKQR-HLFRV-----------------------------------
------------------------------------------------------------
--------CLLTLALSDICFVTVTSIVYLSQ-FNTEY-NSLW------------------
-----TLGE-----------------VAC-NLAPFFQTMAVLVNSITLVAIALDRYMAV-
-VRLTKGIW-----------EPSGIF-----CIICSILIWGLAAGISTPMLTLYEIYNVV
VL-------------------------LADPAHP-KV-----------------------
---------------ITGYF----------------------------MAE----MCATD
K--------T-KNGYYFGIVF-TVIFLPALLSFLWLNSVIAKEIWTRRNPIQT-------
----------------------LANL----------------------------------
---------------------PKKSKKPSPTDTSG--------DRKTTTTT--NISSTIP
IGRHTSQKCTCINCL--DVNSPPR--------EPPPPPPLPPRPATHASPATKDRKRRQL
R-----------------------------------------------------------
--------MFKAIVFIIAVFFCCRLPMWVYL----LVKLHG-------------------
--VANTNSHW------VLHYTFGIMAM----VNCVLNPLIYTFLSETIKF-SIFCKTLC-
-----LRFWVD-----PCRRSLDRMKTR------------GW-----------------K
PKEEVRKPCC--------------------------------------------------
-------------------------------------------------------AASAK
RTSHRGGI----------------------------------------------------
------------------------------------------------------------
------------------------------------------------------------
------------------------------------------------------------
------------------------------------------------------------
------------------------------------------------------------
--------------------FFGD------------------------------------
------------------------------------------------------------
------------------------------------------------------------
------------
>ALC41876_CG13575_Drosophila_busckii_ORPHAN_A11
M-----------------------------------------------------------
------------------------------------------------------------
------------------------------------------------------------
------------------------------------------------------------
------------------------------------------------------------
------------------------------------------------------------
------------------------------------------------------------
------------------------------------------------------------
------------------------------------------------------------
------------------------------------------------------------
------------------R-AFYRA-----------------------------------
------------------------------------------------------------
--------SLILLACSDLLSCVFSSVADVAL-FTAEF-MEIW------------------
-----TLCR-----------------FMC-MFVPFITTATTLCSGLLLVAIALDRYIVI-
-KRAVQNAC-----------SSGFCF-----YGAHIAGISIASLGFAVPLLFMYDLNHVY
LMQ---------PDQQ-----------PGSELE---------------------------
------------------------------------------------LAG----ICTPM
R---------GSIGLYYVILF-VLIFLPCIVAFLFLNATIVYQLWLRRHQLHQ-------
------------------------------------------------------------
-------------------------QQQQQPAQQRFEQLLSQPQLAYSLMS--SFNVATA
FDPHLD-KWTVLRL----------------------PTPLPAPTAAPLSPASVARLTRHR
R-----------------------------------------------------------
--------MIHVVLLMMAAFLCLRLPNWIFL----LMRLYG-------------------
--SFTTKTDW------LLFCGFGLLNL----ACCALNPLFYTFLPQTIRVLSQLKQLLR-
------RLC--------CSGS-QTVEDM-------------------------------P
DEQQATQLCCC--LQFNWRCRSGLEQAATVQAVA--IIELP-------------ADSVDG
ID-NNLFSLG--------------------------------------------TQQRLN
FSLSSASIELSYS-----------------------------------------------
------------------------------------------------------------
------------------------------------------------------------
------------------------------------------------------------
------------------------------------------------------------
------------------------------------------------------------
------------------------------------------------------------
------------------------------------------------------------
------------------------------------------------------------
------------
>EDS45769_Culex_quinquefasciatus_CCHAMIDE
MSS---------------------------------------------------------
------------------------------------------------------------
------------------------------------------------------------
------------------------------------------------------------
-------------------------PGGAA------------------------------
---------Q-VVGNGTIPVDVDVDVV---------------------------------
YGSVLFQGGNSYSPGGD----------------------ELTLLETLLSNYSDANSGGGE
------------------------------LMNMSSTTEVPY----------TPYERRP-
-----------ETYIVPILFAAIF------------------------------------
------------------------------------------IVGVLGNGT---------
-LIIVFLRH------RAMR-NVPNTCRSLLHAISTNNTPNKAYSGGIAGVGWTRNPKVKW
NTMVLALNLKKQLKTDRHVPFHHFLGGNFPELKRVDVDESCQTRDISALSDMGNILANLF
FPIISHVSYILSLALADLLLIVTTVPFTSI----VYT-LDSW------------------
-----PWGS-----------------LLC-TSSEFIKDVSIGVSVFTLTALSGDRFFAI-
-VDPLRKFH-----------AHGGGRKATRMTIAIAVMIWVLAIVFAIPAIMGTHIRVST
TTT---T--------------------RGREID---------------------------
--------------------------------------------------------CTSE
I---------------------VIFAVF--------------------------------
------------------------------------------------------------
------------------------------------------------------------
------------------------------------------------------------
------------------------------------------------------------
------------------------------------------------------------
---------------------------------------------------VAFHRSVE-
------------------------------------------------------------
------------------------------------------------------------
------------------------------------------------------------
------------------------------------------------------------
------------------------------------------------------------
------------------------------------------------------------
------------------------------------------------------------
------------------------------------------------------------
------------------------------------------------------------
------------------------------------------------------------
------------------------------------------------------------
------------------------------------------------------------
------------
>XP_317851_AGAP011452_Anopheles_gambiae_str_PEST_CCHAMIDE
M-----------------------------------------------------------
------------------------------------------------------------
------------------------------------------------------------
------------------------------------------------------------
-------------------------PLS--------------------------------
------------------------------------------------------------
-------------------------------------EFELLEALLNSSAG-----GPMG
------------------------------SFWNASATETPY----------TPYELRP-
-----------ETYIVPILFAAIF------------------------------------
------------------------------------------IIGVLGNGT---------
-LIIVFLRH------RAMR-NVPNT-----------------------------------
------------------------------------------------------------
--------YILSLALADLLLIVTTVPFTSI----IYT-LDSW------------------
-----PWGS-----------------LLC-TSSEFIKDVSIGVSVFTLVALSGDRFFAI-
-VDPLRKFH-----------AHGGGRRATRMTITTAVLIWLLAIAFAVPAIVGSHIKTVV
VN-------------------------KDVSFY---------------------------
-------------------------------------------------------FCYPF
--PDEWGSQ--YARGMVLGKF-LVYYAVPLFIIGIFYALIARHLIHSAKHVPG-------
------------------------------------------------------------
------------------------------------------------------------
-----------------------------------------------EMQGTVRQIKARR
K-----------------------------------------------------------
--------VAITVLAFVVIFGICFLPSHLFM----LWFYYK-------------------
------------------------------------------------------------
------------------------------------------------------------
------------------------------------------------------------
------------------------------------------------------------
------------------------------------------------------------
------------------------------------------------------------
------------------------------------------------------------
------------------------------------------------------------
------------------------------------------------------------
------------------------------------------------------------
------------------------------------------------------------
------------------------------------------------------------
------------------------------------------------------------
------------
>KRG04984_GI20779_Drosophila_mojavensis_CCHAMIDE
MMSSVSSI----------------------------------------------------
------------------------------------------------------------
------------------------------------------------------------
---------------------AMDMDMDAAS-----------------------------
-----------------------ESP----------------------------------
------------------------------------------------------------
-----------LAPL----------NVTRA-------LWELALTTTTETAF-----SDDS
------------------------------DNNSIAVTEISY----------VPYARRP-
-----------ETYIVPILFAIIF------------------------------------
------------------------------------------VVGVLGNGT---------
-LIVVFLSV------RQMR-NVPNT-----------------------------------
------------------------------------------------------------
--------YILSLALADLLVILTTVPLVST----VYT-FEYW------------------
-----PWGS-----------------FLC-SVSEFMKDVSIGVSVFTLTALSSDRYFAI-
-VDPLRKFH-----------AHGGGRRATRMTLAIAVSIWLLAIVCGIPALIGSNLKPVG
IS-------------------------SEKSIV---------------------------
-------------------------------------------------------ICYPY
--PDAWGEN--YAKLMVMLHF-LVYYAIPLVIIAAFYVMIALHLMYSAS-VPG-------
------------------------------------------------------------
------------------------------------------------------------
-----------------------------------------------EMQGAVRQVRARR
K-----------------------------------------------------------
--------VAVTVLAFVVIFGICFLPYHVFF----LWFYYW-------------------
--PTAQQDYNTF--WHVLRIFGFCMSF----ANSCANPVALYFVSGAFR--KHFNRYLF-
-----------------CRGI-SGRRKK-RNQH---------------------------
------------------NDTFCMHRNTSLTSTASK-------R---------Y------
-----------------------------------------------------QSRHSCY
QSTTLRSS------------------CRLQETTITTLPNG--------------------
------------------------------------------------------------
------------------------------------------------------------
----------------------------------------ASNMAAPPIDTA--------
------------------------------------------------------------
------------------G-----YE----------------------------------
-----------------------------------------------FTPLSAFGPAKGV
AHLSHR-----------LQESPLN------------------------------------
------------------------------------------------------------
------------
>AAF57819_Drosophila_melanogaster_CCHAMIDE
MIANLVSMETD-------------------------------------------------
------------------------------------------------------------
------------------------------------------------------------
--------------L------AMNIGLDTSG-----------------------------
-----------------------EAPTA--------------------------------
------------------------------------------------------------
-----------LPPM---------PNVTET-------LWDLAMVVSQSTQWPLLDTGSSE
------------------------------NFSELVTTETPY----------VPYGRRP-
-----------ETYIVPILFALIF------------------------------------
------------------------------------------VVGVLGNGT---------
-LIVVFLSV------RQMR-NVPNT-----------------------------------
------------------------------------------------------------
--------YILSLALADLLVIITTVPLAST----VYT-VEYW------------------
-----PYGS-----------------FLC-SLSEFMKDVSIGVSVFTLTALSGDRYFAI-
-VDPLRKFH-----------AHGGGRRATRMTLATAVSIWLLAILCGLPALIGSNLKHLG
I--------------------------NEKSIV---------------------------
-------------------------------------------------------ICYPY
--PEEWGIN--YAKSMVLLHF-LVYYAIPLVVIAVFYVLIALHLMYSAS-VPG-------
------------------------------------------------------------
------------------------------------------------------------
-----------------------------------------------EIQGAVRQVRARR
K-----------------------------------------------------------
--------VAVTVLAFVVIFGICFLPYHVFF----LWFYFW-------------------
--PTAQDDYNAF--WHVLRIVAYCMSF----ANSCANPVALYFVSGAFR--KHFNRYLF-
-----------------CRGA-SGRRKK-RGQH---------------------------
-------------------DTFCMHRDTSLTSTASK-------R---------F------
-----------------------------------------------------QSRHSCY
QSTIRS--------------------CRLQETTITTLPNG--------------------
------------------------------------------------------------
------------------------------------------------------------
---------------------------GNQN----GANISAVELALPVLQAP--------
------------------------------------------------------------
------------------G-----HNEAH-------------------------------
-----------------------------------------------APPSYGFLPLNEI
VQQTRS-------SPAKFQESLLN------------------------------------
------------------------------------------------------------
------------
>XP_307800_AGAP010486_Anopheles_gambiae_str_PEST_ALLATOSTATIN-C
M-----------------------------------------------------------
------------------------------------------------------------
------------------------------------------------------------
------------------------------------------------------------
------------------------------------------------------------
------------------------------------------------------------
--------------------EED--NATSFFLLGEYDSLTDQNVSQLGNYLENSDPNQTF
--------------------------------MGNFTCPPTD----------MPTTYY--
--------------LFMFLYAVVC------------------------------------
------------------------------------------LVGVLGNTL---------
-VIYVVLRF------SNMQ-TVTNM-----------------------------------
------------------------------------------------------------
--------YILNLAIADECFLI-GIPFLIA---TMHM--KRW------------------
-----TLGG-----------------AMC-KAYMVSTSVTQFTSSIFLFIMSADRYIAI-
-CHHISSPK-----------YRTPLV-----SRIVSLLAWLASALIMLPIMIYADVIEQK
PN----------------------------------------------------------
----------------------------------------------------TY-SCQIL
W-PETHGHL--PGYTFTLYSL-ILGFVIPLCFIMTFYCLVIRKLRNVG------------
------------------------------------------------------------
------------------------------------------------------------
---------------------------------------------PKTTGKSRGKRRSHR
K-----------------------------------------------------------
--------VTKLVLTVITVYILCWLPYWISQ----VALITS------------------D
--FETCSTRLDL----ILFLLVGCLGY----INSAINPILYAYLSENFK--KSFLKACT-
-----------------CAAR-AEVNAQLKLEN----SVM-------------------P
KRSRTR-------------TNSDTTQLTTGSKVQHRLLVEP-------------------
-------------------------------------------------------TTTAT
TTTTAASCVSSRNPS-PP------PA-QTQRNNNHLL-----------------------
------------------------------------------------------------
------------------------------------------------------------
--------------------------------------------TVPGTPAC--------
------------------------------------------------------------
----------------------------------------------ASSN----------
----------------GGSN-HSNN-----------------------------------
--------------NNDTNTTG--------------------------------------
------------------------------------------------------------
------------
>EAT34879_AAEL012920_Aedes_aegypti_ALLATOSTATIN-C
M-----------------------------------------------------------
------------------------------------------------------------
------------------------------------------------------------
------------------------------------------------------------
------------------------------------------------------------
------------------------------------------------------------
---------------------DD--NLTYFLTTG---GLFGENASIGENAL--NDTGGMP
--------------------------------RGNFTCPSTD----------MPTTYT--
--------------VFMILYAVVC------------------------------------
------------------------------------------LVGVMGNTL---------
-VIYVVLRF------SNMQ-TVTNM-----------------------------------
------------------------------------------------------------
--------YILNLAIADECFLI-GIPFLIA---TMHM--KRW------------------
-----VFGG-----------------AMC-KAYMVSTSITQFTSSIFLFIMSADRYIAI-
-CHHISSPK-----------YRTPLV-----SRVVSALAWLASALIMLPIMIYGDIIQLQ
PN----------------------------------------------------------
----------------------------------------------------SY-SCQIV
W-PESHEHM--PGYTFTLYSL-ILGFVVPLCFIMTFYCLVIRKLRNVG------------
------------------------------------------------------------
------------------------------------------------------------
---------------------------------------------PKTTNKSRGKRRSHR
K-----------------------------------------------------------
--------VTKLVLTVITVYILCWLPYWISQ----VALITS------------------P
--DGSCSTRLDI----ILFLLVGCLGY----INSAINPILYAYLSENFK--KSFLKACT-
-----------------CAAR-AEVNAQLKLEN----SVM-------------------P
KRSRTR-------------TNSDTTQLTT-SKVQHRLLIDP-------------------
-------------------------------------------------------TTTAT
TTTTAASTVSSRNPS-PP------VVQRSLMNNNH-------------------------
------------------------------------------------------------
------------------------------------------------------------
------------------------------------------------------------
------------------------------------------------------------
------------------------------------------------------------
------------------------------------------------------------
------------------------------------------------------------
------------------------------------------------------------
------------
>EDW19096_GI13590_Drosophila_mojavensis_ALLATOSTATIN-C
M-----------------------------------------------------------
-----------------------------------------------WLLFVW-------
------------------------------------------------------------
-------LQLVC------------------------------------------------
-----------------------GSPTTESEQP---------------------------
------------------------------------------------------------
----------------DW-------------------LLAGGNTSRGPYDYPNDT-----
---------------------LYSPQPEGYLPATGSSMHSTD----------LPTYQHCM
ATRNSF-----ADLLTVVLYGLVC------------------------------------
------------------------------------------IVGLFGNTL---------
-VIYVVLRF------SKMQ-TVTNI-----------------------------------
------------------------------------------------------------
--------YILNLAIADECFLI-GIPFLLY---TMRI--CSW------------------
-----RFGE-----------------LMC-KAYMVSTSITSFTSSIFLLIMSADRYIAV-
-CHPISSPR-----------YRTLHI-----AKLVSALAWSTSAVLMLPVMLYASTVEQE
DGI---------------------------------------------------------
----------------------------------------------------NY-SCNIM
W-PDAYKKH--SGTTFILYTF-FLGFATPLCFILSFYYLVIRKLRSVG------------
------------------------------------------------------------
------------------------------------------------------------
---------------------------------------------PKHTTKSKEKRRAHR
K-----------------------------------------------------------
--------VTRLVLTVITVYISCWLPHWMSQ----LALINS-----------------NP
--AQRDLSRLEI----LIFLLLGALVY----SNSAVNPILYAFLSENFR--KSFFKAFT-
-----------------CMNK-QDINAQLQLEP----SVF-------------------T
KQGSRR-------------RGGSKRLLNTTQQQQ-QQQQQPPL-----------------
LS-LHMGNNN--------------------------------------------SSTTTS
STTTAEKTGSTNAPK--------------SCSSNGKL-----------------------
------------------------------------------------------------
------------------------------------------------------------
--------------------------------------------TVPAPDAEREN-----
------------------------------------------------------------
---------------------------------------------LIIC-----------
---------------------LSDQQEAF-------------------------------
CTTTRRG-------SSLIQQTDL-------------------------------------
------------------------------------------------------------
------------
>EDS34293_Culex_quinquefasciatus_TRISSIN
MHV---------------------------------------------------------
------------------------------------------------------------
------------------------------------------------------------
------------------------------------------------------------
------------------------------------------------------------
------------------------------------------------------------
------------------------------------------------------------
------------------------------------------------------------
------------------------------------------------------------
------------------------------------------------------------
------------------------------------------------------------
------------------------------------------------------------
------------------------------------------------------------
------------------------------------------------------------
-------------------------------RQLVIVAVWITSAVYSVPKFIFVRTITNN
LG-------------------------DDQLET---------------------------
-------------------------------------------------------ICIVN
R-KAFNSE------LFDIINF-ALLYLLPLLVMTILYSRIAIALWKSSRGLERHIA----
----------------------LQNT----------------------------------
-----------------------TSSSYSNNFHRKPSSKYEKRAVGVTESQ-----VSVE
SDKVVVTTWRSQNS-FHQQRHH-------------------GTQLTQVSHSSNNVLRARR
G-----------------------------------------------------------
--------VIRMLMVVVLTFALCNLPFHARK----MWQYWS-----------------TD
YKGDSNFNAL-------FTPLTFLVTY----FNSGVNPLLYAFLSRNFR--KGMRELLL-
-----------------CSFK-KNKNKS--------------------------------
------------------LNQRIPMHNFSFGGMA----TSPG------------GGAGPT
VAGSSSSSRSKWPKRP-----------------------------------TAVTAATAT
VTSRSSRITKMMNRLRPPGKRTKTALEEETVDDSSSFLDEDTTT----------------
--------------------------------------------C---------------
------------------------------------------------------------
--------------------------GGNE-------NEFVSTATVTFALST--------
------------------------------------------------------------
----------------------------------------------VYC-----------
---------------------VDDDEGT--------------------------------
------------------------------------------------------------
---------------------------------------G--------------------
------------
>KRG02902j_GI13390_Drosophila_mojavensis_TRISSIN
MSASSRQWTSAA------------------------------------------------
---------------------------------------------SFWQRQR--------
-----------------------------------------------QRQRRRRRPATET
DVGQGRAHKQLCNTVGTNISAAYDDNDDNEA-----------------------G-----
-----------------------NSPAPTTNYNISGLL----------DCQQRH------
---------------------------QQQQQQQQLTGRLHRRSLPVPLLLLLMLLV-DC
SLSATGN-DSSLAP-----------NVTVT----EIALSINESTTTLATAATPTAAGAGA
ATGAGV---------AATTALALSELTEAAKEEVKDIENTSEY----I---FDRTDVRI-
--------------IFITLYTIVF------------------------------------
------------------------------------------CCCFFGNLL---------
-VILVVTLS------RRLR-SITNF-----------------------------------
------------------------------------------------------------
--------FLANLAFADFCVGLFCVMQNLS----IYL-IDSW------------------
-----VFGE-----------------FLC-RMYQFVHSLSYTASIFILVVICMERYFAI-
-VHPITCKQ-----------ILTAAR-----LRMVIVTVWITSAVYSTPKFVFSKTIKNI
HTE------------------------DGQEEE---------------------------
-------------------------------------------------------ICVLD
R-EMFNSK------LLDMINF-VLLYVMPLLVMTVLYSKIAIALWRSSRGLSPHVTQHQH
QQQQQHQQQQQQHQAGPENSMSLHNSMYHHHHHHHHPHAHPLAHPHHHQLHQLPASSATG
GGAGVGAGGSAGGVGTGAGTSSLASGSSSTSLSRKQSSKYEKRGVSITESQLDNCKVSLE
ADRPIVSACRKTSF-YHHSHTHNQRQGN--------GSGGVGVATAHMSHSSSNVLRARR
G-----------------------------------------------------------
--------VVRMLIIFVLTFALCNLPYHARK----MWQYWS-----------------RS
YRGDSNFNAL-------LTPLTFLVTY----FNSGVNPLLYAFLSRNFR--KGMKELLL-
-----------------CSWK-KGKGKS--------------------------------
------------------SSNSSMHHKRKALQ----------------------------
------------------------------------------------------THSLPT
DTTHIGNE---------------------------QL-----------------------
------------------------------------------------------------
------------------------------------------------------------
------------------------------------------------------------
------------------------------------------------------------
------------------------------------------------------------
------------------------------------------------------------
------------------------------------------------------------
------------------------------------------------------------
------------
>AHN54156_Drosophila_melanogaster_TRISSIN
MIMTMMQTVRA-------------------------------------------------
-----------------------------------------------WQQ----------
----------------------------------------------------------ES
DVEHRKQHKQRWRPDGAHISAAYDLNSDNDD-----------------------GHH---
----RVV-----------HNQNNGSPNSSPNQSTSAFR----------QRQPHHP-----
--------------------------PTGQQPPRLPCTVTHFSAHWKTLLILLTLLS-AS
TLTASANVTSTISPP---------INGSST----DYILLYGESTTSLVPALTTGLSGDGS
G---------------------------AVIEDEEDAEKASEY----I---FDRTDVRI-
--------------IFITLYTLVF------------------------------------
------------------------------------------CCCFFGNLL---------
-VILVVTLS------RRLR-SITNF-----------------------------------
------------------------------------------------------------
--------FLANLAFADFCVGLFCVMQNLS----IYL-IESW------------------
-----VFGE-----------------FLC-RMYQFVHSLSYTASIFILVVICMERYFAI-
-VHPITCKQ-----------ILTAAR-----LRMVIVTVWITSAVYSTPKFVFSKTIKNI
HTQ------------------------DGQEEE---------------------------
-------------------------------------------------------ICVLD
R-EMFNSK------LLDMINF-VLLYVMPLLVMTVLYSKIAIALWRSSRGLTPHVVQHQH
QQPQQPSCQ--------DIGMGMHNSMYHHHPHHHH---------HHHQHHQLQSAASSA
GVVGVGLGGGGGG---GPGPSLASGGSSTTSLSRKQSSKYEKRGVSITESQ-----VSLE
ADRPIVSACRKTSF-YHHGHAHHQRAGN---ASVGGGSGGAGAGATHMSHSSSNVLRARR
G-----------------------------------------------------------
--------VVRMLIIFVLTFALCNLPYHARK----MWQYWS-----------------RS
YRGDSNFNAL-------LTPLTFLVTY----FNSGVNPLLYAFLSRNFR--KGMKELLL-
-----------------CSWK-KGKGKS--------------------------------
------------------SSNSSMHHKRKALQ----------------------------
------------------------------------------------------THSLPT
DTTHIGNE---------------------------QL-----------------------
------------------------------------------------------------
------------------------------------------------------------
------------------------------------------------------------
------------------------------------------------------------
------------------------------------------------------------
------------------------------------------------------------
------------------------------------------------------------
------------------------------------------------------------
------------
>EDS41628_Culex_quinquefasciatus_PERIVISCEROKININ
M-----------------------------------------------------------
------------------------------------------------------------
------------------------------------------------------------
-----------C------------------------------------------------
------------------------------------------------------------
------------------------------------------------------------
------------------------------------------------------------
------------------------------------------------------------
------------------------------------------------------------
------------------------------------------------------------
------------------------------------------------------------
------------------------------------------------------------
---------------------CVCLPYEIS---LYWH-QYPY------------------
-----SLGL-----------------AFC-KIRALISEASTYVSVLTIVAFSMERFLAI-
-CHPLHLYT-----------MSGLQR-----PVRIIAGLWIVSLLSAVPFAVFTDIDYIE
YPPTR---------------------NPGLGIL-------------RHA-----------
------------------------------------------------------------
--SDTGAD------PLWELST-CLFFAVPMAVMVVLYGRMGMQIRSRTQRTLELG-----
------------------------------------------------------------
-------------------------------VRNG-------------------------
-----------------------------------------------SVNGPSRVSQSRK
A-----------------------------------------------------------
--------IIRMLAAVVITFFVCWAPFHAQR----LLYLYG-----------------RD
WQHFNTVNTW-------LFSVAGWLYY----VSC----------SFPFR--CTERQLGI-
-----------------CKAQ-AVKPTTLTWENGEKLTFCGFRPAPGHVRPGIVRVVKAA
RPSFYRWPTYVSGEPLVISTADTITRTRTLGTPK---IVRPRIWDMSENTTKPIQLVLLH
LIQKEASTLGQLKGPI----------FAPKCNKWGNYILFTGVDKTN----FSATRSPAT
QSKSTPSS-------------------RIGIKIVVACKHPAWGQ----------------
------------------------------------------------------------
------------------------------------------------------------
------------------------------------------------------------
------------------------------------------------------------
---------------------------------------------LNGCS----------
--------------------SFPNQK----------------------------------
------------------------------------------------------------
-----------------------LYLP-----------VGSPV-----------------
------------
>XP_312952_AGAP003244_Anopheles_gambiae_str_PEST_PERIVISCEROKININ
MAHDK-------------------------------------------------------
------------------------------------------------------------
------------------------------------------------------------
-----------CQ-----------------------------------------------
-------------------------PSS--------------------------------
------------------------------------------------------------
------------------------------------------------------------
-------------------------------------REFVGFLIAFNSQYLLHFFSLF-
--------------QVTVLFVGIL------------------------------------
------------------------------------------VTGVIGNLI---------
-VCLVIVRH------PSMR-TATNY-----------------------------------
------------------------------------------------------------
--------YLFSLAVSDLIFLLLGLPYEIS---LYWH-QYPY------------------
-----NLGL-----------------PFC-KIRALISEASTYVSVLTIVAFSMERFLAI-
-CHPLHLYT-----------MSGLQR-----PVRIIAGLWVVSLLSAVPFAVFTDIDYIA
YPPT--------------------------------------------------------
-------------------------------------------------------FCAML
S-N-PEGF------PLWELST-CLFFAFPMLIMVVLYGRMGMQIRSRTQRTAELGE----
------------------------------------------------------------
------------------------------LLRASSEVF---------------------
----------------------------------------------PCLNTPSTFNANSS
F-----------------------------------------------------------
--------FVVLVFSCALSSLVCSHPLSSCRRDNVLRLLGALPCTAATVSVRARLATLQH
GQHVAVLRGR-------L-AVLRFLHHQPDTVQCDVTPVPGRISGNTLR--TTARLWCR-
-----------------FRSR---------------------------------------
----------------SVQLPGDDDRREYGGRRQ---RVRHGLRKLPTGKCR-----LHH
ASPKQSPS----------------------------------------------------
---------------------------RGAANGLAWLWS---------------------
------------------------------------------------------------
------------------------------------------------------------
------------------------------------------------------------
------------------------------------------------------------
----------------------------------------------NDC-----------
------------------------------------------------------------
--------------GSFLGALEC-------------------------------------
------------------------------------------------------------
------------
>EJY57320_AAEL017335_Aedes_aegypti_PERIVISCEROKININ
------------------------------------------------------------
------------------------------------------------------------
------------------------------------------------------------
------------------------------------------------------------
------------------------------------------------------------
------------------------------------------------------------
------------------------------------------------------------
------------------------------------------------------------
---------------VTILFTGIL------------------------------------
------------------------------------------ITGVVGNLI---------
-VCLVIIRH------PQMH-TATNY-----------------------------------
------------------------------------------------------------
--------YLFSLAVSDLILLLLGLPYEIS---LYWH-QYPY------------------
-----NLGL-----------------VFC-KMRALMSEASTYVSVLTIVAFSMERFLAI-
-CHPLHLYT-----------MSGLQR-----PVRIIAGLWIVSLFSAVPFAVFTDIDYIL
YPP------------------------TQEKIE-------------DSA-----------
-------------------------------------------------------FCAML
S-N-PEGI------PLWELST-CLFFAGPMVVMIVLYGRMGMQIRSRTQRTEE-------
------------------------------------------------------------
------------------------------------------------------------
------------------------------------------------------------
------------------------------------------------------------
------------LAAVVITFFVCWAPFHAQR----LLFLYA-----------------RD
WQHFNTVNTW-------LFSVAGWLYY----VSCTVNPILYNVMSHRYR--VAFRETLC-
-----------------GRRR-------------------GF------------------
------------------------------------------------------------
------------------------------------------------------------
------------------------------------------------------------
------------------------------------------------------------
------------------------------------------------------------
------------------------------------------------------------
------------------------------------------------------------
------------------------------------------------------------
------------------------------------------------------------
------------------------------------------------------------
---------------------------------------G--------------------
------------
>EDW18862_Dmoj_GI11844_Drosophila_Mojavensis_PERIVISCEROKININ
MNMNSSLNVNLSTQ----------------------------------------------
------------------------------------------------------------
---------------------LGTMDATAAALPDI-------------------------
-------DDYGC------------------------------------------------
-------------------------PN---------------------------------
------------------------------------------------------------
------------------------------------------------------------
--------------------------------LNCTPMEFTQFILGPQ---TLPLHKAL-
--------------LISIIFSGIF------------------------------------
------------------------------------------ITGVLGNVL---------
-VCMVIIRH------AAMH-TATNY-----------------------------------
------------------------------------------------------------
--------YLFSLAVSDLLYLLLGLPTEVF---LYWH-QYPF------------------
-----LFGL-----------------QFC-KLRAFVSEACTYVSVFTIVAFSMERFLAI-
-CYPLHVCA-----------MSGFQR-----ALRIITVLWIVSFLTAIPFGVKTEIQYLN
YPI------------------------DGSRIL-------------ESA-----------
-------------------------------------------------------FCSME
S-EFPDKY------PLFEGSF-IIFFIIPMILIFVLYGRMGAQIRSRAADQLG-------
------------------------------------------------------------
-------------------------------VQQG-------------------------
----------------------------------------------SRNRESRSSQKKKR
A-----------------------------------------------------------
--------VIRMLAAVVITFFVCWFPFHLQR----LWFLYA-----------------KN
FACFQNVNEW-------LFSIAGFAYY----VSCTINPIVYNVMSKRYR--IAFKEILC-
-----------------GKKA-GAFYNS------------GF---------------ARD
QSSFMRDETS--------FRRNGSTNNNNLSSSN----VRYNR--------------VHS
VS----------------------------------------------------------
------------------------------------------------------------
------------------------------------------------------------
------------------------------------------------------------
----------------------------------------------------F-------
------------------------------------------------------------
--------------F---------------------------------------------
------------------------------------------------------------
------------------------------------------------------------
------------------------------------------------------------
------------
>EDS30380.1_Culex_quinquefasciatus_PYROKININ_1_2
------------------------------------------------------------
------------------------------------------------------------
------------------------------------------------------------
------------------------------------------------------------
------------------------------------------------------------
------------------------------------------------------------
------------------------------------------------------------
------------------------------------------------------------
------------------------------------------------------------
------------------------------------------------------------
------------------------------------------------------------
------------------------------------------------------------
------------------------------------------------------------
------------------------------------------------------------
------------------------------------------------------------
------------------------------------------------------------
------------------------------------------------------------
------------------MSA-VIVFVFPMCVLTVLYVLIGLQLRRSKVMKRG-------
------------------------------------------------------------
------------------------------------------------------------
---------------------------------------------VQLRSSVRLKYHSTR
H-----------------------------------------------------------
--------VVKMLVAVVIAFFLCWAPFHAQR----LFAVYG-------------------
--NDQNGQEAIQIAFEILTYISGILYY----ISTCINPVLYNIMSHKFR--EAFKDTLA-
-----------------NYLY-RHHRRS-GHDH----LL--------------------R
QRSFSRNVS----------LRSNSNNSHSVATCS---------------------SVAVA
VG-NELTTGP---------------------------------------------DPVSS
DSTAGTE----------Q------PFRYLETSDLARLKRPLVVTFRKIPTH---------
--------------PKPSQQQAGTCCNSLATIHKQLDNVPANACCRTSGPKAKHNAP---
-GSTRKWTKLVGRTRWTEKQQHPHQTENSQYLQD--------------------------
----------------------------------------FSSVLVPSTTTM--------
------------------------------------------------------------
-----------------------------------------------SCSW---------
-----------------QRS-QQDEYQMC-------------------------------
TKTTT---------TNQLRSAGASPPLLH------------------------------Q
H-----QNHYQMQQHPCRYDY---------------------------------------
--YPQLRNNTTP
>XP_311184_AGAP000658_Anopheles_gambiae_str_PEST_PYROKININ_1_2
MVAAHQEAVMRRYRF---FSIQESVEVQTKIYIHLKDQLNAFYELLQSQELG--------
------------------------------------------------------------
--------------------FAGSMSTSLK------------------------------
------------------------------------------------------------
-----------------------NMPYE--------------------------------
------------------------------------------------LLEILT------
------------------------------------------------------------
--------------------------TDNESILSDGVESLTE-MYGPK---RDPLYVVI-
--------------PITIIYLLIF------------------------------------
------------------------------------------ITGVVGNIS---------
-TCIVIARN------RSMH-TATNY-----------------------------------
------------------------------------------------------------
--------YLFSLAVSDFLLLVSGVPQEIY---FIWS-KYPY------------------
-----VFGE-----------------TFC-VLRGIAAEMSANATVLTITAFTIERYFAI-
-CHPFLSHT-----------MSKLSR-----AVRFICVIWLIAIVSAIPQALQFGVT---
---------------------------NQGGID---------------------------
-------------------------------------------------------QCVVK
R---------IIIQHSFELST-FLFFFAPMTMITILYALIGLKLRTSTLMQRDGTLQ---
------------------------------------------------------------
-------------------------RR---------------------------------
--------------------------------------------TQPSPRQSFANSQGSR
R-----------------------------------------------------------
--------VLKMLVAVVVAFFICWAPFHAQR----LVYIYG----------------VNT
--NHQPSDPLILKLFIITTYISGILYY----LSTCINPLLYNIMSNKFR--QAFKFDQT-
---F-------------FRSLLKSIRIN-SKLD---------------------------
---------------FVEYADCKICQKTSVADIL--------------------------
-----------------------------------------------------RSQPTP-
---------------------------RLNLDWLIIYECGIRAD----------------
------------------------------------------------------------
------------------------------------------------------------
----------------------------------------KNIASIPLTGRWY-------
------------------------------------------------------------
---------------------------------------------LMECAFD--------
--------------------TRTNQRKIRE-----------------RIPE---------
------------------------------------------------------------
------------------------------------------------------------
------------
>KRG01301_Dmoj_GI24557_Drosophila_mojavensis_PEST_PYROKININ_1_2
MS----------------------------------------------------------
------------------------------------------------------------
------------------------------------------------------------
------------------------------------------------------------
-------------------------PATEP------------------------------
----------------------------------------------PA------------
------------------------------------------------------------
--------------------------------INQNVSAISQ-LFGAQ---RDPLAIVI-
--------------PVTVVYCLIF------------------------------------
------------------------------------------LTGVVGNIS---------
-TCIVIKKN------RSMH-TATNY-----------------------------------
------------------------------------------------------------
--------YLFSLAISDFMLLLSGVPQEMY---FIWS-KYPY------------------
-----VFGE-----------------FFC-IGRGLLAETSANATVLTITAFTVERYMAI-
-CHPFLGQA-----------MSKLSR-----AIRIIILIWLLAVLTAIPQAAQFGIN---
---------------------------NYGGID---------------------------
-------------------------------------------------------KCVVV
R---------VIVQHSFQLST-IIFFFAPMSIILVLYLGIGLHLYRSSVIGGGGGGSG--
------------------------------------------------------------
---------GGGGSSAGFGYSGVRVQKQQMKAVQSDTVL---------------------
---------------YRYAGS--------------SSTLANSAGPQLSSVRGRLNHYGTR
R-----------------------------------------------------------
--------VLRMLVAVVICFFLCWAPFHAQR----LIAIYA----------------PAR
GAQLHDQHEL---LYTVMTYISGVLYY----LSTCINPLLYNLMSNKFR--EAFKAVLL-
-----------------GKKY-SKGSLN-SRHQ--------------------------P
ESRRLRRTTT--------LNSSSQTQRDSTES----------------------------
-------------------------------------------------------KHTLM
QC----------------------------------------------------------
------------------------------------------------------------
------------------------------------------------------------
------------------------------------------------------------
------------------------------------------------------------
------------------------------------------------------------
------------------------------------------------------------
------------------------------------------------------------
------------------------------------------------------------
------------
>AFH06407_Drosophila_melanogaster_PYROKININ_1_2
------------------------------------------------------------
------------------------------------------------------------
------------------------------------------------------------
------------------------------------------------------------
------------------------------------------------------------
------------------------------------------------------------
------------------------------------------------------------
----------------------------------MSAGNMSH-DLGPP---RDPLAIVI-
--------------PVTVVYSLIF------------------------------------
------------------------------------------ITGVVGNIS---------
-TCIVIKKN------RSMH-TATNY-----------------------------------
------------------------------------------------------------
--------YLFSLAISDFLLLLSGVPQEVS---YIWS-KYPY------------------
-----VFGE-----------------YIC-IGRGLLAETSANATVLTITAFTVERYIAI-
-CHPFLGQA-----------MSKLSR-----AIRIIVLVWIMAIVTAIPQAAQFGIE---
---------------------------HYSGVE---------------------------
-------------------------------------------------------QCGIV
R---------VIVKHSFQLST-FIFFLAPMSIILVLYLLIGVHLYRSTLVEGPASVA---
------------------------------------------------------------
-------------------------RRQQLKSVPSDTIL---------------------
---------------YRYGGSGTAMSFNGGGSGAGTAGLMGGSGAQLSSVRGRLNHYGTR
R-----------------------------------------------------------
--------VLRMLVAVVVCFFLCWAPFHAQR----LIAIYA----------------PAR
GAKLRDQHEF---VYTVMTYVSGVLYY----LSTCINPLLYNIMSHKFR--EAFKAVLF-
-----------------GKKV-SKGSLN-SRNN--------------------------I
ESRRLRR--A--------LTNSSQTQRFSIESAE--------------------------
-----------------------------------------------------QPKPSIM
QNPTNKPPVAAQYAM-----------IGVQVN----------------------------
------------------------------------------------------------
------------------------------------------------------------
------------------------------------------------------------
------------------------------------------------------------
------------------------------------------------------------
------------------------------------------------------------
------------------------------------------------------------
------------------------------------------------------------
------------
>EAT44919_AAEL003747_Aedes_aegypti_PYROKININ_1_2
------------------------------------------------------------
------------------------------------------------------------
------------------------------------------------------------
------------------------------------------------------------
------------------------------------------------------------
------------------------------------------------------------
------------------------------------------------------------
----------------------------------------------------DSICIIL-
--------------PITIFYCFIF------------------------------------
------------------------------------------VVGIVGNLA---------
-ICIVIAKN------RSMH-TATNY-----------------------------------
------------------------------------------------------------
--------YLFNLAVSDFLLLLFGMPLEVY---GTWY-PYAY------------------
-----PFNQ-----------------VAC-IITGLLSETATNATVLTITSFTVERYIAI-
-CHPFRSHT-----------MSKLSR-----AIKFVIAIWLVAFGLATPQALQFGVV---
---------------------------ESAHTR---------------------------
-------------------------------------------------------LCTIK
N---------RHFEHAFEVSS-FLFFVGPMTVIAVLYVLIGIKLRKSKLLQGV-------
------------------------------------------------------------
-------------------------KRQGASIGSGANGI---------------------
---------------HHHGG----------------------GMTTSGGGAGFRSVSGQT
R-----------------------------------------------------------
--------VIRMLVAVVATFFFCWAPFHAQR----LMAVYG----------------A--
--VTNTDNEFFFQVYTYLTYISGILYF----LSTCINPLLYHIMSHKFR--DASRV----
------------------------------------------------------------
------------------------------------------------------------
------------------------------------------------------------
------------------------------------------------------------
------------------------------------------------------------
------------------------------------------------------------
------------------------------------------------------------
------------------------------------------------------------
------------------------------------------------------------
------------------------------------------------------------
------------------------------------------------------------
------------------------------------------------------------
------------
>AGAP002881-PA_Anopheles_gambiae_str_PEST_ETHR
MDRKRSPQRSRQSVT---------------------------------------------
------------------------------------------------------TASSSQ
PARPASRGGQ----------GVGDPHHHHHHVLSLVDGHGWAVGGSQDHRQRHSTVAGQL
SAV---VRQAHCCVRQ---NAAPSLGGDSECVQFG----AGERRSKTTP-----------
------------------RERRSGTAGRRSAVSTVVWIVLSQLIHVGSVAASQALDADPG
NSNASNAGNAYGNRFGRLLLNGTRSVGGAG----------------PSLLGAST------
------------------------TVLTTEP------APFDGGVAFAAAAAADGTASA--
--------------------------------GFNDSSEMPQ----------IPEYIRA-
--------------TSMVFCIIIM------------------------------------
------------------------------------------CLGVIGNVM---------
-VPIVILKT------KDMR-NSTNI-----------------------------------
------------------------------------------------------------
--------FLTNLSIADLLVLLVCTPTVLV---EVNSPPEVW------------------
-----VLGE-----------------EMCNRAVPFVELTVAHASVLTILAISFERYYAI-
-CEPLKAGY-----------VCTKTR-----ALLICLAAWTVAAILT-------------
-----------------------------SRAA---------------------------
-------------------------------------------------------MCLTK
A-SNGWTF------TFFLMTI-SLFFVLPLAILVVLYAIIARNLIASDRSRLK-------
------------------------------------------------------------
------------------------------------------------------------
----------------------------------------------IRLSKPELSHKARK
Q-----------------------------------------------------------
--------VVLMLGAVVLAFFTCLLPFRVLT----LWIILV-------------------
--PEETFQQLAPERYYNLLYFSRIMLY----LNSAVNPILYNLMSSKFR--KGFLRLCS-
--------CSQWAGGAHGRRK---------------------------------------
------------------GRNRSATFTTTTTTTT-------------------------N
TT-SSSTYGGTG----------------------------------------PSLALGSC
RYDRSSNSAEDGPIG------------RNNGTQKLTLSLDDLRLQLP-------------
--ADG-------------------DCSTPPSLPAPSSFYRL-------------------
-----NLVRQYSSPLL--------------------------------------------
---------------------------------------LFSSSPAPTIHRST-------
------------------------------------------------------------
---------------------------------------------GASCH----------
----------RGGAFKRQFNVTFDEPTG---DGGGSLL--A-------------------
-------SAEAEQLLLRIDQQQQQQQPE---------------PRSQPLRNALRIKFPRF
HGAAARTRSAAGGKRRSDSN-------------------GRTAATVKQLSLDET-----L
LTAAMAGRKV--
>GI21940_Drosophila_mojavensis_ETHR
M-----------------------------------------------------------
------------------------------------------------------------
------------------------------------------------------------
------------------------------------------------------------
------------------------------------------------------------
------------------------------------------------------------
------------------------------------------------------------
------------------------------------------------------------
------------------------------------------------------------
------------------------------------------LLGVIGNVM---------
-VPIVIVKT------KDMR-NSTNI-----------------------------------
------------------------------------------------------------
--------FLTNLSIADLLVLLVCTPTVLV---EVNTRPETW------------------
-----VLGH-----------------EMC-KAVPFVELTVAHASVLTILAISFERYYAI-
-CEPLKAGY-----------VCTKAR-----AILICVLAWAIAALFTSPILWVAEYKLVE
YI-------------------------DGSSVP---------------------------
-------------------------------------------------------VCLTQ
A-IGVSTV------GFFLMTI-SVFFVLPFLMLIVLYSIIARNLISNQGAMLR-------
------------------------------------------------------------
------------------------------------------------------------
----------------------------------------------ARPTKPELSLKARK
Q-----------------------------------------------------------
--------VVLMLGAVVISFFICLLPFRLLT----LWIILS-------------------
--TDQALHDMGLARYYSLLYFCRIMLY----LNSAMNPILYNLMSTKFR--KGFGRLCHD
VGQMLWQLLTL-----GSRRR-NASE----------------------------------
-------------------SRGQQSTGSGTNTNS-------------------------S
NT---------------------------------------------------TAATNSS
ILSRSSNRRSSEEIS------------RTRLKIELHLPCGSELEAMAMLQHSTL------
------------RSKRRPKQQISFDEDTGQAVAAAEAMVEG-------------NKG---
-AVARAVIHTYTHDYN--------------SCSPIIAISSYSVEPYGDGTDAPVCTTAAD
GFWPIVYFVGTITLFFFLPFGILVVLYAAIAYKLLRPNSAFHRPTSPQLQASQQQQQQQQ
TSSSKGSSHQQSNGMRKHRKQVIFMLVAVVSSFFVCLLPFRAFTLWVITASAEDVQHLGI
AGYYNLLYFSRFMLYLNSAMNPILYNLMSSKFRSGFWRL------LLSCFGQRSHHHHHH
HYHGYYHYPTLAGRSQRRTTHCQDQGASGEEDGGTAL---------NAGEAQRVRRTL--
-------RREATFLINSISTSSGTERNT----------------SSTWRSNSLS------
-------TSIGLGERERERDRE--------RGPLGAAIIGTTAATVTTACLHE-------
----RSANKI--
>NP_650960_Drosophila_melanogaster_ETHR
M-----------------------------------------------------------
------------------------------------------------------------
------------------------------------------------------------
------------------------------------------------------------
------------------------------------------------------------
------------------------------------------------------------
------------------------------------------------------------
---------------------------------------LPQ----------IPSYIRT-
--------------TAMFFCIVIM------------------------------------
------------------------------------------LLGVVGNVM---------
-VPIVIVKT------KDMR-NSTNI-----------------------------------
------------------------------------------------------------
--------FLTNLSIADLLVLLVCTPTVLV---EVNTRPETW------------------
-----VLGH-----------------EMC-KAVPFVELTVAHASVLTILAISFERYYAI-
-CEPLKAGY-----------VCTKGR-----AILICVLAWGIAALFTSPILWVAEYKLAE
YI-------------------------DGSSVA---------------------------
-------------------------------------------------------VCLTQ
A-ISDWTL------AFFLMTI-SVFFVVPFVTLVVLYGIIARNLVSNRAAMLR-------
------------------------------------------------------------
------------------------------------------------------------
----------------------------------------------ARPTKPELSLKARK
Q-----------------------------------------------------------
--------VVLMLGAVVLSFFVCLLPFRVLT----LWIILS-------------------
--TDQTLHDLGLVRYYSLLYFCRIMLY----LNSAMNPILYNLMSTKFR--RGFKRLCQD
AGRLLLELVTL-----GRRKE-DSSR----------------------------------
------------------GRRGTLSLGMGTNTNT-------------------------N
TN-SSNA----------------------------------------------TGATSSS
ILSRSSNRRCSEDIS------------RTRLKIEMQMPCGSDLEAMAMLQHSTLGKGIAR
RVSDSRLMPLRNHQPRRHKPQISFDEESLEENKRSEAKIPT---------KCREKLP---
-GIAREIVNL--------------------------------------------------
------------------------------------------------------------
------------------------------------------------------------
------------------------------------------------------------
------------------------------------------------------------
-----------------------TE-------------------------NTL-------
------------------------------------------------------------
------------
>EDS39446_Culex_quinquefasciatus_ETHR
MKQDFPIVPKR-------------------------------------------------
--------------------------------ILREE-----------------LISHGE
PPQVS-----------------------LGHV----------------------------
------------------------FGGDDAAV-FLPSVLANATAAKT-------------
-----------------------TTPGLLSALSESVA--AGYLSVTGGVDHEQQQLGSSV
TDGLTTAADL-GSRIGRLVLNASVTTGQGFEDEF-----F--------------------
------------------------------------------------NGSGSSSTSS--
--------------------------------FNESLNDMPQ----------IPEYIRA-
--------------TSMVFCIIIM------------------------------------
------------------------------------------CLGVIGNIM---------
-VPIVILKT------KDMR-NSTNI-----------------------------------
------------------------------------------------------------
--------FLTNLSIADLLVLLVCTPTVLV---EVNSPPEVW------------------
-----VLGE-----------------EMC-KAVPFVELTVAHASVLTILAISFERYYAI-
-CEPLKAGY-----------VCTKTR-----ALLICLAAWTVAAILTSEPYRCEVTRLLQ
PF-------------------------SGMKRK---------------------------
------------LGWIGGSP------------------------------DIKKENCPSH
Y-----------------------------------------------------------
------------------------------------------------------------
------------------------------------------------------------
------------------------------------------------------------
------------------------------------------------------------
----------------------------------VAWGAIE-------------------
------------------------------------------------------------
------------------------------------------------------------
-----------------------------------------------------------Q
HS----------------------------------------------------------
------------------------------------------------------------
------------------------------------------------------------
------------------------------------------------------------
------------------------------------------------------------
------------------------------------------------------------
------------------------------------------------------------
------------------------------------------------------------
------------------------------------------------------------
------------------------------------------------------------
------------
>aplysiaCalifornica.871227486
MSSDVLF-----------------------------------------------------
------------------------------------------------------------
------------------------------------------------------------
------------------------------------------------------------
-------------------------PVN--------------------------------
------------------------------------------------------------
-----------------------------------------ASSSHHDNNW---------
--------------------------------SYPAVNNVPQ----------PPTHLLT-
--------------ICTFLYVIIF------------------------------------
------------------------------------------LFGLMGNMA---------
-VILVVLQC------RSMR-TSINL-----------------------------------
------------------------------------------------------------
--------LFLNLCLADLFGLVITGPTVVV---DMFA-REVW------------------
-----YLGP-----------------FMC-KLVSFLENVCGNASAVTILAISYERHRVA-
-CRASTNTS----------DICS--------LCKSFLAIWLTSVLASLPMIFIAQMTKEH
YL-------------------------DNTPVM---------------------------
-------------------------------------------------------RCDTS
I-TLVWHK------VYLVVST-MLFFILPLVVIFLLYTKVYRKLLLLFRREQA-------
------------------------------------------------------------
------------------------------------------------------------
----------------------------------------------RQLGYPREIVRLKR
Q-----------------------------------------------------------
--------MRQIIIAVVLVFFICHTPYR--------------------------------
----------------------------------------------KFR--RALLWLCC-
-----------------DRRR-RSARLD--------------------------------
------------------DWKDLVNNRHPISTGG-----------------------RL-
---FDIDNNIRD-----------------------------------------KDREDAE
LSDRLNN--------------------HFQRNDFLVLYKNLLLE----------------
------------------------------------------------------------
------------------------------------------------------------
------------------------------------------------------------
------------------------------------------------------------
------------------------------------------------------------
------------------------------------------------------------
------------------------------------------------------------
------------------------------------------------------------
------------
>lottiaGigantea.Lotgi1155864
MA----------------------------------------------------------
------------------------------------------------------------
------------------------------------------------------------
------------------------------------------------------------
------------------------------------------------------------
------------------------------------------------------------
------------------------------------------------------------
------------------------------------------------------------
--------------LVVFIYPVIS------------------------------------
------------------------------------------------------------
---------------RKVR-----------------------------------------
----------------------------------------------------G-------
------------------------------------------------------------
------------------------------KLIPFLENSVGHASALTILAISIERYRVAF
GVNPQRRKS--------------------RLIAKTFVGIWICSILSALPSILITKYNTYK
LL-------------------------DGTPVP---------------------------
-------------------------------------------------------FCSTP
I-NLLWHK------IYIVVMT-SLFFLFPLIIIIFLYAKLCRRLVYLYRKERT-------
------------------------------------------------------------
------------------------------------------------------------
----------------------------------------------KFETSPIEIIKLKR
Q-----------------------------------------------------------
--------MIQIIITVVMVFFICHTPYRAVV----IWTFFE-------------------
--KTETVRNFGFEAYLTILYFTRILLY----ANHAINPFVYNFVSRKFR--RALIWICC-
-----------------HKRH-KLTKFD--------------------------------
----------------YIDNPLHSLPLRRLSERH--------------------------
---IDVRSDDFL---------------------------------------FNDYRGRSR
EGFQKDN--------------------RNHINDFLALYEHLVLLE---------------
------------------------------------------------------------
------------------------------------------------------------
------------------------------------------------------------
------------------------------------------------------------
------------------------------------------------------------
------------------------------------------------------------
------------------------------------------------------------
------------------------------------------------------------
------------
>ennuculaTenuis.37377
------------------------------------------------------------
------------------------------------------------------------
------------------------------------------------------------
------------------------------------------------------------
------------------------------------------------------------
------------------------------------------------------------
------------------------------------------------------------
------------------------------------------------------------
------------------------------------------------------------
------------------------------------------------------------
------------------------------------------------------------
------------------------------------------------------------
------------------------------------------------------------
------------------------------------------------------------
-YKPLQKKS---------ESVCA--------TLKVIFLIWIVACIGCGPILSIPKYKWSR
LV-------------------------DGTPVK---------------------------
-------------------------------------------------------VCRIP
V-REDWQK------GYIVCLS-VLSFVFPFTLMLLVYCKVCRKLVMSRSCMMQ-------
------------------------------------------------------------
------------------------------------------------------------
---------------------------------------------DIAEGHFKELQRLRR
Q-----------------------------------------------------------
--------VINLIATVVLVFFVCHLPYRVIS----LYFIFV-------------------
--SSKVLETWGLEKYLNVLYSARILLY----INHALNPILYNFVSTKFR--SALRWLCF-
-----------------SKLQ-KGHKAT--------------------------------
----------------EKLSHRTIQRFRPIDAVK-------------------------Y
QS-CDIPLHDSYP--------------------------------------FRHKRKQTN
DESSSST--------------------RQRINDFSLLYEKFANV----------------
------------------------------------------------------------
------------EPRNPENGETDKTNVNTSVKKDIV------------------------
------------------------------------------------------------
------------------------------------------------------------
---------------------------------------------VGPCE----------
---------------------TRDID----------------------------------
-------KQKLHAVSLKINSK---------------------------------------
---------------------------------------G-------------------F
LITLRLNTDIVS
>patinopectenYessoensis.PY_T14610
MNGPYQS--MT-------------GPFVQ-------------------------------
------------------------------------------------------------
-----------------------------QNTTTVL------------------------
------------------------------------------------------------
-------------------------PTKHTITGYNNSS----------------------
------------------------------------------------------------
------------------------GNLSVN---------LDLNETFNDLN----------
--------------------------------SGSGKGAVPE----------APVYLLV-
--------------FATLFYVVIF------------------------------------
------------------------------------------IVGILGNAA---------
-VIAVVIYG------RSIR-NAVNI-----------------------------------
------------------------------------------------------------
--------YLINLCVADLLVMVVCMPPVLV---ELHT-KEVW------------------
-----YFGE-----------------VMC-KTVPFLEMVVASASVFTIIAISVERYKVV-
-CKPLSVT------------VENVLY-----VAKVIVVIWLTAIFISAPILSIVTYKDSS
LL-------------------------DGTPIK---------------------------
-------------------------------------------------------VCRVP
V-RTTIQK------SYIVIST-FFIYVIPCALLFTLYCRLCRKLIPDSECPFD-------
------------------------------------------------------------
------------------------------------------------------------
----------------------------------------------MYERYVSEKLRLRK
Q-----------------------------------------------------------
--------VVNIIATIVSMFFICHLPYRAVS----LWLIFE-------------------
--SSRNVASLGLEKYLAIVYTARIFLY----VNHALNPIVYNFVSRKFR--RTFKMMVY-
-----------------FRGR-RNRNNS--------------------------------
------------------SQRRVVERKSRESSGM-----------------------YCK
GE-INLIRIE------------------------------------------LQHRQASS
SSSSSSN--------------------RRRINDFCPLYKNIANS----------------
------------------------------------------------------------
------------KEY---------------------------------------------
------------------------------------------------------------
------------------------------------------------------------
------------------------------------------------------------
------------------------------------------------------------
---------------DHLKNPQN-------------------------------------
------------------------------------------------------------
------------
>bathymodiolusPlatifrons.48023-0.1
------------------------------------------------------------
------------------------------------------------------------
------------------------------------------------------------
------------------------------------------------------------
------------------------------------------------------------
------------------------------------------------------------
------------------------------------------------------------
------------------------------------------------------------
------------------------------------------------------------
------------------------------------------------------------
------------------------------------------------------------
------------------------------------------------------------
------------------------------------------------------------
------------------------------------------------------------
----------------------------------MVVIIWILAVLTSIPILPIIVFKDSR
LK-------------------------DGTPIQ---------------------------
-------------------------------------------------------VCRIP
V-RKVWHK------VYFIINA-ILIYFAPCLTLSALYLKLCRKLVPRKYVDDT-------
------------------------------------------------------------
------------------------------------------------------------
-------------------------------------------TIELHAHTHNEKLRLRW
Q-----------------------------------------------------------
--------VINIIVTVVCVFFICHLPYRVVS----IWIMLE-------------------
--NKRKLRNIGLETYLNIIYSARILLY----LNHALNPILYNFVSTKFR--MALRFLII-
-----------------PKRR-PSSILL--------------------------------
----------------YERRKSPENGKAKTCNSV-----------------------RFK
NN-PVLNKDK------------------------------------------PPSRDNES
KSSSSNS--------------------RGKINDFSPLYANLCDV----------------
------------------------------------------------------------
------------DSRDVVCIKEMPQHNAEIVKADCQLTPSLTLDIK--------------
----------------------------------------ASTPPTPSLTMDIKAS----
------------------------------------------------------------
--------------------TPPTPSLTMD------------------------------
----------IKALTPPTPSLTMDIK--------------------ASTPPTLR-----V
KLQTKE-GFVLGITVEKINNTKP--KRKHC------------------------------
---------------------------------------G--------------------
------------
>modiolusPhilippinarum.73947-0.1
MVRKIRHLL---------------------------------------------------
------------------------------------------------------------
------------------------------------------------------------
------------------------------------------------------------
------------------------------------------------------------
------------------------------------------------------------
------------------------------------------------------------
--------------------------------------TVAD----------APKILILH
CAGNDL----ELKNPKELRENIVR------------------------------------
------------------------------------------DIGTIRNMLPDTEIVWSQ
ILPRPILKTNNRSYIESTR-VRVNS-----------------------------------
------------------------------------------------------------
--------YVAKRVLSVFNGCYIKQPEIRINRQEMFISDNVY------------------
------------------------LSTIG-KLVPFLEFVVASASIFTIVTISIERYRVV-
-CHPLSVT------------KGKTSY-----FIATLAGIWILAAITSSPIISITVFKNSR
LK-------------------------DGTPIQ---------------------------
-------------------------------------------------------VCRIP
V-RSDWQK------AYLMSNA-VCIYFVPLIALGVLYFKLCRKLVPRQYHDET-------
------------------------------------------------------------
------------------------------------------------------------
-------------------------------------------SIEMDSHTQNEKLRLRW
Q-----------------------------------------------------------
--------VIHIISTVVCVFFICHLPYRIIS----IWLMLE-------------------
--NKRNLVALGLEKYLIIIYSARIMLY----LNHALNPFIYNFVSTKFR--MSLSFLLY-
-----------------PRRR-NSSYLL--------------------------------
----------------YEKRKDNEAP--KISNHV-----------------------RFK
KK-NKLEKDK------------------------------------------TPACEHDS
KSSSSES--------------------RGKINDFSPLYANVCDI----------------
------------------------------------------------------------
------------ENQDIICMKETPTKTPNIEQGD--------------------------
------------------------------------------------------------
------------------------------------------------------------
------------------------------------------------------------
--------------SKSTPSFTLDIN--------------------GPTPPAVL-----V
KLRTAE-GYLLGITVEKINNPYVLKSNKVC------------------------------
------------------------------------------------------------
------------
>modiolusPhilippinarum.17703-2.11
M-----------------------------------------------------------
------------------------------------------------------------
------------------------------------------------------------
------------------------------------------------------------
------------------------------------------------------------
------------------------------------------------------------
------------------------------------------------------------
------------------------------------------------------------
------------------------------------------------------------
------------------------------------------------------------
------------------------------------------------------------
------------------------------------------------------------
--------------------------------------YELF------------------
------------------------ISFSG-KLVPFLEFVVSSASIFTILTISIERYRVV-
-CYPLSVKE-------------KPRQ-----FFRILAVIWILAIITSVPILPIIVFKNSR
FK-------------------------DGTPIQ---------------------------
-------------------------------------------------------VCRIP
V-RENWHR------IYFISNA-VLIYLLPCVTLGMLYLRLCSVLVPRQNLDDV-------
------------------------------------------------------------
------------------------------------------------------------
-------------------------------------------TNNMQSHTHNEKLRLRW
Q-----------------------------------------------------------
--------VINIIVTIVCVFFICHLPYRIVS----IWMMLE-------------------
--SKRKLLSMGLEAYLNIIYSSRLLLY----TNHALNPILYNFVSTKFR--KALRFLFS-
-----------------AKRR-NSSYLL--------------------------------
----------------YERRKSPEHPILKSSNQV-----------------------RFH
IK-CSKPKDR------------------------------------------TPVRHHDS
KSSSSSS--------------------RGKLNDFSPLYRR--------------------
------------------------------------------------------------
------------------------------------------------------------
------------------------------------------------------------
------------------------------------------------------------
------------------------------------------------------------
------------------------------------------------------------
------------------------------------------------------------
------------------------------------------------------------
------------
>tubalanusPolymorphus.18040
------------------------------------------------------------
------------------------------------------------------------
------------------------------------------------------------
------------------------------------------------------------
------------------------------------------------------------
------------------------------------------------------------
------------------------------------------------------------
------------------------------------------------------------
------------------------------------------------------------
------------------------------------------------------------
------------------------------------------------------------
------------------------------------------------------------
----------------------------------------VW------------------
-----YLGE-----------------VMC-KFVPFLECSVTNASILTIVAISMDRYYAI-
-CQPLKAQY-----------TCTFRR-----TIRILVLIWILSLLIATPFIFIAVYKTSK
FV-------------------------DGTPII---------------------------
-------------------------------------------------------VCRLY
M-KGILPR------AYGCSVM-ALTYAFPLAVLIVVYSLITRALTSTSNQTDN-------
------------------------------------------------------------
------------------------------------------------------------
-------------------------------------------------SISLPKARARK
Q-----------------------------------------------------------
--------VVAMLIAIVVLFFVCHLPYRILT----LVLIF--------------------
--DSSSLEKLGFTGYHTLMTSVRILFY----LHSIVNPIVYNMMSTNIR--QAFYAVLT-
-----------------FHKR-NKRTNY--------------------------------
------------------PQSTTNHTTVSLSDST--------------------------
---------------------------------------------------------RGY
KNVSSSCV----------------------------------------------------
------------------------------------------------------------
------------------------------------------------------------
------------------------------------------------------------
------------------------------------------------------------
------------------------------------------------------------
------------------------------------------------------------
------------------------------------------------------------
------------------------------------------------------------
------------
>lineusLongissimus.26996
MEIRCNN-----------------------------------------------------
------------------------------------------------------------
------------------------------------------------------------
------------------------------------------------------------
------------------------------------------------------------
------------------------------------------------------------
-----------------------------------------SHDGFLSNNSTNGS-----
--------------------------------IEGTSRSNPE----------VPMYLLI-
--------------MTTGFYVFTF------------------------------------
------------------------------------------VAGVLGNAL---------
-VIVVVSRD------KELK-NPTNY-----------------------------------
------------------------------------------------------------
--------FLTNLSIADLLVILVCMPPALM---EIYT-KEAW------------------
-----YLGE-----------------AAC-KANAFIENGLTSASVLTILAISLERFYAI-
-CRPLRAQY-----------MGTFKR-----TLKFMTVIWVVAFSSAVPFMWIALYKDSE
WL-------------------------DGTPIK---------------------------
-------------------------------------------------------VCRQY
M-LHPWKR------TYAVGVT-ALFYILPLMILLTVYLFISKHLVAKGDFPGD-------
------------------------------------------------------------
------------------------------------------------------------
------------------------------------------------NFVSPQTLRARR
Q-----------------------------------------------------------
--------VAMMLMTVCALFFICHLPLRCLS----LILIFR-------------------
---SKVLADLGFEGYYNVIYMARVMFY----LNSAVNPIVYNIMSTNFR--NAFRNVLF-
-----------------LRQR-RHLNCR--------------------------------
---------------------ETATTVFTKPNGY----------------------VRY-
---ESFNKDNNPPKVAQQEPFNMDKQQQPR--------------KQPRRLVYRWSSSDGS
SEGRGDDARNHNVKK-PN------------------------------------------
------------------------------------------------------------
------------------------------------------------------------
------------------------------------------------------------
------------------------------------------------------------
------------------------------------------------------------
------------------------------------------------------------
------------IIVTTI------------------------------------------
------------------------------------------------------------
------------
>lineusLongissimus.29950
MNINIT------------------------------------------------------
------------------------------------------------------------
------------------------------------------------------------
------------------------------------------------------------
------------------------------------------------------------
------------------------------------------------------------
-----------------------------------------MDYTSDNVSLLNETNLNGT
H------------------------GTNGSLVDSDQQQQVME----------IPLYLWL-
--------------IPTAFYIFIF------------------------------------
------------------------------------------TCGVTGNSL---------
-VVIVICKN------KDMR-NTTNY-----------------------------------
------------------------------------------------------------
--------FLTNLAIADLLVLVVCMPTALM---EIYT-KEIW------------------
-----YLGE-----------------IAC-KALPSIENCVANASVLTLLAISKERYDAV-
-CRPFMTYQ---RERSG--NAGAQLRQ----TIYLLCGIWLIALLAALPFSFIARLIEER
YY-------------------------DGSIVP---------------------------
-------------------------------------------------------RCSMA
I-NNDLKK------SYAVGVF-AAFYAIPFIILFVVYAVICKSILFRA------------
------------------------------------------------------------
------------------------------------------------------------
----------------------------------------------GYRTCTQDRTRSSR
A-----------------------------------------------------------
--------VAFMLLTLVALFFTSHMPYRVIS----TMIIFR-------------------
---ADYVYRLGFEGYYNVIYMSRIMFY----LNSCMNPIIYNFMSNGFH--EAFKSSIC-
-------VC--------LRKK-REPREN------------GHHP-------------IPG
SEGNSRLEQT-----FGEATHVTMLEMESNANEA--------------------------
------------------------------------------------------------
------------------------------------------------------------
------------------------------------------------------------
------------------------------------------------------------
------------------------------------------------------------
------------------------------------------------------------
------------------------------------------------------------
------------------------------------------------------------
------------------------------------------------------------
------------------------------------------------------------
------------
>lingulaAnatina.g11934.t1
MDVDCRM-----------------------------------------------------
------------------------------------------------------------
------------------------------------------------------------
------------------------------------------------------------
-------------------------PEAGIAKAI--------------------------
------------------------------------------------------------
---------------------------------------QELNATSAVSTFDNLTNETET
W------------------------NEDFFNISTNISRVVPE----------VPKYILI-
--------------TATSFYIIMF------------------------------------
------------------------------------------LLGLTGNML---------
-VVYVVLRN------RDMH-SSTHL-----------------------------------
------------------------------------------------------------
--------FLVNLSLADLLVLVICMPTALI---DLHA-KDVW------------------
-----LLGE-----------------GLC-KLVPFLENCTALTSTLTILTVSFDRYYGI-
-CQPLRART-----------VKMLRRSH---VCILVTIIWIVAIAICIPFTLIPVYRNSK
FK-------------------------DGTPIK---------------------------
-------------------------------------------------------VCRNT
I-KDSWKT------GYIIFVF-CFFFVVPFFILVVIYSIITRQLSRESFQLRG-------
------------------------------------------------------------
------------------------------------------------------------
----------------------------------------------QHEQAARVRLRTRK
Q-----------------------------------------------------------
--------VITMLIVIVFLFFLFHLPIRVVS----LWVVYA-------------------
--SKEEMEALGLEGYYNLLAFARIMFY----LHCATNPIVYNVVSTKFR--MATAKVFC-
-----------------SRQQ-LELSQK--------------------------------
------------------RSSYSRQFSRSLSNRS-------------------------N
KSDSSCVTDRMS----------------------------------------IRTRSTSD
YVMYKRNE------------------HRVELT----------------------------
------------------------------------------------------------
------------------------------------------------------------
------------------------------------------------------------
------------------------------------------------------------
------------------------------------------------------------
------------------------------------------------------------
------------------------------------------------------------
------------------------------------------------------------
------------
>bathymodiolusPlatifrons.3470-6.12
MDFNISDVHGHH------------------------------------------------
------------------------------------------------------------
------------------------------------------------------------
------------------------------------------------------------
------------------------------------------------------------
------------------------------------------------------------
------------------------------------------------------------
--------------------------------FNNMSTDMPE----------PPVYIIV-
--------------IAAVFYGLTF------------------------------------
------------------------------------------LLGMFGNIS---------
-IIIIVCKF------TTMR-SRMNY-----------------------------------
------------------------------------------------------------
--------FLVNLSIADLFILLVCIPSAAV---DLMA-KEAW------------------
-----YFGE-----------------TMC-KIVPFLESVVTLSSVLTILAITLDRYKGI-
-CYPLKYNE------------DKNKR-----IVSQFIFIWSVSILASIPLFFVAIFRDSR
FR-------------------------DGTPIK---------------------------
-------------------------------------------------------VCRMP
I-THTWQL------LYFISIF-TVFFCVMFFLMLYFTLKILRTLAHRKFFINQ-------
------------------------------------------------------------
------------------------------------------------------------
----------------------------------------------SADRYAKKILHERR
Q-----------------------------------------------------------
--------MIRLMVVVVIMFFVCLVPQRAIS----LWLIFA-------------------
--NKTDIMSLKLEGYLLLKTFPRVLVY----MNSAINPIIYNFTSTRFK--NAFKKLLS-
-----------------SRQKFYDSVKN--------------------------------
--------------KIRGRLNSDVTELTGVLEWK--------------------------
---SGLQ-----------------------------------------------------
------------------------------------------------------------
------------------------------------------------------------
------------------------------------------------------------
------------------------------------------------------------
------------------------------------------------------------
------------------------------------------------------------
------------------------------------------------------------
------------------------------------------------------------
------------------------------------------------------------
------------
>modiolusPhilippinarum.60569-0.1
------------------------------------------------------------
------------------------------------------------------------
------------------------------------------------------------
------------------------------------------------------------
------------------------------------------------------------
------------------------------------------------------------
------------------------------------------------------------
------------------------------------------------------------
------------------------------------------------------------
------------------------------------------------------------
------------------------------------------------------------
------------------------------------------------------------
------------------------------------------------------------
-------------------------------------------------MITWDRYKGI-
-CNPLKYNE-------------DRGK-----VMTAFITIWSIALSVSIPMLFFPVFRESN
FR-------------------------DGTPIK---------------------------
-------------------------------------------------------VCRMP
I-IDTWKL------VYLVIIF-AVFFCVMFFLMVYFYAKICRVLSERKKFISQ-------
------------------------------------------------------------
------------------------------------------------------------
----------------------------------------------SADRYAKKMLQERR
Q-----------------------------------------------------------
--------MIRLMLVVVIMFFVCLLPQRAVG----LWFIFA-------------------
--DKSQLLSLRLEGYLLLKTFTRVLVY----MNSAVNPVIYNFTSTKFR--EAFKHLLC-
-----------------KKQQ-YDPVDG--------------------------------
-------------------VRTDAVELTTMTEWK--------------------------
---NSI------------------------------------------------------
------------------------------------------------------------
------------------------------------------------------------
------------------------------------------------------------
------------------------------------------------------------
------------------------------------------------------------
------------------------------------------------------------
------------------------------------------------------------
------------------------------------------------------------
------------------------------------------------------------
------------
>pinctadaFucata.52250_t1
M-----------------------------------------------------------
------------------------------------------------------------
------------------------------------------------------------
------------------------------------------------------------
------------------------------------------------------------
------------------------------------------------------------
------------------------------------------------------------
--------------------------------------TTPE----------PPLYIMI-
--------------TASFLYVVIF------------------------------------
------------------------------------------VVGIVGNIL---------
-VIVVVSRV------KPLR-SRMTY-----------------------------------
------------------------------------------------------------
--------LFLNLSVADLLILVVCLPSAAV---DLYA-KEVW------------------
-----YFGA-----------------FLC-SFIPFLESTVALTSVLTILAVSYDRYRGI-
-CHPMVAEN-----------YWQSVK-----VAYIIIMTWLIAGTAGVPLLFMARFKSSK
FV-------------------------DGTDIE---------------------------
-------------------------------------------------------VCRIP
V-NETWKV------VYIMAIF-VVFFILTSFVLIFLIGKMCQSLLQNMSLLVD-------
------------------------------------------------------------
------------------------------------------------------------
----------------------------------------------AVNTEMKKKIYNRK
R-----------------------------------------------------------
--------VVIMLILVATLFFVCLLPQRIVS----IWIIFA-------------------
--DRRDLIQLGFEGYLNLLTFTRVAMF----LNSSINPIIYNTLSAKFK--IALRCLLC-
-----------------GEDF-NDINDLLP------------------------------
---MSR----------RCSSANHNHITRQLTETA--------------------------
-----------------------DMVTTPPTAT-GNH------VRAVRAL--AMYRDRSD
TVSSTDDNGSKNG--------------NRKYKFIVVINYDKTYF----------------
------------------------------------------------------------
-------------------VKEKSDSENKYTETDIIQMLNFLIDN---------------
---------------------IFVVFGGKV---------FQQIIGIPRGTNCA-------
------------------------------------------------------------
---------------------PLFVDIF-----------------LCSCEAEFI------
-Q---------SLVSEGKIYLSSDLNFTYRYRDD--------------------------
--------------VLSINNPKFMDYPSRIYPSEFEVEETTETNNSAFYLDIMLSYDTDG
H------MNTSLYDKRDDFNFSITDFPFLSSNIPSSPAYGVFISQLIRYARASTKYTDFI
LRAMRLSDKLLS
>pinctadaFucata.66218_t1
MLAYRDDVLSIN-----------NPNFKD----HLPEIYSHESEIKESTEIDRCTSYLDN
VLSFDANGYLNTS---LYYKSDDFSFHMTNFSFMVSN-----VFSCVWRF----CFSADT
PGHIPNHKGFIVRCRCIQL--LRTVSNELKKILTIIS-----IALTIEHKIKHRRTPSKL
EVGPG-AREEKCYG-------------DTVREVYSKHLLSNPSRGTFLRAPHGKGHKCDT
NELKKILTIISTPLSIKRKIKHRRTPSKFDRNTTPIS----------------HIKKPSS
FDFIFIVTNI---DNTISLLRSSKSVPGESQRLLIACNTRHNSSTEPCQILLLTRCTYRC
THQKFHIEAGNLSPFTDWKYFISIMDLAR--------LGTEMNLTSEDGMFSDRNDNLHH
N----------------------------TTLHETTKSEVLE----------IPTYILV-
--------------VSAVFFLLIF------------------------------------
------------------------------------------IVGLVGNIF---------
-IIVLVCGL------KYMR-TRMGL-----------------------------------
------------------------------------------------------------
--------LFMNLSVTDILILLVCMPSAAV---DLYA-KEVW------------------
-----YFGE-----------------VLC-KLVPFLENAVTLASVLTILAITIDRYYGI-
-CSPTLDNE------------WKRFK-----VAQKIIGIWTLACLSSAPMFFIVEFKDAE
YY-------------------------DGSNVK---------------------------
------------------------------------------------------------
------------------------------------------------------------
------------------------------------------------------------
------------------------------------------------------------
------------------------------------------------------------
------------------------------------------------------------
---------------------------RIVG----IWFVFA-------------------
--EQEDILRLGLEGYLNLLTAIRMLMY----LNSALNPVIYNSMSTKVR--RVMTSFLN-
-----------------KRIR-NRHKHL--------------------------------
------------------RYDSSNSVWTSCLLTL--------------------------
------------------------------------------------------------
---------------------------RRQYE----------------------------
------------------------------------------------------------
------------------------------------------------------------
------------------------------------------------------------
------------------------------------------------------------
------------------------------------------------------------
------------------------------------------------------------
------------------------------------------------------------
---------------------------------------G--------------------
------------
>pinctadaFucata.22395_t1
MGQYPLELMYSDVR------IMENVHY-------------------ESQRMN--------
--NDQRQGKEMKSIRDILYKNNEPAQR----SFLLGKAGGGKTVFCQWLFKEWGNVQEPA
ERPVRKYAECLAEFDFVFFVKFRSVNRTLSNVADMIC-----H-DNFRYEKGCHQTVQHV
LASD----EYRCLI--------ILDGLDEWR-----------------------------
-------------------------PNKHAKEELVHQ----------------HIPN---
------------------------------------------------------------
--------------------IEDVSNCTFLFSSRPWKFDFILDTLRSDDQVIEIQGFDGN
GIKKITRDILINHYKLSPNSFEFEDKFDMIMDIYKKEKSSMQ----------VPLLTVI-
-VIQSFIEEKDTEKSLTCFYMTLIEILLKKYHQSHAVSEEMKEVCKANLNIGPLENFRRY
KMSSQFINVLVDLGKVAYNDLNKNAIKDGEMSARKEIARFERNLGLVGNIY---------
-IIALVCGR------RQIR-TKMSL-----------------------------------
------------------------------------------------------------
--------LFMNLSITDLLVLMTSMPLFAM---GVYT-KAVW------------------
-----YFGD-----------------VAC-RFSYFLESAVILASALTILVIGVDRYFAI-
-CKSTTDNA-----------RKRLS------VARKIIGIWTLASLSSVPCAFIVNLQGGI
YN-------------------------EGTTSE---------------------------
-------------------------------------------------------TCYLI
L-DRKWKF------AYFISMS-VVFFFLIFLVLLFLIQRMSSFLLPESNLFEG-------
------------------------------------------------------------
------------------------------------------------------------
-------------------------------------------------QIQAKRIRERR
R-----------------------------------------------------------
--------VVFMLFLVVICFFACVLPVRLLM----ISFVLD-------------------
--EGKTITRLGIEAFANLNISLRMLMY----LNSALNPVIYN-LSTSIR--KVTVSLLR-
------KWCIL------CKTL-QRYGVD--------------------------------
------------------------------------------------------------
-------------------------------------------------------NQEAE
MNHRNPEI--------PA------RQGEFNLGQISIIPYNKQ------------------
------------------------------------------------------------
------------------------------------------------------------
------------------------------------------------------------
------------------------------------------------------------
------------------------------------------------------------
------------------------------------------------------------
------------------------------------------------------------
------------------------------------------------------------
------------
>crassostreaGigas.CGI_10002831
MAE---------------------------------------------------------
------------------------------------------------------------
------------------------------------------------------------
------------------------------------------------------------
------------------------------------------------------------
------------------------------------------------------------
------------------------------------------NTSLLSTTV---------
--------------------------YNFSAVNISRHVTIPE----------PPRYIII-
--------------LASVMYSLIF------------------------------------
------------------------------------------IAGVIANLS---------
-VVIVVGAA------KRIR-SRMSF-----------------------------------
------------------------------------------------------------
--------LFANLSLADLLVLIVCMPSAAI---DLFA-KEVW------------------
-----YLGE-----------------FMC-KCVPFVENLVSLASVLTILVITYDRYRGV-
-CHPLSLRS-----------FWTKLR-----VPTIIFIVWLLAGLASLPVIFIAIYRDSN
FF-------------------------DGTPIK---------------------------
-------------------------------------------------------VCRMP
I-NSTWKI------AYILGIF-VVFFIVILAILSVLIFRMCKKLLWHAQFLED-------
------------------------------------------------------------
------------------------------------------------------------
----------------------------------------------RAEQDSEKTVTGRR
R-----------------------------------------------------------
--------IVFMLIIVIVTFFLCLLPQRIVG----IWIIFA-------------------
--DHGALYALGLEGYLNLITFPRVLMY----ISSATNPIIYNIMSTKFK--SALKDTVC-
-----------------HCNR-VGMC----------------------------------
-------------------CLDTVPRLRARTSSF-------------------------H
LSRLSLSSKSTH----------FQQQWSPR------------------------SRHSTG
ESSHNETKFMLKK--------------EKSIESVV-------------------------
------------------------------------------------------------
------------------------------------------------------------
------------------------------------------------------------
------------------------------------------------------------
------------------------------------------------------------
------------------------------------------------------------
------------------------------------------------------------
------------------------------------------------------------
------------
>crassostreaGigas.CGI_10016888
M-----------------------------------------------------------
------------------------------------------------------------
------------------------------------------------------------
------------------------------------------------------------
-------------------------PVN--------------------------------
------------------------------------------------------------
------------------------------------------------------------
---------------------------DSLNDSLGVPPVMPE----------PPIYILV-
--------------LASLFYSLTF------------------------------------
------------------------------------------IVGFFGNIF---------
-VMTIVFGF------KRMQ-SRMNF-----------------------------------
------------------------------------------------------------
--------FFVNLSVTDMLILLVCMPSAVV---DLFA-KEVW------------------
-----YFGE-----------------FMC-KMVHYTENVVTLASVMTILSITTDRYRGI-
-CYPMMSKG-----------HWTNVR-----VSVAVSVIWTLAVLSSLPTFFFPLFKDST
WL-------------------------DGTSVK---------------------------
-------------------------------------------------------VCRIP
I-DRQWKV------GYLLSVF-TFFFVIPFFLLSGLIICMGRGLLWHRDLQEG-------
------------------------------------------------------------
------------------------------------------------------------
----------------------------------------------RADKEARYTLQKRR
R-----------------------------------------------------------
--------VVFMLTLVVVAFFLCLLPQRIVG----LWIIYT-------------------
--GRSNLESLGLEGYLNLVTFTRVMVY----INSALNPVIYNCMSTKFR--GAVKDLFH-
-----------------RRSR-YDRI----------------------------------
-------------------CRTQIITLTAIPSTA--------------------------
------------------------------------------------------------
------------------------------------------------------------
------------------------------------------------------------
------------------------------------------------------------
------------------------------------------------------------
------------------------------------------------------------
----------------------------------------------SY------------
------------------------------------------------------------
------------------------------------------------------------
------------------------------------------------------------
------------
>crassostreaGigas.CGI_10016890
MI----------------------------------------------------------
------------------------------------------------------------
------------------------------------------------------------
------------------------------------------------------------
-------------------------PVN--------------------------------
------------------------------------------------------------
------------------------------------------------------------
---------------------------DSLNDSLGVSPVMPE----------PPIYILV-
--------------LASLFYSLTF------------------------------------
------------------------------------------IVGFFGNIF---------
-VMTIVFGF------KRMQ-SRMNF-----------------------------------
------------------------------------------------------------
--------FFVNLSVTDMLILLVCMPSAMV---DLFA-KEVW------------------
-----YFGE-----------------FMC-KMVHYTENVVTLASVMTILSITTDRYRGI-
-CYPMMSKG-----------HWTNVR-----VSVAVSVIWTLAVLSSLPTFFFPVFKDST
WL-------------------------DGTPVK---------------------------
-------------------------------------------------------VCRIP
I-DRQWKV------GYLLSVF-TFFFVIPFFVLSGLIICMGRELLWHRDLQEG-------
------------------------------------------------------------
------------------------------------------------------------
----------------------------------------------RADKEARYTLQKRR
R-----------------------------------------------------------
--------VVFMLTLVVVAFFLCLLPQRIVG----LWIIYT-------------------
--ARSNLESLGLEGYLNLVTFTRVMVY----INSALNPVIYNCMSTKFR--GAVKDLFH-
-----------------RRRQ-YNHV----------------------------------
-------------------IITRALTLTTVPSSS--------------------------
------------------------------------------------------------
------------------------------------------------------------
------------------------------------------------------------
------------------------------------------------------------
------------------------------------------------------------
------------------------------------------------------------
----------------------------------------------GSC-----------
------------------------------------------------------------
------------------------------------------------------------
------------------------------------------------------------
------------
>Danio_rerio.GENSCAN-dr-00000020826-Deu 
MLRNVQTL------------------YK------MSSAIAKIRSVSDSEEL---------
-------------------------------------------VKGRWLL----------
------------------------------------------------------------
----------NCQS----------------------------------------------
-----------------------AVPCQEKL-----------------------------
------------------------------------------------------------
--VKGRWLSTSHSTASHREKLDCCLNKSI------LKISTMSNSTSADPNI---------
-----------------------------NSTIIPTLSSKPE----------NSLEVQL-
--------------VTISLSLLIC------------------------------------
------------------------------------------GVGIAGNIM---------
-VVLVVIQS------KHMM-TATNC-----------------------------------
------------------------------------------------------------
--------YLVSLAVADLTVLMAAGLPNIS---EV---TSSW------------------
-----IYGY-----------------TGC-VCITYLQYLGINVSSCSITAFTIERYIAI-
-CHSIKAKL-----------ICTVSR-----AKKIIACVWIFTAIYCIMWFFLVDTEETV
YS-------------------------NGVVV----------------------------
-------------------------------------------------------RCGYR
V-SRSLYM------PIYFMDF-TLFYVVPLLVALVLYGLIARILFRDPPSSNI-------
------------------------------------------------------------
-------------------------SNQRFTAQQGRRQ----------------------
-------------------------------------------NSLKVNCKPNRAASSRK
Q-----------------------------------------------------------
-----------MLAVVVVVFALLWLPYRTLV----VVNSLL-------------------
--DPPYLDTW-------FLLFSRMCIY----TNSAVNPIIYNAMSQKFR--AAFKRLCD-
-----------------CKHR-TDQGRA--------------------------------
-------------------GTHTVTVYYGVIKEL------------------SSENS---
---------------------------------------------------MKKQDNTNT
DTFSPA------------------------------------------------------
------------------------------------------------------------
------------------------------------------------------------
------------------------------------------------------------
------------------------------------------------------------
------------------------------------------------------------
------------------------------------------------------------
------------------------------------------------------------
------------------------------------------------------------
------------
>Danio_rerio.GENSCAN-dr-00000018202-Deu 
M-----------------------------------------------------------
------------------------------------------------------------
------------------------------------------------------------
------------------------------------------------------------
------------------------------------------------------------
------------------------------------------------------------
-----------------------------------------ENGTFSN------------
-------------------------------------GTWTD----------NSVEYKV-
--------------VSILLVILIC------------------------------------
------------------------------------------GVGIVGNVM---------
-VILVVLTT------KHMR-TPTNC-----------------------------------
------------------------------------------------------------
--------YLVSLAVADLMVLTAAGLPNIT---EILF-GGQW------------------
-----VYGY-----------------AGC-LSITYFQYLGINASSCSITAFTIERYIAI-
-CHPIKAQF-----------MCTLSR-----AKKIIVLVWVLTSLYCVMWFYLLDTREKV
YD-------------------------NAVLV----------------------------
-------------------------------------------------------TCGYK
V-SRELYL------PIYFTDY-AVFYVIPLLLATVLYGLIARILFLNPLPSDP-------
------------------------------------------------------------
-------------------------KESRRNWK---------------------------
--------------------------------------KESSVHGNSRSSSNSTTVASRR
Q-----------------------------------------------------------
--------VTKMLAVVVILFALLWMPYRTLV----VVNSFL-------------------
--KEAYLDTC-------FLLFCRLCIY----MNSAINPIIYNAMSQKFR--AAFHKLCH-
-----------------CRPQ-RSEKPP--------------------------------
--------------------AYSVALTYSVIKET------------------SNGESPDH
YT-TELDDIR-----------------------------------------------GAA
EDLLPERK-------------------RLCFKE---------------------------
------------------------------------------------------------
------------------------------------------------------------
----------------------------------------------PA------------
------------------------------------------------------------
------------------------------------------------------------
------------------------------------------------------------
--------------KDTLATA---------------------------------------
------------------------------------------------------------
------------
>Danio_rerio.GENSCAN-dr-00000032992-Deu 
M-----------------------------------------------------------
------------------------------------------------------------
------------------------------------------------------------
------------------------------------------------------------
------------------------------------------------------------
------------------------------------------------------------
-----------------------------------------ENFTVFNE-----------
-----------------------------------TLETWTD----------RSVEYKA-
--------------ISVLIVFLIC------------------------------------
------------------------------------------ALGIVGNVM---------
-VILVVLTT------KHMR-TPTNG-----------------------------------
------------------------------------------------------------
--------YLVSLAVADLMVLVAAGLPSIA---DSLF--GSW------------------
-----VFGH-----------------AGC-LCITYFQYLGINASSCSITAFTIERYIAI-
-CHPIKAQF-----------LCTLSR-----AKKIIIGVWVFTSLYCVMWFYLSDVQQVL
YK-------------------------DATII----------------------------
-------------------------------------------------------TCAYK
V-SRNLYL------PIYFFDF-GIFFVLPLTLATVLYGLIARILFLNPLPSDT-------
------------------------------------------------------------
-------------------------KEEKNGHGNFS------------------------
--------------------------------------KAKRNKLKSSSRCSSTTAASRR
Q-----------------------------------------------------------
--------VTKMLAVVVILFAVLWMPYRTLV----VVNSFL-------------------
--QDAYLDTW-------FLLFCRTCVY----LNSAINPLIYNAMSQKFR--AAFRRLCR-
-----------------CGRN-AQANKA--------------------------------
--------------------AYSVALTYSVAKET------------------STVESTGH
FS-TEIDDL------------------------------------------------TPT
DELFPDK--------------------KLLYSEDCDFRK---------------------
------------------------------------------------------------
------------------------------------------------------------
------------------------------------------------------------
------------------------------------------------------------
------------------------------------------------------------
------------------------------------------------------------
---------------ETFSQA---------------------------------------
------------------------------------------------------------
------------
>Homo_sapiens.GENSCAN-hs-00000031002-Deu 
M-----------------------------------------------------------
------------------------------------------------------------
------------------------------------------------------------
------------------------------------------------------------
------------------------------------------------------------
------------------------------------------------------------
-----------------------------------------ENETVSELN----------
---------------------------------QTQLQPRAV----------VALEYQV-
--------------VTILLVLIIC------------------------------------
------------------------------------------GLGIVGNIM---------
-VVLVVMRT------KHMR-TPTNC-----------------------------------
------------------------------------------------------------
--------YLVSLAVADLMVLVAAGLPNIT---DSIY--GSW------------------
-----VYGY-----------------VGC-LCITYLQYLGINASSCSITAFTIERYIAI-
-CHPIKAQF-----------LCTFSR-----AKKIIIFVWAFTSLYCMLWFFLLDLNIST
YK-------------------------DAIVI----------------------------
-------------------------------------------------------SCGYK
I-SRNYYS------PIYLMDF-GVFYVVPMILATVLYGFIARILFLNPIPSDP-------
------------------------------------------------------------
-------------------------KENSKTWKNDST-----------------------
-------------------------------------HQNTNLNVNTSNRCFNSTVSSRK
QEIDEYEGVLSPLLRNLLPNQCFLNVALL-------------------------------
------FGVTKMLAVVVILFALLWMPYRTLV----VVNSFL-------------------
--SSPFQENW-------FLLFCRICIY----LNSAINPVIYNLMSQKFR--AAFRKLCN-
-----------------CKQK-PTEKPA--------------------------------
--------------------NYSVALNYSVIKES------------------------DH
FS-TELDDI------------------------------------------------TVT
DTYLSAT--------------------KVSFDDTCLASE---------------------
------------------------------------------------------------
------------------------------------------------------------
------------------------------------------------------------
------------------------------------------------------------
------------------------------------------------------------
------------------------------------------------------------
---------------VSFSQS---------------------------------------
------------------------------------------------------------
------------
>Mus_musculus.GENSCAN-mm-00000021778-Deu 
MPGIALCFDLQNTHRDVRGTAPDLHEYSM----NANALVSMHRGLSATR-----------
------------------------------------------------------------
------------------------------------------------------------
----------YCSSE---------------------------------------------
--LPYFV---------------KINPKQYIFPDLTLEIV---------------------
--------------------------------------EIFSLNLYYYQLFCITQETMMW
KLTAQGERTTAKTNRQKGEGWKDVLESPCQ---RSFKPLKMENDTVSEMN----------
---------------------------------QTELQPQAA----------VALEYQV-
--------------VTILLVVIIC------------------------------------
------------------------------------------GLGIVGNIM---------
-VVLVVMRT------KHMR-TPTNC-----------------------------------
------------------------------------------------------------
--------YLVSLAVADLMVLVAAGLPNIT---DSIY--GSW------------------
-----VYGY-----------------VGC-LCITYLQYLGINASSCSITAFTIERYIAI-
-CHPIKAQF-----------LCTFSR-----AKKIIIFVWAFTSIYCMLWFFLLDLNIST
YK-------------------------NAVVV----------------------------
-------------------------------------------------------SCGYK
I-SRNYYS------PIYLMDF-GVFYVVPMILATVLYGFIARILFLNPIPSDP-------
------------------------------------------------------------
-------------------------KENSKMWKNDSI-----------------------
-------------------------------------HQNKNLNLNATNRCFNSTVSSRK
QSSEKAE-----CRWDDGPRTCSITVEMLGYRKGTLNNQNSRDGKIIKRKESTEYKEESQ
EETISAVKVTKMLAVVVILFALLWMPYRTLV----VVNSFL-------------------
--SSPFQENW-------FLLFCRICIY----LNSAINPVIYNLMSQKFR--AAFRKLCN-
-----------------CKQK-PTEKAA--------------------------------
--------------------NYSVALNYSVIKES------------------------DR
FS-TELEDI------------------------------------------------TVT
DTYVSTT--------------------KVSFDDTCLASEGYQRQLRTRPLPAFLL-----
----------------------------------------ANKQC------PKEASPWFV
NANHRALLSLIVQTHILRQVAEVLEYTKDEQLESLFQRTAWVFDDK---YKRPA------
--------------------------YGAY-------DAFKHAVSDPSILDSLDLNEDER
------------------------------------------------------------
--------------------KVLINNISRRLTPQAV-KIRADI--EVACYGY--------
-------------------EGIDDVKEALRADLNFSTETMPIKSNLIAPPRYVM-----T
TTTLER-TE-----ASVLNQAMAVIKEKI------------EEKRGVFNVQMEPT-----
--VVTDTDETELARQLERLERE------------NAEVDG---------------DDD--
--AEEMEAKAED
>Danio_rerio.GENSCAN-dr-00000010170-Deu 
MDT---------------------------------------------------------
------------------------------------------------------------
------------------------------------------------------------
------------------------------------------------------------
-------------------------PTNISL-----------------------------
------------------------------------------------------------
------------------------------------------------------------
----------------------------------VGSGDAVT----------ESLEYKT-
--------------VSVFLVLLVC------------------------------------
------------------------------------------GVGIVGNIM---------
-VVLVVLTT------RHMR-TPTNC-----------------------------------
------------------------------------------------------------
--------YLVSLAVADLMVLVAAGLPNIS---ESLM--ATW------------------
-----VYGH-----------------AGC-LGITYFQYLGINASSCSITAFTVERYIAI-
-CHPMRAQT-----------VCTVSR-----AKRIIAVVWVFTCVYCMLWLFLVDIQVN-
---------------------------PDGRV----------------------------
-------------------------------------------------------QCGYR
V-SRDLYL------PIYLIDF-TIFYVIPLLLAIALYGLIARILYLNPLPHPP-------
------------------------------------------------------------
-------------------------DSGTVIAPTLRRS----------------------
------------------------------------CKEPADGGKAIRQGRPKSALSSRK
Q-----------------------------------------------------------
--------VTKMLAVVVVLFALLWMPYRTLV----LINSFV-------------------
--STPYLDSW-------FILFCRTCIY----ANSAINPVVYNLMSQKFR--SAFRGLYR-
-----------------CRRE-DLHQRT--------------------------------
--------------------LSMLQSGYSLGRDP------------------------RI
CS-NGTRDTPKKVGSV-----------TPE-------------QKQNK---GFENKVENT
DRQISDGVENEINPS-----------IKKNACANCDIDESKT------------------
------------------------------------------------------------
------------------------------------------------------------
-------------------------------------------SEMPTVEDV--------
------------------------------------------------------------
-------------------------DMSK-------------------------------
---------------------INDNGKIMEESGNSAQDIIADMSN---------------
TQQTQR---VSGEFTSTLGEAEQ-------------------------------------
-------NDAELSHSVL-------------------------------------------
------------
>Mus_musculus.GENSCAN-mm-00000056318-Deu 
MDG---------------------------------------------------------
------------------------------------------------------------
------------------------------------------------------------
------------------------------------------------------------
-------------------------PSNVSL-----------------------------
------------------------------------------------------------
------------------------------------------------------------
-----------------------------------VHGDTTL----------GLPEYKV-
--------------VSVLLVLLVC------------------------------------
------------------------------------------TVGIVGNAM---------
-VVLVVLTS------RDMH-TPTNC-----------------------------------
------------------------------------------------------------
--------YLVSLALADLIVLLAAGLPNVS---DSLV--GHW------------------
-----IYGH-----------------AGC-LGITYFQYLGINVSSCSILAFTVERYIAI-
-CHPMRAQT-----------VCTVAR-----ARRIIAGIWGVTSLYCLLWFFLVDLNVR-
---------------------------DNQRL----------------------------
-------------------------------------------------------ECGYK
V-SRGLYL------PIYLLDF-AVFFIAPLLGTLVLYGFIGRILFQSPLSQEA-------
------------------------------------------------------------
------------------------WQKERQSHGQSE------------------------
-------------------------------------------GTPGNCSRSKSSMSSRK
Q-----------------------------------------------------------
--------ATRMLAVIVLLFAVLWTPYRTLV----LLNSFL-------------------
--ARPFLDPW-------VLLFCRTCVY----TNSAINPVIYSLMSQKFR--AAFLKLCW-
-----------------CRAA-GSQRRA--------------------------------
--------------------ACAPTSNYSAAQET------------------SLGTEKMQ
LG-SREVSGP-----------------------------------------------AAA
ASLRCQHE----------------------------------------------------
------------------------------------------------------------
------------------------------------------------------------
----------------------------------------------PHFSVL--------
------------------------------------------------------------
------------------------------------------------------------
------------------------------------------------------------
------------------------------------------------------------
------------------------------------------------------------
------------
