# Supplementary material for: Ancient origins of arthropod moulting pathway components
Source: eLife. 2019 Jul 3;8:e46113. doi: 10.7554/eLife.46113 (PMC6660194; doi:10.7554/eLife.46113)
Supplement: Figure 2—source data 2. — Compressed. zip file containing the 3D-cluster map of the ETH ligands in. rtf format, the ETH receptor proteins in fasta format, the multiple sequence alignment of the receptor (trimmed and untrimmed), and the tree files genereted by RAxML, PhyML and mrbayes programs. The 3D cluster peptide map can be visualised and manipulated using the program clans (Frickey and Lupas, 2004a; see ftp://ftp.tuebingen.mpg.de/pub/protevo/CLANS/). The multiple sequence alignment files can be viewed with aliview (Larsson, 2014a). The phylogenetic tree files can be viewed using Figtree (http://tree.bio.ed.ac.uk/software/figtree/) or TreeGraph2 (Stöver and Müller, 2010a). [file elife-46113-fig2-data2.zip › ecdysis-triggering-hormone-receptor-mrbayes.tree]

#NEXUS
[ID: 1706111184]
begin taxa;
	dimensions ntax=98;
	taxlabels
		Branchiostoma_belcheri_035770R_t1
		Branchiostoma_belcheri_035750F_t1
		Branchiostoma_floridae_Brafl1_84870
		Branchiostoma_floridae_Brafl1_84872
		Branchiostoma_floridae_Brafl1_96892
		Branchiostoma_belcheri_120590R_t1
		Branchiostoma_floridae_Brafl1_75205
		Branchiostoma_floridae_Brafl1_74967
		Branchiostoma_floridae_Brafl1_72094
		Branchiostoma_floridae_Brafl1_85324
		Branchiostoma_belcheri_189820R_t1
		Branchiostoma_floridae_Brafl1_233687
		Branchiostoma_floridae_Brafl1_97618
		Branchiostoma_belcheri_190470R_t1
		Branchiostoma_floridae_Brafl1_252280
		Branchiostoma_floridae_Brafl1_91415
		Branchiostoma_belcheri_000160R_t1
		Branchiostoma_floridae_Brafl1_84248
		Branchiostoma_floridae_Brafl1_94148
		Branchiostoma_floridae_Brafl1_87031
		Branchiostoma_belcheri_155750F_t1
		Branchiostoma_belcheri_155770R_t1
		Branchiostoma_belcheri_155760R_t1
		Branchiostoma_floridae_Brafl1_94147
		Branchiostoma_floridae_Brafl1_124803
		isodiametraPulchra_54569
		diopisthoporusLongitubus_18887
		diopisthoporusLongitubus_20021
		Strongylocentrotus_purpuratus_SPU_027212
		Saccoglossus_kowalevskii_Sakowv30009975m
		Ptychodera_flava_20150316_1g6715_t1
		Saccoglossus_kowalevskii_Sakowv30009983m
		Ptychodera_flava_20150316_1g6870_t1
		Ptychodera_flava_20150316_1g15332_t1
		Saccoglossus_kowalevskii_Sakowv30008133m
		Saccoglossus_kowalevskii_Sakowv30006673m
		Saccoglossus_kowalevskii_Sakowv30006607m
		Hypsibius_dujardini_BV898_02463_p01
		ramazzottius_varieornatus_v1_core_32_85_1_RvY_04976_1
		Hypsibius_dujardini_BV898_00091_p01
		Parhyale_hawaiensis_phaw_30_tra_m_022227
		parasteatodaTepidariorumaug3_g7287_t1
		Parhyale_hawaiensis_phaw_30_aug_m_027018
		Tribolium_castaneum_TC034362_002
		Tribolium_castaneum_TC034362_001
		Drosophila_melanogaster_FBpp0083455
		XP_320589_AGAP011942_Anopheles_gambiae_str_PEST_ORPHAN_A11
		EDS33618_Culex_quinquefasciatus_ORPHAN_A11
		ALC41876_CG13575_Drosophila_busckii_ORPHAN_A11
		EDS45769_Culex_quinquefasciatus_CCHAMIDE
		XP_317851_AGAP011452_Anopheles_gambiae_str_PEST_CCHAMIDE
		KRG04984_GI20779_Drosophila_mojavensis_CCHAMIDE
		AAF57819_Drosophila_melanogaster_CCHAMIDE
		XP_307800_AGAP010486_Anopheles_gambiae_str_PEST_ALLATOSTATIN_C
		EAT34879_AAEL012920_Aedes_aegypti_ALLATOSTATIN_C
		EDW19096_GI13590_Drosophila_mojavensis_ALLATOSTATIN_C
		EDS34293_Culex_quinquefasciatus_TRISSIN
		KRG02902j_GI13390_Drosophila_mojavensis_TRISSIN
		AHN54156_Drosophila_melanogaster_TRISSIN
		EDS41628_Culex_quinquefasciatus_PERIVISCEROKININ
		XP_312952_AGAP003244_Anopheles_gambiae_str_PEST_PERIVISCEROKININ
		EJY57320_AAEL017335_Aedes_aegypti_PERIVISCEROKININ
		EDW18862_Dmoj_GI11844_Drosophila_Mojavensis_PERIVISCEROKININ
		EDS30380_1_Culex_quinquefasciatus_PYROKININ_1_2
		XP_311184_AGAP000658_Anopheles_gambiae_str_PEST_PYROKININ_1_2
		KRG01301_Dmoj_GI24557_Drosophila_mojavensis_PEST_PYROKININ_1_2
		AFH06407_Drosophila_melanogaster_PYROKININ_1_2
		EAT44919_AAEL003747_Aedes_aegypti_PYROKININ_1_2
		AGAP002881_PA_Anopheles_gambiae_str_PEST_ETHR
		GI21940_Drosophila_mojavensis_ETHR
		NP_650960_Drosophila_melanogaster_ETHR
		EDS39446_Culex_quinquefasciatus_ETHR
		aplysiaCalifornica_871227486
		lottiaGigantea_Lotgi1155864
		ennuculaTenuis_37377
		patinopectenYessoensis_PY_T14610
		bathymodiolusPlatifrons_48023_0_1
		modiolusPhilippinarum_73947_0_1
		modiolusPhilippinarum_17703_2_11
		tubalanusPolymorphus_18040
		lineusLongissimus_26996
		lineusLongissimus_29950
		lingulaAnatina_g11934_t1
		bathymodiolusPlatifrons_3470_6_12
		modiolusPhilippinarum_60569_0_1
		pinctadaFucata_52250_t1
		pinctadaFucata_66218_t1
		pinctadaFucata_22395_t1
		crassostreaGigas_CGI_10002831
		crassostreaGigas_CGI_10016888
		crassostreaGigas_CGI_10016890
		Danio_rerio_GENSCAN_dr_00000020826
		Danio_rerio_GENSCAN_dr_00000018202
		Danio_rerio_GENSCAN_dr_00000032992
		Homo_sapiens_GENSCAN_hs_00000031002
		Mus_musculus_GENSCAN_mm_00000021778
		Danio_rerio_GENSCAN_dr_00000010170
		Mus_musculus_GENSCAN_mm_00000056318
		;
end;
begin trees;
	translate
		1	Branchiostoma_belcheri_035770R_t1,
		2	Branchiostoma_belcheri_035750F_t1,
		3	Branchiostoma_floridae_Brafl1_84870,
		4	Branchiostoma_floridae_Brafl1_84872,
		5	Branchiostoma_floridae_Brafl1_96892,
		6	Branchiostoma_belcheri_120590R_t1,
		7	Branchiostoma_floridae_Brafl1_75205,
		8	Branchiostoma_floridae_Brafl1_74967,
		9	Branchiostoma_floridae_Brafl1_72094,
		10	Branchiostoma_floridae_Brafl1_85324,
		11	Branchiostoma_belcheri_189820R_t1,
		12	Branchiostoma_floridae_Brafl1_233687,
		13	Branchiostoma_floridae_Brafl1_97618,
		14	Branchiostoma_belcheri_190470R_t1,
		15	Branchiostoma_floridae_Brafl1_252280,
		16	Branchiostoma_floridae_Brafl1_91415,
		17	Branchiostoma_belcheri_000160R_t1,
		18	Branchiostoma_floridae_Brafl1_84248,
		19	Branchiostoma_floridae_Brafl1_94148,
		20	Branchiostoma_floridae_Brafl1_87031,
		21	Branchiostoma_belcheri_155750F_t1,
		22	Branchiostoma_belcheri_155770R_t1,
		23	Branchiostoma_belcheri_155760R_t1,
		24	Branchiostoma_floridae_Brafl1_94147,
		25	Branchiostoma_floridae_Brafl1_124803,
		26	isodiametraPulchra_54569,
		27	diopisthoporusLongitubus_18887,
		28	diopisthoporusLongitubus_20021,
		29	Strongylocentrotus_purpuratus_SPU_027212,
		30	Saccoglossus_kowalevskii_Sakowv30009975m,
		31	Ptychodera_flava_20150316_1g6715_t1,
		32	Saccoglossus_kowalevskii_Sakowv30009983m,
		33	Ptychodera_flava_20150316_1g6870_t1,
		34	Ptychodera_flava_20150316_1g15332_t1,
		35	Saccoglossus_kowalevskii_Sakowv30008133m,
		36	Saccoglossus_kowalevskii_Sakowv30006673m,
		37	Saccoglossus_kowalevskii_Sakowv30006607m,
		38	Hypsibius_dujardini_BV898_02463_p01,
		39	ramazzottius_varieornatus_v1_core_32_85_1_RvY_04976_1,
		40	Hypsibius_dujardini_BV898_00091_p01,
		41	Parhyale_hawaiensis_phaw_30_tra_m_022227,
		42	parasteatodaTepidariorumaug3_g7287_t1,
		43	Parhyale_hawaiensis_phaw_30_aug_m_027018,
		44	Tribolium_castaneum_TC034362_002,
		45	Tribolium_castaneum_TC034362_001,
		46	Drosophila_melanogaster_FBpp0083455,
		47	XP_320589_AGAP011942_Anopheles_gambiae_str_PEST_ORPHAN_A11,
		48	EDS33618_Culex_quinquefasciatus_ORPHAN_A11,
		49	ALC41876_CG13575_Drosophila_busckii_ORPHAN_A11,
		50	EDS45769_Culex_quinquefasciatus_CCHAMIDE,
		51	XP_317851_AGAP011452_Anopheles_gambiae_str_PEST_CCHAMIDE,
		52	KRG04984_GI20779_Drosophila_mojavensis_CCHAMIDE,
		53	AAF57819_Drosophila_melanogaster_CCHAMIDE,
		54	XP_307800_AGAP010486_Anopheles_gambiae_str_PEST_ALLATOSTATIN_C,
		55	EAT34879_AAEL012920_Aedes_aegypti_ALLATOSTATIN_C,
		56	EDW19096_GI13590_Drosophila_mojavensis_ALLATOSTATIN_C,
		57	EDS34293_Culex_quinquefasciatus_TRISSIN,
		58	KRG02902j_GI13390_Drosophila_mojavensis_TRISSIN,
		59	AHN54156_Drosophila_melanogaster_TRISSIN,
		60	EDS41628_Culex_quinquefasciatus_PERIVISCEROKININ,
		61	XP_312952_AGAP003244_Anopheles_gambiae_str_PEST_PERIVISCEROKININ,
		62	EJY57320_AAEL017335_Aedes_aegypti_PERIVISCEROKININ,
		63	EDW18862_Dmoj_GI11844_Drosophila_Mojavensis_PERIVISCEROKININ,
		64	EDS30380_1_Culex_quinquefasciatus_PYROKININ_1_2,
		65	XP_311184_AGAP000658_Anopheles_gambiae_str_PEST_PYROKININ_1_2,
		66	KRG01301_Dmoj_GI24557_Drosophila_mojavensis_PEST_PYROKININ_1_2,
		67	AFH06407_Drosophila_melanogaster_PYROKININ_1_2,
		68	EAT44919_AAEL003747_Aedes_aegypti_PYROKININ_1_2,
		69	AGAP002881_PA_Anopheles_gambiae_str_PEST_ETHR,
		70	GI21940_Drosophila_mojavensis_ETHR,
		71	NP_650960_Drosophila_melanogaster_ETHR,
		72	EDS39446_Culex_quinquefasciatus_ETHR,
		73	aplysiaCalifornica_871227486,
		74	lottiaGigantea_Lotgi1155864,
		75	ennuculaTenuis_37377,
		76	patinopectenYessoensis_PY_T14610,
		77	bathymodiolusPlatifrons_48023_0_1,
		78	modiolusPhilippinarum_73947_0_1,
		79	modiolusPhilippinarum_17703_2_11,
		80	tubalanusPolymorphus_18040,
		81	lineusLongissimus_26996,
		82	lineusLongissimus_29950,
		83	lingulaAnatina_g11934_t1,
		84	bathymodiolusPlatifrons_3470_6_12,
		85	modiolusPhilippinarum_60569_0_1,
		86	pinctadaFucata_52250_t1,
		87	pinctadaFucata_66218_t1,
		88	pinctadaFucata_22395_t1,
		89	crassostreaGigas_CGI_10002831,
		90	crassostreaGigas_CGI_10016888,
		91	crassostreaGigas_CGI_10016890,
		92	Danio_rerio_GENSCAN_dr_00000020826,
		93	Danio_rerio_GENSCAN_dr_00000018202,
		94	Danio_rerio_GENSCAN_dr_00000032992,
		95	Homo_sapiens_GENSCAN_hs_00000031002,
		96	Mus_musculus_GENSCAN_mm_00000021778,
		97	Danio_rerio_GENSCAN_dr_00000010170,
		98	Mus_musculus_GENSCAN_mm_00000056318
		;
tree con_50_majrule = [&U] (1[&prob=1.00000000e+00,prob_stddev=0.00000000e+00,prob_range={1.00000000e+00,1.00000000e+00},prob(percent)="100",prob+-sd="100+-0"]:2.367360e-02[&length_mean=2.51768250e-02,length_median=2.36736000e-02,length_95%HPD={5.53490700e-03,4.78976500e-02}],2[&prob=1.00000000e+00,prob_stddev=0.00000000e+00,prob_range={1.00000000e+00,1.00000000e+00},prob(percent)="100",prob+-sd=…
end;
