# Supplementary material for: Ancient origins of arthropod moulting pathway components
Source: eLife. 2019 Jul 3;8:e46113. doi: 10.7554/eLife.46113 (PMC6660194; doi:10.7554/eLife.46113)
Supplement: Figure 2—source data 2. — Compressed. zip file containing the 3D-cluster map of the ETH ligands in. rtf format, the ETH receptor proteins in fasta format, the multiple sequence alignment of the receptor (trimmed and untrimmed), and the tree files genereted by RAxML, PhyML and mrbayes programs. The 3D cluster peptide map can be visualised and manipulated using the program clans (Frickey and Lupas, 2004a; see ftp://ftp.tuebingen.mpg.de/pub/protevo/CLANS/). The multiple sequence alignment files can be viewed with aliview (Larsson, 2014a). The phylogenetic tree files can be viewed using Figtree (http://tree.bio.ed.ac.uk/software/figtree/) or TreeGraph2 (Stöver and Müller, 2010a). [file elife-46113-fig2-data2.zip › ecdysis-triggering-hormone-receptor-PhyML.tree]

(EDW19096_GI13590_Drosophila_mojavensis_ALLATOSTATIN_C:0.21452978,(XP_307800_AGAP010486_Anopheles_gambiae_str_PEST_ALLATOSTATIN_C:0.06029166,EAT34879_AAEL012920_Aedes_aegypti_ALLATOSTATIN_C:0.02403204)977:0.25862856,((ALC41876_CG13575_Drosophila_busckii_ORPHAN_A11:1.39803234,(EDS33618_Culex_quinquefasciatus_ORPHAN_A11:0.15408336,XP_320589_AGAP011942_Anopheles_gambiae_str_PEST_ORPHAN_A11:0.28345062)927:0.50379820)1000:1.71690239,(((EDS34293_Culex_quinquefasciatus_TRISSIN:0.16510201,KRG02902j_GI13390_Drosophila_mojavensis_TRISSIN:0.04491273)1000:1.13101705,((EDS45769_Culex_quinquefasciatus_CCHAMIDE:0.23917175,XP_317851_AGAP011452_Anopheles_gambiae_str_PEST_CCHAMIDE:0.06903351)712:0.15341570,(AAF57819_Drosophila_melanogaster_CCHAMIDE:0.06846934,KRG04984_GI20779_Drosophila_mojavensis_CCHAMIDE:0.04117786)690:0.13356601)1000:1.46306019)459:0.21969332,(((EDS30380_1_Culex_quinquefasciatus_PYROKININ_1_2:0.26042501,(EAT44919_AAEL003747_Aedes_aegypti_PYROKININ_1_2:0.41491966,(XP_311184_AGAP000658_Anopheles_gambiae_str_PEST_PYROKININ_1_2:0.25819662,(KRG01301_Dmoj_GI24557_Drosophila_mojavensis_PEST_PYROKININ_1_2:0.08209312,AFH06407_Drosophila_melanogaster_PYROKININ_1_2:0.09215085)992:0.23951431)472:0.09398836)766:0.17000358)984:0.33231504,(EDW18862_Dmoj_GI11844_Drosophila_Mojavensis_PERIVISCEROKININ:0.36463020,(EJY57320_AAEL017335_Aedes_aegypti_PERIVISCEROKININ:0.01941283,(EDS41628_Culex_quinquefasciatus_PERIVISCEROKININ:0.13364018,XP_312952_AGAP003244_Anopheles_gambiae_str_PEST_PERIVISCEROKININ:0.52568582)898:0.05073635)945:0.22387220)979:0.54279314)999:0.81336658,((Danio_rerio_GENSCAN_dr_00000032992:0.07442816,(Danio_rerio_GENSCAN_dr_00000018202:0.10556223,((Danio_rerio_GENSCAN_dr_00000020826:0.27368216,(Danio_rerio_GENSCAN_dr_00000010170:0.14529539,Mus_musculus_GENSCAN_mm_00000056318:0.33259328)706:0.11618246)417:0.09885085,(Homo_sapiens_GENSCAN_hs_00000031002:0.00000000,Mus_musculus_GENSCAN_mm_00000021778:0.01797772)952:0.13708269)267:0.05528945)267:0.07205727)1000:1.31778922,((isodiametraPulchra_54569:0.90279973,(diopisthoporusLongitubus_20021:0.61222394,diopisthoporusLongitubus_18887:0.79290850)736:0.22603535)991:0.65680386,((((Parhyale_hawaiensis_phaw_30_tra_m_022227:0.62636168,(parasteatodaTepidariorumaug3_g7287_t1:0.45663971,((Drosophila_melanogaster_FBpp0083455:0.33218609,((Parhyale_hawaiensis_phaw_30_aug_m_027018:0.91658279,(AGAP002881_PA_Anopheles_gambiae_str_PEST_ETHR:0.07502365,EDS39446_Culex_quinquefasciatus_ETHR:0.21939250)810:0.06259366)268:0.14207047,(GI21940_Drosophila_mojavensis_ETHR:0.07241738,NP_650960_Drosophila_melanogaster_ETHR:0.05588961)850:0.06526413)140:0.09903803)185:0.11601391,(Tribolium_castaneum_TC034362_002:0.18570679,Tribolium_castaneum_TC034362_001:0.38166234)848:0.10373512)490:0.19363548)647:0.21046244)557:0.16910474,((((lottiaGigantea_Lotgi1155864:0.47777098,aplysiaCalifornica_871227486:0.45495493)997:0.52328752,(ennuculaTenuis_37377:0.51223810,(patinopectenYessoensis_PY_T14610:0.36083775,(bathymodiolusPlatifrons_48023_0_1:0.05757600,(modiolusPhilippinarum_73947_0_1:0.29104797,modiolusPhilippinarum_17703_2_11:0.17299852)862:0.15123830)1000:0.60117491)905:0.20027805)653:0.10238014)975:0.34882236,((modiolusPhilippinarum_60569_0_1:0.25358818,bathymodiolusPlatifrons_3470_6_12:0.18712950)1000:0.37721952,((crassostreaGigas_CGI_10016890:0.01229306,crassostreaGigas_CGI_10016888:0.02970324)1000:0.44034927,((pinctadaFucata_66218_t1:0.01388168,pinctadaFucata_22395_t1:0.77813321)971:0.47935394,(pinctadaFucata_52250_t1:0.55359659,crassostreaGigas_CGI_10002831:0.46483516)573:0.09329044)392:0.05237836)871:0.19880065)953:0.41662096)339:0.15908055,((tubalanusPolymorphus_18040:0.57830210,(lineusLongissimus_26996:0.45969312,lineusLongissimus_29950:0.73667080)835:0.13767035)747:0.19439979,(lingulaAnatina_g11934_t1:0.72642205,(Hypsibius_dujardini_BV898_02463_p01:0.78090039,(Hypsibius_dujardini_BV898_00091_p01:0.19548892,ramazzottius_varieornatus_v1_core_32_85_1_RvY_04976_1:0.35183935)988:0.15117010)979:0.36699660)305:0.10069104)249:0.07846050)191:0.06130214)295:0.11436961,(Strongylocentrotus_purpuratus_SPU_027212:0.82193808,((Saccoglossus_kowalevskii_Sakowv30009975m:0.10878635,Ptychodera_flava_20150316_1g6715_t1:0.38747488)999:0.42929157,(Saccoglossus_kowalevskii_Sakowv30009983m:0.47406617,(Ptychodera_flava_20150316_1g6870_t1:0.66960376,(Ptychodera_flava_20150316_1g15332_t1:0.23190837,(Saccoglossus_kowalevskii_Sakowv30008133m:0.19770502,(Saccoglossus_kowalevskii_Sakowv30006607m:0.08693612,Saccoglossus_kowalevskii_Sakowv30006673m:0.20560016)927:0.10860901)992:0.21329574)999:0.35209265)789:0.12338884)446:0.04472122)845:0.13696940)375:0.11373670)69:0.06270873,((((Branchiostoma_floridae_Brafl1_84870:0.01812944,(Branchiostoma_floridae_Brafl1_96892:0.00000000,Branchiostoma_floridae_Brafl1_84872:0.00000000)998:0.03594599)895:0.08758917,(Branchiostoma_belcheri_035770R_t1:0.02126510,Branchiostoma_belcheri_035750F_t1:0.02649851)821:0.04705054)1000:0.30895742,(Branchiostoma_belcheri_120590R_t1:0.16268395,(Branchiostoma_floridae_Brafl1_75205:0.00000000,Branchiostoma_floridae_Brafl1_74967:0.00440447)921:0.08983253)998:0.29601428)1000:0.61241437,((Branchiostoma_floridae_Brafl1_85324:0.00000001,Branchiostoma_floridae_Brafl1_72094:0.00419092)1000:1.18610875,(((Branchiostoma_floridae_Brafl1_84248:0.00497844,Branchiostoma_belcheri_000160R_t1:0.11115980)1000:0.47811048,((Branchiostoma_belcheri_155750F_t1:0.07266130,(Branchiostoma_floridae_Brafl1_94148:0.00000000,Branchiostoma_floridae_Brafl1_87031:0.03436406)763:0.04862960)999:0.56208754,(Branchiostoma_belcheri_155770R_t1:0.02746236,(Branchiostoma_belcheri_155760R_t1:0.02730146,(Branchiostoma_floridae_Brafl1_124803:0.08347989,Branchiostoma_floridae_Brafl1_94147:0.07508587)1000:0.21147520)586:0.01833723)998:0.36529280)920:0.15970173)815:0.14802121,((Branchiostoma_belcheri_189820R_t1:0.16710709,(Branchiostoma_floridae_Brafl1_97618:0.00322180,Branchiostoma_floridae_Brafl1_233687:0.02406974)854:0.10473766)992:0.37157950,(Branchiostoma_belcheri_190470R_t1:0.13966671,(Branchiostoma_floridae_Brafl1_252280:0.00000000,Branchiostoma_floridae_Brafl1_91415:0.00000000)560:0.01168641)999:0.46437608)816:0.21262957)499:0.09349310)597:0.10332176)430:0.07186704)377:0.18818442)403:0.11376627)412:0.16775564)516:0.24187332)689:0.37180731)999:1.23467095);
