# Supplementary material for: Ancient origins of arthropod moulting pathway components
Source: eLife. 2019 Jul 3;8:e46113. doi: 10.7554/eLife.46113 (PMC6660194; doi:10.7554/eLife.46113)
Supplement: Figure 2—source data 2. — Compressed. zip file containing the 3D-cluster map of the ETH ligands in. rtf format, the ETH receptor proteins in fasta format, the multiple sequence alignment of the receptor (trimmed and untrimmed), and the tree files genereted by RAxML, PhyML and mrbayes programs. The 3D cluster peptide map can be visualised and manipulated using the program clans (Frickey and Lupas, 2004a; see ftp://ftp.tuebingen.mpg.de/pub/protevo/CLANS/). The multiple sequence alignment files can be viewed with aliview (Larsson, 2014a). The phylogenetic tree files can be viewed using Figtree (http://tree.bio.ed.ac.uk/software/figtree/) or TreeGraph2 (Stöver and Müller, 2010a). [file elife-46113-fig2-data2.zip › ecdysis-triggering-hormone-receptor-RAxML.tree]

(Branchiostoma_belcheri_035770R_t1:0.02141498770890208625,((Branchiostoma_floridae_Brafl1_84870:0.01825503033525145008,(Branchiostoma_floridae_Brafl1_96892:0.00000100000050002909,Branchiostoma_floridae_Brafl1_84872:0.00000100000050002909)100:0.03622450983900869781)91:0.08840119852613201323,((((((Branchiostoma_floridae_Brafl1_84248:0.00488856364934146023,Branchiostoma_belcheri_000160R_t1:0.11217902779465217800)100:0.48130492563082927227,(((Branchiostoma_floridae_Brafl1_87031:0.03459051034694671928,Branchiostoma_floridae_Brafl1_94148:0.00000100000050002909)62:0.04886425802769913534,Branchiostoma_belcheri_155750F_t1:0.07333645296283042292)100:0.56629035599381738475,(Branchiostoma_belcheri_155770R_t1:0.02792212279356798971,(Branchiostoma_belcheri_155760R_t1:0.02780809914638333533,(Branchiostoma_floridae_Brafl1_94147:0.07565370064080580159,Branchiostoma_floridae_Brafl1_124803:0.08412989739757320562)100:0.21256615061746245154)63:0.01865541433353935102)100:0.36765138019126653024)94:0.16185580890257450504)85:0.14894378341626871021,(((Branchiostoma_floridae_Brafl1_252280:0.00000100000050002909,Branchiostoma_floridae_Brafl1_91415:0.00000100000050002909)94:0.01213945809009808231,Branchiostoma_belcheri_190470R_t1:0.14038788092687726206)100:0.46769170823029249107,(Branchiostoma_belcheri_189820R_t1:0.16860559717246514921,(Branchiostoma_floridae_Brafl1_233687:0.02431455666057880452,Branchiostoma_floridae_Brafl1_97618:0.00319506152209839221)89:0.10531311202127932591)100:0.37474597330404535445)83:0.21513598091432886705)56:0.09371128317386369366,(Branchiostoma_floridae_Brafl1_72094:0.00422173895542559199,Branchiostoma_floridae_Brafl1_85324:0.00000100000050002909)100:1.19843522449369599414)69:0.10466296576889538850,(((((((Drosophila_melanogaster_FBpp0083455:0.33487246356262545532,((Parhyale_hawaiensis_phaw_30_aug_m_027018:0.93193796029175479667,(AGAP002881_PA_Anopheles_gambiae_str_PEST_ETHR:0.07529927735803526589,EDS39446_Culex_quinquefasciatus_ETHR:0.22242895797986703132)82:0.06191804105596962482)30:0.14467436724856816421,(NP_650960_Drosophila_melanogaster_ETHR:0.05638403975386298977,GI21940_Drosophila_mojavensis_ETHR:0.07284404572385569376)87:0.06599643517689415817)16:0.09967974102614741982)22:0.11670720725164841769,(Tribolium_castaneum_TC034362_001:0.38434525813009901007,Tribolium_castaneum_TC034362_002:0.18740036000930884730)84:0.10443988940922221964)52:0.19593114756507346019,parasteatodaTepidariorumaug3_g7287_t1:0.45969932649898559429)64:0.21208712198236195912,Parhyale_hawaiensis_phaw_30_tra_m_022227:0.63207543856042369690)64:0.17102679637673751101,(((tubalanusPolymorphus_18040:0.58318881598196525839,(lineusLongissimus_29950:0.74273653668739447742,lineusLongissimus_26996:0.46350124757489524763)87:0.13783831164557053262)82:0.19617008019133808094,(lingulaAnatina_g11934_t1:0.73221476945876529108,(Hypsibius_dujardini_BV898_02463_p01:0.78747352233609035910,(ramazzottius_varieornatus_v1_core_32_85_1_RvY_04976_1:0.35463465328933468923,Hypsibius_dujardini_BV898_00091_p01:0.19723531081048265023)98:0.15249514802906544153)99:0.37014500159429436499)35:0.10181796509917981353)30:0.07874949905336672829,(((bathymodiolusPlatifrons_3470_6_12:0.18912215670621279617,modiolusPhilippinarum_60569_0_1:0.25491103471948195480)100:0.38091517947756003970,((crassostreaGigas_CGI_10016890:0.01243700967587786817,crassostreaGigas_CGI_10016888:0.02989522114877244188)100:0.44369996627247487719,((pinctadaFucata_22395_t1:0.78718554188106137914,pinctadaFucata_66218_t1:0.01242285214660197000)99:0.48550137382047581225,(pinctadaFucata_52250_t1:0.55910231482258387903,crassostreaGigas_CGI_10002831:0.46917338673045694275)59:0.09418182279581992222)40:0.05196895266948563241)88:0.20125354520811525316)98:0.42002106846387432526,((aplysiaCalifornica_871227486:0.45832403373642355282,lottiaGigantea_Lotgi1155864:0.48320415551381723507)100:0.52901111433522585159,(((bathymodiolusPlatifrons_48023_0_1:0.05645407530066703927,(modiolusPhilippinarum_73947_0_1:0.29318151180170637371,modiolusPhilippinarum_17703_2_11:0.17481311901707263790)89:0.15360181617261170484)100:0.60947487037458814019,patinopectenYessoensis_PY_T14610:0.36276742393491889782)93:0.20225090413779323040,ennuculaTenuis_37377:0.51503421674940474961)66:0.10383191932598501150)97:0.35042184550091659556)38:0.16011532194963337683)20:0.06215220077379267349)40:0.11507013442997644781,(Strongylocentrotus_purpuratus_SPU_027212:0.82824146965800304887,((Ptychodera_flava_20150316_1g6715_t1:0.39055244674570693819,Saccoglossus_kowalevskii_Sakowv30009975m:0.10939012640682956035)100:0.43217175917826206044,(((Ptychodera_flava_20150316_1g15332_t1:0.23339878068591982108,((Saccoglossus_kowalevskii_Sakowv30006607m:0.08733814060709418903,Saccoglossus_kowalevskii_Sakowv30006673m:0.20740152375027562370)93:0.10992054757609941162,Saccoglossus_kowalevskii_Sakowv30008133m:0.19931972166821065873)100:0.21514499749824525510)100:0.35590340680462573264,Ptychodera_flava_20150316_1g6870_t1:0.67502632156588726620)81:0.12441502038413752851,Saccoglossus_kowalevskii_Sakowv30009983m:0.47756128334505437705)47:0.04556896626026643582)86:0.13826059073673291344)42:0.11515134555544342954)11:0.06272174177691926256,((((((EAT44919_AAEL003747_Aedes_aegypti_PYROKININ_1_2:0.41840467493275351751,(XP_311184_AGAP000658_Anopheles_gambiae_str_PEST_PYROKININ_1_2:0.26047085086173427104,(AFH06407_Drosophila_melanogaster_PYROKININ_1_2:0.09278847792862475463,KRG01301_Dmoj_GI24557_Drosophila_mojavensis_PEST_PYROKININ_1_2:0.08273444403814615711)99:0.24137305539488534967)51:0.09453981662396229724)78:0.17064058656183675455,EDS30380_1_Culex_quinquefasciatus_PYROKININ_1_2:0.26283898983018100237)99:0.33542336101980330110,(EDW18862_Dmoj_GI11844_Drosophila_Mojavensis_PERIVISCEROKININ:0.36829273993417965816,(EJY57320_AAEL017335_Aedes_aegypti_PERIVISCEROKININ:0.01969560486799055293,(EDS41628_Culex_quinquefasciatus_PERIVISCEROKININ:0.13485168503142816454,XP_312952_AGAP003244_Anopheles_gambiae_str_PEST_PERIVISCEROKININ:0.53053106255746051989)91:0.05103734089900206772)97:0.22533321754045601559)99:0.54794105647755508848)100:0.82097699939381929557,((((EDS45769_Culex_quinquefasciatus_CCHAMIDE:0.24128000800504009749,XP_317851_AGAP011452_Anopheles_gambiae_str_PEST_CCHAMIDE:0.06998956885712515064)75:0.15394945486952879565,(AAF57819_Drosophila_melanogaster_CCHAMIDE:0.06889335066998095169,KRG04984_GI20779_Drosophila_mojavensis_CCHAMIDE:0.04157506520619585338)69:0.13526017564180967123)100:1.47681797121892355307,(EDS34293_Culex_quinquefasciatus_TRISSIN:0.16559213161634764311,(KRG02902j_GI13390_Drosophila_mojavensis_TRISSIN:0.00000100000050002909,AHN54156_Drosophila_melanogaster_TRISSIN:0.00000100000050002909)100:0.04575561863204346408)100:1.14053391265718917502)52:0.22107785183606276647,((ALC41876_CG13575_Drosophila_busckii_ORPHAN_A11:1.41188298148671287358,(XP_320589_AGAP011942_Anopheles_gambiae_str_PEST_ORPHAN_A11:0.28641683126901623657,EDS33618_Culex_quinquefasciatus_ORPHAN_A11:0.15573153842819550952)96:0.50692324829631130179)100:1.73042103743595743204,(EDW19096_GI13590_Drosophila_mojavensis_ALLATOSTATIN_C:0.21479165115327875091,(EAT34879_AAEL012920_Aedes_aegypti_ALLATOSTATIN_C:0.02424425193241513607,XP_307800_AGAP010486_Anopheles_gambiae_str_PEST_ALLATOSTATIN_C:0.06072142106770161973)98:0.26192220197933197001)100:1.24556889581292873359)79:0.37772045881461191463)56:0.24384910204628190700)44:0.16868557957588034557,(Danio_rerio_GENSCAN_dr_00000032992:0.07462085166910228939,(Danio_rerio_GENSCAN_dr_00000018202:0.10638849699394820059,((Mus_musculus_GENSCAN_mm_00000021778:0.01810951003224394590,Homo_sapiens_GENSCAN_hs_00000031002:0.00000100000050002909)97:0.13794224457312767584,((Danio_rerio_GENSCAN_dr_00000010170:0.14623180178211186986,Mus_musculus_GENSCAN_mm_00000056318:0.33548633259162174980)73:0.11713707034084240577,Danio_rerio_GENSCAN_dr_00000020826:0.27601038228666613383)47:0.09962466302820577324)30:0.05576850086474867407)28:0.07291633083734463949)100:1.32748488074214043841)50:0.11737847072771002976,(isodiametraPulchra_54569:0.90819506306484354408,(diopisthoporusLongitubus_20021:0.61643600293676015234,diopisthoporusLongitubus_18887:0.80063265668331617952)81:0.23105692866778301808)100:0.66168565557743275196)49:0.18996490910345989467)49:0.07370335083104961882)100:0.61694302815369672643,(Branchiostoma_belcheri_120590R_t1:0.16404929795535522219,(Branchiostoma_floridae_Brafl1_74967:0.00443776165345447123,Branchiostoma_floridae_Brafl1_75205:0.00000100000050002909)92:0.09037388888074655846)100:0.29831209524593560456)100:0.31173034015592882007)92:0.04725812523232007789,Branchiostoma_belcheri_035750F_t1:0.02672060244684330496);
