# Supplementary material for: Ancient origins of arthropod moulting pathway components
Source: eLife. 2019 Jul 3;8:e46113. doi: 10.7554/eLife.46113 (PMC6660194; doi:10.7554/eLife.46113)
Supplement: Figure 2—source data 2. — Compressed. zip file containing the 3D-cluster map of the ETH ligands in. rtf format, the ETH receptor proteins in fasta format, the multiple sequence alignment of the receptor (trimmed and untrimmed), and the tree files genereted by RAxML, PhyML and mrbayes programs. The 3D cluster peptide map can be visualised and manipulated using the program clans (Frickey and Lupas, 2004a; see ftp://ftp.tuebingen.mpg.de/pub/protevo/CLANS/). The multiple sequence alignment files can be viewed with aliview (Larsson, 2014a). The phylogenetic tree files can be viewed using Figtree (http://tree.bio.ed.ac.uk/software/figtree/) or TreeGraph2 (Stöver and Müller, 2010a). [file elife-46113-fig2-data2.zip › ecdysis-triggering-hormone-receptor-trimmed-alignment.phy]

 72 257
isodiametraPulchra_54569                                         TPTYLLLVNLAVADLLVLVCSTIKLYKATYVVENLTLIASLMTIMVIAIERYIAICHPLRAASLITKGVTTKVIAVIWVGALCISVPLGYLMAVQVIRMDEGREMSVCFTVCKDRRELGYQMLLDVVGFILPAAVLLLVYGLIGRRLLTADAALSSRGPNRAQNTQVRRQVIRMLAFVTAVFFFCWLPRRVFGFTVSQWQKFYDSRFIDTLTILLVYVNSAVNPIIYNLLSSRFRAAFIQAICRSLATRGSAASTAA
diopisthoporusLongitubus_18887                                   TSMWTLMASLGLADLLVICNIPPKLSKLSFFTEQTTLVASIMTIVTISIERFLAICYPFKVAYIFTTNTTTKICLMIWLFSTIYSLPIGVTSQIHYDRWEFPQDIQGCYKRCVTSWNEAYSTISDCILFLIPALLLIVLYAMIVKTLLSPRNQILSISSAELAQLKMKRQIIMILAIITILFFACWLPRRIYSVWLAHCTVDDHIKLIQDLTSCLVFLNSAMNPIIYNLVSGKFRTALLIALGTCKTTTLPLISTRK
diopisthoporusLongitubus_20021                                   NSMYLLMANLALADLLVLIVGFCKLSKLSLIIEQTTLNVSVVVIVMIAIERYLAIAYPLKVHEMCSLGRTKKLIVVIWVISIGVSIPLGIVSRTDGDGWHFGALLQICTLS-NVAWLAYYYYALDVTLFAIPMILLATLYSLIIRRLLRSGLNLVEKSDVLRKQQKLRKQAVYMLALVTLLFFVLWLPRRAFSLWYNQATREDHFDLISHTTTLLVLMNSAINPIVYNLVSMRFREAFLAALH------QNTLSTKS
Saccoglossus_kowalevskii_Sakowv30009975m                         SSTNYFLVNLSIADLLVLICMPMALLKLSPFLERTTAHASVLTLVSVAIERYYAICHPLKAQYKCTTGKTIKICLLIWIIASLSTVPNIISTVHEAVIDGNGNTVYECRTYTLSIASEIYMMIIIVLFFGLPLLILIVLYSLIIRTLHYANPALKSANTAVQASERARTRVVYMLLTVVTLFFLCLLPERVVNLYFTLAPNEDLISLLAIFCRVMFYMNSAVNPIVYNIASTKFRAAFLRAVGQRRHKMGIRISTKK
Ptychodera_flava_20150316_1g6715_t1                              CSINQTLL------LGSRIIGRSFLSKLSPFLERTAAHASVLTLVAVAIERYYAICHPLKAQYKCTPGKTIKICFLIWIMASLSTVPNIMSTVHEPRPDGRGNIVYDCRTYTRNKASKIYMMFAIVIFFALPMFLLSVLYCLIIRTLNYANPTLKSANSAAVASERARRRVVYMLLTVVTLFFLCLLPERVVNLYFSFASDEELSDMIVIFCRVMFYLNSAVNPAVYNIASTKFRTAFLHAVGASSIPDFDDVSDEV
Saccoglossus_kowalevskii_Sakowv30009983m                         ASTNFFLVNLSIADLMVIVCMPVALLKLVPFLEHSTEHASVLTLVAIAMERYVAICHPLKAQYTCTSERTLKICVCIWMVSTAASIPFLLLAKYEPYLESDGSTEYSCGTYITGIVSQVYILVLTGIFFFIPMVFMGCLYGKIATRLRYNPPPLHQDGMRDSSNVRARKRAVYMLSAVVTLFFVCLLPQRVVSLWLIFWNNQ--MSLLITLCRVMFYLNSAINPVIYNIMSSKFKMAFLSALGFTSISRVTGLSGSL
Ptychodera_flava_20150316_1g6870_t1                              CESQVDLANLQVTDI-----------KLVPFLEHTTAQTSVLTLVAIAVERYVAFCHPLKAQYICTTGRTTKICILIWVVAGSFCIPYTQFAVHSQVLTPDGVTFYTCGTYILTREAKAFVILATVLFFGVPFLLLAGLYSAIAHALRISMQSKMSPKSSTNGPLQARRRAVFMLFAVVVVFFVCLLPQRVVTFWFVF-DQGSTNRYLVTFCRIMLYLNSSVNPVLYSILSTKFRSAFLRALGMTTLSVGTSLSKSP
Ptychodera_flava_20150316_1g15332_t1                             -----------SAKMLLLKTMPEHVAKLVPFLEYSTAQASVLTLVFISMERYVAICHPLKAQYTITPGRSIKICVLIWLIACGASIPYSFMAKHSPYDMDNGELLYECGTFINSTLAEVYIVSCFFLFFALPLVLLGGLYLKVALALNRSQVRVQAKANSLQAQQRTRKRVVYMLLAVVITFFICLLPQRIVSLWFKYGTAEQQMSLLVIVCRVLTYLNSSINPLIYNIMSSKFRSAFVRALGRRIGTMSSRNGSVR
Saccoglossus_kowalevskii_Sakowv30008133m                         --------------------------KLVPFLEYSAAQASVLTLVSVAIERFVAICHPLRAQYIITPSKAVRICVLIWLIACGSSIPYLFMAQHRHYDVTNGDDLYDCGTYNNSMLTEIYVIFAAVIFFLLPLIMLVGLYSRVSSTLNKKIPSQSNGLDAIRSQMRMRKRVVYMLITVVILFFVCLLPQRVVSLWFKYGSTDQHMELLVIVCRILTYVNSSINPIIYNIMSSKFRDAFLRILGEGYHSNTSRLGQTR
Saccoglossus_kowalevskii_Sakowv30006673m                         --------------------------KLVPFLEYSASQASILTLVAVAIERFVAICYPLKAQYTITPKKTVRICVLIWLIACGASIPYILMAQHILYDVTNGDELFNCGTYNVSPLAEIYVISCAVIFFWLPLFVLIGLYLRVAFELNKKMPSYSSAMNSFYTQMQIRKRVVHMLIIVVVFFFVCLLPQRVVSLWFKYGSTEQHMSLLVIICRILTYVNSSLNPMVYNIMSTKFRKQFVKVIK-----SLSTQGSST
Saccoglossus_kowalevskii_Sakowv30006607m                         -------TELNTDNMNRMVANLIILYKLVPFLEYSASQASILTLVAVAIERFVAICYPLKAQYTITPKKTVRICGLIWLIACGASIPYLFMAQHTTYDITNGDELYECGTYNDSLPAEIYVVSCAVIFFLLPLFVLVGLYLRVSLALNKKMPAQCNAPDPFRAQMKMRKRVVYMLIVVVALFFICLLPQRVVSLWFKYGSAEQQMSLLVIICRIFTYMNSSINPIIYNIMSTKFRTAFLRALG-----TSSHNSSFA
Hypsibius_dujardini_BV898_02463_p01                              NTFHLLLANLSLADLLVLVCVPHAMMKTTPIIKYAVAHVSILNILAISVERWLAIQYPLKVMFITTRNRILFSIISIWIIGLVSSAPFAWIARIEHPLDVDVEEVGFCRSRMDEEWKVHYLIAIVILFFGVPFVLLCIVYAFIARHFLCGF-----VSHGPTRSLRARKKVVLMLATVVLTFFMSHLPFRILSLWPVIS-HETIDQLLLYAARFLFYLNSVSHPIILYCMSRAFRHKFRHILC--------------
ramazzottius_varieornatus_v1_core_32_85_1_RvY_04976_1            NIFHIFLANLSIADFFVILCVPIAMFRAYPFLEWSVSHLSVLTILAISFERFLAIIHPLKAQYVSSRNRSCAIIFAIWIVAFTSTIPITFIASHSYTNHTTKTEVAVCNLPTDSTWKKVYLTFENAVFFFIPLCVLTVVYTLISRHLVKDSTKSEI--GISAANLRARQQVVVMLVTVVATFFFFMMPFRVLMIWTLNAQDEEYEKLLLYFSKIMFYMNSASNPIVLYAMSSKFRTKFQHILCHSYMSRHSGSVRQA
Hypsibius_dujardini_BV898_00091_p01                              NVFHIFLANLSIADLLVVGCVPTAMVKAVPFLEYSVTHLSVLTILAISFERFLAIIFPLKAQYISTRNRSLIIIAVIWLVAFSSAIPFALIAQYSLVEHMTNSQVPTCTNPMDTHWKQAYLFTAVVNFFVIPFFILCGVYAVIGTHLIKDSSKSLGTADISSTNMRARKQVVVMLATVVATFFVFLLPFRVLSLWTVYAPPEAYAKMLLYFARIMFYLNSASNPLVLYAMSSKFRAKFQHILCQSKYSVRTEYSSSF
Parhyale_hawaiensis_phaw_30_tra_m_022227                        TSTNFLLVNLAMADILVLVCLPTALIKLVPFVEWSVSHASVLTILVIGLERYYAICRPLTASYTCTKMRACSCIVTIWLTTLVVSSPMLLISQLAELRGGSTTPVMTCYTVMESHWAKFYYTAVVFVFFLGPLVLLLLLYIVIAQRLVRDTHSAELHRKSELSNMRARKQVVVMLATVSIFFFVCLLPFRVLSLWMIF-DFEFFRQILLNTTRLMLYLNSAINPILYNLTSTKFRDAFWRFLTRSTYTTGTSLSNGR
parasteatodaTepidariorumaug3_g7287_t1                            NSTNLFLMNLSVADLLVLLCVPPALVKAVPYVQLTAAHASILTILAISFERYYAICEPLKAGYTCTQMRALAIICIIWLVAALLTSPVLMTIDYHMAEAMDDTMVPVCLQMVKELWQQLYYMSIIGFLFVIPFLVLLVVYCHIAKHLMLGRRVLAS--SSEENQMRARKQVVFMLIAVVLSFFICLLPFRIFTVWMIITPQEEVTHLLLYFCRLLLYMNSAINPILYNAISSKFRSCVMRLLRSRQITKGTTTSSTA
Parhyale_hawaiensis_phaw_30_aug_m_027018                        --------------------------KVVSFVEPLVQHASVLTIFAISMERHHVICHPLSAAHACTHTRAAIACVVVWTTAILLT---------------------RC------------------------------------------------------------------------------LP---------------------------------------------------------------------
Tribolium_castaneum_TC034362_002                                 NSTNIFLVNLSVADLMVLLCTPTVLVKAVPFVELTVAHASVLTILAISFERYYAICKPLKAGYICTKTRASLICLLAWFIAALFTSPMLVIAEYKQLDYFDGSKVPACHTLANTFWSALYFLTIIFLFFIIPLIILLILYCIIAKNLMSNAATLVLNKHIDNISLRARKQVVLMLGTVVLSFFLCLIPFRVFILWIILVPEEQVYHLILYFCRIMVYLNSAINPILYNLMSSKFRTGFI-ICSYFKRARNGTFSTTA
Tribolium_castaneum_TC034362_001                                 NSTNIFLVNLSVADLMVLLCTPTVLVKAVPFVELTVAHASVLTILAISFERYYAICKPLKAGYICTKTRASLICLLAWFIAALFTSPILAITQYGPEEYVDGSIVFVCFSLVEDTLPCVFFLGSILIFFIFPLAILIIVYILIAKTLMHHPVAMTGTVMPSQSAIKYRKQVILMLGTVVLAFFICLLPFRALTFWIIVAPAGSNFEIILYFSRIMFHINSAVNPILYNIISSKFRSGFFKLCGKREITRKSTSSSTH
Drosophila_melanogaster_FBpp0083455                              NSTNIFLTNLSIADLLVLLCTPTVLVKAVPFVELTVAHASVLTILAISFERYYAICEPLKAGYVCTKGRAILICVLAWGIAALFTSPIIAISTYSVEPYGDGTDAPVCTTAADGFWSIFYFVGCITVFFFLPFGILVLLYAAIAYKLLRPNNAFHRSHQQSNGMRKHRKQVIFMLVAVVSSFFVCLLPFRAFTLWVILASAEDVEGLLLYFSRFMLYLNSAMNPILYNLMSSKFRSGFWRLLLQHPTAGGSGRNAST
XP_320589_AGAP011942_Anopheles_gambiae_str_PEST_ORPHAN_A11       HLLRVCMLSLAFSDIAFVITSIVYLSTFSPFVQTMAVLVNSITLVAIALDRYMAVRSLVKGVWEPNGWFCLTCGVLIWGLAAGIASPMLTLYEMYDIVVLTTDPQQICATDK------YYFVIVFVVIFLPLLGAFCWLNGVIAKAFWVRRKPIGV----------VERR----------------TPASVFS----------------------------------------------------------------
EDS33618_Culex_quinquefasciatus_ORPHAN_A11                       HLFRVCLLTLALSDICFVTTSIVYLSNLAPFFQTMAVLVNSITLVAIALDRYMAVVRLTKGIWEPSGIFCIICSILIWGLAAGISTPMLTLYEIYNVVVLLADPAHMCATDK------YYFGIVFTVIFLPALLSFLWLNSVIAKEIWTRRNPIQTASPATKDRKRRQLRMFKAIVFIIAVFFCCRLPMWVYLLVKLHGVANTNSHWLHYTFGIMAMVNCVLNPLIYTFLSETIKSIFCKTLC--------------
ALC41876_CG13575_Drosophila_busckii_ORPHAN_A11                   AFYRASLILLACSDLLSCVSSVADVAMFVPFITTATTLCSGLLLVAIALDRYIVIKRAVQNACSSGFCFYGAHIAGISIASLGFAVPLLFMYDLNHVYLMPGSELEICTPMR------LYYVILFVLIFLPCIVAFLFLNATIVYQLWLRRHQLHQLSPASVARLTRHRRMIHVVLLMMAAFLCLRLPNWIFLLMRLYGSFTTKTDWLFCGFGLLNLACCALNPLFYTFLPQTIRSQLKQLLRRSGLEQAATVQAVA
EDS45769_Culex_quinquefasciatus_CCHAMIDE                         NVPNTYILSLALADLLLIVTVPFTSITSSEFIKDVSIGVSVFTLTALSGDRFFAIVDPLRKFHAHGGGRTIAIAVMIWVLAIVFAIPAIMGTHIRVSTTTRGREID-CTSEI-------------VIFAVF--------------------------------------------------------------------------------------------------------VAFHRSVE--------------
XP_317851_AGAP011452_Anopheles_gambiae_str_PEST_CCHAMIDE         NVPNTYILSLALADLLLIVTVPFTSITSSEFIKDVSIGVSVFTLVALSGDRFFAIVDPLRKFHAHGGGRTITTAVLIWLLAIAFAVPAIVGSHIKTVVVNKDVSFYFCYPF-PDEWGSGMVLGKFLVYYAVPLFIIGIFYALIARHLIHSAKHVPGEMQGTVRQIKARRKVAITVLAFVVIFGICFLPSHLFMLWFYYK----------------------------------------------------------
KRG04984_GI20779_Drosophila_mojavensis_CCHAMIDE                  NVPNTYILSLALADLLVILTVPLVSTSVSEFMKDVSIGVSVFTLTALSSDRYFAIVDPLRKFHAHGGGRTLAIAVSIWLLAIVCGIPALIGSNLKPVGISSEKSIVICYPY-PDAWGELMVMLHFLVYYAIPLVIIAAFYVMIALHLMYSAS-VPGEMQGAVRQVRARRKVAVTVLAFVVIFGICFLPYHVFFLWFYYWPTAQQDYNLRIFGFCMSFANSCANPVALYFVSGAFRKHFNRYLFTFCMHRNTSLTSTA
AAF57819_Drosophila_melanogaster_CCHAMIDE                        NVPNTYILSLALADLLVIITVPLASTSLSEFMKDVSIGVSVFTLTALSGDRYFAIVDPLRKFHAHGGGRTLATAVSIWLLAILCGLPALIGSNLKHLGI-NEKSIVICYPY-PEEWGISMVLLHFLVYYAIPLVVIAVFYVLIALHLMYSAS-VPGEIQGAVRQVRARRKVAVTVLAFVVIFGICFLPYHVFFLWFYFWPTAQDDYNLRIVAYCMSFANSCANPVALYFVSGAFRKHFNRYLFTFCMHRDTSLTSTA
XP_307800_AGAP010486_Anopheles_gambiae_str_PEST_ALLATOSTATIN_C   TVTNMYILNLAIADECFLIGIPFLIAKAYMVSTSVTQFTSSIFLFIMSADRYIAICHHISSPKYRTPLVSRIVSLLAWLASALIMLPIMIYADVIEQKPN------SCQILWPETHGHTFTLYSLILGFVIPLCFIMTFYCLVIRKLRNVG-----TTGKSRGKRRSHRKVTKLVLTVITVYILCWLPYWISQVALITSFETCSTRLLFLLVGCLGYINSAINPILYAYLSENFKKSFLKACTNSDTTQLTTGSKVQ
EAT34879_AAEL012920_Aedes_aegypti_ALLATOSTATIN_C                 TVTNMYILNLAIADECFLIGIPFLIAKAYMVSTSITQFTSSIFLFIMSADRYIAICHHISSPKYRTPLVSRVVSALAWLASALIMLPIMIYGDIIQLQPN------SCQIVWPESHEHTFTLYSLILGFVVPLCFIMTFYCLVIRKLRNVG-----TTNKSRGKRRSHRKVTKLVLTVITVYILCWLPYWISQVALITSDGSCSTRLLFLLVGCLGYINSAINPILYAYLSENFKKSFLKACTNSDTTQLTT-SKVQ
EDW19096_GI13590_Drosophila_mojavensis_ALLATOSTATIN_C            TVTNIYILNLAIADECFLIGIPFLLYKAYMVSTSITSFTSSIFLLIMSADRYIAVCHPISSPRYRTLHIAKLVSALAWSTSAVLMLPVMLYASTVEQEDG------SCNIMWPDAYKKTFILYTFFLGFATPLCFILSFYYLVIRKLRSVG-----HTTKSKEKRRAHRKVTRLVLTVITVYISCWLPHWMSQLALINSAQRDLSRLIFLLLGALVYSNSAVNPILYAFLSENFRKSFFKAFTGGSKRLLNTTQQQQ
EDS34293_Culex_quinquefasciatus_TRISSIN                          ---------------------------------------------------------------------RQLVIVAVWITSAVYSVPKFIFVRTITNNLGDDQLETICIVNRKAFNSELFDIINFALLYLLPLLVMTILYSRIAIALWKSSRGLERVSHSSNNVLRARRGVIRMLMVVVLTFALCNLPFHARKMWQYWSGDSNFNALFTPLTFLVTYFNSGVNPLLYAFLSRNFRKGMRELLLQRIPMHNFSFGGMA
KRG02902j_GI13390_Drosophila_mojavensis_TRISSIN                  SITNFFLANLAFADFCVGLCVMQNLSRMYQFVHSLSYTASIFILVVICMERYFAIVHPITCKQILTAARLRMVIVTVWITSAVYSTPKFVFSKTIKNIHTDGQEEEICVLDREMFNSKLLDMINFVLLYVMPLLVMTVLYSKIAIALWRSSRGLSPMSHSSSNVLRARRGVVRMLIIFVLTFALCNLPYHARKMWQYWSGDSNFNALLTPLTFLVTYFNSGVNPLLYAFLSRNFRKGMKELLLNSSMHHKRKALQ--
AHN54156_Drosophila_melanogaster_TRISSIN                         SITNFFLANLAFADFCVGLCVMQNLSRMYQFVHSLSYTASIFILVVICMERYFAIVHPITCKQILTAARLRMVIVTVWITSAVYSTPKFVFSKTIKNIHTDGQEEEICVLDREMFNSKLLDMINFVLLYVMPLLVMTVLYSKIAIALWRSSRGLTPMSHSSSNVLRARRGVVRMLIIFVLTFALCNLPYHARKMWQYWSGDSNFNALLTPLTFLVTYFNSGVNPLLYAFLSRNFRKGMKELLLNSSMHHKRKALQ--
EDS41628_Culex_quinquefasciatus_PERIVISCEROKININ                 ------------------CCLPYEISKIRALISEASTYVSVLTIVAFSMERFLAICHPLHLYTMSGLQRPVRIIAGLWIVSLLSAVPFAVFTDIDYIEYPPGLGIL------SDTGADPLWELSTCLFFAVPMAVMVVLYGRMGMQIRSRTQRTLESVNGPSRVSQSRKAIIRMLAAVVITFFVCWAPFHAQRLLYLYGHFNTVNTWLFSVAGWLYYVSC----------SFPFRCTERQLGIADTITRTRTLGTPK
XP_312952_AGAP003244_Anopheles_gambiae_str_PEST_PERIVISCEROKININ TATNYYLFSLAVSDLIFLLGLPYEISKIRALISEASTYVSVLTIVAFSMERFLAICHPLHLYTMSGLQRPVRIIAGLWVVSLLSAVPFAVFTDIDYIAYP------FCAMLSN-PEGFPLWELSTCLFFAFPMLIMVVLYGRMGMQIRSRTQRTAECLNTPSTFNANSSFFVVLVFSCALSSLVCSHPLSSCRLRLLGAHVAVLRGRL-AVLRFLHHVQCDVTPVPGRISGNTLRTTARLWCRPGDDDRREYGGRRQ
EJY57320_AAEL017335_Aedes_aegypti_PERIVISCEROKININ               TATNYYLFSLAVSDLILLLGLPYEISKMRALMSEASTYVSVLTIVAFSMERFLAICHPLHLYTMSGLQRPVRIIAGLWIVSLFSAVPFAVFTDIDYILYPTQEKIEFCAMLSN-PEGIPLWELSTCLFFAGPMVVMIVLYGRMGMQIRSRTQRTEE------------------LAAVVITFFVCWAPFHAQRLLFLYAHFNTVNTWLFSVAGWLYYVSCTVNPILYNVMSHRYRVAFRETLC--------------
EDW18862_Dmoj_GI11844_Drosophila_Mojavensis_PERIVISCEROKININ     TATNYYLFSLAVSDLLYLLGLPTEVFKLRAFVSEACTYVSVFTIVAFSMERFLAICYPLHVCAMSGFQRALRIITVLWIVSFLTAIPFGVKTEIQYLNYPDGSRILFCSMESEFPDKYPLFEGSFIIFFIIPMILIFVLYGRMGAQIRSRAADQLGRNRESRSSQKKKRAVIRMLAAVVITFFVCWFPFHLQRLWFLYACFQNVNEWLFSIAGFAYYVSCTINPIVYNVMSKRYRIAFKEILCRNGSTNNNNLSSSN
EDS30380_1_Culex_quinquefasciatus_PYROKININ_1_2                  --------------------------------------------------------------------------------------------------------------------------MSAVIVFVFPMCVLTVLYVLIGLQLRRSKVMKRGLRSSVRLKYHSTRHVVKMLVAVVIAFFLCWAPFHAQRLFAVYGNDQNGQEALTYISGILYYISTCINPVLYNIMSHKFREAFKDTLARSNSNNSHSVATCS
XP_311184_AGAP000658_Anopheles_gambiae_str_PEST_PYROKININ_1_2    TATNYYLFSLAVSDFLLLVGVPQEIYVLRGIAAEMSANATVLTITAFTIERYFAICHPFLSHTMSKLSRAVRFICVIWLIAIVSAIPQALQFGVT-----NQGGIDQCVVKR------HSFELSTFLFFFAPMTMITILYALIGLKLRTSTLMQRDSPRQSFANSQGSRRVLKMLVAVVVAFFICWAPFHAQRLVYIYGNHQPSDPLTTYISGILYYLSTCINPLLYNIMSNKFRQAFKFDQTDCKICQKTSVADIL
KRG01301_Dmoj_GI24557_Drosophila_mojavensis_PEST_PYROKININ_1_2   TATNYYLFSLAISDFMLLLGVPQEMYIGRGLLAETSANATVLTITAFTVERYMAICHPFLGQAMSKLSRAIRIIILIWLLAVLTAIPQAAQFGIN-----NYGGIDKCVVVR------HSFQLSTIIFFFAPMSIILVLYLGIGLHLYRSSVIGGGSSVRGRLNHYGTRRVLRMLVAVVICFFLCWAPFHAQRLIAIYAQLHDQHELMTYISGVLYYLSTCINPLLYNLMSNKFREAFKAVLLSSSQTQRDSTES--
AFH06407_Drosophila_melanogaster_PYROKININ_1_2                   TATNYYLFSLAISDFLLLLGVPQEVSIGRGLLAETSANATVLTITAFTVERYIAICHPFLGQAMSKLSRAIRIIVLVWIMAIVTAIPQAAQFGIE-----HYSGVEQCGIVR------HSFQLSTFIFFLAPMSIILVLYLLIGVHLYRSTLVEGPSSVRGRLNHYGTRRVLRMLVAVVVCFFLCWAPFHAQRLIAIYAKLRDQHEFMTYVSGVLYYLSTCINPLLYNIMSHKFREAFKAVLFNSSQTQRFSIESAE
EAT44919_AAEL003747_Aedes_aegypti_PYROKININ_1_2                  TATNYYLFNLAVSDFLLLLGMPLEVYIITGLLSETATNATVLTITSFTVERYIAICHPFRSHTMSKLSRAIKFVIAIWLVAFGLATPQALQFGVV-----ESAHTRLCTIKN------HAFEVSSFLFFVGPMTVIAVLYVLIGIKLRKSKLLQGVGGGAGFRSVSGQTRVIRMLVAVVATFFFCWAPFHAQRLMAVYGVTNTDNEFLTYISGILYFLSTCINPLLYHIMSHKFRDASRV-----------------
AGAP002881_PA_Anopheles_gambiae_str_PEST_ETHR                    NSTNIFLTNLSIADLLVLLCTPTVLVRAVPFVELTVAHASVLTILAISFERYYAICEPLKAGYVCTKTRALLICLAAWTVAAILT-----------------SRAAMCLTKASNGWTFTFFLMTISLFFVLPLAILVVLYAIIARNLIASDRSRLKRLSKPELSHKARKQVVLMLGAVVLAFFTCLLPFRVLTLWIILVPEETFQQLLLYFSRIMLYLNSAVNPILYNLMSSKFRKGFLRLCSNRSATFTTTTTTTT
GI21940_Drosophila_mojavensis_ETHR                               NSTNIFLTNLSIADLLVLLCTPTVLVKAVPFVELTVAHASVLTILAISFERYYAICEPLKAGYVCTKARAILICVLAWAIAALFTSPILWVAEYKLVEYIDGSSVPVCLTQAIGVSTVGFFLMTISVFFVLPFLMLIVLYSIIARNLISNQGAMLRRPTKPELSLKARKQVVLMLGAVVISFFICLLPFRLLTLWIILSTDQALHDMLLYFCRIMLYLNSAMNPILYNLMSTKFRKGFGRLCHRGQQSTGSGTNTNS
NP_650960_Drosophila_melanogaster_ETHR                           NSTNIFLTNLSIADLLVLLCTPTVLVKAVPFVELTVAHASVLTILAISFERYYAICEPLKAGYVCTKGRAILICVLAWGIAALFTSPILWVAEYKLAEYIDGSSVAVCLTQAISDWTLAFFLMTISVFFVVPFVTLVVLYGIIARNLVSNRAAMLRRPTKPELSLKARKQVVLMLGAVVLSFFVCLLPFRVLTLWIILSTDQTLHDLLLYFCRIMLYLNSAMNPILYNLMSTKFRRGFKRLCQRGTLSLGMGTNTNT
EDS39446_Culex_quinquefasciatus_ETHR                             NSTNIFLTNLSIADLLVLLCTPTVLVKAVPFVELTVAHASVLTILAISFERYYAICEPLKAGYVCTKTRALLICLAAWTVAAILTSEPYRCEVTRLLQPFSGMKRKNCPSHY---------------------------------------------------------------------------------AWGAIE----------------------------------------------------------
aplysiaCalifornica_871227486                                     TSINLLFLNLCLADLFGLVTGPTVVVKLVSFLENVCGNASAVTILAISYERHRVACRASTNTSICS---LCKSFLAIWLTSVLASLPMIFIAQMTKEHYLDNTPVMRCDTSITLVWHKVYLVVSTMLFFILPLVVIFLLYTKVYRKLLLLFRREQAQLGYPREIVRLKRQMRQIIIAVVLVFFICHTPYR------------------------------------------KFRRALLWLCCKDLVNNRHPISTGG
lottiaGigantea_Lotgi1155864                                      --------------------------KLIPFLENSVGHASALTILAISIERYRVAVNPQRRKS------IAKTFVGIWICSILSALPSILITKYNTYKLLDGTPVPFCSTPINLLWHKIYIVVMTSLFFLFPLIIIIFLYAKLCRRLVYLYRKERTFETSPIEIIKLKRQMIQIIITVVMVFFICHTPYRAVVIWTFFEKTETVRNFILYFTRILLYANHAINPFVYNFVSRKFRRALIWICCPLHSLPLRRLSERH
ennuculaTenuis_37377                                             -------------------------------------------------------YKPLQKKSVCA---TLKVIFLIWIVACIGCGPILSIPKYKWSRLVDGTPVKVCRIPVREDWQKGYIVCLSVLSFVFPFTLMLLVYCKVCRKLVMSRSCMMQAEGHFKELQRLRRQVINLIATVVLVFFVCHLPYRVISLYFIFVSSKVLETWVLYSARILLYINHALNPILYNFVSTKFRSALRWLCFHRTIQRFRPIDAVK
patinopectenYessoensis_PY_T14610                                 NAVNIYLINLCVADLLVMVCMPPVLVKTVPFLEMVVASASVFTIIAISVERYKVVCKPLSVT-VENVLYVAKVIVVIWLTAIFISAPILSIVTYKDSSLLDGTPIKVCRVPVRTTIQKSYIVISTFFIYVIPCALLFTLYCRLCRKLIPDSECPFDYERYVSEKLRLRKQVVNIIATIVSMFFICHLPYRAVSLWLIFESSRNVASLIVYTARIFLYVNHALNPIVYNFVSRKFRRTFKMMVYRRVVERKSRESSGM
bathymodiolusPlatifrons_48023_0_1                                ------------------------------------------------------------------------MVVIIWILAVLTSIPILPIIVFKDSRLKDGTPIQVCRIPVRKVWHKVYFIINAILIYFAPCLTLSALYLKLCRKLVPRKYVDDTHAHTHNEKLRLRWQVINIIVTVVCVFFICHLPYRVVSIWIMLENKRKLRNIIIYSARILLYLNHALNPILYNFVSTKFRMALRFLIIKSPENGKAKTCNSV
modiolusPhilippinarum_73947_0_1                                  VRVNSYVAKRVLSVFNGCYKQPEIRIKLVPFLEFVVASASIFTIVTISIERYRVVCHPLSVT-KGKTSYFIATLAGIWILAAITSSPIISITVFKNSRLKDGTPIQVCRIPVRSDWQKAYLMSNAVCIYFVPLIALGVLYFKLCRKLVPRQYHDETDSHTQNEKLRLRWQVIHIISTVVCVFFICHLPYRIISIWLMLENKRNLVALIIYSARIMLYLNHALNPFIYNFVSTKFRMSLSFLLYKDNEAP--KISNHV
modiolusPhilippinarum_17703_2_11                                 --------------------------KLVPFLEFVVSSASIFTILTISIERYRVVCYPLSVKE--KPRQFFRILAVIWILAIITSVPILPIIVFKNSRFKDGTPIQVCRIPVRENWHRIYFISNAVLIYLLPCVTLGMLYLRLCSVLVPRQNLDDVQSHTHNEKLRLRWQVINIIVTIVCVFFICHLPYRIVSIWMMLESKRKLLSMIIYSSRLLLYTNHALNPILYNFVSTKFRKALRFLFSKSPEHPILKSSNQV
tubalanusPolymorphus_18040                                       --------------------------KFVPFLECSVTNASILTIVAISMDRYYAICQPLKAQYTCTFRRTIRILVLIWILSLLIATPFIFIAVYKTSKFVDGTPIIVCRLYMKGILPRAYGCSVMALTYAFPLAVLIVVYSLITRALTSTSNQTDN--SISLPKARARKQVVAMLIAIVVLFFVCHLPYRILTLVLIF-DSSSLEKLLMTSVRILFYLHSIVNPIVYNMMSTNIRQAFYAVLTSTTNHTTVSLSDST
lineusLongissimus_26996                                          NPTNYFLTNLSIADLLVILCMPPALMKANAFIENGLTSASVLTILAISLERFYAICRPLRAQYMGTFKRTLKFMTVIWVVAFSSAVPFMWIALYKDSEWLDGTPIKVCRQYMLHPWKRTYAVGVTALFYILPLMILLTVYLFISKHLVAKGDFPGD-NFVSPQTLRARRQVAMMLMTVCALFFICHLPLRCLSLILIFR-SKVLADLVIYMARVMFYLNSAVNPIVYNIMSTNFRNAFRNVLF-ETATTVFTKPNGY
lineusLongissimus_29950                                          NTTNYFLTNLAIADLLVLVCMPTALMKALPSIENCVANASVLTLLAISKERYDAVCRPFMTYQAGAQLRTIYLLCGIWLIALLAALPFSFIARLIEERYYDGSIVPRCSMAINNDLKKSYAVGVFAAFYAIPFIILFVVYAVICKSILFRA-----YRTCTQDRTRSSRAVAFMLLTLVALFFTSHMPYRVISTMIIFR-ADYVYRLVIYMSRIMFYLNSCMNPIIYNFMSNGFHEAFKSSICHVTMLEMESNANEA
lingulaAnatina_g11934_t1                                         SSTHLFLVNLSLADLLVLVCMPTALIKLVPFLENCTALTSTLTILTVSFDRYYGICQPLRARTVKMLRRVCILVTIIWIVAIAICIPFTLIPVYRNSKFKDGTPIKVCRNTIKDSWKTGYIIFVFCFFFVVPFFILVVIYSIITRQLSRESFQLRGHEQAARVRLRTRKQVITMLIVIVFLFFLFHLPIRVVSLWVVYASKEEMEALLLAFARIMFYLHCATNPIVYNVVSTKFRMATAKVFCSYSRQFSRSLSNRS
bathymodiolusPlatifrons_3470_6_12                                SRMNYFLVNLSIADLFILLCIPSAAVKIVPFLESVVTLSSVLTILAITLDRYKGICYPLKYNE-DKNKRIVSQFIFIWSVSILASIPLFFVAIFRDSRFRDGTPIKVCRMPITHTWQLLYFISIFTVFFCVMFFLMLYFTLKILRTLAHRKFFINQADRYAKKILHERRQMIRLMVVVVIMFFVCLVPQRAISLWLIFANKTDIMSLLKTFPRVLVYMNSAINPIIYNFTSTRFKNAFKKLLSNSDVTELTGVLEWK
modiolusPhilippinarum_60569_0_1                                  ---------------------------------------------MITWDRYKGICNPLKYNE--DRGKVMTAFITIWSIALSVSIPMLFFPVFRESNFRDGTPIKVCRMPIIDTWKLVYLVIIFAVFFCVMFFLMVYFYAKICRVLSERKKFISQADRYAKKMLQERRQMIRLMLVVVIMFFVCLLPQRAVGLWFIFADKSQLLSLLKTFTRVLVYMNSAVNPVIYNFTSTKFREAFKHLLCRTDAVELTTMTEWK
pinctadaFucata_52250_t1                                          SRMTYLFLNLSVADLLILVCLPSAAVSFIPFLESTVALTSVLTILAVSYDRYRGICHPMVAENYWQSVKVAYIIIMTWLIAGTAGVPLLFMARFKSSKFVDGTDIEVCRIPVNETWKVVYIMAIFVVFFILTSFVLIFLIGKMCQSLLQNMSLLVDVNTEMKKKIYNRKRVVIMLILVATLFFVCLLPQRIVSIWIIFADRRDLIQLLLTFTRVAMFLNSSINPIIYNTLSAKFKIALRCLLCANHNHITRQLTETA
pinctadaFucata_66218_t1                                          TRMGLLFMNLSVTDILILLCMPSAAVKLVPFLENAVTLASVLTILAITIDRYYGICSPTLDNE-WKRFKVAQKIIGIWTLACLSSAPMFFIVEFKDAEYYDGSNVK-----------------------------------------------------------------------------------RIVGIWFVFAEQEDILRLLLTAIRMLMYLNSALNPVIYNSMSTKVRRVMTSFLNDSSNSVWTSCLLTL
pinctadaFucata_22395_t1                                          TKMSLLFMNLSITDLLVLMSMPLFAMRFSYFLESAVILASALTILVIGVDRYFAICKSTTDNARKRLS-VARKIIGIWTLASLSSVPCAFIVNLQGGIYNEGTTSETCYLILDRKWKFAYFISMSVVFFFLIFLVLLFLIQRMSSFLLPESNLFEG--QIQAKRIRERRRVVFMLFLVVICFFACVLPVRLLMISFVLDEGKTITRLLNISLRMLMYLNSALNPVIYN-LSTSIRKVTVSLLR--------------
crassostreaGigas_CGI_10002831                                    SRMSFLFANLSLADLLVLICMPSAAIKCVPFVENLVSLASVLTILVITYDRYRGVCHPLSLRSFWTKLRVPTIIFIVWLLAGLASLPVIFIAIYRDSNFFDGTPIKVCRMPINSTWKIAYILGIFVVFFIVILAILSVLIFRMCKKLLWHAQFLEDAEQDSEKTVTGRRRIVFMLIIVIVTFFLCLLPQRIVGIWIIFADHGALYALLITFPRVLMYISSATNPIIYNIMSTKFKSALKDTVCLDTVPRLRARTSSF
crassostreaGigas_CGI_10016888                                    SRMNFFFVNLSVTDMLILLCMPSAVVKMVHYTENVVTLASVMTILSITTDRYRGICYPMMSKGHWTNVRVSVAVSVIWTLAVLSSLPTFFFPLFKDSTWLDGTSVKVCRIPIDRQWKVGYLLSVFTFFFVIPFFLLSGLIICMGRGLLWHRDLQEGADKEARYTLQKRRRVVFMLTLVVVAFFLCLLPQRIVGLWIIYTGRSNLESLLVTFTRVMVYINSALNPVIYNCMSTKFRGAVKDLFHRTQIITLTAIPSTA
crassostreaGigas_CGI_10016890                                    SRMNFFFVNLSVTDMLILLCMPSAMVKMVHYTENVVTLASVMTILSITTDRYRGICYPMMSKGHWTNVRVSVAVSVIWTLAVLSSLPTFFFPVFKDSTWLDGTPVKVCRIPIDRQWKVGYLLSVFTFFFVIPFFVLSGLIICMGRELLWHRDLQEGADKEARYTLQKRRRVVFMLTLVVVAFFLCLLPQRIVGLWIIYTARSNLESLLVTFTRVMVYINSALNPVIYNCMSTKFRGAVKDLFHITRALTLTTVPSSS
Danio_rerio_GENSCAN_dr_00000020826_Deu                           TATNCYLVSLAVADLTVLMAGLPNISVCITYLQYLGINVSSCSITAFTIERYIAICHSIKAKLICTVSRAKKIIACVWIFTAIYCIMWFFLVDTEETVYSNGVVV-RCGYRVSRSLYMPIYFMDFTLFYVVPLLVALVLYGLIARILFRDPPSSNIVNCKPNRAASSRKQ---MLAVVVVVFALLWLPYRTLVVVNSLLDPPYLDTWFLLFSRMCIYTNSAVNPIIYNAMSQKFRAAFKRLCDTHTVTVYYGVIKEL
Danio_rerio_GENSCAN_dr_00000018202_Deu                           TPTNCYLVSLAVADLMVLTAGLPNITLSITYFQYLGINASSCSITAFTIERYIAICHPIKAQFMCTLSRAKKIIVLVWVLTSLYCVMWFYLLDTREKVYDNAVLV-TCGYKVSRELYLPIYFTDYAVFYVIPLLLATVLYGLIARILFLNPLPSDPRSSSNSTTVASRRQVTKMLAVVVILFALLWMPYRTLVVVNSFLKEAYLDTCFLLFCRLCIYMNSAINPIIYNAMSQKFRAAFHKLCHAYSVALTYSVIKET
Danio_rerio_GENSCAN_dr_00000032992_Deu                           TPTNGYLVSLAVADLMVLVAGLPSIALCITYFQYLGINASSCSITAFTIERYIAICHPIKAQFLCTLSRAKKIIIGVWVFTSLYCVMWFYLSDVQQVLYKDATII-TCAYKVSRNLYLPIYFFDFGIFFVLPLTLATVLYGLIARILFLNPLPSDTSSRCSSTTAASRRQVTKMLAVVVILFAVLWMPYRTLVVVNSFLQDAYLDTWFLLFCRTCVYLNSAINPLIYNAMSQKFRAAFRRLCRAYSVALTYSVAKET
Homo_sapiens_GENSCAN_hs_00000031002_Deu                          TPTNCYLVSLAVADLMVLVAGLPNITLCITYLQYLGINASSCSITAFTIERYIAICHPIKAQFLCTFSRAKKIIIFVWAFTSLYCMLWFFLLDLNISTYKDAIVI-SCGYKISRNYYSPIYLMDFGVFYVVPMILATVLYGFIARILFLNPIPSDPSNRCFNSTVSSRKQVTKMLAVVVILFALLWMPYRTLVVVNSFLSSPFQENWFLLFCRICIYLNSAINPVIYNLMSQKFRAAFRKLCNNYSVALNYSVIKES
Mus_musculus_GENSCAN_mm_00000021778_Deu                          TPTNCYLVSLAVADLMVLVAGLPNITLCITYLQYLGINASSCSITAFTIERYIAICHPIKAQFLCTFSRAKKIIIFVWAFTSIYCMLWFFLLDLNISTYKNAVVV-SCGYKISRNYYSPIYLMDFGVFYVVPMILATVLYGFIARILFLNPIPSDPTNRCFNSTVSSRKQVTKMLAVVVILFALLWMPYRTLVVVNSFLSSPFQENWFLLFCRICIYLNSAINPVIYNLMSQKFRAAFRKLCNNYSVALNYSVIKES
Danio_rerio_GENSCAN_dr_00000010170_Deu                           TPTNCYLVSLAVADLMVLVAGLPNISLGITYFQYLGINASSCSITAFTVERYIAICHPMRAQTVCTVSRAKRIIAVVWVFTCVYCMLWLFLVDIQVN---PDGRV-QCGYRVSRDLYLPIYLIDFTIFYVIPLLLAIALYGLIARILYLNPLPHPPRQGRPKSALSSRKQVTKMLAVVVVLFALLWMPYRTLVLINSFVSTPYLDSWFILFCRTCIYANSAINPVVYNLMSQKFRSAFRGLYRLSMLQSGYSLGRDP
Mus_musculus_GENSCAN_mm_00000056318_Deu                          TPTNCYLVSLALADLIVLLAGLPNVSLGITYFQYLGINVSSCSILAFTVERYIAICHPMRAQTVCTVARARRIIAGIWGVTSLYCLLWFFLVDLNVR---DNQRL-ECGYKVSRGLYLPIYLLDFAVFFIAPLLGTLVLYGFIGRILFQSPLSQEANCSRSKSSMSSRKQATRMLAVIVLLFAVLWTPYRTLVLLNSFLARPFLDPWVLLFCRTCVYTNSAINPVIYSLMSQKFRAAFLKLCWACAPTSNYSAAQET
