# Supplementary material for: Ancient origins of arthropod moulting pathway components
Source: eLife. 2019 Jul 3;8:e46113. doi: 10.7554/eLife.46113 (PMC6660194; doi:10.7554/eLife.46113)
Supplement: Figure 2—source data 3. — Compressed. zip file containing the 3D-cluster map of the EH ligands in. rtf format, the EH receptor proteins in fasta format, the multiple sequence alignment of the receptor (trimmed and untrimmed), and the tree files genereted by RAxML, PhyML and mrbayes programs. The 3D cluster peptide map can be visualised and manipulated using the program clans (see ftp://ftp.tuebingen.mpg.de/pub/protevo/CLANS/). The multiple sequence alignment files can be viewed with aliview (Larsson, 2014a). The phylogenetic tree files can be viewed using Figtree (http://tree.bio.ed.ac.uk/software/figtree/) or TreeGraph2 (Stöver and Müller, 2010a). [file elife-46113-fig2-data3.zip › eclosion-hormone-receptor.fasta.aln]

>Branchiostoma_floridae.Brafl1_126532-EH
ME----------------------------------------------------RNVAVL
IFVTVC------------------------------------------------------
------------------------------------------------------------
------------------------------------------------------------
------------------------------------------------------------
------------------------------------------------------------
------------------------------------------------------------
---------------------------------------------------------MCF
VRNE---------------------------------------------GV---------
---KLGLLV---------------------------------------------------
--------------------------------------------TTDNAG----------
-------------YEDG------SIRALTEQWR--DGVVAFFGP----GETCTTEAR-IA
ASW--------NVPM-ISY--MC---------------------------SEYPV-SDKS
----QYPTFARTLPPD----------TQVSNSILALL------------ENFGWNNVTLV
VSETET------WRSVA------ASLWEV-----LPAYNITIAFQMDFA-------HPYL
PGLSK---------GDDGRDPLLTIVHQTYIDTR------IYIVLGKY-FEALEFAHFMY
EMDLLS------------GGEYMVITVELDQE----------YNRDYPQSLMQ-------
------------------GP-F-------------------------E-AD---LR-EGI
IEA----------------------------FRSVLVLVPSPPSN---------------
PDYGLFERE--------------------VDQKSKEPPFNFSSK--------------LT
R----------RIPR-TAAYLYDSVM-IYAHALHRTIQKGGS----------------TT
DGQAIIKN-AISR-QYQSVLGNLMYVDHNGDAEINITVLSVKQYTD--------------
PVTSEH------------------------TY-GLLPVAIFRE-------------EDGR
---------P------------VFQVTA-ADGIDWV-GGD--PPLVEPPCGFRGQR--CV
SP-PDF------AAEISSG---VIGGVCL--ILFIIGLIVY----RNYKYESELAR----
-------MLWKIDYKDIVRRG-M--------------RSRMN------------------
---------------------------------NSS------------------------
------------------------------------------------------------
------RCLNVSQLTM--------------------------------------------
-NS------------DTAQ------------------------------------VFAHV
GYYK---------GATVAIKWVH------KNHVD--LTRSVRKELKLMKDLRHDNIATFI
GACVD--SPNI--CIITEYCTKGSLTDILENTDVKLDTMFTASIVTDILKGMTYLH-SSE
-LKYHGNLKSSNCVVDSRWVVKVTDFGLQEFKAGSKD-------------EAGEHAYYR-
--------------------NLLWKAPELLRGPS---VQ----------------AGGTP
KGDVYAFGIILYEIEGREGPYG--------TCA-EDPK----------------------
------------------------------------------------------------
------------------------------------------------------------
----------------------------------------------EIVEKVRAGTD---
--LFRPDTQHL--------DCEKFVIDVMHTCWAELPESRPEFKTIRNLLKPMKR-GM-K
SNIFDNMMNIMEKYANNLEELVEERTHQLVEEKKKTDALLY--------------SMLPK
TVADQLKRGKRVDPESFDMVTIFFSDIVGFTSLSAESTPLQ-------------------
----VVDLLNDLYTCFDDIISNFDVYKVETIGDAYMVVSGLP-LKNGDRHAGEIASMALA
LLKAVS-SFKIRHRGDHKMHLRIGIHSGPCCAGVVGLKMPRYCL-----FGDTVNTTSRM
ESNGQALKIHCSQECKNVLDRL-GGYHLVKRGVIPMKLYYGWIPELDTRQTDQRQGTADV
PPMTTLPGDEFAVVSEAVNPPISRPPIQPCLDYTHPSSFLLRGKGELVTYWLLGEDKSGR
HNLPP----------PPPSPCPRSPY-------------------HPTS-----------
NNLKAISRKLSPLMVNNFTQCLED---SGVSRTCPRSLS-----GSYAEAGSVRAAWPRE
GRAGSSKMATVSQ--------KLLFYESPLHRRMLSKRPGTALQGSCSRRLEARLGVCVR
YSCQGGCVYVNSDPFRVKMASCRLS------GAVLVSVLVFGVQLCSLVQQTSGGFDLNM
FAAQQSPP--------------------DPCY--------DENGKPRRCIPDFVNAAFGK
EVKASSTCGQPASRYCTLT-GNSADAGEERARVCHICDSAAPKRQHPPSYLTDLHNPNNV
TCWQSEPYIQYPTNVTLMLSLGKKFELTYVTLQFCSLRPESMIIYKSMDYGKSWVPYQFY
STQCKKTYQKPNRALIT-------------------------RANEQEAICTDAHSDIEP
LTGGRVA--FSTLEGRPSAFNFDNSPVLQD---WVTATDIKVVFN-RLNTLGDEAEEASR
DSYYYAVSDFAVGGRCKCNGHASKCVHDREGRLACDCKHNTA--GDECDHCKPFHYDRPW
QRATARDANECIACNCNLHARR---CRFNMELYKLSGRKGGGVCLNCRHNTAGRHCHYCK
EGFYRDESKPITHRKACKACDCHLVGASGKTCNQTTGQC-PCKDGVTGLTCNRCAKGFQQ
SRSPVAPCIKIPRGPTSVPSPSYPKPDERCPECMGAKKVNRKNYCKSGYVIQCSILSREI
LGEWTKFTINVGTIFKREQSLKLRRGDQYMYVRQSDLQCKCPKLRLGRKYLLMGSVDSNN
NREGLTLDYRSTSIPWRNRWGKR----------LRRLPARQKDGXCXIHLHAMWKRFYFS
LGHNKNLTKDWI------------------GPVCMAHI----GQNFTHRGLRQN------
---------SRTGFTDSA----------------------------------EVYDNPRP
LSIVLSATERRELFFPFYVLVFFFVGTYQSS
>Branchiostoma_belcheri.034600F.t1-EH
MG----------------------------------------------------TDVVFL
IFVMFC------------------------------------------------------
------------------------------------------------------------
------------------------------------------------------------
------------------------------------------------------------
------------------------------------------------------------
------------------------------------------------------------
---------------------------------------------------------ECV
VLNE---------------------------------------------GV---------
---KLGLLVTTDNV--------------VSFSNPGLVIS------------------GAM
TLAVDAVN--------------------RNPSLLPDMKLEFV--WNNTEG----------
-------------YEDG------SIRALTDQWR--DGVVAFFGP----GETCTTEAR-IA
ASW--------NVPM-ISY--MC---------------------------SEYPV-SDKS
----LYPTFARTLPPD----------TQVSNSILALL------------ENFGWTNVTLV
VSETET------WRSVA------ANLWEV-----LPSYNITIAFQMDFA-------HPYL
PGLSK---------GQDGRDPLHRIVDQTYIDTR------IYIVLGKY-FEALEFAHYMY
EMGLLA------------GGQYMVITVELDQE----------YSRDFPQSLMQ-------
------------------GP-F-------------------------E-AD---LR-PGI
IES----------------------------YRSVLVLVPSPPSN---------------
PDYALFERE--------------------VDQKSKEPPFNFSSK--------------LT
R----------RIPR-TAAYLYDSVM-IYAHALHRTIQKGGS----------------VT
DGQAIIRN-AISR-QYESVLGNMMYIDHNGDAEINITVLALKPYTD--------------
PDTSDR------------------------TH-GLLPVAIFRE-------------EDGR
---------P------------VFQITA-PDGIEWV-GGT--PPLVEPPCGFRGQR--CL
TK-PDF------AAEISGS---VIGGLCL--VLFIIGLVVY----RNYKYESELAR----
-------MLWKIDYRDIVRRG-M--------------RSKLN------------------
---------------------------------TSS------------------------
------------------------------------------------------------
------RCLNVSQLTM--------------------------------------------
-NS------------DTAQ------------------------------------VFAHV
GYYK---------GATVAIKWVH------KNHVD--LTRSVRKELKLMKDLRHDNIATFI
GACVD--SPNI--CIITEYCTKGSLTDILENTDVKLDTMFTASIVTDILKGMIYLH-SSE
-LKSHGNLKSSNCVVDSRWVVKVTDFGLQEFKAGSKD-------------EAGEHAYYR-
--------------------NLLWKAPELLRDPS---AQ----------------ARGTP
KGDVYAFGIILYEIEGREGPYG--------TCA-EDPK----------------------
------------------------------------------------------------
------------------------------------------------------------
----------------------------------------------EIVEKVRGGTD---
--LFRPDTQHL--------DCEKFVIDVMHVCWAELPESRPEFKAVRNLLKPMKR-GM-K
SNIFDNMMNIMEKYANNLEELVEERTHQLVEEKKKTDALLY--------------SMLPK
TVADQLKRGKRVDPESFDMVTIFFSDIVGFTSLSAESTPLQ-------------------
----VVDLLNDLYTCFDDIISNFDVYKVETIGDAYMVVSGLP-IQNGDRHGGEIASMALA
LLKAVS-SFKIRHRGDHKMHLRIGIHSGPCCAGVVGLKMPRYCL-----FGDTVNTASRM
ESHGQALKIHCSQECKNVLDRL-GGYHLVKRGVITMK-----------------------
------------------------------------------GKGEKVTYWLLGEDRSGR
HNLPP----------VPPSPCPLSPY-------------------HPTS-----------
NNLRAISRKLSPLMVNNFTP---------VATEEPRSFP--------AEAKQKRTRQ---
------------------------------------------------------------
------------------------------------------------------------
------------------------------------------------------------
------------------------------------------------------------
------------------------------------------------------------
------------------------------------------------------------
------------------------------------------------------------
------------------------------------------------------------
------------------------------------------------------------
------------------------------------------------------------
------------------------------------------------------------
------------------------------------------------------------
------------------------------------------------------------
------------------------------------------------------------
------------------------------------------------------------
-------------------------------
>capitellaTeleta.CapteP121651-EH
MD----------------------------------------------------PILHIL
TAYLVAAVI---------------------------------------------------
------------------------------------------------------------
------------------------------------------------------------
------------------------------------------------------------
------------------------------------------------------------
------------------------------------------------------------
--------------------------------------------------------TAQE
DNPT---------------------------------------------IL---------
---RLGYLTGSKTP-----------PNKPFYIKPGQSIS------------------GAL
TLAVEQVN--------------------NDSEVLPNHRLEME--IAETYG----------
-------------QEEE------SIRLTVLLLK--SNISAYIGP----QETCLHEAR-LA
AVF--------NTPM-ISY--FC---------------------------TNHEL-SNKE
----LFPTFARTKPHD----------SQISKALVSLL------------QHFEWKKVVFI
YNDKQQ--------KLA------ETIQTV-----LGYNDIQVTATRSFD-------GPYF
PDTTI------------NQSPFIKMVQDTYQMTRGKLAILMYVMLADY-YEFEGLLISLK
VRGLMD------------SGDYIVVGVDPKQ-----------YDPSDPAKYIE-------
------------------GI-I-------------------------R-KK---AS-LEV
SAA----------------------------FQGFISVVPAAPVY---------------
PWFENFTQI--------------------VNYYLERPPFYFHNPFNKK------GSG-VM
K----------NLRP-EAAYLYDAVW-IYARAADAVIRAGGD----------------PS
DGRLIFQH-MKGS-TYKSAMGYMNHIDENGDSQGNFTLLARKR-----------------
--GEDD------------------------QW-GLHPVGIFLI-------------NQND
------TTIP------------VNLSFL-AETINWV-GGT--QPVDEPPCGFMGER--CI
PG-PQY------TSQIVSG---TIGGVLI--VAIIAGVIAY----RNWKYEQELAS----
-------LLWKIEMKEVTLKM-H--------------TSNYC----PGIGLA--------
---------------------------------RVP------------------------
------------------------------------------------------------
------GCMRASMMSL--------------------------------------------
-SSQ------VDI--DLRQ------------------------------------VFTQV
GSYK---------GAIVAVKPVH------KKCVD--LTREVRKELKMIRDIRHDNLNPFI
GASTD--PGHI--FIITEYCSKGSLLDILANDDYKLDNMFIASMVFDIVRGMIYLH-DSE
-IRCHGRLKASNCVVDSRWVVKITDYGLREFMAGAED------------HNVTEFAKYQ-
--------------------NLLSTAPELLREEG---VAQ--------------CGRGTQ
KGDVYSFAIVLYEIHGRAGPYG--------DTH-LTPK----------------------
------------------------------------------------------------
------------------------------------------------------------
----------------------------------------------EIIQRVMNKYQ---
EVPYRPKLSAL------G-SVPKFVTDCIKDCWSEDPALRPDFKTVRRRLKNMQK-GM-K
PNIFDNMMAIMEKYANNLEEIVEERTDQLREEKKKTEELLH--------------QMLPC
SVAEQLKMGKRVEAEAFDCVTIYFSDICGFTALSFESTPMQ-------------------
----VVDLLNDLYTAFDSIIGNYDVYKVETIGDAYMVVSGLP-NRNGDQHAGEIASMSLH
LLVAIQ-KFKVRHRPDYLLKLRIGIHSGPCVAGVVGLKMPRYCL-----FGDTVNTASRM
ESNGLPLKIHCSLECKTLLEKL-GGFQLEDRGLISMK-----------------------
------------------------------------------GKGELQTFWVSGEDQKSR
MNRLA----------PPKNQAASSPM-------------------HSPI-----------
ETRKARDKRNHMALHKIASL-----------------------------PLFSSSDTEDS
EFT---------------------------------------------------------
------------------------------------------------------------
--------------------------------------------------PNG-------
--------------------KPMTVAGESKGKHP------------------RIDPTRRS
AS----------------------------------------------------------
-VKINLSEATVPHAKFS---------------------------------VFSECSNTDT
LWETQE------------------------------------------------------
------------------------------------------------------------
------------------------------------------------------------
----------------------------------------------------NDVTDGSP
AAQEDSPLLDVAPGS---------------------------------------------
------------------------------------------------------------
------------------------------------------------------------
------------------------------------------------------------
------------------------------------------------------FEPSRP
LGKRRLSGETCV-------------------
>laevipilinaHyalina.40271-EH
MKLINIF-----V----------------------------------IINQVKWKYLFVI
CLYIGMILT---------------------------------------------------
------------------------------------------------------------
------------------------------------------------------------
------------------------------------------------------------
------------------------------------------------------------
------------------------------------------------------------
--------------------------------------------------------NTAL
GAKE---------------------------------------------II---------
---QLGYITGSEKF-----------NEASMYPCPGKMIS------------------GAI
TMALDEIN--------------------NDPNILPDHRIEFV--MAETYG----------
-------------REEE------SIRQTCLLS---ERIAAFLGP----QETCIHEAR-LA
AAF--------NKPM-VSY--FC---------------------------SEYEV-SDKT
----LYPTFARTKTTD----------SQISKSVVSIL------------KTFHWQKVTFI
HSDEAQ------FKHTA------ETISTL-----FKENNITVSFRKQYH-------GPYF
HEHS--------------ENPFARIVAGTYIDTR------IYVMLGSP-FDFVGLLDHLQ
HRGLLD------------TNEYFVVGVHLGH-----------YDPKDTQEFMK-------
------------------GI---------------------------S-LN---VE-STI
IPA----------------------------FRYYMGVVLSPPVY---------------
PPYERFMER--------------------VNDYLVAPPFNYSISFR--------HLG-II
M----------ITLP-EAAYLYDAVW-LYARAAHQALLENQS----------------YT
DGHVIFNN-IKGK-TYKSAMGYINRINSVGDAEGNFSLLALKTDA---------------
--QDWL------------------------QS-GIHPVGVFHK-------------DDNG
------SALP---------------VYK-GEPIAWP-NGH--PLLDEPKCGYRGQR--CL
PV-KTY------IKEIIGG---VIGGIVL--VIVMVGVVVY----RNWKYEQDLAS----
-------LLWKIDYRDIKFCD-QK-------------YSASV----PGVPVA--------
---------------------------------RLN------------------------
------------------------------------------------------------
------TVLRSSQLSL--------------------------------------------
-GSQ------IDL--ESRQ------------------------------------MFARV
GTYK---------GNIVAVKKVE------KKSVE--LTRTVRKELKLMRDIRHDNLNPFL
GASVD--HPNI--FIVSEYCTKGSLQDILENDDMKLDSMFIASLVFDIIRGMLFVH-DSE
-IKSHGRLKSSNCIVDSRWVLKITDFGLHEFVAGAEE-------------ELGEYAHYR-
--------------------NMLWKAPELLRDHN---AH----------------PRGTQ
EGDVYSFAVIMYEIQGRDDPYG--------NLD-MSPK----------------------
------------------------------------------------------------
------------------------------------------------------------
----------------------------------------------EIIQRVHHICD---
-TPFRPRLGNL------G-STPKFITDCIQECWDEEPNRRPDFKTIKTKLKPMQE-GM-K
PNIFDNMMSMMEKYASNLESLVDERTELLIEEKKKTEELLH--------------QMLPR
SVTEQLKRGKQVEAEAFDCVTIYFSDICGFTSMSSESTPMQ-------------------
----VVNLLNDLYILFDSIIGHYDVYKVETIGDAYMVVSGLP-KMNGINHAGEITSMSLC
LLDGIK-KFKIRHRPDDTIKLRIGIHSGPCVSGVVGLKMPRYCL-----FGDTVNTASRM
ESCGMPLKIHCSPSCKQLLDHL-GGYQLEERGPVNMK-----------------------
------------------------------------------GKGEICTFWVVGEDTEHR
KRRIS----------EIPGNNCLLSP------------------SDAVS-----------
QNKYSRA--------------------------------------------------PFG
SSIC---------------------FETPHRR----------------------------
------------------------------------------------------------
------------------------------------------------------------
------------------------------------------------------------
------------------------------------------------------------
------------------------------------------------------------
------------------------------------------------------------
------------------------------------------------------------
------------------------------------------------------------
------------------------------------------------------------
---------------------------------------------------------D--
------------------------------------------------------------
------------------------------------------------------------
------------------------------------------------------------
------------------------------------------------------------
-------------------------------
>lottiaGigantea.Lotgi191228-EH
------------------------------------------------------------
------------------------------------------------------------
------------------------------------------------------------
------------------------------------------------------------
------------------------------------------------------------
------------------------------------------------------------
------------------------------------------------------------
------------------------------------------------------------
---E---------------------------------------------LI---------
---RIGYITGSEQWL---------EDTTELYDRPGQKIS------------------GAL
TYAIAEIN--------------------SDETILPNHYLDFI--IAETFG----------
-------------KESE------SIRQTVLLLD--KNISVYIGP----QETCIHEGR-IA
ASF--------NIPM-ISY--YC---------------------------SEKEV-SEKE
----VYPTFARTKPTV----------SQIAKSVVSIL------------RLFNWKKVTFI
HSNREA------KIHTA------DSICEVG-FFSINTHGITITFRKIYT-------KHYF
HGHS--------------ENPFIKIVSETRLDTR------IYVMLGAY-YEFIGLMDHLQ
DTGLLD------------SGEYIVVGVDEDA-----------YDINNVQNYLQ-------
------------------GI-F-------------------------S-DN---VT-KRV
AAA----------------------------FRHFIGVVHSPPVA---------------
EDYLNFSKI--------------------VNKFLESPPFNYTNPFR--------HLD-IM
K----------KIKP-EAAYLYDAVW-LYARAADKILNKQQD----------------IK
DGRLIIDN-IKGM-TYKSAMGYISRINTVGDAEGNFSLVARRQ-----------------
--LGNG------------------------EW-GLLPIGVFRL-------------SENL
------TELP------------SFHYYE-GESIRWI-AGS--PPVDEPSCGFRHER--CI
PK-KTY------TREAVGG---TVGGILL--ISIVICYLIY----RNWRYEQELAS----
-------LLWKIDYKDLSLGD-H--------------YSQTF----HGGRIK--------
---------------------------------PNG------------------------
------------------------------------------------------------
------LCKSGSQISL--------------------------------------------
-ISQ------VDV--DLRQ------------------------------------LFTHV
GTYR---------GTIVAIRIVN------KKHVE--LTRNVRKELKIMRELRHDNIIPFI
GACID--APNIGLLVITQYCGKGSLQDILENEDLQLDSMFIASLVFDIIRGMLYLH-NSE
-IKSHGKLKSSNCVVDSRWVCKIADFGLHEFLSGQEE-------------DLGEYAKYR-
--------------------NLLWRAPELLRDKN---MP----------------ARGTQ
EGDVYSFGIIMFEIQGRMGPFG--------NID-LSPK----------------------
------------------------------------------------------------
------------------------------------------------------------
----------------------------------------------DIVQRVKNTRE---
DLPFRPRLSEL------S-STPKFITDVIKECWDEDQTKRPDFTEIKSKLKPMQK-GM-K
ANIFDNMLAIMEKYADSLEALVEDRTDQLIQEKKKTEELLH--------------QMLPS
SVADQLMTGKQVEAEAFESVTIYFSDICGFTAMSSESTPMQ-------------------
----VVGLLNDLYTLFDSIIEYYDVYKVETIGDAYMVVSGLP-KPNGIIHAGEIASMSLH
LLEAIG-KFKIRHRPDDKLKLRIGVHTGSCVAGVVGLKMPRYCL-----FGDTVNTASRM
ESHGEALKIHCSQQVKELLDQL-SGYELEERGVVCMK-----------------------
------------------------------------------GKGDQTTYWIVGEDTERR
QRR---------------------------------------------------------
------------------------------------------------------------
------------------------------------------------------------
------------------------------------------------------------
------------------------------------------------------------
------------------------------------------------------------
------------------------------------------------------------
------------------------------------------------------------
------------------------------------------------------------
------------------------------------------------------------
------------------------------------------------------------
------------------------------------------------------------
------------------------------------------------------------
------------------------------------------------------------
------------------------------------------------------------
------------------------------------------------------------
------------------------------------------------------------
-------------------------------
>patinopectenYessoensis.PY_T05201-EH
MA----------I--------------------------------------VTWNSVVVI
IMCVFQN-----------------------------------------------------
------------------------------------------------------------
------------------------------------------------------------
------------------------------------------------------------
------------------------------------------------------------
------------------------------------------------------------
--------------------------------------------------------VPGL
LSKE---------------------------------------------VI---------
---KLGYITGSERY-----------NINQFYHRPGQSIS------------------GAI
TLAVKEVN--------------------EDPHILPNHTLEFV--IAETYG----------
-------------MELI------SIKQTVELLS--KDIWAYIGP----QETCIHEGR-VA
AAF--------NLPM-ISY--YC---------------------------SESEV-SAKT
----LYPTFCSTRPTA----------SHVSRSVVSIL------------RHLNWRKVTFV
HSSEPE------FVHTA------KTISNL-----LPQHDIEVTFMKEYK-------GPYF
HLHT--------------ENPFVRIVSETFVDTR------IYVMLGQF-YDFIGLMDHLY
DRGLLE------------TGDYYVVGVILGQ-----------YDQNDPQRIIK-------
------------------GI-F-------------------------S-SN---VS-LSS
VKA----------------------------FRYFMGVLQSPPVH---------------
QEYMEFSEK--------------------VNHYLELPPFNYVNPLK--------NF--TL
K----------IIPP-EAAFLYDAVW-LYARAVHEVLSARGD----------------PK
DGALVASK-LKFK-TYKSAMGYENRINSNGDAMGNFSLIARKSGL---------------
-VDNQT------------------------VW-HLSPIGVFQL-------------NENF
------SELP------------EFRLYD-AESFDWP-YGK--VPVDEPACGFRREK--CI
RP-KSY------TTEILFG---VAGGILL--IVVIISVLIY----RNWRYEQDLAS----
-------LLWKIDYKDISMRN-Q--------------FGGTMN---HLLSTN--------
---------------------------------RRT------------------------
------------------------------------------------------------
------MGRATSQISL--------------------------------------------
-GSQ------NEI--DYRQ------------------------------------LFTKV
GTYR---------GTIAAIRIVN------KKNVE--LTRNVRKELKLMRELRHDNINPFI
GACID--SPHI--LIVSAYCPRGSLQDILENDDLQLDSMFIASLVFDIVRGMIYLH-GSE
-IRYHGKLRSSNCVVDSRWVVKITDFGLNEFMAGAEE-------------NFEEYAYYR-
--------------------NLLWLAPEILRRNKF--RR----------------ISGTQ
AGDVYSFAVILYEIHSRRGPYG--------NTT-LSPK----------------------
------------------------------------------------------------
------------------------------------------------------------
----------------------------------------------EIIKRVASTTI---
DPPFRPRLAEL------D-TTPKFVTDVIKECWDEDTIKRPDFKAIRTKLKPLQK-GM-K
PNIFDNMIAIMEKYASNLEAVVEERTDQLIEEKKKTEELLQ--------------QMLPR
YVAEQLKRGKEVEAESFDSVTIYFSDICGFTAMSSESTPMQ-------------------
----VVNLLNDLYTLFDSIVENYDVYKVETIGDAYMVVSGLP-TRNGINHAGEIASMSLQ
LLDSIK-KFKIRHRQDATIRLRVGIHSGSCVAGVVGLKMPRYCL-----FGDTVNTASRM
ESTGEALKIHCSNTTRMLLEDL-GGYHMTERGMVAMK-----------------------
------------------------------------------GKGDVLTYWLLGEDKRHR
VKRLS----------TSNSPV------------------------KSPS-----------
LSGNNNRVYDVQCVCSITDS-----------------------------AEPLGDGLVDA
QYV------------------RQNGDAVP-------------------------------
------------------------------------------------------------
------------------------------------------------------------
---------------------LYTNSGASKQNFL------------------KMWPQKQI
N-----------------------------------------------------------
-------KMSSPKSWKQ--------------------------------LHFSESENDDR
------------------------------------------------------------
------------------------------------------------------------
------------------------------------------------------------
----------------------------------------------------DQDCLNSR
VSVEMSPLISSAQGTSRSSGYPYEEV----------------------------------
------------------------------------------------------------
------------------------------------------------------------
------------------------------------------------------------
------------------------------------------------------------
-------------------------------
>crassostreaGigas.CGI_10007612-EH
MN----A-----V-----------------------------------------NRLTLL
LVTVVN-LI---------------------------------------------------
------------------------------------------------------------
------------------------------------------------------------
------------------------------------------------------------
------------------------------------------------------------
------------------------------------------------------------
--------------------------------------------------------ETGQ
SNKN---------------------------------------------VI---------
---RMGYITGSKLKV----------ADGFFSTRHGQRIS------------------GAI
TYARDQIN--------------------NDSSILPNHTLEFL--VAETYS----------
-------------QELH------SIKETVELID--RNISVYIGP----QETCVHEGR-IA
ASF--------NLPM-ISY--FC---------------------------AADDV-SDKV
----KYPTFARTKPTA----------SQISASVVCIL------------KKFNWKKVTFI
HTANEEN----GLPDTV------ATIESL-----MKREGIQITDKRSYR-------YPYF
HGET--------------ENPFTSLVAATRTNTR------IYVVLAQY-FEFIGLMDHLY
ELGLLD------------TGEYFVVGVCLAE-----------SDTITPDAYLK-------
------------------GT-VEL------------------ISSTNG-KD---HA-KER
LEA----------------------------FKYFIGVVESPPNY---------------
DEYEEFKSI--------------------VNEYLEKPPFSFQTPFKV-------NKT-IE
K----------RLRT-EAAYLYDAVW-LYARTAHKILEQGGD----------------IR
NGTLIIEN-LINV-TYKSAIGYTTKINQRGDSEGNFTLLALR------------------
--NENS------------------------VW-GLYPVGVFRQ-----------------
T----FDEMP------------DFEFYE-GRSIAWP-GGK--IPVDEPECGYNGEY--CI
EP-TDY------TVEIGLG---ITGGILL--VIIIIGTLCY----RNWKYEQELAS----
-------LLWKIDYKDLTIDY-A--------------DPCTMPY----------------
---------------------------------FNN------------------------
------------------------------------------------------------
------ITRASSNVSL--------------------------------------------
-TSH------SEM--DNRQ------------------------------------LYTSV
GTYK---------GNLVAIRKVN------KKNVE--LTRNIKKELKVMRELRHDNVNPFI
GSCID--APYI--LIVSAYCSKGSLQDILENDDIQLDLMFIASIVFDIIRGMVYLH-ESE
-IKSHGKLKSSNCVVDSRWVVKITDFGLTEFLAGTEE-------------DPSEHAKYR-
--------------------NMLWTAPELLELEK----K----------------GRGTQ
PGDVYSFAIILYEINGRKGPYG--------NCT-LDPK----------------------
------------------------------------------------------------
------------------------------------------------------------
----------------------------------------------EIIARVRDPKH---
-EMFRPRLAEL------D-TTPKFVTEVIKECWAQDPEKRPDFKTIRSKLKELQR-GM-K
PNILDNMISIMEKYANNLEAVVDERTEQLIEEKKKTEELLH--------------QMLPK
SVAEQLKMGKEVEAESFDSVTIYFSDICGFTALSSESTPIQ-------------------
----VVNLLNDLYTLFDSIIEHYDVYKVETIGDAYMVVSGLP-NPNGTMHAGEIASMSLH
LLEAIK-SFKIRHRENEMIKLRIGIHSGSCVAGVVGLKMPRYCL-----FGDTVNTASRM
ESNGERM-----------------------------------------------------
------------------------------------------------------------
------------------------------------------------------------
------------------------------------------------------------
------------------------------------------------------------
------------------------------------------------------------
------------------------------------------------------------
------------------------------------------------------------
------------------------------------------------------------
------------------------------------------------------------
------------------------------------------------------------
------------------------------------------------------------
------------------------------------------------------------
------------------------------------------------------------
------------------------------------------------------------
------------------------------------------------------------
------------------------------------------------------------
------------------------------------------------------------
------------------------------------------------------------
-------------------------------
>gymnomeniaPellucida.12177-EH
MK-----------------------------------------------------SLVIY
AIVFAYHVL---------------------------------------------------
------------------------------------------------------------
------------------------------------------------------------
------------------------------------------------------------
------------------------------------------------------------
------------------------------------------------------------
--------------------------------------------------------RSTG
KKPE---------------------------------------------IL---------
---TLGYITGSSRR-----------VNDHLYSTPGLFIS------------------GAI
TYAVHQIN--------------------NDTTVLPNHRLVFE--IAETHG----------
-------------QESE------SIQQTSRLASR-GDISAYIGP----QETCSIEGR-IA
AAF--------NLPM-ISY--YC---------------------------SEVTV-SDKQ
----RYPTFARTKPTS----------LQISTSIVSIL------------RTFGWRKITFV
HSNEKA------YHVAA------DDLHQI-----LLSYNITVTHRKTYK-------GPIF
VAAV--------------DDTMMEIVQSTRVDTR------IYILLGRE-HEYRAMMLTLH
AAGLLN------------DGTYFAVGVHRER-----------YKINDPEYYFE-------
------------------GP-L-------------------------H-DD---VS-DEL
YEA----------------------------FRSYIGVVPSAPVY---------------
PRYMMFKSI--------------------VNMFLTQPPFNVNHSFSGK----------LE
L----------SIND-EAAYLYDAVW-LYARAADKIIKVNGS----------------PR
DGRAIYDR-LRGQ-TYLSAWGYMSRINMQGDADGNFTLLARKRGQ---------------
-PKQSL------------------------PW-VLGSVGVFRL-------------SNDS
------GDIP------------TLGMYE-GEGIDWV-GGS--PPLDEPVCGYRGEK--CI
VP-KSY------VSEIVGG---TVGGLSV--IIIIIIIIVY----RNWKYEQELDS----
-------LLWKIELKEIMIHD-T--------------CNYQRYTCPLNTSLG--------
---------------------------------RTS------------------------
------------------------------------------------------------
------AMVRASQLSL--------------------------------------------
-GSQ------VEI--DLRQ------------------------------------TFTQV
GTYK---------NNIVAVKAMP------EKNID--LTRTVKKKLKAMRELRHDNINMFI
GACIE---PHL--LFISEYCSKGSLQDILENDEIKLDSVFIASLTFDIIRGMIYLH-ENE
-LKCHGDLKSSNCVVDSRWVVKITDYGLKEFKSDT---------------SIRDYAYYR-
--------------------NLLWTAPELLRSSS---------------------NRGTQ
SGDVYSFAIIMYEIHGRNGPYG--------DCD-LTPD----------------------
------------------------------------------------------------
------------------------------------------------------------
----------------------------------------------EIIERVGAHHH---
ELPFRPRLAAL------E-TTPKFVTDCIKELWQESPDLRPDFKTIRNKLKLMQK-GM-K
SNIMDNMMTIMEKYASNLEELVEERTEQLIDEKRKTEDLLN--------------QMLPK
SVAEQLKMGKDVEAETFESVTIYFSDICGFTALSSESTPIQ-------------------
----VVDLLNDLYTLFDSIIEHYDVYKVETIGDAYMVVSGLP-HPNGIYHAAHISAMSLH
LLDAIT-KFRMRHRPDDTLKLRIGVHSGPCVAGVVGLKMPRYCL-----FGDTVNTASRM
ESNGLPLMIHCSPSTKCLLDEI-GGFDLTDRGLVQMK-----------------------
------------------------------------------GKGEINTYWITGQDEQKQ
LEWNK----------PTPHQVIIKEP-------------------PNKD-----------
SNRNSREFGDSMKRRK-----------------------------------RANTVHKSD
SYA-----------------------EAPWKKLTKHSSLR--------------------
------------------------------------------------------------
------------------------------------------------------------
----------------------------------------------------QLGSKAGL
S-----------------------------------------------------------
-------------------------------------------------NGMNQLNNTFS
NLEFV-------------------------------------------------------
------------------------------------------------------------
------------------------------------------------------------
------------------------------------------------------------
--DNSSPLLSPRDKL---------------------------------------------
------------------------------------------------------------
------------------------------------------------------------
------------------------------------------------------------
------------------------------------------------------FDDYEP
LDVV-----TCV-------------------
>lingulaAnatina.g17533.t1-EH
ML-------------------------------------------------LVKNRVFVM
AFLVSLR-----------------------------------------------------
------------------------------------------------------------
------------------------------------------------------------
------------------------------------------------------------
------------------------------------------------------------
------------------------------------------------------------
---------------------------------------------------------LSE
GSSD---------------------------------------------SI---------
---RIGYITGSEKP-----------HPKSMYKRPGINIS------------------GAL
TLAVNEIN--------------------NDSNILPNHTLEFT--VKETYG----------
-------------KELN------SVRHACDLSTN-ESISAIIGP----QETCIFEAK-VA
AAY--------NVPM-VSY--FC---------------------------TQKEV-ADKA
----LYPTFVRTKPQD----------WVISSSVTSVL------------KYFNWKKVAFI
HRDQAA------FAHIA------KTIVQV-----LKKNDINITMIKEYH-------GPVM
R------------VDPGRSNPLKTVIYETYQDTR------IFVILGDP-FEYHIFMNLLQ
EQGILD------------SGEYFVVGVYIDD-----------FQINDSQKFLK-------
------------------DI-Y-------------------------N-DKNKPVD-EQT
RKA----------------------------FRSFLGVIQSPPVY---------------
PDYNNFTTL--------------------VNEYAEKPPFNFVNIFK--------NRG-VT
L----------IIPS-EAAYLYDAVG-LYARAAHQALLKGQD----------------IS
DGGVIFEY-IKGA-TYKSAMGYMNRINENGECEGNYSVLVMRQRPQAPT--------TIS
NASQEV------------------------QW-EMWPAGNFIM-------------NQNS
------SLIP--------------------------------------------------
------------------------------------------------------------
------------------------------------------------------------
----------------------------------MS------------------------
------------------------------------------------------------
------VSMRASNLSIGIY-----------------------------------------
-PGF-----DGDT--DIRQ------------------------------------VFTKI
GTYK---------GNIVAIKKVR------KKHID--LTRNTRKELKDIRDIRHDNMTMFI
GACVD--PPNI--CIITEYCPKGSLQDILENDDVKLDNMFIASLVNDIIKGMVYLH-DSE
-IRYHGNLKSSNCVVDSRWVLKITDFGLHEFKNGAKH-------------DLGEHAKYR-
--------------------NLLWRSPELLRTRN---------------------VWGTQ
KGDVYSFAIIMYEVHGRNGPFG--------NCT-LPPK----------------------
------------------------------------------------------------
------------------------------------------------------------
----------------------------------------------YIIHRVMQPTSD-G
SVPFRPKLSEL------D-TTPKYITETIQLCWSENPDERPDFKSIRQHLKPMQR-GM-K
SNIFDNMIAIMEKYATNLETIVEERTGQLVEEKKKTEELLH--------------QMLPK
SVAEQLKLGKQVEAEAFDMVTIYFSDICDFTALSSQSTPMQ-------------------
----VVNLLNDLYTLFDGIIGHYDVYKVETIGDAYMVVSGLP-KTNGINHAGEIASLSLA
LLDAIL-KFQIRHRPDHTLMLRIGIHSGPCVAGVVGQKMPRYCL-----FGDTVNTASRM
ESNGMPLRIHCSASTKELLDQL-GGYSIQERGQIDIK-----------------------
------------------------------------------GKGKMHTYWVVDEDKGRR
ESRIS----------SCSDESSRQKG-------------------KISS-----------
DSYESRDSIFTNSTDTTLLL-----------------------------PMHARGSSTPV
SMI-----------------------SKPNGKLKPKKVAMGG------------------
------------------------------------------------------------
------------------------------------------------TLPD--------
------------------------AATKRKVSLPPIKG---------VLAATHVSPLQKL
K-----------------------------------------------------------
-PNIKLKRPTLHHRSRS-DDIIGINDR----------------------NGINRSKDPDD
V-----------------------------------------------------------
------------------------------------------------------------
------------------------------------------------------------
----------------------------------------------------EYEEPNKA
ARLDAEPLLEVPDSPV--------------------------------------------
------------------------------------------------------------
------------------------------------------------------------
------------------------------------------------------------
---------------------------------------------------------HNP
LSKSMETIL----------------------
>lineusLongissimus.21666-EH
MEYTNIA-RHS-----------------------------------GRILRIIFNATCVL
CVFFQLL-----------------------------------------------------
------------------------------------------------------------
------------------------------------------------------------
------------------------------------------------------------
------------------------------------------------------------
------------------------------------------------------------
---------------------------------------------------------HLS
AGKE---------------------------------------------DI---------
---KIGYIMGADLKE---------GVSPESYYRPGKRTS------------------GAV
QLAIDEIN--------------------NSTEWLPDHRLTLV--VKDTYG----------
-------------NEEY------SIKHTISLKW--QNVSVIIGP----QDTCQYEGR-IA
AAY--------NLPM-ISY--YC---------------------------NDAAL-SDKV
----NFPTFARTKPQA----------GQIAKSVIAYL------------KNYDWNKVTLV
YYDKGDNG---PVTKAA------EAIQEL----VVNDPTLNITTVHRYT-------QAVF
FGLDAN-------QGTEPNEDFASIIKETYKTTR------IYVLVADV-YAFPAFPVALQ
HMGLLA------------KGEYFVVGVDVDH-----------YSPENVNHYLN-------
------------------GP-F-------------------------M-EKGFQNQ-PQF
LES----------------------------ARSLVIILPTPPKY---------------
PEFDDLSKR--------------------VNEYLKKPPFNMKNPFE--------ESG-IE
I----------IIPM-EAGYLYDAVW-LYAKAAHKLLEMGER----------------VD
DGRAIFKE-LRGK-EYISINGFGNRIDDNGDCEGNYTIIARRPPD---------------
LAKDRK------------------------SW-GMYPIGVFRR-------------VEGG
N--------------------LTVAYFE-NETMQWV-GKT--APLAEPKCGYFGKK--CN
EK-ESN------TEKIVAG---AIGGVVL--LAVIIGSIIY----RNWKYEQDLAK----
-------MLWRVDWKDVVTKE-KHHALCQNLNSLNDSNTGNKAN--AGNAMT--------
---------------------------------RMS------------------------
------------------------------------------------------------
------SHIRSSLMSL--------------------------------------------
-ESQ-----GGDL--ELRH------------------------------------SFCQV
GTYK---------GNLVAVKRVA------KKSVD--LTRNVQKELKLLKDIRHDNLTQFI
GACVM--YPNI--AYLTEYCPKGSLQDVLENDDVKLDNVFIASIVNDILKGLTVIH-ESE
-IHFHGRLKSSNCLIDSRWVLKLTDFGLSHFRSGEDK------------KEDGDYAHFR-
--------------------SLLWTAPELLRNPS---------------------CPGTQ
KGDIYSVAVILYEIHSRNGPYG--------DTE-MTPQ----------------------
------------------------------------------------------------
------------------------------------------------------------
----------------------------------------------EIIKKVKHPES--I
LHPFRPRLGNL------D-STAKFITDCISECWCEIPQNRPDMRGIRNILKPLQK-GL-K
SNIMDNMIAIMERYANNLEGVIEERTEQLLEEKKRTEELLH--------------QMLPK
SVAEQLKQGKQVEAEVFESVTIYFSDICGFTALSSESTPMQ-------------------
----VVDLLNDLYTTFDFIIGNFDVYKVETIGDAYMVVSGLP-TRNGINHAGEIASMSLA
LLSAIK-KFKIRHRPDECLKLRIGIHSGSCVAGVVGLKMPRFCL-----FGDCVNTSSRM
ESNGLPLKIHCSPQCKQLLDEL-KGFEVEERGLVKMK-----------------------
------------------------------------------GKGEIRTYWVIGDKNSKT
RKFSS----------SQSSVQTPNHS---------------------NE-----------
SSDYDLSQPSSPVDNKGLPNGTKS------------------------DGDDSRSTSPSK
KHP-----------------------SSPLKKFFQSGSKS--------------------
------------------------------------------------------------
------------------------------------------------------------
----------------------------------------------------DLGNERKK
------------------------------------------------------------
------------------------------------------------------------
------------------------------------------------------------
------------------------------------------------------------
------------------------------------------------------------
---------------------------------------------------------SAG
QVPESLPLLPRSQQC---------------------------------------------
------------------------------------------------------------
------------------------------------------------------------
------------------------------------------------------------
-------------------------------------------------------APTNP
GYRDKFEIIIKE-------------------
>Aedes_aegypti_EAT39831-EH
------------------------------------------------------------
------------------------------------------------------------
------------------------------------------------------------
------------------------------------------------------------
------------------------------------------------------------
------------------------------------------------------------
------------------------------------------------------------
------------------------------------------------------------
------------------------------------------------------------
-----------------------------------LQIS------------------GAI
TLAMEEVN--------------------DIYFSRHGHKLQFE--VAETYG----------
-------------EEVT------SIRKTADLWT--KDVIGYIGP----QETCIHEGR-MA
AAF--------NLPM-ISY--FC---------------------------THNET-SNKK
----HFPTFARTRPPD----------LQISKSVVSLL------------IAYNWTQVTFF
YRTSENS----EYDAVA------ETLKTT-----LKTNGVRIRSTRTWS-------TIYH
HGYS--------------PNPFDRLVEETFIDTR------IYLVLGHH-DEHIGLLVSLK
RKGLLT------------AGEYFVVGVDLEQ-----------YDAALPKKYMH-------
------------------GL-L-------------------------Q-TA---PD-QDA
VPA----------------------------LQHYLGVVPSAPVK---------------
--FEEFAVKVSFSDRVIKLLIPCSSRTLGVNKYLERPPFNYRNPLV--------YFG-GV
K----------QIRA-EAAYLYDAVH-LYANALLRVLLAGES----------------PK
NGTAIIEA-IKGR-AYLSAMGYLIHIDENGDATGNYTILARKPIP---------------
SATSER------------------------DY-GLFPIGRFST-------------PNAD
-------TIPVSCV------VRDIKL---FDAIDWV-GYG--PPVAEPYCGFQGEK--CI
----SY------TGEISAA---IAGGALL--LLGVVSLVLY----RNWRYEQELDS----
-------LLWKVDFKDIEMHE-N--------------EKENA----GQKMTRVSEND--R
AELNPS--------------------------RNTH------------------------
------------------------------------------------------------
------PLIRTSQVSL--------------------------------------------
-SSN-P---DTDF--RYTT------------------------------------IFTPI
GMYK---------GQLYAIKKVR------KKSID--ITREMKKELKMLRDMRHDNLNAFI
GACTD--PPNI--CIITEYCTRGSLKDVLENEDVKLDNMFTASMVADILRGMIYLH-DSP
-LRYHGSLRTSNCLIDSRWVVKLSDFGLFGFKQGAD---------IQE-EKEKAESKCE-
--------------------KLLYRAPELLRAGPV--SC----------------VPGSP
KGDVYSFGIVLYEIFTRKGPFG--------EIE-CTPA----------------------
------------------------------------------------------------
------------------------------------------------------------
----------------------------------------------ECLKRVLHPLD--P
NNPFRPAIQPL------E-TSFDCVRECLRECWSEKPDDRPDFKTIRNKLRVLRK-GM-K
PNIFDNMMAMMEKYATNLEQLVDERTDQLQEEKKKTEALLL--------------EMLPR
PVAEQLKRGHKVEAESYDLVTIYFSDIVGFTSMSAESTPLQ-------------------
----VVDFLNDLYTCFDSIIGHYDVYKVETIGDAYMVVSGLP-IRNGLTHAAEIASMSLQ
LLDAVS-EFKIRHRPNDRLYLRIGIHSGPVCAGVVGLKMPRYCL-----FGDTVNTASRM
ESTGLQLKIHCSLQTKEILDSL-GGYHFEDRGFIPMK-----------------------
------------------------------------------GKGEQRTFWLVGEDPEAR
AKRTQ----------ERAERRGSRAL--NKYL-GMLK---QSNNSNGVR-----------
SSLKTRAV-------------------------------------------IPRSSLPRS
SSL-----------------------ESPKRLRFAS------------------------
----------------------------------------------------GSMLEQHR
YHH---------------------------------------------------------
-----------------------------DDALM------------------EVVSDAST
------------------------------------------------------------
----RKSDNSLAET--E-------------------------------------------
------------------------------------------------------------
------------------------------------------------------------
------------------------------------------------------------
------------------------------------------------------------
DFTSSCPCIDNLGL----------------------------------------------
------------NTERFLAQS-------------------CPTV----------------
------------------------------------------------------------
------------------------------------------------------------
---------------------------------------------------------TTP
LLTNTVAT-----------------------
>Culex_quinquefasciatus_EDS33792-EH
MKTSEINARKANAEVEEEKEEESTARYHVCNRWPPPRGENHKCKRYPVGARCKLMLVAIV
VIILTSF-----------------------------------------------------
------------------------------------------------------------
------------------------------------------------------------
------------------------------------------------------------
------------------------------------------------------------
------------------------------------------------------------
---------------------------------------------------------TVM
IGGD---------------------------------------------VF---------
---TVGYLTGSQRR-----------PGDREYARPGLQIS------------------GAI
TLAIEEVN--------------------SVYLSRHGHSLQFE--VAETYG----------
-------------EEVT------SIRKTADLWT--RDVIAYLGP----QETCVHEGR-MA
AAF--------NLPM-ISY--FC---------------------------THNET-SNKK
----HFHTFARTRPPD----------LQICKSVVSLL------------LAYNWTQVTFF
YRASEDA----EYDAVA------ETLKTT-----LKSNGVRIRAVRTWS-------TIYH
HGYS--------------PNPFDRMVEETYSDTR------IYLVLGHH-DEHIGLLVALK
RKELLT-----------AAGQYFVVGVDLEQ-----------YDAALPKKYLH-------
------------------GL-L-------------------------Q-TD---AD-RDA
VPA----------------------------LQHYLGVVPSAPVK---------------
--FEEFAVK--------------------VNKYLELPPFNYRNPLV--------YFG-GV
K----------QIRA-EAAYLYDAVH-LYANALLRVLLDGGN----------------PR
NGTAIIEA-IKGR-AYMSAMGYLIHIDENGDATGNYTILARKPIP---------------
SASLER------------------------EY-GLFPIGRFST-------------PSVD
-------TIP------------DIKL---FDAIDWV-GSG--PPTAEPRCGFRGEK--CI
----SY------TGEISAG---IAGAALL--LLGVVSLVLY----RNWRYEQELDS----
-------LLWKVDFRDIQMHE-N--------------EKENA----GQKMTR--------
---------------------------------TTH------------------------
------------------------------------------------------------
------PLIRTSQVSL--------------------------------------------
-SSN-P---DTDF--RYTT------------------------------------IFAPI
GMYR---------GQLYAIKKVR------KKSID--ITREMKKELKLLRDMRHDNLNAFI
GACTE--SPNI--CIITEYCTRGSLKDVLENEDVKLDNMFNASLVADILRGMIYLH-DSP
-LRFHGTLRTSNCLIDSRWVVKLSDFGLYAFKQGADDLSAIGEKAEKE-KQEKEPLNCE-
--------------------KLLYRAPELLRAGPA--TC----------------VPGTP
KGDIYSFGIVLYEIFTRRGPFG--------EIE-CSPA----------------------
------------------------------------------------------------
------------------------------------------------------------
----------------------------------------------ECLQRVMHPLV--P
NTPFRPAIQPL------E-TTFDCVRECLKECWSERPEERPDFKTIRNKLRVLRK-GM-K
PNIFDNMMAMMEKYANNLEQLVDERTDQLQEEKKKTEALLL--------------EMLPR
PVPDQSRAATKSKPRAYDLVTIYFSDIVGFTSMSAESTPLQ-------------------
----VVDFLNDLYTCFDSIIGHYDVYKVETIGDAYMVVSGLP-IRNGLTHAAEIASMSLQ
LLDAVS-EFKIRHRPNDTLYLRIGIHSGPVCAGVVGLKMPRYCL-----FGDTVNTSSRM
ESTGLPLKIHCSLQTKEILDSL-GGYHFEERGLIPMK-----------------------
------------------------------------------GKGDQRTFWLVGEDPEAR
AKRTQ----------ERVERRGSRAL--NKYI-GMLK--QQQNNAAGVR-----------
SSLKTRGM-------------------------------------------FPRNSLPRS
SSL-----------------------ESPKRLRFAS------------------------
----------------------------------------------------GSMLEQHR
YHRY--------------------------------------------------------
----------------------------SDDALM------------------EVISDSST
------------------------------------------------------------
----RKSDNSLTDTTAE-------------------------------------------
------------------------------------------------------------
------------------------------------------------------------
------------------------------------------------------------
------------------------------------------------------------
DLASSCPCIDHLGMM---------------------------------------------
------------SSDRFLVQPHQ--------------QLVCPTV----------------
------------------------------------------------------------
------------------------------------------------------------
---------------------------------------------------------TTP
LLTNTVAT-----------------------
>Anopheles_gambiae_str_PEST_EAA00177-EH
------------------------------------------------------------
------------------------------------------------------------
------------------------------------------------------------
------------------------------------------------------------
------------------------------------------------------------
------------------------------------------------------------
------------------------------------------------------------
------------------------------------------------------------
------------------------------------------------------------
-----------------------------------LQIS------------------GAI
TLAMTEVN--------------------DRYFSQHGHELRFE--VAETYG----------
-------------EEVT------SIRKTADLWT--RDVIAYLGP----QETCVHEGR-MA
AAF--------NLPM-ISY--FC---------------------------THNET-SNKK
----HFPTFARTRPPD----------LQISKSVVSLL------------LAYNWTQVSFL
YRASDNG----ELDAVA------ETLKTT-----LRTASIRIRSVGTWT-------DIYH
HGYS--------------SNPFERLVEDTYEDTR------IYLVLGYH-YEHIGLLVSLR
RRGLLD------------RGDYFVVGVDIDQ-----------YDAALPTKYMH-------
------------------GL-L-------------------------Q-TT---PD-PDA
VEA----------------------------FRHYLGIVPSAPVR---------------
--FEEFAVKVSWSARDRSRL--SRRQRAAVNKYLELPPFNYRNALI--------FFG-GV
K----------QIRA-EAAYLYDAVH-LYANALMQVLLSGGS----------------PK
NGSAIIEA-IKGR-AYISAMGYLVHIDENGDATGNYTILARKPVP---------------
STGATN------------------------QY-GLFPIGRFSS-------------PTVD
-------RIPVSGV------CSEIRL---FDTIDWV-GSG--PPVAEPRCGFRGEK--CI
----SY------TGEITGG---IAGGALL--LLGVVSLVLY----RNWRYEQELDS----
-------LLWKVDFREIQMHE-N--------------EKETA----GQKMTRVSVC---V
CRSHAY--------------------------YSTH------------------------
------------------------------------------------------------
------PLIRTSQVSL--------------------------------------------
-SSN-P---DLDF--RYST------------------------------------IFTPI
GLYK---------GQLYAIKKVK------KKSID--ITREMKKELKLLRDMRHDNLNAFI
GACTD--PPNI--CIITDYCNRGSLKDVLENEDVKLDNMFTASMVADILRGMIYLH-DSP
-LRFHGSLRTSNCLIDSRWVVKLSDFGLFAFKQGSEE--------VPD-EKEKLEEKCQ-
--------------------KLLYRAPELLRAGPT--AT----------------VPGTP
KGDVYSFGIVLYEIFTRRGPFG--------EIE-CTPM----------------------
------------------------------------------------------------
------------------------------------------------------------
----------------------------------------------ECLKRVLNPLD--P
NTPFRPAIQPL------E-TSFDCVRDCLKECWAERPEDRPDFKTIRNRLRVLRK-GM-R
PNIFDNMMAMMEKYANNLEQLVDERTDQLQEEKKKTEALLL--------------EMLPR
PVAEQLKRGHKVEAESYDLVTIYFSDIVGFTSMSAESTPLQ-------------------
----VVDFLNDLYTCFDSIIGHYDVYKVETIGDAYMVVSGLP-IRNGLIHAAEIASMSLQ
LLEAVA-EFKVRHRPNDRLYLRIGIHSGPVCAGVVGLKMPRYCL-----FGDTVNTASRM
ESTGQPLKIHCSLQTKEILDSL-GGYQFQERGLVPMK-----------------------
------------------------------------------GKGDQRTFWLVGEDPDAR
ARRTK----------ERTERRGSRAL--NKYL-GMLK---SVTNLPGVR-----------
SSLKSRSL------------------------------------------GLPRGSLPRS
SSL-----------------------ESPKRLRFAS------------------------
----------------------------------------------------GAMLEQHR
YHR---------------------------------------------------------
-----------------------------DDALM------------------EVISDSSI
------------------------------------------------------------
----RRSDYSISDG-AE-------------------------------------------
------------------------------------------------------------
------------------------------------------------------------
------------------------------------------------------------
------------------------------------------------------------
DITASCPCIEHLG-----------------------------------------------
-------------TDPPADPAYL--------------LTNGPTV----------------
------------------------------------------------------------
------------------------------------------------------------
---------------------------------------------------------TTP
LLNNSIAT-----------------------
>Drosophila_busckii_ALC44253-EH
MQLLQFV----------------AARIQR--------------------QERSHQAIGLL
LLLLLNQ-----------------------------------------------------
------------------------------------------------------------
------------------------------------------------------------
------------------------------------------------------------
------------------------------------------------------------
------------------------------------------------------------
---------------------------------------------------------TAL
GHAE---------------------------------------------VF---------
---TLGYLTGSQRR-----------PGNLDYQRPGITIS------------------GAI
SLAVEQVN--------------------AGRLGALGHSLQFV--VAETYG----------
-------------DEVA------SIRQTAALWT--QQVAAYIGP----QETCVHEGR-MA
AAF--------NLPM-ISY--YC---------------------------THREP-SNKL
----DFPTFARTRPPD----------TQISKSVVALL------------LAFNWTQVSFL
YLDDASS----QYQPVA------ETILST-----LATAGVTVRDIRSWN-------TIYH
HGYK--------------DNPFDALVEQTFANTR------IYLVLGHY-YEHVGLMLSLQ
QRGLLS------------HGEYFVVGIDIEQ-----------YEPAQPEKYLR-------
------------------GL-L-------------------------K-EE---VE-PLA
VQA----------------------------FQSYVGILPTAPVS---------------
--FATFAHE--------------------VNRYMERPPFNFPNPLG--------LYG-GT
K----------QISA-EAAYLYDAIH-VYANALLSVLERGER----------------AK
NGSAIVAA-IKGS-RYLSAMGYHVYIDENGDAAGNYTVLARGIVR---------------
NNRNQT------------------------VV-GLIPTGTFSH-------------KLNN
RSS--SDALP------------DLHL---YRDIDWV-GGQ--RPAAAPRCGFSGEK--CV
----NY------TGEISAG---IAGGALL--LLGLVSLVFY----RNWRYEQELDS----
-------LLWKIDFREVQMHE-N--------------EREQQ----SQKQTR--------
---------------------------------STH------------------------
------------------------------------------------------------
------PLIRTSQVSL--------------------------------------------
-SSN-P---DADF--RYTT------------------------------------IFTPI
GLYK---------GQLYAIKKVR------KKSVD--ITREMKKELKLLRDARHDNVCAFI
GACTD--PPNI--CIISEYCTRGSLKDILENEDVKLDNMFIASMVADIIRGVIYLH-ESP
-IRFHGSLCTSNCLVDSRWVVKLTDFGLFAFKQGIED--------NST-DMQHMSAKCL-
--------------------KLLYRAPELLRQGPS--SL----------------VMGTQ
RGDAYSFGILLYEMHVRRGPFG--------ETG-LTPM----------------------
------------------------------------------------------------
------------------------------------------------------------
----------------------------------------------QCLQRVMQPQD--L
QHPYRPSLQPL------Q-TAFDCVSECLRECWSERAEDRPEFKSIRAKLRPLRK-GM-R
PNIFDNMMAMMEKYANNLEALVDDRTDQLQEEKKKTDALLH--------------EMLPR
CVADQLKKGHKVDPEHYEAVSIYFSDIVGFTAMSAESTPLQ-------------------
----VVDFLNDLYTCFDSIIGHYDVYKVETIGDAYMVVSGLP-LRNGDLHAAEIATMSLH
LLSAVS-EFKIRHRPTNRLLLRIGIHSGPVCAGVVGLKMPRYCL-----FGDTVNTASRM
ESSGVPLKIHCSWQCRQLLERL-GGYHCQERGVISMK-----------------------
------------------------------------------GKGEQRTYWLMGEDEEAR
VRRTY----------ERSQRRGSRAL--NKFIQGTIKQAQELANDCGIR-----------
SSLKQKH--------------------------------------------LPRNSLTRS
SSL-----------------------ESPKKLRFAA------------------------
----------------------------------------------------GSLLEHHR
YH----------------------------------------------------------
----------------------------SDEALL------------------EVDSYTGL
------------------------------------------------------------
----RRSSGGSTHSRYE-------------------------------------------
------------------------------------------------------------
------------------------------------------------------------
------------------------------------------------------------
--------------------------------------------------------ES--
--TLTSQSIEQITM----------------------------------------------
------------LQNKRRPSSY-------------------PTA----------------
------------------------------------------------------------
------------------------------------------------------------
---------------------------------------------------------NTP
LLLNHVEV-----------------------
>Drosophila_mojavensis_XP_002009225-EH
MSTTRIAFP-------------PSSQY------------------------LLRYSGLLF
LLLCVYQ-----------------------------------------------------
------------------------------------------------------------
------------------------------------------------------------
------------------------------------------------------------
------------------------------------------------------------
------------------------------------------------------------
---------------------------------------------------------CPG
CYGE---------------------------------------------VF---------
---TLGYLTGSQRR-----------PGNLDYQRPGITIS------------------GAI
SLAVEQIN--------------------AGKLGDLGHSLEFV--VAETYG----------
-------------DEVA------SIRQTAALWT--QQVAAYIGP----QETCVHEGR-MA
AAF--------NLPM-ISY--YC---------------------------THRDP-SNKL
----DFPTFARTRPPD----------TQISKSVVALL------------LAFNWTQVSFL
YLDDTSS----QYQPVA------ETILAT-----LSGAGVVVRDIRTWS-------TIYH
HGFM--------------ANPFDKLVDETHANTR------IYLILGHY-YEHVGLMVSLQ
QRGLLS------------RGDYFVVGIDIEQ-----------YDPVKPEKYLR-------
------------------GL-L-------------------------M-EK---VE-PLA
AQA----------------------------FQSYLGIVPTAPVS---------------
--FATFANE--------------------VNKYMERPPFNFPNPLG--------LFG-GA
K----------QISA-EAAYLYDAVH-LYANALMSVLKSGGR----------------PR
NGSLIVSA-IKGS-RYLSAMGYHVYIDENGDAAGNYTVLARGTFR---------------
NSRNQT------------------------AL-GLLPVGTFSH-------------KTSN
RT---SEALP------------DLNL---YRSIDWV-GGL--RPAAAPRCGFGGEK--CV
----NY------TGEISAG---IAGGALL--LLGVVSLVLY----RNWRYEQELDS----
-------LLWKIDFREVQVHD-N--------------EREQQ----TQKATR--------
---------------------------------STH------------------------
------------------------------------------------------------
------PLIRTSQVSL--------------------------------------------
-SSN-P---DADF--RYTT------------------------------------IFTPI
GLYK---------GQLYSIKKVR------KKSVD--ITREMKKELKLLRDARHDNICAFI
GACTE--PPNI--CIISEYCTRGSLKDILENEDVKLDNMFIASMVADIIRGVIYLH-ESP
-IRFHGSLCTSNCLVDSRWVVKLTDFGLFAFKQGIED--------SST-DMQHMSAKCL-
--------------------KLLYRAPELLRQGPS--SM----------------VMGTQ
RGDAYSFAILLYEMHVRRGPFG--------ETG-LTPM----------------------
------------------------------------------------------------
------------------------------------------------------------
----------------------------------------------QCLQKVMQPQD--Q
LHPYRPSLQPL------E-TAFDCVSECLRECWAERPEDRPEFKAIRTKLRPLRK-GM-R
PNIFDNMMAMMEKYANNLEALVDDRTDQLQEEKKKTDALLH--------------EMLPR
CVADQLKKGHKVDPEHYEQVTIYFSDIVGFTAMSAESSPLQ-------------------
----VVDFLNDLYTCFDSIIGYYDVYKVETIGDAYMVVSGLP-LRNGDLHAAEIATMSLH
LLSAVS-EFKIRHRPTNRLLLRIGIHSGPVCAGVVGLKMPRYCL-----FGDTVNTASRM
ESSGVPLKIHCSWQCRQLLDRL-GGYHYQERGIISMK-----------------------
------------------------------------------GKGEQRTYWLMGEDEEAR
VRRTY----------ERSQRRGSRAL--NKFIQGTIKQAQEQANECGIR-----------
SSLKQKS--------------------------------------------LPRNSLTRS
SSL-----------------------ESPKKLRFAA------------------------
----------------------------------------------------GNMLEHHR
YH----------------------------------------------------------
----------------------------SDEALL------------------EVDSYTGL
------------------------------------------------------------
----RRSSGGSTHSRHE-------------------------------------------
------------------------------------------------------------
------------------------------------------------------------
------------------------------------------------------------
--------------------------------------------------------ES--
--TLSCQSIEHIEAQEQEQQ----------------------------------------
-----------KQQQKKRPFSY-------------------PTV----------------
------------------------------------------------------------
------------------------------------------------------------
---------------------------------------------------------NTP
LLLNHVEV-----------------------
>Drosophila_melanogaster_FBpp0291649-Ecd-EH
MF----AHPCP----------APAGNYH---------------------SGLLHPLLLLL
FLLAFSN-----------------------------------------------------
------------------------------------------------------------
------------------------------------------------------------
------------------------------------------------------------
------------------------------------------------------------
------------------------------------------------------------
---------------------------------------------------------FRP
THGE---------------------------------------------VF---------
---TLGYLTASQRR-----------PGNLDYNRPGLTIS------------------GAI
SLAVEEVN--------------------AGRLRDRGHSLQFV--VAETYG----------
-------------EEVV------SIRQTAALWT--QQVAAYIGP----QETCVHEGR-MA
AAF--------NLPM-ISY--YC---------------------------THRDP-SNKA
----DFPTFARTRPPD----------TQISKSVVALL------------LAFNWTQVSFL
YLDDASG----QYQPVA------ETILST-----LTDAGVSIRDIRTWN-------TIYH
HGFM--------------DNPFEALVEQTYANTR------IYLILGHY-YEHVGLMVSLQ
RRGILS------------KGDYFVVGIDIEQ-----------YDPAKPEKYLR-------
------------------GL-L-------------------------L-ED---VE-PLA
VQA----------------------------FQSYLGIVPTASVS---------------
--FATFANE--------------------VNKYMERPPFNFPNPLG--------PFG-GV
K----------QISA-EAAYLYDAVH-LYAKALMEVLDSGGR----------------PR
NGSAIVAA-IKGS-RYRSAMGYHVYIDENGDAAGNYTVLARGSVR---------------
NGRNQT------------------------VL-GLRPVGTFIH-------------RNSS
LSS-ISKALP------------NLKL---FSPIDWV-GGT--RPAAAPRCGFGGEK--CV
----NY------TGEISAA---IAGGALL--LLSLVSLVLY----RNWRYEQELDS----
-------LLWKIDFREVQIHE-N--------------EREQQ----SQKQTRHLLNH--L
PRRLPP--------------------------QSTH------------------------
------------------------------------------------------------
------PLIRTSQVSL--------------------------------------------
-SSN-P---DADF--RYTT------------------------------------IFTPI
GLYK---------GQLYAIKKVR------KKSVD--ITREMKKELKLLRDARHDNICAFI
GACTD--PPNI--CIISEYCTRGSLKDILENEDVKLDNMFIASMVADIIRGVIYLH-DSP
-IRFHGALCTSNCLVDSRWVVKLTDFGLFAFKQGIED--------SST-DMQHMSAKCL-
--------------------KLLYRAPELLRQGPS--SL----------------VMGTQ
RGDAYSFGILLYEMHVRRGPFG--------ETG-LTPM----------------------
------------------------------------------------------------
------------------------------------------------------------
----------------------------------------------QCLQKVLQPQD--Y
LNPYRPSLQPL------E-TAFDCVSECLRECWAERPEDRPDFKTIRTKLRPLRK-GM-R
PNIFDNMMAMMEKYANNLEALVDDRTDQLQEEKKKTDALLH--------------EMLPR
CVADQLKKGHKVDPEHYEQVSIYFSDIVGFTAMSAECTPLQ-------------------
----VVDFLNDLYTCFDSIIGHYDVYKVETIGDAYMVVSGLP-LRNGDLHAAEIATMSLH
LLSAVS-EFKIRHRPTNRLLLRIGIHSGPVCAGVVGLKMPRYCL-----FGDTVNTASRM
ESSGVPLKIHCSWQCRQLLDRL-GGYHFAERGVISMK-----------------------
------------------------------------------GKGDQRTYWLLGEDEEAR
TRRTY----------ERSQRRGSRAL--NKFIQGTIKQAQEQANEYGIR-----------
SSLKQKN--------------------------------------------LPRNSLTRS
SSL-----------------------ESPKKLRFAA------------------------
----------------------------------------------------GSLLEHHR
YH----------------------------------------------------------
----------------------------SDEALL------------------EVDSYTGL
------------------------------------------------------------
----RRSSGGSTQSRYE-------------------------------------------
------------------------------------------------------------
------------------------------------------------------------
------------------------------------------------------------
--------------------------------------------------------ETTL
SLTLSCQSIEIVGG----------------------------------------------
------------QHNKRRPSSY-------------------PTA----------------
------------------------------------------------------------
------------------------------------------------------------
---------------------------------------------------------NTP
LLMNHVEV-----------------------
>Drosophila_melanogaster_FBpp0291650-EH
MF----AHPCP----------APAGNYH---------------------SGLLHPLLLLL
FLLAFSN-----------------------------------------------------
------------------------------------------------------------
------------------------------------------------------------
------------------------------------------------------------
------------------------------------------------------------
------------------------------------------------------------
---------------------------------------------------------FRP
THGE---------------------------------------------VF---------
---TLGYLTASQRR-----------PGNLDYNRPGLTIS------------------GAI
SLAVEEVN--------------------AGRLRDRGHSLQFV--VAETYG----------
-------------EEVV------SIRQTAALWT--QQVAAYIGP----QETCVHEGR-MA
AAF--------NLPM-ISY--YC---------------------------THRDP-SNKA
----DFPTFARTRPPD----------TQISKSVVALL------------LAFNWTQVSFL
YLDDASG----QYQPVA------ETILST-----LTDAGVSIRDIRTWN-------TIYH
HGFM--------------DNPFEALVEQTYANTR------IYLILGHY-YEHVGLMVSLQ
RRGILS------------KGDYFVVGIDIEQ-----------YDPAKPEKYLR-------
------------------GL-L-------------------------L-ED---VE-PLA
VQA----------------------------FQSYLGIVPTASVS---------------
--FATFANE--------------------VNKYMERPPFNFPNPLG--------PFG-GV
K----------QISA-EAAYLYDAVH-LYAKALMEVLDSGGR----------------PR
NGSAIVAA-IKGS-RYRSAMGYHVYIDENGDAAGNYTVLARGSVR---------------
NGRNQT------------------------VL-GLRPVGTFIH-------------RNSS
LSS-ISKALP----------HQNLKL---FSPIDWV-GGT--RPAAAPRCGFGGEK--CV
----NY------TGEISAA---IAGGALL--LLSLVSLVLY----RNWRYEQELDS----
-------LLWKIDFREVQIHE-N--------------EREQQ----SQKQTRHLLNH--L
PRRLPP--------------------------QSTH------------------------
------------------------------------------------------------
------PLIRTSQVSL--------------------------------------------
-SSN-P---DADF--RYTT------------------------------------IFTPI
GLYK---------GQLYAIKKVR------KKSVD--ITREMKKELKLLRDARHDNICAFI
GACTD--PPNI--CIISEYCTRGSLKDILENEDVKLDNMFIASMVADIIRGVIYLH-DSP
-IRFHGALCTSNCLVDSRWVVKLTDFGLFAFKQGIED--------SST-DMQHMSAKCL-
--------------------KLLYRAPELLRQGPS--SL----------------VMGTQ
RGDAYSFGILLYEMHVRRGPFG--------ETG-LTPM----------------------
------------------------------------------------------------
------------------------------------------------------------
----------------------------------------------QCLQKVLQPQD--Y
LNPYRPSLQPL------E-TAFDCVSECLRECWAERPEDRPDFKTIRTKLRPLRK-GM-R
PNIFDNMMAMMEKYANNLEALVDDRTDQLQEEKKKTDALLH--------------EMLPR
CVADQLKKGHKVDPEHYEQVSIYFSDIVGFTAMSAECTPLQ-------------------
----VVDFLNDLYTCFDSIIGHYDVYKVETIGDAYMVVSGLP-LRNGDLHAAEIATMSLH
LLSAVS-EFKIRHRPTNRLLLRIGIHSGPVCAGVVGLKMPRYCL-----FGDTVNTASRM
ESSGVPLKIHCSWQCRQLLDRL-GGYHFAERGVISMK-----------------------
------------------------------------------GKGDQRTYWLLGEDEEAR
TRRTY----------ERSQRRGSRAL--NKFIQGTIKQAQEQANEYGIR-----------
SSLKQKN--------------------------------------------LPRNSLTRS
SSL-----------------------ESPKKLRFAA------------------------
----------------------------------------------------GSLLEHHR
YH----------------------------------------------------------
----------------------------SDEALL------------------EVDSYTGL
------------------------------------------------------------
----RRSSGGSTQSRYE-------------------------------------------
------------------------------------------------------------
------------------------------------------------------------
------------------------------------------------------------
--------------------------------------------------------ETTL
SLTLSCQSIEIVGG----------------------------------------------
------------QHNKRRPSSY-------------------PTA----------------
------------------------------------------------------------
------------------------------------------------------------
---------------------------------------------------------NTP
LLMNHVEV-----------------------
>Drosophila_melanogaster_FBpp0293331-EH
MF----AHPCP----------APAGNYH---------------------SGLLHPLLLLL
FLLAFSN-----------------------------------------------------
------------------------------------------------------------
------------------------------------------------------------
------------------------------------------------------------
------------------------------------------------------------
------------------------------------------------------------
---------------------------------------------------------FRP
THGE---------------------------------------------VF---------
---TLGYLTASQRR-----------PGNLDYNRPGLTIS------------------GAI
SLAVEEVN--------------------AGRLRDRGHSLQFV--VAETYG----------
-------------EEVV------SIRQTAALWT--QQVAAYIGP----QETCVHEGR-MA
AAF--------NLPM-ISY--YC---------------------------THRDP-SNKA
----DFPTFARTRPPD----------TQISKSVVALL------------LAFNWTQVSFL
YLDDASG----QYQPVA------ETILST-----LTDAGVSIRDIRTWN-------TIYH
HGFM--------------DNPFEALVEQTYANTR------IYLILGHY-YEHVGLMVSLQ
RRGILS------------KGDYFVVGIDIEQ-----------YDPAKPEKYLR-------
------------------GL-L-------------------------L-ED---VE-PLA
VQA----------------------------FQSYLGIVPTASVS---------------
--FATFANE--------------------VNKYMERPPFNFPNPLG--------PFG-GV
K----------QISA-EAAYLYDAVH-LYAKALMEVLDSGGR----------------PR
NGSAIVAA-IKGS-RYRSAMGYHVYIDENGDAAGNYTVLARGSVR---------------
NGRNQT------------------------VL-GLRPVGTFIH-------------RNSS
LSS-ISKALP----------HQNLKL---FSPIDWV-GGT--RPAAAPRCGFGGEK--CV
----NY------TGEISAA---IAGGALL--LLSLVSLVLY----RNWRYEQELDS----
-------LLWKIDFREVQIHE-N--------------EREQQ----SQKQTR--------
---------------------------------STH------------------------
------------------------------------------------------------
------PLIRTSQVSL--------------------------------------------
-SSN-P---DADF--RYTT------------------------------------IFTPI
GLYK---------GQLYAIKKVR------KKSVD--ITREMKKELKLLRDARHDNICAFI
GACTD--PPNI--CIISEYCTRGSLKDILENEDVKLDNMFIASMVADIIRGVIYLH-DSP
-IRFHGALCTSNCLVDSRWVVKLTDFGLFAFKQGIED--------SST-DMQHMSAKCL-
--------------------KLLYRAPELLRQGPS--SL----------------VMGTQ
RGDAYSFGILLYEMHVRRGPFG--------ETG-LTPM----------------------
------------------------------------------------------------
------------------------------------------------------------
----------------------------------------------QCLQKVLQPQD--Y
LNPYRPSLQPL------E-TAFDCVSECLRECWAERPEDRPDFKTIRTKLRPLRK-GM-R
PNIFDNMMAMMEKYANNLEALVDDRTDQLQEEKKKTDALLH--------------EMLPR
CVADQLKKGHKVDPEHYEQVSIYFSDIVGFTAMSAECTPLQ-------------------
----VVDFLNDLYTCFDSIIGHYDVYKVETIGDAYMVVSGLP-LRNGDLHAAEIATMSLH
LLSAVS-EFKIRHRPTNRLLLRIGIHSGPVCAGVVGLKMPRYCL-----FGDTVNTASRM
ESSGVPLKIHCSWQCRQLLDRL-GGYHFAERGVISMK-----------------------
------------------------------------------GKGDQRTYWLLGEDEEAR
TRRTY----------ERSQRRGSRAL--NKFIQGTIKQAQEQANEYGIR-----------
SSLKQKN--------------------------------------------LPRNSLTRS
SSL-----------------------ESPKKLRFAA------------------------
----------------------------------------------------GSLLEHHR
YH----------------------------------------------------------
----------------------------SDEALL------------------EVDSYTGL
------------------------------------------------------------
----RRSSGGSTQSRYE-------------------------------------------
------------------------------------------------------------
------------------------------------------------------------
------------------------------------------------------------
--------------------------------------------------------ETTL
SLTLSCQSIEIVGG----------------------------------------------
------------QHNKRRPSSY-------------------PTA----------------
------------------------------------------------------------
------------------------------------------------------------
---------------------------------------------------------NTP
LLMNHVEV-----------------------
>Drosophila_melanogaster_FBpp0293332-EH
MF----AHPCP----------APAGNYH---------------------SGLLHPLLLLL
FLLAFSN-----------------------------------------------------
------------------------------------------------------------
------------------------------------------------------------
------------------------------------------------------------
------------------------------------------------------------
------------------------------------------------------------
---------------------------------------------------------FRP
THGE---------------------------------------------VF---------
---TLGYLTASQRR-----------PGNLDYNRPGLTIS------------------GAI
SLAVEEVN--------------------AGRLRDRGHSLQFV--VAETYG----------
-------------EEVV------SIRQTAALWT--QQVAAYIGP----QETCVHEGR-MA
AAF--------NLPM-ISY--YC---------------------------THRDP-SNKA
----DFPTFARTRPPD----------TQISKSVVALL------------LAFNWTQVSFL
YLDDASG----QYQPVA------ETILST-----LTDAGVSIRDIRTWN-------TIYH
HGFM--------------DNPFEALVEQTYANTR------IYLILGHY-YEHVGLMVSLQ
RRGILS------------KGDYFVVGIDIEQ-----------YDPAKPEKYLR-------
------------------GL-L-------------------------L-ED---VE-PLA
VQA----------------------------FQSYLGIVPTASVS---------------
--FATFANE--------------------VNKYMERPPFNFPNPLG--------PFG-GV
K----------QISA-EAAYLYDAVH-LYAKALMEVLDSGGR----------------PR
NGSAIVAA-IKGS-RYRSAMGYHVYIDENGDAAGNYTVLARGSVR---------------
NGRNQT------------------------VL-GLRPVGTFIH-------------RNSS
LSS-ISKALP------------NLKL---FSPIDWV-GGT--RPAAAPRCGFGGEK--CV
----NY------TGEISAA---IAGGALL--LLSLVSLVLY----RNWRYEQELDS----
-------LLWKIDFREVQIHE-N--------------EREQQ----SQKQTR--------
---------------------------------STH------------------------
------------------------------------------------------------
------PLIRTSQVSL--------------------------------------------
-SSN-P---DADF--RYTT------------------------------------IFTPI
GLYK---------GQLYAIKKVR------KKSVD--ITREMKKELKLLRDARHDNICAFI
GACTD--PPNI--CIISEYCTRGSLKDILENEDVKLDNMFIASMVADIIRGVIYLH-DSP
-IRFHGALCTSNCLVDSRWVVKLTDFGLFAFKQGIED--------SST-DMQHMSAKCL-
--------------------KLLYRAPELLRQGPS--SL----------------VMGTQ
RGDAYSFGILLYEMHVRRGPFG--------ETG-LTPM----------------------
------------------------------------------------------------
------------------------------------------------------------
----------------------------------------------QCLQKVLQPQD--Y
LNPYRPSLQPL------E-TAFDCVSECLRECWAERPEDRPDFKTIRTKLRPLRK-GM-R
PNIFDNMMAMMEKYANNLEALVDDRTDQLQEEKKKTDALLH--------------EMLPR
CVADQLKKGHKVDPEHYEQVSIYFSDIVGFTAMSAECTPLQ-------------------
----VVDFLNDLYTCFDSIIGHYDVYKVETIGDAYMVVSGLP-LRNGDLHAAEIATMSLH
LLSAVS-EFKIRHRPTNRLLLRIGIHSGPVCAGVVGLKMPRYCL-----FGDTVNTASRM
ESSGVPLKIHCSWQCRQLLDRL-GGYHFAERGVISMK-----------------------
------------------------------------------GKGDQRTYWLLGEDEEAR
TRRTY----------ERSQRRGSRAL--NKFIQGTIKQAQEQANEYGIR-----------
SSLKQKN--------------------------------------------LPRNSLTRS
SSL-----------------------ESPKKLRFAA------------------------
----------------------------------------------------GSLLEHHR
YH----------------------------------------------------------
----------------------------SDEALL------------------EVDSYTGL
------------------------------------------------------------
----RRSSGGSTQSRYE-------------------------------------------
------------------------------------------------------------
------------------------------------------------------------
------------------------------------------------------------
--------------------------------------------------------ETTL
SLTLSCQSIEIVGG----------------------------------------------
------------QHNKRRPSSY-------------------PTA----------------
------------------------------------------------------------
------------------------------------------------------------
---------------------------------------------------------NTP
LLMNHVEV-----------------------
>Tribolium_castaneum_TC011636_002-Ecd-EH
MA----------------------------------------------------------
------------------------------------------------------------
------------------------------------------------------------
------------------------------------------------------------
------------------------------------------------------------
------------------------------------------------------------
------------------------------------------------------------
---------------------------------------------------------LTE
TATE---------------------------------------------TF---------
---TIGYLTGSQRR-----------PGDLEYPRPGLTIS------------------GAI
SLAVDEVN--------------------KGIVGQRGHRLDFI--VAETYG----------
-------------EEVI------SVQKTADLWT--KNVSAYVGP----QETCEHEAF-MA
AAF--------NLPM-ISY--FC---------------------------THYAT-SDKT
----KFPTFARTRPPD----------TQISKSVASVL------------VAFNWTHVVLL
YLKSPDF----EFGNIA------TIVLQT-----LASAGITVITTKYWD-------TPYH
HGYG--------------ENPFYKLVEQTYRDTR------IFVILGHY-YEHLGLMVAME
EKKLFD------------KGEYFVLGVDIEQ-----------YDNENPSKYLR-------
------------------GL-L-------------------------R-DE---TD-PVA
QKA----------------------------FRNYLGVVPSSPVG---------------
--FENFTIL--------------------VNSYMEKPPFNFPNPLI--------FVG-GS
K----------RIRA-EAAYLYDAVH-LYAKALIQVLDEGGN----------------PR
NGTDIIDH-MKET-HYKSAMGYIVYMDENGDAEGNYTLIARKT-----------------
-STGDE------------------------KF-GLFPVGIFAL-------------KRTD
------SKLP------------ILHL---TDTIDWV-GGQ--PPIAAPICGFRGEK--CI
----TH------TMEITSG---VTGGIFL--VILVISLVLY----RNWKYEQELDS----
-------LLWKVDFKDIQINE-E-------------------A---GTKITR--------
---------------------------------SVH------------------------
------------------------------------------------------------
------PLIRTSQVSL--------------------------------------------
-SSN-P---DADF--RYST------------------------------------IFTQI
GIYK---------GRVFAIKKVH------KKSID--ITREMKKELKMMRDLRHDNLNAFI
GACTD--PPNI--CIVTEYCTRGSLKDILENDDVKLDNMFIASLVGDILRGMIYLH-DSP
-VRFHGALHSANCLVDSRWVVKLADFGLREFKKGAEE--------PGVKDPAKVREKCY-
--------------------RLLYKAPELLRLQESFVSG----------------QLGTQ
KGDIYSFGIILYELHSRHGPFG--------TTE-LSYP----------------------
------------------------------------------------------------
------------------------------------------------------------
----------------------------------------------EILSKIIHNTG---
PQPFRPPLEAL------E-NSFDFVRDCLKECWAENPEDRPDFKSIRAKLRPLRK-GM-R
PNIFDNMMAMMEKYANNLEVLVDERTDQLQEEKKKTEALLY--------------EMLPR
PVAEQLKRGNKVEAESFDCVTIYFSDIVGFTAMSAESTPLQ-------------------
----VVDFLNDLYTCFDSIIEHYDVYKVETIGDAYMVVSGLP-IRNDNQHAAEIASMSLH
LLAEVK-QFTIRHRPTEKLMLRIGIHSGPVCAGVVGLKMPRYCL-----FGDTVNTASRM
ESTGSPLKIHCSSECKDLLHKL-GGYNLMERGMVSMK-----------------------
------------------------------------------GKGEQQTYWLLGEDPYFR
NLRKE----------ERSKRRTKTET----------KSLNTNGHFIITR-----------
SSLKNKNS-------------------------------------------IVRSPLPRC
SSF-----------------------ESPKKLRFAS------------------------
----------------------------------------------------GDNLEKK-
------------------------------------------------------------
----------------------------SDSNFL------------------EVISDNSP
C-----------------------------------------------------------
----KKSSNSLVENSLDC---C--------------------------------------
------------------------------------------------------------
------------------------------------------------------------
------------------------------------------------------------
-------------------------------------------------------SEAWK
TSSTSCPCIENLANSAATLAQSQLS----------------------------MLYKDE-
-----------KNVKLVRPTCY-----------------SVPML----------------
-------CSLAVPRPV-------------IHTISAPTSPRKQDLVD--------------
------------------------------------------LTKFPE------------
CEEV------------------------------------------------IPWADSTP
LLKITKPQDSETGV-----------------
>parasteatodaTepidariorumaug3.g4709.t1-EH
ME----------------------------------------------------------
------------------------------------------------------------
------------------------------------------------------------
------------------------------------------------------------
------------------------------------------------------------
------------------------------------------------------------
------------------------------------------------------------
------------------------------------------------------------
------------------------------------------------------------
---------------------------------------------------------GAG
SVTHFALSG---------------------------------------------------
-------------EHL--------------------------------VTKVTKESY-IT
KA---------TLPQ-IPVYRFC---------------------------AHHET-SNKD
----LYPTFARTRPPD----------TQISKSVASLL------------LSFGWMKVAFL
YSSTQDR----NFREVS------RTIIKT-----FEGVGIEVRYLGTWP-------ETYH
YGYG--------------DNPFDSLVEESYMNAR------IFVVLGYY-FEHLGLMVSME
RKGLLD------------SGDYYVIGVDIEQ-----------YEVQNPHRYLK-------
------------------GL-L-------------------------R-DE---IE-EVA
KKA----------------------------FQSYLGVVGSPPVG---------------
--FEDFTVK--------------------VNKYMQLPPFSFPNPVS--------RLG-GM
K----------RVPA-EGAYLYDAVY-VYAKALNECLLNEED----------------PF
KGRGMMKY-IVGK-TYFSAMGYMVYMDENGDAEGNYTLIARKHAP---------------
--GING------------------------GY-GLYPVGVFQL-------------HENR
------SAVPPDGK---------------GTPTHDP-STT--EDISRQHCG----R--CK
PDADSYQPAIEPVWKLAIG---VTGGLIL--ALLFGILVVY----KNWAYEQELDS----
-------LIWKIDYKEIQIND-F--------------TPTAT----LGRIAR--------
---------------------------------SLQ------------------------
------------------------------------------------------------
------PMMRTSQVSL--------------------------------------------
-SSN-T---EADF--RYTN------------------------------------IYTTV
GIYK---------GRMLALKRLR------KKSVD--ITRKMKKELKIMRDLRHDNLNPFI
GACID--PPVI--CIVTEYCSRGSLKDILENEDVKLDNMFNASMIGDIIRGITYLH-DSQ
-IRSHGNLKSTNCLVDSRWVVKIADYGLHELKSGAEA--------GDD-DATDFEKQCE-
--------------------KLLWRAPELLRDPQ---AS----------------QSGTQ
KGDTYSFGIILHEIIARNGPYG--------KTD-KTPS----------------------
------------------------------------------------------------
------------------------------------------------------------
----------------------------------------------EIVKNVMRRD---N
QPPFRPQVNKL------D-DSFDCVIECMQECWSEDSDERPDFKTIRTKLRPMRK-GM-K
PNIFDNMLAMMEKYANNLEVLVDERTDQLIEEKKKTDALLY--------------EMLPK
CVADQLKRGNKVEAESFDSVTIYFSDIVGFTTMSAQSSPLQ-------------------
----VVDFLNDLYTCFDSIIENYDVYKVETIGDAYMVVSGLP-IKNGDNHAAEIASMALH
LLEAVK-KFIIRHRPEDTLMLRIGIHSVSIVALLVMRDSPS-CADVAWSFGAEVTPAG--
-----------------ILLNL--------------------------------------
-----------------------------------------------------AHRPKWR
RARYD-------------------------------------------------------
------------------------------------------------------------
------------------------------------------------------------
------------------------------------------------------------
------------------------------------------------------------
------------------------------------------------------------
------------------------------------------------------------
------------------------------------------------------------
------------------------------------------------------------
------------------------------------------------------------
------------------------------------------------------------
------------------------------------------------------------
------------------------------------------------------------
------------------------------------------------------------
------------------------------------------------------------
------------------------------------------------------------
------------------------------------------------------------
-------------------------------
>parasteatodaTepidariorumaug3.g16419.t1-EH
MV----------------------------------------------------------
------------------------------------------------------------
------------------------------------------------------------
------------------------------------------------------------
------------------------------------------------------------
------------------------------------------------------------
------------------------------------------------------------
------------------------------------------------------------
------------------------------------------------------------
------------------------------------------------------------
------------------------------------------------------------
-----------------------------------R------------------------
--------------------------------------------------IQKEL-SRKV
-------------------------L---------------------------WK-----
------------MLSVP------RSLKKA-------------------------------
----------------------------------------VYVIVGYN-FEYLGMMMSLR
QRGLLD------------KGEYFVVGVDIEQ-----------YDIQNPMKYLK-------
------------------GL-L-------------------------K-ED---IE-EEA
KKA----------------------------FQFYLGVVASPSQE---------------
--SEDFTRK--------------------VNYYMQLPPFNFPNPVQ--------SLG-GW
K----------KIPS-EGSYLYDAVY-VYAKALNRTLIKGEN----------------PL
NGTNMMKY-IFRQ-TYFSIMGFMVYMDENGDAEGNYTLIARKEIV---------------
--NRHG------------------------EF-GLYPVGVFQL-------------PENK
------SAIS------------ILKF---IHAIDWM-NGK--PPLDEPICGFQREK--CV
------------MWKLAAL---VSGIMAA--LILLILLFAY----KNWLYEQDLDN----
-------ILWKIDYKDIQIYE-Y--------------TPTSRL------SKQ--------
---------------------------------TLH------------------------
------------------------------------------------------------
------PIIRTSQVSL--------------------------------------------
-SSN-T---DGDF--RYTN------------------------------------IYTTV
GIYK---------GRMLAVKKLK------KKSID--ITRKMKKELKMMRDLHHENLNSFI
GACIE--PPN----------------DILENEDVKLDNLFNSSLISDIVRGMIYLH-DSP
-IHSHGNLKTSNCLVDGRWVVKLSDFGLHELKFGLDF---------ED-CEKDFEEQCE-
--------------------KLLWKSPEILRDPY---AP----------------NEGTQ
KGDIYSFGIILYEIIGRKGPYG--------YIK-MTPS----------------------
------------------------------------------------------------
------------------------------------------------------------
----------------------------------------------EIIKSLIQRD---K
CPPLRPNISKLDH----D-NVPECVLNCMQECWCEEPEYRPDFKIIRSKLRPMRR-EI-K
PNIFDNILLMMEKYADNLEALVDERTNQLNEEKKKTDALLY--------------EMLPK
YVADQLKKGHKVQAESFDCVTIFFSDIVGFTSMSARSSPLE-------------------
----VVDFLNNLYTCFDAILENYDVYKVETVGDAYMVVSGLP-VRNGDRHASEIASMALH
LLEAVN-NFPLNGKPTDSLLLRIGIHSGAVCAGVVGKKMPRYCL-----FGDTVNTASRM
ESSGLPLRIHCSESFRQMLLKL-GGYTFEERGTVHIK-----------------------
------------------------------------------GKGEMVTYWLIGQEKYRI
KNSPR----------PATNKIFPNSQ-------------------QVTR-----------
SSLKQRNRNTSP-------------------------------------------TFNRK
FSL-----------------------DSRKILRFD-P-----------------------
----------------------------------------------------QIHTSSSK
KHCK--------------------------------------------------------
----------------------------SNPRLK------------------PLLYQS--
------------------------------------------------------------
-----KSYNSFFQDYEL-PNL---------------------------------------
------------------------------------------------------------
------------------------------------------------------------
------------------------------------------------------------
----------------------------------------------------YRNSSSSD
RRNSSCPCLE------------------------------------------G----D--
------------------------------------------------------------
------------------------------------------------------------
------------------------------------------------------------
------------------------------------------------------------
-------------------------------
>Ptychodera_flava.20150316_1g12250.t1-EH
MA------------------------------------------------------ILAL
ITAIGSQ-----------------------------------------------------
------------------------------------------------------------
------------------------------------------------------------
------------------------------------------------------------
------------------------------------------------------------
------------------------------------------------------------
---------------------------------------------------------TTD
PPPK---------------------------------------------EL---------
---RIGLLAG------------------YFKELSWAAVS------------------GGL
VIAREEII--------------------NSSSILPGYELNVF--VEDTGGG---------
--------F-FDFTELA------SISATTALHE--RRVHVMFGP----DEYCRVEAR-LA
AAW--------NVPM-ISF--GC---------------------------SENAV-SDKE
----IYPTFARTYPTD----------ALYANSILAVL------------LEFNWDYVSII
NGLDPE------FKSTS------SRLLQL-----FGDYNITVQNHIEFE-------ARYS
HSIKI----------RGSETIFDDIIEKTYETTR--------------------------
------------------------------------------------------------
------------------NI-W-------------------------E-NY---PI-ISK
IDS----------------------------YQSLLLLVPRPPPD--------------P
VQWQEFEEK--------------------VRIYRTYPPFNLRYSNA--------------
-----------KVAV-SAAYLYDAMY-VYARALQEVLDEGGS----------------IT
DGKAIISK-AFRQ-TYTSATGIEQYMDENGDVGANLTLLSLQP-----------------
-ANYSP------------------------GY-DMAPVANFD------------------
------------------------------------------------------------
------------------------------------------------------------
------------------------------------------------------------
------------------------------------------------------------
------------------------------------------------------------
------------------------------------------------------------
-------------------------------------------------------LYRRM
NMYN---------NASV---------------------------VEVLRDMRNDNINPFV
GACVD--APNI--CSVTEYCSRGSLQDILENDDINLDNMFKAALVGDLLKGMIYLH-NSP
-LKSHGNLKSSNCVIDSRWVLKITGYGLHAFKEGAKK---------YS-EDIGEHALYQ-
--------------------SQLWTAPELLRMDK---AP----------------PCGTQ
KGDIYSLGIILYEIALRQGPFG--------NCI-HEPR----------------------
------------------------------------------------------------
------------------------------------------------------------
----------------------------------------------EIIDRVKFPRN--P
QRPYRPVTSTLLE----N-DVADALIKTMTACWAEEPDSRPDIKEARLRLKSLQK-GL-K
SNIFDNMIQIMEKYANNLESIVEDRTKLLVEEKKKTDLLLH--------------SMLPK
SVANQLKRGNKVEAEEFEGVTIYFSDIVGFTKLSSESTPWQ-------------------
----VIDLLNDLYTLFDAIIKNYDAYKVETIGDAYMLVSGLP-VRNGDKHAGEIASASLH
ILDGIN-KFTVRHKPDYKLKLRIGIHSA--------------------------------
------LKIHCSPQCRDVLLRL-GGYQLKERGLVAMK-----------------------
------------------------------------------GKGEILTYWLEGQNPSYR
RESKL----------SPDEFVIEPIREDAGDD-GT-----MVEDLEGGA-----------
DKVDEQQTETTEQLTQPPGEVVS-------------------------SPSDVVTTVDET
RQQ-----------------------QEKQTAWAPVSSRTQT------------------
----------------------------------------------------LPPIEEPM
IERPDSA----------------------------------PSSTAPPNTPV--------
ATEKQEDA--------------------------------------------EVDETDLK
X-----------------------------------------------------------
-------------------------------------------------XXXXXXXXXXX
XXXXX-------XXXXXXVLE---------------------------------------
------------------------------------------------------------
------------------------------------------------------------
----------------------------------------------------IVGDERRI
STDSRSALLPGESNG---------------------------------------------
------------KVQRSSEASE-----------------QIPLI----------------
----------DVIAPGA----------------TISQPAEVNXXXX--------------
------------------------------------------------------------
-----XXXXXXXXLTDSGVGN-----------------------------SREGSNHEVP
MS-----------------------------
>Ptychodera_flava.20150316_1g12244.t1-EH
MA----------LY----------------------------------------------
------------------------------------------------------------
------------------------------------------------------------
------------------------------------------------------------
------------------------------------------------------------
------------------------------------------------------------
------------------------------------------------------------
------------------------------------------------------------
-------------------------------------------------AI-FPSH----
-----------------------------------KCIC------------------DAE
SSDLNNVF--------------------NAHVLIPCFPLIFG------------------
-------------EPPTV-----------------YRQISIFSH----RHRCRQRHY-CN
LRF--------AVPVAVTT--RC---------------------------AEYEV-SDKS
----RYPTFARTNPPD----------TQISKSLVALL------------KHFDWRVLTIV
TPEDQQ------WSAVA------ESLEVK-----L-------------------------
------------------------------------------------------------
------------------------------------------------------------
------------------NP-Y-------------------------E-IG---YS-PEV
ISA----------------------------YQSLLVLVATPPLS---------------
DTYRNFTRT--------------------VDEYAERPPFNYENPRG------------SI
R----------IIPI-EAAYLYDAVK-LFAVSLTEVLEENGS----------------AY
NGSAIIEK-IKNR-SYESVTGTLAFIDNKGDAESNFTVIARQR-----------------
-TQTTP------------------------GY-GMLPVGLFQM-------------INGT
V---------------------VYVPKE-KVSIDWV-SGK--PPVDEPPCGFRGER--CP
II-ESH------TDKIVGG---TIGGIML--IIIIIAAVVY----RNWKYEQDLAS----
-------LLWKIDYRDINIRG-D--------------NNLFR------------------
------------------------------------------------------------
------------------------------------------------------------
------SSSRMSLRSL--------------------------------------------
-ESI-Q---STDV--HAQQ------------------------------------IFTKI
GTYR---------STVVAIKHVN------KKSVD--LTRKVRKELK--------------
-------------------------ADILENDEIKLDNMFTASLISDIIKGMLYLH-NSE
-IKYHGNLRSSNCVVDSRWVVKISDFGLHEFKAGAED---------DI-EEIGEFAYFR-
--------------------RLLWRAPEFLRTSH---PT----------------AGGSL
KGDVYSFGIVLYEIVLRQGPFG--------NCE-LSPK----------------------
------------------------------------------------------------
------------------------------------------------------------
----------------------------------------------SIIDRVITPSD--P
VRPFRPSVQTLREF-----DAADYFIDTMQECWAEIPEIRPDFKLIRVKLKPMQK-GM-K
ANIFDNMIAIMEKYANNLESIVEERTQQLIEEKKKTDNLLN--------------SMLPK
YVANQLKKGRQVEPEAFECVTIYFSDIVGFTKMSSESTPWQ-------------------
----VVDLLNDLYTLFDSTIKTYDVYKVETIGDAYMLVSGLP-IPNGNRHAGEIASSALH
LLDELN-HFRIRHKPDEKLKLRIGIHSA--------------------------------
------LKIHISPTCKAILDKI-GGYKTRERGYVTMK-----------------------
------------------------------------------GKGEVLTYWLIGQDPKYK
KVSTV----------SRPELEPMSNT-------------------SLDR-----------
YESEDETAPVSKSITPVSSR------------------------QDFDKLSGPPSDISAD
PVV-----------------------EQPQPQLAPLPPPPA-------------------
----------------------------------------------------PSRMQRPK
RINGLHN----------------------------------NYVGVGNHSPS--------
DGAGEL----------------MSVGSDLSQRIQ------------------TVEEDEQL
Q-----------------------------------------------------------
----EAAARKRGKKLSFDDNMNGF------------------------------------
------------------------------------------------------------
------------------------------------------------------------
------------------------------------------------------------
----------------------------------------------------PKIRNSPG
SPSCRTPLMQDADEPIWQRRSQ--------------------------------VMNDKI
AISPVSTESKDQPVKPSTSRPE-----------------NVPLI----------------
----------DMKKPHRKR----------DRIPTENKPQNVQS-----------------
------------------------------------------------------------
-----NVVPNRTSLSDSG-------------------------------------FDGHP
FDHTNDNAYVCS-------------------
>Saccoglossus_kowalevskii.Sakowv30007320m-EH
MG----------------------------------------------------------
------------------------------------------------------------
------------------------------------------------------------
------------------------------------------------------------
------------------------------------------------------------
------------------------------------------------------------
------------------------------------------------------------
------------------------------------------------------------
------------------------------------------------------------
-TEKLG------------------------------------------------------
------------------------------------------------------------
-------------QTRH------CVQREWVLVKLMQSLSA-----QKQESFLTDEPN-TA
NNK--------DYVY-QGR--RC---------------------------AEYEV-SDKE
----IYPTFARTYPPD----------SQISKSVVALL------------KYFDWDHVTLV
TSEDTQ------WMAVS------HSLEND-----LAASNVTIQTVEYYP-------HPYY
PGFNS------------FPDPFPPIIENTFDTTR------IYILLGEK-FIRPEFMTAMQ
QKGLLI------------NGEYIVITVDTEQ-----------YDLEDADKYLL-------
------------------DP-Y-------------------------Q-IW---FT-PEL
ISA----------------------------YQSLLILIATPPIS---------------
DTYKDFRIT--------------------VDEYLSRPPFNFESRT-------------IR
R----------DIPI-EAAYLYDGVM-LFAKAMTDVLNDGGD----------------PY
NGTAVIEY-VKGR-SYESITGTLGFIDNNGNAESNFTIIARQQ-----------------
-TNTTP------------------------GY-GMLPVGLFQM-------------INYE
V---------------------RYVPKA-GVEIDWV-SGM--RPVDQPECGFYDEL--CP
II-INH------TPKYVGG---TMGGIFL--ILIIVVAVAY----RNWKYEQALAG----
-------LLWKIDYREIIIKG-D--------------GTLNR------------------
------------------------------------------------------------
------------------------------------------------------------
------CNSRMSLHSI--------------------------------------------
-ESIQS---VTDA--HTQQ------------------------------------IFTKV
GTFK---------GNIVAIKYIS------KKSVD--LTRKVRKELKVVRDLRHDHVNPFI
GACVE--YPHI--CIINEYCSRGSLQDILENDEIKLDDMFVASLVSDIIKGMIYIH-NSE
-LKSHGNLKSSNCVVDSRWVVKITDFGLHEFKAGAER---------DL-EDAGEFALYR-
--------------------DLLWRAPEFLRMSN---PP----------------GEGSQ
KGDIYSFAIIMYEIFLRAGPYG--------NTE-LSPK----------------------
------------------------------------------------------------
------------------------------------------------------------
----------------------------------------------EIIERVKTPLD--P
VRPFRPNIMDLLE---I--DASDCVVDTIQECWHEIPENRPDLKTIRIKIKPIQK-GM-K
NNIFDNMIAIMEKYADNLESIVDDRTQQLIEEKKKTDNLLH--------------SMLPK
SVANSLKKGRPVAPEAFECVTIFFSDIVGFTALSSASTPYQ-------------------
----VIDLLNDLYTVFDSTIKNYDAYKVETIGDAYMLVSGLP-IRNGDRHAAEIASSALH
LLDEIG-HFQIRHRPGEQLKLRIGIHSGPVCSGVVGLTMPRYCL-----FGDTVNTASRM
ESNGLPLKIHCSPTCKAILDKI-GGYKTEERGLIPMK-----------------------
------------------------------------------GKGEILTYWLEGQDPKYK
KVSNN----------SVPPIDQLSED----------------GYVSENE-----------
IDRSD-------------------------------------------------------
------------------------------------------------------------
------------------------------------------------------------
------------------------------------------------------------
------------------------------------------------------------
------------------------------------------------------------
------------------------------------------------------------
------------------------------------------------------------
------------------------------------------------------------
------------------------------------------------------------
------------------------------------------------------------
------------------------------------------------------------
------------------------------------------------------------
------------------------------------------------------------
------------------------------------------------------------
------------------------------------------------------------
-------------------------------
>Saccoglossus_kowalevskii.Sakowv30007316m-EH 
M-----------------------------------------------------------
------------------------------------------------------------
------------------------------------------------------------
------------------------------------------------------------
------------------------------------------------------------
------------------------------------------------------------
------------------------------------------------------------
------------------------------------------------------------
------------------------------------------------------------
----------------------------------------------------------SV
-----QIN----------------------------------------------------
-----------------------TLQRD--------------------------------
AVY--------CDVA-VFT--RC---------------------------AEYEV-SDKE
----IYPTFARTYPPD----------SQISKSVVALL------------KYFDWDHVTLV
TSEDTQ------WMAVS------HSLEND-----LAASNVTIQSVQYYP-------HPYF
PGFNS------------FPDPFPPIIEETYQETR------IYIFLGEY-FIRPEFMRVLQ
KKGLLT------------NGEYTIITIDTTQ-----------YHPGNAAGYLQGNYSSID
TMEIFSVKIWFTHGCYRGHP-Y-------------------------E-IW---YT-PEL
MSA----------------------------YQSLLILIATPPIS---------------
DTYEHFTIT--------------------VDDYLSLPPFNYPAMGN------------RR
R----------NIPI-EAAYLYDAVM-LFAKAMTEVIQDGDE----------------PQ
NGTAIIEK-IKNR-SYESITGTLAFIDNNGDAESNFTVIARQP-----------------
-MNITP------------------------GY-GMLPVGLFQM-------------INNE
V---------------------VYVSKA-GVTIDWV-SGI--KPSDEPQCGFHGEY--CP
VI-QDY------TPEIVGG---TIGGILL--VLVIVLAVAY----RNWKYEQALAS----
-------LLWKIDYRDICIKS-D--------------NALYR------------------
------------------------------------------------------------
------------------------------------------------------------
------SSSKMSLRSM--------------------------------------------
-ESLQS---TTDA--HNQQ------------------------------------IFTKI
GTFK---------GNVVAIKHIN------KKNID--LTRKVRKELKVVRDLRNDHINPFI
GACVE--YSLI--CIITEYCARGSLQDILENDEIKLDNMIVASMVSDIIKGMVYIH-NSE
-LKSHGNLKSSNCVVDSRWVVKITDFGLHEFKAGADR---------DL-EEAGEFALYR-
--------------------NLLWRAPEFLRMSN---PP----------------GEGSQ
KGDIYSFAIIMYEIFLRAGPYG--------NSE-LSPK----------------------
------------------------------------------------------------
------------------------------------------------------------
----------------------------------------------EIIERVKTPLD--P
VRPFRPNIMDLLE---I--DAPDYVVDTIQECWHEIPENRPDLKTIRIKLKPIQK-GM-K
ANIFDNMIAIMEKYANNLESIVDDRTQQLIEEKKKTDNLLH--------------SMLPK
SVANSLKKGRPVEPESFECVTIFFSDIVGFTALSSASTPYQ-------------------
----VIDLLNDLYTVFDSTIKNYDAYKVETIGDAYMLVSGLP-IRNGDRHAAEIASSALH
LLDEIG-HFQIRHRPGEQLKLRIGIHSGPVCSGVVGLTMPRYCL-----FGDTVNTASRM
ESNGLPLKIHCSPSCKTILDKI-GGYTTVERGLISMK-----------------------
------------------------------------------GKGEILTYWLEDQDPNYR
MFKSH----------CDSPNDQRSLD----------------GHMEDER-----------
SGMGKRTSWTTGT-----------------------------------------------
--------------------------NSPLPPKPLTSPD---------------------
----------------------------------------------------ISSVQSST
SNTNERLT----------------------------------------RIPIGW-----T
DTKESL----------------------------------------------SVGSTDCE
LTDK-------------------------------------------------------F
NRQMKDTPKNVSNRFE--------------------------------------------
------------------------------------------------------------
------------------------------------------------------------
------------------------------------------------------------
----------------------------------------------------IQRSTSTG
SSGCTTPLMVDSVEDVTLRT----------------------------------FIKDSV
TAVPHEHVS---HTPSITSTSE-----------------TLKPL----------------
---------------------------------AENEKSRKRSTQS--------------
------------------------------------------------------I-----
C---TGSTPKRESLTDSG-------------------------------------FEANS
YENNRESHLFT--------------------
>Saccoglossus_kowalevskii.Sakowv30012804m-EH 
MS---------------------SGLF-----TLSRRG-----------RFLTPRTLVVL
VCIITASV----------------------------------------------------
------------------------------------------------------------
------------------------------------------------------------
------------------------------------------------------------
------------------------------------------------------------
------------------------------------------------------------
---------------------------------------------------------IRP
ITTE---------------------------------------------RL---------
---KLGFMSYDYGT-----------------VINTEYVV------------------GGI
LSAVAEIN--------------------NDSSILPDYELEVI--YQNTADP---------
--------YTWALTELS------SIDSLTFLWK--LGVHVIMGP----DRFCEIEGR-IA
AAW--------KMPM-ISY--AC---------------------------SASAV-SDKE
----LYPTFSRTYPTD----------ALYASSILSVL------------QEFNWDSVTIV
NGLDAP------WTSTA------NRLLEI-----LPANNITIESQRTFE-------ADYI
PLYFK----------EEEPRLFDPIIEETYQTTR------IYILLCHQ-YARLAFMGGLE
TMGLLT------------NGEYMVITVDTEE-----------YTVNPDKPYLY-------
----------------RDDI-Y-------------------------E-NY---PS-PLR
TRS----------------------------ARSLLILAPRPPAD--------------P
EGYADFVEK--------------------CKEYRQNPPFGFNAPNA--------------
-----------MVAP-ESAYLYSAVW-VYARALQQVLDEGGS----------------IV
DGEAIIQK-TLGM-VYRSPTGIISKIDQHGDVGANLTLLSLQE-----------------
-ANYTP------------------------GY-DFRPVAVFNL-------------DDEH
IGA--NDTTD----------QLLYVKYG-NYTIQWI-AGF--PPRAVPICGFRGEL--CP
TI-PNY------TPEIAGG---TIGGLFL--ILLIVLGLVY----RNWKYEQALAS----
-------LIWKIDYREIKMKD-S--------------INASQFN----------------
------------------------------------------------------------
------------------------------------------------------------
------IGSRMSMRSI--------------------------------------------
-DSG-G---SGGR--MQAQ------------------------------------IFTLV
GTYR---------GQVVAIQKIN------KKSVD--LTRNLRKEFKALRDLKHDNINPFV
GACVD--PPNI--AIVSEYCSRGSLQDILENDEINLDNMFRAALVGDILKGMIYIH-NSS
-FKSHGNLKSSNCVVDSRWVLKITGFGLTNLKEGAKK---------DI-NEIGEHAFYQ-
--------------------NMLWTAPELLRMSN---PP----------------LAGTQ
KGDIYSFGIILYEIALRNGPYG--------QSI-YTPY----------------------
------------------------------------------------------------
------------------------------------------------------------
----------------------------------------------EIVERLKNPPD--P
LRPIRPLVSSLHEV-----DTPEYYTAALQTCWNESPEARPDFKEVRVKLKEMQK-GM-K
SNIFDNMIKIMEKYANNLESIVEERTGLLIEEKKKTDQLLN--------------SMLPK
SVANTLKRGAKVDAEAFEGVTIYFSDIVGFTKLSSESTPWQ-------------------
----VIDLLNDLYTVFDSTIKNYDAYKVETIGDAYMLVSGLP-IRNGDRHAAEIASASIH
LLEEIN-RFEIRHKPGEQLRLRIGIHSGPVCAGVVGLTMPRYCL-----FGDTVNTASRM
ESNGQPQRIHCSPTCRALLVKI-GGYDIEERGLVAMK-----------------------
------------------------------------------GKGEVLTYWINGQDPSYK
RESVV----------SAPDIQPESVK-------------------NEPA-----------
FEIKAKDTSAEENVGVG---------------------------ETIELKHEPIVTVDGT
GKT-----------------------HEPQKAWGTAKPSP--------------------
----------------------------------------------------MPSIEEPT
SETQISL----------------------------------PSTEVPPNTPE--------
QTGNSE-------------------TGNGKAKVD------------------DVDETKQK
H-----------------------------------------------------------
----KKKKKKKKKKKSK---------------------------------------DKDK
DNKDK-------DVDSDDVL----------------------------------------
------------------------------------------------------------
------------------------------------------------------------
----------------------------------------------------ELEEHRRI
STDSRTALLDGKKDAVANGQS---------------------------------------
--------------QKVSTTSD-----------------QIPLI----------------
----------DIIAPGSTV----------SQTVQETDPDRTK------------------
------------------------------------------------------------
---------QKDSLTDSGM------------------------------------LTGSP
NLANSNDAGVS--------------------
>Patiria_miniata.PMI_016343-EH
MA----------------------------------------------------------
------------------------------------------------------------
------------------------------------------------------------
------------------------------------------------------------
------------------------------------------------------------
------------------------------------------------------------
------------------------------------------------------------
------------------------------------------------------------
------------------------------------------------------------
------------------------------------------------------------
------------------------------------------------------------
------------------------------------------------------------
SNFL-------IFRIFMLQ--KC---------------------------TAYEV-SDKK
----VYKTFARTISTD----------TAVAISVMQLL------------RHFNWSVVSLV
SSDEEK------NLSIM------KNLKMR-----LPDLNINVSYSEQYK-------RNYW
RMYFL---------PENDDERLMKIVDKTYKATR------IYLFMGEF-YELYHFCEALD
DFGLLE------------NGEYVVVKIDPKI-----------PNDSDFKALEG-------
------------------DS-Y-------------------------T-RL---FT-PEV
LHY----------------------------YKNVLFLFHTPPND---------------
EIYEQFKEE--------------------VVTYLQEPPYNSNLTE---------FEK-DD
M----------FIGE-EAPFLYDAVM-LYAHGLNATLAKGGK----------------IE
DGIAIIQE-IINRGTYQSIMGMQRAINKNGNALMNVSLFALEQNKT--------------
AGQGDY------------------------YY-KIQPVGNFQY-------------NASN
------NETE-----------LTLKLRE-DRHISWT-GGR--PPLDQPRCGFFRQF--CK
PP-DETMS----PAEIAFI---VLGSMLL--IAIIIGAAIH----RVYKYEQELAS----
-------LLWRIDYNEIKFKG-Q--------------DGS--------------------
---------------------------------TAT------------------------
------------------------------------------------------------
------LGSRVSIMTT--------------------------------------------
-ESR-A---SGDC--LRGQ------------------------------------IFTNV
GKYK---------GATVAVKKIF------KQHID--VSRSMKKELKIMRDIRHPHLNQFI
GACID--PPNI--CIISEYCPKGSLQDILANDEMKLDNMFIASIVGDIIKGMLYLH-SSE
-IHTHGNLKSSNCLVDSRWVVKICDFGLWRFRSKEQM------------SELGEHAYYE-
--------------------SILWKSPELLRDPC---PP----------------LFGTQ
KADVYAFGILLFEIILRNGPYG--------NCP-LSPK----------------------
------------------------------------------------------------
------------------------------------------------------------
----------------------------------------------EIVDRVTYPLD--T
TQPFRPNVNEI------E-ECSDCVIHIMQECWEEVPDWRPDFKAIRSKLKPLNK-GM-K
SNILDNMIVIMEKYASNLEGIVEDRTQKLIEEKKKTDNLLH--------------QMLPM
PVANQLKRGRQVVPESFDSVSLFFSDIVGFTALSSQSTPFQIVDMLNDLYSLFDAIVSYY
DAYKIVDMLNDLYSLFDAIVSYYDAYKVETIGDAYMLVSGLP-INN-SRHSGEIASTALH
LLDAVQ-HFEIRHRPDDRLKLRIGLHSGPVVAGVVGTAMPRYCL-----FGDTVNTTSRM
ESNGLPLKIHCSMEIKENLDKI-TGYTLEERGLVNMK-----------------------
------------------------------------------GKGELLTYWLVSQLDSYR
RDKPL----------KVNYADQDDAY------------------ERRSG-----------
FNHNGRRG----------------------------------------------------
------------------------------------------------------------
------------------------------------------------------------
------------------------------------------------------------
------------------------------------------------------------
------------------------------------------------------------
------------------------------------------------------------
------------------------------------------------------------
------------------------------------------------------------
------------------------------------------------------------
------------------------------------------------------------
------------------------------------------------------------
------------------------------------------------------------
------------------------------------------------------------
------------------------------------------------------------
------------------------------------------------------------
-------------------------------
>Lytechinus_variegatus.LVA_004477-RA-EH
M-----------------------------------------------------------
------------------------------------------------------------
------------------------------------------------------------
------------------------------------------------------------
------------------------------------------------------------
------------------------------------------------------------
------------------------------------------------------------
------------------------------------------------------------
------------------------------------------------------------
------------------------------------------------------------
------------------------------------------------------------
------------------------------------------------------------
---------------------TC---------------------------AEAKL-SDKS
----IYPTFARTIPTD----------DLLTEAVAVLL------------EHFNWYNVSIV
SSSASN------KISVS------ESLQSK-----LPTKNIYISDVKVYT-------SPYI
PPQFE---------EDKEEPEMRKIVKETYEHTR------IYIFFGEI-WEVYELLNEMN
FHGLLE------------NGEYMVIYANQEN-----------YDDKQLHLFQG-------
------------------DP-Y-------------------------L-RQ---PS-SKV
MMY----------------------------YRTLLALFLSPATD---------------
PSYKDFKRR--------------------AYQQLQEEPFKFPFGDEK-----------DP
L----------GIPI-EAAYLYDNVYNVYAPALNETLAEGYS----------------MR
NGTEILKR-ILCR-KHASITGRPKYIDARGDAYADITVIGVKLGE---------------
EVDEKF------------------------GY-IMHPVATIKI-------------TNST
------PAVERSCLGNGTSFQWVYEPIN-GTFIPWI-SGG--VPLAVPKCGFYGEF--CD
TP-YRP------VVEIVSG---VVGGLLL--IILIVAIAVY----RNWKYEQELAS----
-------LLWKIDYADIQTKR-H--------------NGS--------------------
---------------------------------TIS------------------------
------------------------------------------------------------
------AISKLSLMTT--------------------------------------------
-DSK-N---SIDP--YRCQ------------------------------------IFTEV
GTYK---------NMLVAIKKIH------KRHVD--LTRSVRKELKIMRDLRHPHLNQFI
GACVD--PPNI--CTITEYCPKGSLQDILENDEVKLDSMFIASLIGDILKGLSCLH-ASE
-THSHGNLKSSNCVVDSRWVLKITDFGLHQFRSGSNP------------PEIGEHAKYE-
--------------------KLLWRSPELLRDPA---PR----------------PEGTQ
KGDMYALGIILYEMATRQGPYG--------KCV-LGPK----------------------
------------------------------------------------------------
------------------------------------------------------------
----------------------------------------------EIVDKVTHPLD--P
NTPFRPNVMEV------E-DCPSCMLTGMQECWRENPDDRPDVKALTTRLKPLQK-GM-K
PNILDNMIVIMEKYANNLEDIVEDRTHQLIEEKKKTDNLLH--------------QMLPK
PVANQLKRGMQVVPESFECVTIFFSDIVGFTSLSSESTPFE-------------------
----VVDMLNDLYTLFDEIISYYDVYKVETIGDAYMLVSGLP-LRNENKHAAEIASTSLH
LLDAVK-AFKVRHRPDVNLKLRIGIHSGSTVAGVVGLTMPRYCL-----FGDTVNTASRM
ESNGEALKIHTSSETKNLLEQI-GGFDVEERGLISMK-----------------------
------------------------------------------GKGQLVTYWLLSADPSYR
RSSPF----------RTAEENLTVGL------------------FDSPH-----------
GNHSNRHSKINSQPQKE----------------------------------AFAKRLEAD
GRP-----------------------SNPNVCRD--------------------------
------------------------------------------------------------
---------------------------------------------VIKPFPD--------
QTGVD---RQRPH--------SMFAPGTHGGTPN------------------HFPNSTLI
------------------------------------------------------------
-DFSQLNNSNENSPKVT-DRLLGHLDR-----------------HDSSEAKLDLSSCTNS
LLDKRQ-------------------------------------------RLNDSA-----
------------------------------------------------------------
------------------------------------------------------------
----------------------------------------------------LEYSSRNS
NSQIKEGLLDSEVETVV-------------------------------------------
------------------------------------------------------------
------------------------------------------------------------
------------------------------------------------------------
------------------------------------------------------------
-------------------------------
>Strongylocentrotus_purpuratus.SPU_004243-EH
ML----------------------------------------------------------
------------------------------------------------------------
------------------------------------------------------------
------------------------------------------------------------
------------------------------------------------------------
------------------------------------------------------------
------------------------------------------------------------
------------------------------------------------------------
------------------------------------------------------------
---------------------------------------------------------GG-
------------------------------------------------------------
-----------------------------------S------AP--------------LK
ASD----------EV-ASR--TC---------------------------AESKL-SDKS
----IYPTFARTIPTD----------DLLTEAVSVLL------------EYFNWYNVSIV
SSSESN------RLSVS------ESLQLK-----LPTKNIHISDVKIYA-------SPYI
PPLYE--------PENGVEPEMRAIVRETYEHTR------IYIFIGEL-WEVYELLHEMM
YHGLLE------------NGEYMVIWANQEN-----------FDYKQLHLFQG-------
------------------DP-Y-------------------------L-RQ---PS-REV
MMY----------------------------YRTLLALFLSPATD---------------
PSYDNFQRK--------------------TYKKLQEPPFNFDFGDAV-----------DV
L----------GIPI-EAAYLYDNVYNVYAPALNETLAAGYD----------------IR
NGTEILRR-ILCR-KHASITGRPKYIDARGDAYADITVIAVKLGE---------------
DVDETF------------------------GY-IMHPVATIKI-------------TNST
------PEVEQSCLGNGTSFQWVYEPIN-GTFIPWI-SGS--VPLAVPTCGFYGEF--CD
TP-YRP------IVEIVSG---VVGGLLL--VILIVAITVY----RNWKYEQELAS----
-------LLWKIDYADIQTKR-H--------------NGS--------------------
---------------------------------TIS------------------------
------------------------------------------------------------
------AISKLSLMTT--------------------------------------------
-DSK-N---SVDP--YRCQ------------------------------------IFTEV
GTYK---------NMLVAIKKIH------KRHVD--LTRSVRKELKIIRDLRHPHLNQFI
GACVD--PPNI--CTITEYCPKGSLQDILENDEVKLDSMFIASLIGDILKGLSCLH-ASE
-THSHGNLKSSNLVVDSRWVLKITDFGLHQFRSGSRP------------PEIGEHAKYE-
--------------------KLLWRAPELLRDPA---PR----------------PEGTQ
KGDMYSLGIILYEMATRQGPYG--------KCV-LGPK----------------------
------------------------------------------------------------
------------------------------------------------------------
----------------------------------------------EIVDKVTHPLD--P
NTPFRPNVMEV------D-DCPNCMLTGMQECWNENPDERPEVKTLTTRLKPLQK-GM-K
PNILDNMIVIMEKYANNLEDIVEDRTHQLIEEKKKTDNLLH--------------QMLPK
PVANQLKRGMQVVPESFECVTIFFSDIVGFTSLSSESTPFE-------------------
----VVDMLNDLYTLFDEIISYYDVYKVETIGDAYMLVSGLP-LRNEKKHAAEIASTSLH
LLEDVK-AFKVRHRPEVNLKLRIGIHSGSTVSGVVGLTMPRYCL-----FGDTVNTASRM
ESNGEALKIHTSSETKNLLEQM-GGFVVEERGLISMK-----------------------
------------------------------------------GKGQLVTYWLISADPSYR
RSSPF----------RTAEENATVGL------------------FDSTH-----------
GNHSNRHSKISAQPQKE----------------------------------PFAKRLEAD
GRP-----------------------ANPNVCHNDSDSA---IWFH--------------
--------YL------------------------------------------TITIPERI
VNSEHAFL--------F------------------------ITGGSTKSSPP--------
DPRTDKEIRRTSN--------IAVGAGIVGATLR------------------QVPNQPIV
------------------------------------------------------------
-FKVTLSRKDMKI-----------------------------------------------
------------------------------------------------------------
------------------------------------------------------------
------------------------------------------------------------
------------------------------------------------------------
------------------------------------------------------------
------------------------------------------------------------
------------------------------------------------------------
------------------------------------------------------------
------------------------------------------------------------
-------------------------------
>phoronisVancouverensis.44298-EH
MM----------------------------------------------------------
------------------------------------------------------------
------------------------------------------------------------
------------------------------------------------------------
------------------------------------------------------------
------------------------------------------------------------
------------------------------------------------------------
------------------------------------------------------------
------------------------------------------------------------
------------------------------------------------------------
------------------------------------------------------------
-----------------------------------ERLKCYLSTTRFTTSNCPRHVR-DC
NCS--------CFNL-FFQ--LC---------------------------KEANV-SDRN
----LYPTFARTIPPN----------SKISNSVAAFL------------LNFNWRKVVFI
RTHDDRF-------VIG------DTILET-----LENHGITVTRQMTFT-------SPYI
HGLT-------------ITNPFDKMVDETYKTTR------IYVILGRW-FEFSGILETLE
RRGLMD------------TGEYFVVGVHTTKE----------YDVRDINKYYE-------
------------------GL---------------------------G-QV---SN-NYT
LPS----------------------------FRHFAGIVHSPPVY---------------
PWFDRFSAQ--------------------VQRYLTLPPFNYTFAR-------------NK
T----------EANI-ASAYLYDAVK-LYAIAAHECLLEGVS----------------PS
NGTAILSK-LYGR-TYDSAMGYMCRINSEGDTEGNYTIIAQKVLP---------------
-GDTDQ------------------------LYGRIRPVGTFLL-------------QDSG
--------LP------------RVKLR--ETGIKWV-NGE--PPVDEPECGFFDEK--CP
VM-KSY------TLEIAAG---VGGGILL--VLFIVAVAVY----RNWKYEQDLAS----
-------LLWKIDFKEIVIKD-G--------------STRTP----ASLGCN--------
-SVQPG--------------------------LRRS------------------------
------------------------------------------------------------
------SLFHCSQVSL--------------------------------------------
-ASL-V---RELS--GVRQ------------------------------------IFTTI
GTLK---------GNIVAVRKIS------KRSID--LTRNVRKELKMVRDIRHDNLVQFI
GACVD--SPNI--CIVTEYCSKGSLEDVLGNDDIKLDDVFRASLIYDIIRGMTFLH-DSE
-LRFHGNLKSSNCVIDSKWVLKVVDFGLIEFRTGSED-------------FYSDHARYQ-
--------------------AMLWKAPEIILSPT---ED----------------PVKMQ
KADLYSFAIVLYEIYGRNGPYG--------DCD-KSPK----------------------
------------------------------------------------------------
------------------------------------------------------------
----------------------------------------------EIIEHVQDLS---L
TPPFRPKLASL------D-TVSKVVTDCIKDCWQQDPDARPDFKAIRSRLRPIQK-GM-K
HNILDNMVSIMEKYSTNLEEIVEERTDQLREEKAKTEQLLQ--------------QMLPR
SVAEQLKRGKQVEAEAFDNVTVYFSDICGFTALSSESTPMQ-------------------
----VVDLLNDLYTLFDGIIENYDVYKVETIGDAYMVVSGLP-HRN-DIHAGEVASLSLH
LLSAIR-KFKVRHKQDRMILLRIGIHSGPCVAGVVGLKMPRYCL-----FGDTVNTASRM
ESNGEPLKIHCSEQCKVLLDSL-GGYELQERGLVAMK-----------------------
------------------------------------------GKGEVRTYWLLSDDGETR
KARLR----------LDHPAEGDSFC-------------------NSPE-----------
EDSRTNETQPYESEVESLVS-------------------------------NISNSFPQQ
GRG---------------------------------------------------------
----------N-----------SLS----G-------------------NQNIDLVERNN
WNSS------------------------HHC-----------------------------
ECGDGD----------------------------------------------SAENTNGQ
------------------------------------------------------------
------------------------------------------------------------
------------------------------------------------------------
------------------------------------------------------------
------------------------------------------------------------
-----------------------------------------------------SASPLNS
VTFEGIPLLHIHNECSKKGH----------------------------------------
------------------------------------------------------------
------------------------------------------------------------
------------------------------------------------------------
------------------------------------------------------------
------------------------VGC----
>Drosophila_melanogaster_NP_001097148-OGC1
MP--------------------------------------------GPCASAAAFSCILV
LLLLGCQRS---------------------------------------------------
------------------------------------------------------------
------------------------------------------------------------
------------------------------------------------------------
------------------------------------------------------------
---------------------------------------------NPLAAGATVS-----
---------------------------------------------------------SMR
RLTD---------------------------------------------TI---------
---NIGFLAE---------------------YSQMRVTL------------------GGL
PLAIEDVN--------------------KNPNLLPGKKLAFK--PVDIGH----------
---------KMSAYRVK------PLRAMTQMRE--AGVTAFIGP----DESCTTEAL-LA
SAW--------NTPM-LSF--KC---------------------------SDPIV-SNKS
----TFHTFARTLAPA----------SKVSKSVISLL------------NAFHWNKFSIV
VSSKPIW-----GSDVA------RAIQEL-----AEARNFTISHFKYIS--------DYI
PTTK-------------TLSQIDKIIEETYATTR------IYVFIGEH-IAMVDFVRGLQ
NRRLLE------------SGDYIVVSVDDEI-----------YDSNRRVNIME-------
------------------RN-YLD---PYIR------------------KEK--SK-SLD
KIS----------------------------FRSVIKISMTYPQN---------------
PHIRDICSK--------------------IKDYARKTPFLVPYHQ---------RVF-DN
I----------SVPI-YGLHLYDSVM-IYVRAITEVLRLGGD----------------IY
DGNLVMSH-IFNR-SYHSIQGFDVYIDSNGDAEGNYTVITLQNDVGSGA-----------
SIGSLA------------------------KM-SMQPVGFFAY-------------DKN-
------SVIP------------EFRYIKNDRPIQWL-NGR--PPLAEPLCGFHGEL--CP
RK-KLD------WRYLVSG-----PLCAL--VVVVAIALLI----KHYRYEQTLAG----
-------LLWKVDMKDVTVIN-L--------------GEY------NNPTNK--------
---------------------------------NIF------------------------
------------------------------------------------------------
------QICRQSIL----------------------------------------------
---------VVGE--PNKR------------------------------------SFTNI
ALFR---------GNIVAMKKIH------KKSVD--ITRSIRKELKLMREVRHENIINFI
GASTD--HGSV--IIFTTYCARGSLEDVLANEDLHLDHMFISSLVSDILKGMIYLH-DSE
-IISHGNLRSSNCLIDSRWVCQISDFGLHELKAGQEE-------------PNKSELELK-
--------------------RALCMAPELLRDAY---RP----------------GRGSQ
KGDVYSFGILLYEMIGRKGPWG--------DTA-YSKE----------------------
------------------------------------------------------------
------------------------------------------------------------
----------------------------------------------EIIQFVKCPEML-Q
HGVFRPALTHT------HLDIPDYIRKCLCQCWDEDPEVRPDIRLVRMHLKELQA-GL-K
PNIFDNMLSIMEKYAYNLEGLVQERTNLLYEEKKKTDMLLY--------------QMLPR
PVAELLKRGDPVEAECFDCVTILFSDIVGFTELCTTSTPFE-------------------
----VVEMLNDWYTCCDSIISNYDVYKVETIGDAYMVVSGLP-LQNGSRHAGEIASLALH
LLETVG-NLKIRHKPTETVQLRIGVHSGPCAAGVVGQKMPRYCL-----FGDTVNTASRM
ESTGDSMRIHISEATYQLLQVI-GSYVCIERGLTSIK-----------------------
------------------------------------------GKGDMRTYWLTKRQQPEL
TPDLI------------STVDTLDTY------------------CSGPR-----------
ESMEVSVHQYCSPASNNYRL---------------------------------GSCNCDT
KCL---------------------------------------------------------
------------------------------------------------------------
------------------------------------------------------------
YSRRSD---------------DNVTNSHGTSEFP------------------KVSEPAQV
------------------------------------------------------------
----NCNQLCVCRL----------------------------------------------
------------------------------------------------------------
------------------------------------------------------------
------------------------------------------------------------
----------------------------------------------------NSSQMFNN
RGPRSAPSI---------------------------------------------------
------------------------------------------------------------
------------------------------------------------------------
--------------------------------------------TFR-------------
------------------------------------------------------------
----------------L--------------
>Drosophila_melanogaster_FBpp0310220-OG1
MP--------------------------------------------GPCASAAAFSCILV
LLLLGCQRS---------------------------------------------------
------------------------------------------------------------
------------------------------------------------------------
------------------------------------------------------------
------------------------------------------------------------
---------------------------------------------NPLAAGATVS-----
---------------------------------------------------------SMR
RLTD---------------------------------------------TI---------
---NIGFLAE---------------------YSQMRVTL------------------GGL
PLAIEDVN--------------------KNPNLLPGKKLAFK--PVDIGH----------
---------KMSAYRVK------PLRAMTQMRE--AGVTAFIGP----DESCTTEAL-LA
SAW--------NTPM-LSF--KC---------------------------SDPIV-SNKS
----TFHTFARTLAPA----------SKVSKSVISLL------------NAFHWNKFSIV
VSSKPIW-----GSDVA------RAIQEL-----AEARNFTISHFKYIS--------DYI
PTTK-------------TLSQIDKIIEETYATTR------IYVFIGEH-IAMVDFVRGLQ
NRRLLE------------SGDYIVVSVDDEI-----------YDSNRRVNIME-------
------------------RN-YLD---PYIR------------------KEK--SK-SLD
KIS----------------------------FRSVIKISMTYPQN---------------
PHIR--------------------------------------------------------
------------VPI-YGLHLYDSVM-IYVRAITEVLRLGGD----------------IY
DGNLVMSH-IFNR-SYHSIQGFDVYIDSNGDAEGNYTVITLQNDVGSGA-----------
SIGSLA------------------------KM-SMQPVGFFAY-------------DKN-
------SVIP------------EFRYIKNDRPIQWL-NGR--PPLAEPLCGFHGEL--CP
RK-KLD------WRYLVSG-----PLCAL--VVVVAIALLI----KHYRYEQTLAG----
-------LLWKVDMKDVTVIN-L--------------GEY------NNPTNK--------
---------------------------------NIF------------------------
------------------------------------------------------------
------QICRQSIL----------------------------------------------
---------VVGE--PNKR------------------------------------SFTNI
ALFR---------GNIVAMKKIH------KKSVD--ITRSIRKELKLMREVRHENIINFI
GASTD--HGSV--IIFTTYCARGSLEDVLANEDLHLDHMFISSLVSDILKGMIYLH-DSE
-IISHGNLRSSNCLIDSRWVCQISDFGLHELKAGQEE-------------PNKSELELK-
--------------------RALCMAPELLRDAY---RP----------------GRGSQ
KGDVYSFGILLYEMIGRKGPWG--------DTA-YSKE----------------------
------------------------------------------------------------
------------------------------------------------------------
----------------------------------------------EIIQFVKCPEML-Q
HGVFRPALTHT------HLDIPDYIRKCLCQCWDEDPEVRPDIRLVRMHLKELQA-GL-K
PNIFDNMLSIMEKYAYNLEGLVQERTNLLYEEKKKTDMLLY--------------QMLPR
PVAELLKRGDPVEAECFDCVTILFSDIVGFTELCTTSTPFE-------------------
----VVEMLNDWYTCCDSIISNYDVYKVETIGDAYMVVSGLP-LQNGSRHAGEIASLALH
LLETVG-NLKIRHKPTETVQLRIGVHSGPCAAGVVGQKMPRYCL-----FGDTVNTASRM
ESTGDSMRIHISEATYQLLQVI-GSYVCIERGLTSIK-----------------------
------------------------------------------GKGDMRTYWLTKRQQPEL
TPDLI------------STVDTLDTY------------------CSGPR-----------
ESMEVSVHQYCSPASNNYRL---------------------------------GSCNCDT
KCL---------------------------------------------------------
------------------------------------------------------------
------------------------------------------------------------
YSRRSD---------------DNVTNSHGTSEFP------------------KVSEPAQV
------------------------------------------------------------
----NCNQLCVCRL----------------------------------------------
------------------------------------------------------------
------------------------------------------------------------
------------------------------------------------------------
----------------------------------------------------NSSQMFNN
RGPRSAPSI---------------------------------------------------
------------------------------------------------------------
------------------------------------------------------------
--------------------------------------------TFR-------------
------------------------------------------------------------
----------------L--------------
>Drosophila_melanogaster_FBpp0312190-OG1 
MP--------------------------------------------GPCASAAAFSCILV
LLLLGCQRS---------------------------------------------------
------------------------------------------------------------
------------------------------------------------------------
------------------------------------------------------------
------------------------------------------------------------
---------------------------------------------NPLAAGATVS-----
---------------------------------------------------------SMR
RLTD---------------------------------------------TI---------
---NIGFLAE---------------------YSQMRVTL------------------GGL
PLAIEDVN--------------------KNPNLLPGKKLAFK--PVDIGH----------
---------KMSAYRVK------PLRAMTQMRE--AGVTAFIGP----DESCTTEAL-LA
SAW--------NTPM-LSF--KC---------------------------SDPIV-SNKS
----TFHTFARTLAPA----------SKVSKSVISLL------------NAFHWNKFSIV
VSSKPIW-----GSDVA------RAIQEL-----AEARNFTISHFKYIS--------DYI
PTTK-------------TLSQIDKIIEETYATTR------IYVFIGEH-IAMVDFVRGLQ
NRRLLE------------SGDYIVVSVDDEI-----------YDSNRRVNIME-------
------------------RI----------------------------------------
------------------------------------------------------------
----DICSK--------------------IKDYARKTPFLVPYHQ---------RVF-DN
I----------SVPI-YGLHLYDSVM-IYVRAITEVLRLGGD----------------IY
DGNLVMSH-IFNR-SYHSIQGFDVYIDSNGDAEGNYTVITLQNDVGSGA-----------
SIGSLA------------------------KM-SMQPVGFFAY-------------DKN-
------SVIP------------EFRYIKNDRPIQWL-NGR--PPLAEPLCGFHGEL--CP
RK-KLD------WRYLVSG-----PLCAL--VVVVAIALLI----KHYRYEQTLAG----
-------LLWKVDMKDVTVIN-L--------------GEY------NNPTNK--------
---------------------------------NIF------------------------
------------------------------------------------------------
------QICRQSIL----------------------------------------------
---------VVGE--PNKR------------------------------------SFTNI
ALFR---------GNIVAMKKIH------KKSVD--ITRSIRKELKLMREVRHENIINFI
GASTD--HGSV--IIFTTYCARGSLEDVLANEDLHLDHMFISSLVSDILKGMIYLH-DSE
-IISHGNLRSSNCLIDSRWVCQISDFGLHELKAGQEE-------------PNKSELELK-
--------------------RALCMAPELLRDAY---RP----------------GRGSQ
KGDVYSFGILLYEMIGRKGPWG--------DTA-YSKE----------------------
------------------------------------------------------------
------------------------------------------------------------
----------------------------------------------EIIQFVKCPEML-Q
HGVFRPALTHT------HLDIPDYIRKCLCQCWDEDPEVRPDIRLVRMHLKELQA-GL-K
PNIFDNMLSIMEKYAYNLEGLVQERTNLLYEEKKKTDMLLY--------------QMLPR
PVAELLKRGDPVEAECFDCVTILFSDIVGFTELCTTSTPFE-------------------
----VVEMLNDWYTCCDSIISNYDVYKVETIGDAYMVVSGLP-LQNGSRHAGEIASLALH
LLETVG-NLKIRHKPTETVQLRIGVHSGPCAAGVVGQKMPRYCL-----FGDTVNTASRM
ESTGDSMRIHISEATYQLLQVI-GSYVCIERGLTSIK-----------------------
------------------------------------------GKGDMRTYWLTKRQQPEL
TPDLI------------STVDTLDTY------------------CSGPR-----------
ESMEVSVHQYCSPASNNYRL---------------------------------GSCNCDT
KCL---------------------------------------------------------
------------------------------------------------------------
------------------------------------------------------------
YSRRSD---------------DNVTNSHGTSEFP------------------KVSEPAQV
------------------------------------------------------------
----NCNQLCVCRL----------------------------------------------
------------------------------------------------------------
------------------------------------------------------------
------------------------------------------------------------
----------------------------------------------------NSSQMFNN
RGPRSAPSI---------------------------------------------------
------------------------------------------------------------
------------------------------------------------------------
--------------------------------------------TFR-------------
------------------------------------------------------------
----------------L--------------
>Anopheles_gambiae_str_PEST_EAA14802-OGC1
L-----------------------------------------------------------
------------------------------------------------------------
------------------------------------------------------------
------------------------------------------------------------
------------------------------------------------------------
------------------------------------------------------------
------------------------------------------------------------
------------------------------------------------------------
------------------------------------------------------------
------------------------------------------------------------
------------------------------------------------------------
-----------------------SCRKMTEMRD--NGIVVFIGP----DETCTSEAL-VA
SAW--------NLPM-ISY--KC---------------------------ADIAV-SDKT
----VYSSFARTLPPA----------TKVSKSVAALL------------LANNWHCFSIV
ASKHPAW-----SMEIA------HAIELQ-----AELNNLTVNHFRIYS--------DYI
PS---------------KIYELQEIVDNTYRNTR------VYVFVGDH-IEMVDFVRCLQ
NRKLLS------------TGDYIVISIDDEI-----------YDPNMKRNIYQ-------
------------------GN-YSDFYQKYIGN--SKDKHQQNRKRYNY-KD----Q-ERL
QEA----------------------------FQSVLRISPLFPMN---------------
PKYRKLCHQ--------------------FKLYSRKDPFRVPLPYNR-------HIF-DE
I----------QVPI-YGAYLYDALI-IYARAATEVLRDGGD----------------VS
DGRLIMRH-IFNR-SYHSIQGFDVYIDANGDAEGNFSVIALQKDD---------------
KVNNSL------------------------HM-SMQPVALFAYGARN--------ATGTG
------TTLP------------EFRYLNPNRPIMWL-KGR--PPLAEPVCGFYNEK--CR
PK-AKD------WRYITGA-----LVVIL--FMAIFTIILF----KHYRYEQTLAC----
-------LLWKVDMKDVILIT-S--------------PDALY----NNELRK--------
---------------------------------NLV-------SRIKYKELQI-------
-------------NHFQRGE----------------------------------------
------KVCQQSIMVN--------------------------------------------
---------SAGD--VNKR------------------------------------AYTTI
GLYR---------GNIVAIKYLH------KRTVD--ITRNIRKELKQMREIRHENLITFV
GASID--HGTV--SILTSYCARGSLVDVLSNEDLKLDHMFVSSLVSDIVKGLIYLH-DSD
-VGSHGNLRSSKILIDSRWVAQIADFGLHEFKSCQEE-------------PSKFEKELR-
--------------------RSLWKAPELLRDPN---CP----------------PKGTQ
KGDVYSFGIVLYEIIGRKGPWG--------DLN-MSWQ----------------------
------------------------------------------------------------
------------------------------------------------------------
----------------------------------------------DIVARVMSPEE---
YGIFRPSLRGI--------DAPEYVIQLLHSCWEEDPEDRPDIRLVRVKLKPMQA-GL-K
PNIFDNMLAIMEKYAYNLEGIVQERTNQLSEEKKKTESLLL--------------RMLPK
SVAESLKRGERVEAECFDCVTIFFSDLVGFTELCAQSTPFE-------------------
----VVEMLNDLYTCCDFIISSYDVYKVETIGDAYMVVSGLP-LRNGDRHAGEIASLALH
LLNSIS-NLEIRHRPGEFIQMRIGIHSGQCVAGVVGLKMPRYCL-----FGDTVNTASRM
ESNGEALKIHISSITYGLLKKL-GGYKCEERGIIKVK-----------------------
------------------------------------------GKGEMRTYWLLGEDDQKR
MDR---------------------------------------------------------
------------------------------------------------------------
------------------------------------------------------------
------------------------------------------------------------
------------------------------------------------------------
------------------------------------------------------------
------------------------------------------------------------
------------------------------------------------------------
------------------------------------------------------------
------------------------------------------------------------
------------------------------------------------------------
------------------------------------------------------------
------------------------------------------------------------
------------------------------------------------------------
------------------------------------------------------------
------------------------------------------------------------
------------------------------------------------------------
-------------------------------
>Culex_quinquefasciatus_EDS32530-OGC1
ME--------------------------------------------LGNQKVRHLRVCLL
FLVAKISCVQLSI---------------GATLSLLRQ-----------------------
------------------------------------------------------------
-PHVATCDCQQIGD----------------------------------------------
------------------------------------------------------------
------------------------------------------------------------
-----------------------------------------DHRN------ATGSGGSNG
WPGIDGGHGG----------------------------------------RGKTITPGED
GVGD---------------------------------------------EI---------
---HIGFLAG---------------------YVHSKVIL------------------GAL
LLAIETIN--------------------NDSSLLPGKVIKLT--PVDIGA----------
----------QKSLKAL------PIRMMTKMRD--EGIFAFIGP----DETCTTEAL-VA
SAW--------ELPM-ISY--KC---------------------------ADSAV-SDKS
----IYSSFARTLPPA----------TKVSKSVVSLL------------LAYNWHCFSVV
AGKHPAW-----SMEIA------QAIKLQ-----AESNNLTVNHFREYS--------DYI
PS---------------KIYKLQNIVDETYQSTR------IYVFVGDY-IEMVDFVRCMQ
NRKLLS------------SGDYMVISIDDEG-----------YDPNTTRNIYQ-------
-------------------E-YSDFYQKYIGN--SK---ASNKKRLSF-KD---VQ-ERL
EVA----------------------------FQSVLRILPLFRLN---------------
PQYQVLCHQ--------------------IKRYAQREPFRVPLPTNE-------RIF-RQ
IKLHFPCFPCAQVPI-YAAHLYDAVL-IYARAATEVLREGGN----------------VR
NVTQIMRH-IFNR-SYHSIQGFDVYIDENGDAEGNFSVIALQKDE---------------
KVNNSL------------------------NK-SMQPVGMFTYG-----------TASNG
------TQLP------------EFKYLGASRAIMWV-KGR--PPLAEPPCGFYGEK--CR
PR-TRD------WRFMSGI-----GVATL--FVIIFAAILF----KHYRYEQTLAC----
-------LLWKVDMKDVTIIS-S--------------PDLAY----CNDSQK--------
---------------------------------KV-------------------------
------------------------------------------------------------
-------VCGQNIIP---------------------------------------------
---------AVGD--GAKR------------------------------------AFTNI
GLYR---------GNIVAIKYLH------KRSVD--ITRAIRKELKQMRELRHENLIPFV
GASVD--HGAV--AILSNYCARGSLVDVLSNKDLTLDHMFVSSLVSDIVKGLIYLH-DSD
-IGSHGSLRPSKVLIDSRWVAQIADFGLHEFKSSQEE-------------PAKFERELR-
--------------------RSLWKAPEILRNPN---TP----------------SKGTQ
KGDVYSFGLILYEIIGRKGPWG--------GIG-MSRQ----------------------
------------------------------------------------------------
------------------------------------------------------------
----------------------------------------------EIIARVISPQN---
YGIFRPPLCGL--------DAPDYVIQCLQACWAEDPEDRPDIRLVRVKLKPMQA-GL-K
SNIFDNMLAIMEKYAYNLEGIVQERTNQLTEEKKKTENLLL--------------RMLPR
SVAESLMRGERVEAECFSSVTIFFSDLVGFTELCAQSTPFE-------------------
----VVEMLNDLYTCCDFIISSYDVYKVETIGDAYMVVSGLP-IRNGDRHAGEIASLALH
LLKSLS-NLEVRHRPGEFIQIRIGIHSGQCVAGVVGLKMPRYCL-----FGDTVNTASRM
ESTGEALKIHISSVTYNLLKKI-GGYRFEERGVIKVK-----------------------
------------------------------------------GKGDMRTYWLIGEDDQKK
MDRFG----------SNDALTNMSISIIPDL-------------IRTPN-----------
NSQTDLASSIRQLIQNNTAF-----------TNFQHSYSNQELPADLNEPSILGCYICHK
RKA---------------------YHRPPFVQAMS-------------------------
------------------------------------------------------------
------------------------------------------------------------
---------------------HDYSDSRGDLVLA------------------RTGEGSGA
------------------------------------------------------------
----GDDTVCTCRRQNC-------------------------------------------
------------------------------------------LF----------------
---------------------------------------------E--------YYND--
------------------------------------------------------------
----------------------------------------------------SLMTVRTI
REPRSAPQI---------------------------------------------------
------------------------------------------------------------
------------------------------------------------------------
--------------------------------------------TFMQ------------
------------------------------------------------------------
-------------------------------
>Aedes_aegypti_EAT43201-OGC1
F-----------------------------------------------------------
------------------------------------------------------------
------------------------------------------------------------
------------------------------------------------------------
------------------------------------------------------------
------------------------------------------------------------
------------------------------------------------------------
------------------------------------------------------------
------------------------------------------------------------
-----------------------------------QVIL------------------GAL
LLAIENIN--------------------NDSTLLPGKRIKLK--PVDIGA----------
----------QKSLKAF------PIRKMTEMRD--EGIAAFIGP----DETCTTEAL-VA
SAW--------NIPM-ISY--KC---------------------------ADAAV-SDKT
----VYSSFARTLPPA----------SKVSKSVISLL------------AAYNWHCFSIV
AGKHPAW-----SMEIA------QAIKVQ-----AEGNNLTVNHFREYS--------DYI
PS---------------KIYKLQNIVDETYRTTR------IYVFVGDY-IEMVDFVRCLQ
NRNLLS------------SGDYMVISIDDEV-----------YDPSTKRNIYQ-------
------------------VT-W--------------------VQRYSF-KD---IQ-ERL
QEA----------------------------FLSVLRISPLFPMN---------------
PHIK--------------------------------------------------------
-----------PVPI-YAAHLYDAVI-IYARAATEVVQAGGN----------------LH
DGRQIMRH-ILNR-SYHSIQGFDVYIDENGDAEGNFTVIALQKDE---------------
KVNNSL------------------------NK-SMQPVGMFVY-------------SSNG
------TNLP------------EFKYLSSQRPIMWV-KGR--PPLAEPPCGFHGEK--CR
PI-TRD------WRYITGI-----MMGTL--FITIFAVILF----KHYRYEQTLAC----
-------LLWKVEMKDVTIMS-S--------------PDLMY----GSDSKK--------
---------------------------------KLT------------------------
------------------------------------------------------------
------QVCRQSILA---------------------------------------------
---------NGAD--TTKR------------------------------------AFTNI
GLYR---------GNIVAINYLH------KRSVD--ITRTIRKELKQMRKLRHENLITFI
GASVD--HGVV--AILTSYCARGSLADVLANEDLSLDHMFVSSLVSDIVKGLIYLH-DSD
-VGSHGNLRSSKILIDSRWVAQISDFGLHEFKSGQDE-------------PNKFEKELH-
--------------------RSLWKAPEILRNPN---TP----------------SRGTQ
KGDVYSFGIVLYEIVGMKGPWG--------EIN-LNYQ----------------------
------------------------------------------------------------
------------------------------------------------------------
----------------------------------------------EIIARVISPQN---
YGIFRPPLRGL--------EASDYVIQCLQACWEEEPDDRPDIRLVRVKLKPMQA-GL-K
PNIFDNMLAIMEKYAYNLEGIVQERTNQLTEEKKKTESLLL--------------RMLPR
SVAESLMRGERVEAENFDCVTIFFSDLVGFTELCAQSNPFE-------------------
----VVEMLNDLYTCCDFIISSYDVYKVETIGDAYMVVSGLP-IRNGDRHAGEIASLALH
LLNSLS-NLEIRHRPGEFIQIRIGIHSGQCVAGVVGLKMPRYCL-----FGDTVNTASRM
ESTGDAMKIHISSVTYNLLKKI-GGYRFEERGVINVK-----------------------
------------------------------------------GKGDMRTYWL--------
------------------------------------------------------------
------------------------------------------------------------
------------------------------------------------------------
------------------------------------------------------------
------------------------------------------------------------
------------------------------------------------------------
------------------------------------------------------------
------------------------------------------------------------
------------------------------------------------------------
------------------------------------------------------------
------------------------------------------------------------
------------------------------------------------------------
------------------------------------------------------------
------------------------------------------------------------
------------------------------------------------------------
------------------------------------------------------------
------------------------------------------------------------
-------------------------------
>Tribolium_castaneum_TC033927_001-OG1 
ML--------------------------------------------------------IF
LFIFHWTSV---------------------CCAL--------------------------
------------------------------------------------------------
--EQTTCNNSSNSS----------------------------------------------
------------------------------------------------------------
------------------------------------------------------------
-----------------------------------------QDYQ-ILYSYLTGT-----
---------------------------------------------------------GAH
NFSE---------------------------------------------SV---------
---TIGFLGA---------------------YGQAQVVL------------------GAL
PLAVEAVN--------------------EDADLLPGRRLSYV--AADIGTNPPASGL---
-------TRSKSSLAAQ------AIRVMTEMRD--NGTIAFIGP----DDTCSSEAL-VA
AAW--------NLPM-ISY--KC---------------------------SDTRV-SDKK
----VFFTFARTLPPS----------SKVSKSVVALL------------RAFQWHRFVVV
SGTHPAS-----ASEVQ------EAIEEL-----SIIHGLTVTDIKQYS--------DYI
PH---------------YIEQMDNIVADTYMKTR------VYVFVGEH-IALIDFIKCLQ
RRKLLD------------TGDYVVISVDDEI-----------YDPNRRIKIIR-------
------------------RD-YLD---PFL-------------------NETW-GN-VSD
VMG----------------------------FRSVLKLTPSHPRN---------------
PKYKYVCEK--------------------IKASSAKPPFCVPYHH---------KIF-DS
I----------SVPI-QAAYLYDAVM-IYARALTEVFQNNED----------------PR
NGTAVLRR-IVNR-SYHSIQGYDVFIDGNGDAEGNFTVVALLDDQ---------------
EMNGTL------------------------RM-SMQPVGYFQY-------------KSNG
SNV--PSALP------------EFRYLDVDRPIQWV-GGK--LPRAEPRCGFNGEK--CI
YR-ID-------WRFLASV-----SLMSL--IVLIGILFCV----KHYRYEHKLAC----
-------LLWKIDMRDVTIIP-T--------------ETTEL----SN---K--------
---------------------------------SMI------------------------
------------------------------------------------------------
------QVCRHSVFQA-------------------------------------------P
SSSLAE---LAES--SPKR------------------------------------AYTDI
GLYK---------GNIVAIKYLK------KRSVD--LTRSIRKELKQIREVRHENLIPFI
GASVD--HGNV--AILTAYSARGSLEDVLANEDLHLDNMFVSSLVTDILKGMIYLH-DSD
-IISHGNLRSSNCLIDSRWVVQITDFGLHEFKACPEG-------------AETQSKKLK-
--------------------RSLWRAPELLRDPS---PP----------------ARGTQ
KGDVYSFGIVLYEIIGRRGPWG--------DTN-IEPS----------------------
------------------------------------------------------------
------------------------------------------------------------
----------------------------------------------EILRQVIEVKE---
-VPLRPPLENL--------GAADYIIKCMKACWHEEPDQRPDIRFVRVRLKEMQA-GL-K
PNIFDNMLAIMEKYAYNLEGLVQERTNQLTEEKKKTEALLH--------------RMLPK
SVAEALKRGDRVEAESFDCVTIYFSDIVGFTELSAVSTPLQ-------------------
----VIDLLNDLYTCFDSIISHYDVYKVETIGDAYMVVSGLP-IRNGDRHAGEIASMALH
LLSNIR-KFEIKHRQGEVLQLRIGIHSGHCVAGVVGLKMPRYCL-----FGDTVNTASRM
ESSGEAFKIHISHATYNLLQNL-GGYRCEERGVIPIK-----------------------
------------------------------------------GKGEMRTYWLVGEDPAQR
LARIR------------EEIVGSSLF------------------SSSDR-----------
LSETPDLLR--RPGANFLID---------------------------------GVQFPQA
SCP---------------------------------------------------------
------------------------------------------------------------
------------------------------------------------------------
-----------------------LLQLHQRARLA------------------YSMHYSQE
------------------------------------------------------------
----NLTAGDLER-----------------------------------------------
------------------------------------------------------------
------------------------------------------------------------
------------------------------------------------------------
-------------------------------------HL-------------FQSQCCSN
RNPRSAPAI---------------------------------------------------
------------------------------------------------------------
------------------------------------------------------------
--------------------------------------------TFTDLNYRYM------
------------------------------------------------------------
-------------------------------
>Tribolium_castaneum_TC033927_002-OG1 
ML--------------------------------------------------------IF
LFIFHWTSV---------------------CCAL--------------------------
------------------------------------------------------------
--EQTTCNNSSNSS----------------------------------------------
------------------------------------------------------------
------------------------------------------------------------
-----------------------------------------QDYQ-ILYSYLTGT-----
---------------------------------------------------------GAH
NFSE---------------------------------------------SV---------
---TIGFLGA---------------------YGQAQVVL------------------GAL
PLAVEAVN--------------------EDADLLPGRRLSYV--AADIGTNPPASGL---
-------TRSKSSLAAQ------AIRVMTEMRD--NGTIAFIGP----DDTCSSEAL-VA
AAW--------NLPM-ISY--KC---------------------------SDTRV-SDKK
----VFFTFARTLPPS----------SKVSKSVVALL------------RAFQWHRFVVV
SGTHPAS-----ASEVQ------EAIEEL-----SIIHGLTVTDIKQYS--------DYI
PH---------------YIEQMDNIVADTYMKTR------VYVFVGEH-IALIDFIKCLQ
RRKLLD------------TGDYVVISVDDEI-----------YDPNRRIKIIR-------
------------------RD-YLD---PFL-------------------NETW-GN-VSD
VMG----------------------------FRSVLKLTPSHPRN---------------
PKYKYVCEK--------------------IKASSAKPPFCVPYHH---------KIF-DS
I----------SVPI-QAAYLYDAVM-IYARALTEVFQNNED----------------PR
NGTAVLRR-IVNR-SYHSIQGYDVFIDGNGDAEGNFTVVALLDDQ---------------
EMNGTL------------------------RM-SMQPVGYFQY-------------KSNG
SNV--PSALP----------VREFRYLDVDRPIQWV-GGK--LPRAEPRCGFNGEK--CI
YR-ID-------WRFLASV-----SLMSL--IVLIGILFCV----KHYRYEHKLAC----
-------LLWKIDMRDVTIIP-T--------------ETTEL----SN---K--------
---------------------------------SMI------------------------
------------------------------------------------------------
------QVCRHSVFQA-------------------------------------------P
SSSLAE---LAES--SPKR------------------------------------AYTDI
GLYK---------GNIVAIKYLK------KRSVD--LTRSIRKELKQIREVRHENLIPFI
GASVD--HGNV--AILTAYSARGSLEDVLANEDLHLDNMFVSSLVTDILKGMIYLH-DSD
-IISHGNLRSSNCLIDSRWVVQITDFGLHEFKACPEG-------------AETQSKKLK-
--------------------RSLWRAPELLRDPS---PP----------------ARGTQ
KGDVYSFGIVLYEIIGRRGPWG--------DTN-IEPS----------------------
------------------------------------------------------------
------------------------------------------------------------
----------------------------------------------EILRQVIEVKE---
-VPLRPPLENL--------GAADYIIKCMKACWHEEPDQRPDIRFVRVRLKEMQA-GL-K
PNIFDNMLAIMEKYAYNLEGLVQERTNQLTEEKKKTEALLH--------------RMLPK
SVAEALKRGDRVEAESFDCVTIYFSDIVGFTELSAVSTPLQ-------------------
----VIDLLNDLYTCFDSIISHYDVYKVETIGDAYMVVSGLP-IRNGDRHAGEIASMALH
LLSNIR-KFEIKHRQGEVLQLRIGIHSGHCVAGVVGLKMPRYCL-----FGDTVNTASRM
ESSGEAFKIHISHATYNLLQNL-GGYRCEERGVIPIK-----------------------
------------------------------------------GKGEMRTYWLVGEDPAQR
LARIR------------EEIVGSSLF------------------SSSDR-----------
LSETPDLLR--RPGANFLID---------------------------------GVQFPQA
SCP---------------------------------------------------------
------------------------------------------------------------
------------------------------------------------------------
-----------------------LLQLHQRARLA------------------YSMHYSQE
------------------------------------------------------------
----NLTAGDLER-----------------------------------------------
------------------------------------------------------------
------------------------------------------------------------
------------------------------------------------------------
-------------------------------------HL-------------FQSQCCSN
RNPRSAPAI---------------------------------------------------
------------------------------------------------------------
------------------------------------------------------------
--------------------------------------------TFTDLNYRYM------
------------------------------------------------------------
-------------------------------
>Culex_quinquefasciatus_EDS31817-OGC2/ANP-L
------------------------------------------------------------
------------------------------------------------------------
------------------------------------------------------------
------------------------------------------------------------
------------------------------------------------------------
------------------------------------------------------------
------------------------------------------------------------
------------------------------------------------------------
------------------------------------------------------------
------------------------------------------------------------
------------------------------------------------------------
------------------------------------------------------------
------------------------------------------------------------
------------------------------------------------------------
------------------------------------------------------------
------------------------------------------------------------
------------------------------------------MAATKKPPWFV-------
--------------------------------------------KNDT-DE---RN-QKA
KNA----------------------------YTALLQVVARQPED---------------
EEYRRFSEE--------------------VKQLTKA-NFNYTYA--------------ED
E----------PVST-FVTAFYDAVL-LYAYALNDSIALLGEERALQQ----------PI
NGTHLAHL-MWGK-SFKGITG-NVTIDANGDRLSDYSLLDLNPNTG--------------
---------------------------------MFEIVANYFHDG---------------
----------------------GLHFVE-GKTIHWS-GGRLTAPPDRPTCGFDGSL--CP
DK-SLP------GYAILSL---ILGVCVI--CMAIASILGY----RHYKLEAEINS----
-------MTWKVHANEVLSCN-P--------------SHGHR----GS------------
---------------------------------MHL------------------------
------------------------------------------------------------
------MAKRGSQATI--------------------------------------------
-YSEDL---NSLP--GDRQ------------------------------------IYIQF
GFYK---------GCKVAIKKIN------IHNLN--LNRTMMLELKRMKDLQHDHLVRFY
GACLD-PSPEP--FVLTEYCPKGSLQDILENETIKLDWMFKISLMHDIVKGMAFLH-STE
-IHSHGALKSSNCVVDSRFVLKVTDFGLHQLRKPTEE------------LDQESYAYWK-
--------------------KLLWTSPELLRDPH---HD----------------PAGTP
KGDVYSFGIIVQEIVSRQGPFYTG------DDE-KSPKALRCRRLPKGYNQRKQSVAHPS
SESSGSVFGGALRGTEENVKSCRTDHFKPCPLTINLNDPYSPRNGSYRERPFLHVFAEHI
LKVLTLSFCNVHRTVFPDEGRPWLTRLNYPQRRQLLRPAIQRYLDGPFRTHSGSGRPWIP
FALDGVQNGSECRPLWSIVQLVAGLAGRFAQLRMPIAPCFDRGSPREIIKLVKNGPES-Y
GMPFRPRVDET---------SYEDVNNIMVKCWAEEPLERPDFNLLKTIIRKINKENE-S
GNILDNLLQRMEQYANNLEALVEERTQDYFEEKRKCEELLY--------------QLLPR
SVAAQLIMGKSVIAETYDQVTIYFSDIVGFTSISAQSTPMQ-------------------
----VVDLLNDLYTCFDSIVENFDVYKVETIGDAYMVVSGLP-MRNGNLHAREISRMALA
LLAAVY-KFSIRHRPNEQLRLRIGLHSGPCVAGVVGLKMPRYCL-----FGDTVNTASRM
ESNGEALKIHVSSTTKQLLDTF-GTFDVTERGLVPMK-----------------------
------------------------------------------GKGEMLTYWLNGEKTESS
---------------FKSPAKPPDGV-------------------GGPV-----------
ALLNG---------------------------------------------------VPPT
GIL-------------------NNNNNSAMYSLNSANGGGG-------------------
------------------------------------------------------------
------------------------------------------------------------
------------------------GGGGTTKKLN------------------NVSYNFIK
------------------------------------------------------------
----SNSTKNLPNTKAR-------------------------------------------
------------------------------------------------------------
------------------------------------------------------------
------------------------------------------------------------
----------------------------------------------------VSLGGEDT
IRGVTQPLLTQIN-----------------------------------------------
------------------------------------------------------------
------------------------------------------------------------
------------------------------------------------------------
------------------------------------------------------------
-------------------------------
>Aedes_aegypti_EAT41579-OGC2/ANP-L
MLK---------------------------------------------SKRALVLSVISL
LSSWICSVQSENR-----------------------------------------------
-----------------TSRSY---------NNADSSHYKY----------NHSSIFNNI
SNSSSGSNVIEHNNPMATN---DLHRN---------------------------------
-----------------------------------------------------------P
PLWDSSNEK---------------------------------------------------
----TAYQYAINDNDSNDAP--------------------------TIASHLHFSSTLSA
E------HGSIVEKTVFNG----------GTFEGSH--------------TPYHKKTVVR
SASE---------------------------DSYHEP------------HI---------
---KFAILLPEHGR--------------SRDSRILSTVR------------------PVI
EMATNLVT--------------------GPNGVLHNLKIEID--YRDTQC----------
-------------SSTY------GALGAFDILLK-RKPDVFFGP--ICDYVIAPIAR-YN
AVW--------GIPI-LTT--GG---------------------------LADAF-TIKS
---PNYPTLTRMMGSY----------SDPGLALREMY------------RHFNWTIQAFI
YHDNDEK----------------RGMGHSDCSMAILSIFRVLNTTEYFS-----------
HSFDE---------TETDYKGYLRILEETKRKAR------IVIMCASP-STIREIMLAAA
ELNMVD------------SGEYVFFNIDIFSS----------MAATKIPSWHM-------
--------------------------------------------ANDT-EE---RN-LKA
KNA----------------------------YTAMLQVVARQPED---------------
EEYRRFSEE--------------------VKLLTKT-KFNYTYA--------------ED
E----------PVST-FVTAFYDAVL-LYAYALNDSIGLLGEQRALKQ----------PI
NGTYLTHL-MWGK-SFKGITG-NVTIDSNGDRISDYSLLDLNPETG--------------
---------------------------------MFEIVANYFHDG---------------
----------------------GLQFVE-GKEIHWS-GGRTKAPPDRPICGFDGSL--CP
DK-SLP------GYAILSL---ILGLCVI--CMGIASFMGY----RHYKLEAEINS----
-------MTWKVQANEVLSCH-S--------------SQGHR----GS------------
---------------------------------LHM------------------------
------------------------------------------------------------
------MAKRGSQVTF--------------------------------------------
-YSDEL---NSLP--GDRQ------------------------------------IYIQL
GYYK---------GCKVAIKKIN------INNLN--LNRTMMLELKRMKDIQHDHLVRFY
GACLD-PSPDP--FILTEYCPKGSLQDILENETIKLDWMFKISLMHDIVKGMAFLH-STE
-LHSHGSLKSSNCVVDSRFVLKITDFGLHQLRGSLDD------------QDQESYAYWK-
--------------------KLLWTAPELLRDPH---RD----------------PAGTQ
KGDVYSFGIIVHEIVSRQGPFYTG------DDE-KSPK----------------------
------------------------------------------------------------
------------------------------------------------------------
----------------------------------------------EIIKLVINGPDG-Y
NPPFRPKVDEM---------YYEDVNNIMVKCWSEDPMERLDFTVLKTIIRKINKENE-S
GNILDNLLQRMEQYANNLEALVEERTQDYFEEKRKCEELLY--------------QLLPR
SVAAQLIMGKSVIAETYDQVTIYFSDIVGFTSISAQSTPMQ-------------------
----VVDLLNDLYTCFDSIVENFDVYKVETIGDAYMVVSGLP-VRNGNLHAREISRLALA
LLAAVH-KFTIRHRPNEQLKLRIGLHSGPCVAGVVGLKMPRYCL-----FGDTVNTASRM
ESNGEPLKIHISHTTKTLLDTF-GTFEVTERGLVPMK-----------------------
------------------------------------------GKGEMLTYWLNGERTVPM
QTG------------FKSNKFSDNNT-----------------LESGPL-----------
ALLNG---------------------------------------------------TPPT
GIL-------------------NNNNNSNMYSLNSAV-----------------------
------------------------------------------------------------
------------------------------------------------------------
--------------------------GGPNKKLN------------------NVSYNFIK
------------------------------------------------------------
----SSSTKNMLNSKGR-------------------------------------------
------------------------------------------------------------
------------------------------------------------------------
------------------------------------------------------------
----------------------------------------------------RSLGGEDT
IRSVTQPLLTQIN-----------------------------------------------
------------------------------------------------------------
------------------------------------------------------------
------------------------------------------------------------
------------------------------------------------------------
-------------------------------
>Anopheles_gambiae_str_PEST_EAA03567-OGC2/ANP-L
MSA---------------------------------------RANDDWGRAVVRCCVTLL
LYVLASSVPGHER-----------------------------------------------
-----------------TSLVY---------GSIDSGTVAA-------QLATRNSTNYHL
LSSDNGSNSSHPSDPSPLA---AVTVT---------------------------------
-----------------------------------------------------------A
PRDGNHFVN---------------------------------------------------
----RSSRDTVGEAPYDDG-----------------------------CDHVRANTGVVN
Q------HPRIADDTQGN------------------------------------------
-------------------------------------------------YV---------
---KFAILLPKKPS-------------KNRDIRILSTVL------------------PVI
EMATRVVT--------------------APGGLLQNLRIEID--YRDTQC----------
-------------SSTY------GALGAFDIFLK-RKPDVFFGP--ICDYVIAPIAR-YS
SVW--------GIPL-ITS--GG---------------------------LTEAF-TLKA
---PHYRTLTRMMGNY----------HAFGLMMREIH------------RHYNWTIQAYL
YHEFDEK----------------SGRGFTDCSMAITSINRAIGGNETSS-----------
GTFDE---------ETAKYADYLRLLRNIKKRAR------IVIMCASP-STIREIMLAAA
ELNMVN------------SGEYVFFNIEIFGS----------MTATKQPPWYA-------
--------------------------------------------KNDT-DE---RN-QKA
KEA----------------------------FTALLQVVAREPED---------------
EEYRQFSKE--------------------VKELTKT-KYNHTYA--------------ED
E----------PVST-FVTAFYDAVL-LYAYALNDSIAQLGVERALRQ----------PI
NGTHLAQL-MWGR-SFKGITG-NVTIDSNGDRISNYSLLDLNPETG--------------
---------------------------------LFEVVANYYYGG---------------
----------------------GLQFVE-GKAIHWA-GDRTKAPPDRPTCGFDGSL--CP
DN-SLP------GYAILSL---VLGVCVV--CMGIASIVGY----RHYKLEAEINS----
-------MTWKVNPNDVLSCN-P--------------SRGHR----GS------------
---------------------------------FHS------------------------
------------------------------------------------------------
------MVKRGSQATI--------------------------------------------
-YSEDL---NSLP--GDRQ------------------------------------IYIHF
GFYK---------GCKVAIKKIN------VQNLS--LTRSLMLEFKRMKDIQHDHLVRFY
GACLD-LHPEP--FILTEYCPKGSLQDILENETIKLDWMFKISLMHDIVKGMAFLH-STD
-LHSHGSLKSSNCVVDSRFVLKVTDFGLHQLRRSTDD------------ADIESYAYWQ-
--------------------KLLWTAPELLRDPQ---CP----------------PAGSQ
KGDVYSFGIIIQEIVSRQGPFYLG------TEE-KSPK----------------------
------------------------------------------------------------
------------------------------------------------------------
----------------------------------------------EIIKLVRDGPGI-L
DAPFRPKVDES---------SYEDVNNIMIKCWSEEPTDRPDFSGLKTIIRKINKENE-S
GNILDNLLQRMEQYANNLEALVDERTQDYFEEKRKCEELLY--------------QLLPK
SVAAQLIMGKSVIAETYDQVTIYFSDIVGFTSISAQSTPMQ-------------------
----VVDLLNDLYTCFDSIVENFDVYKVETIGDAYMVVSGLP-VRNGNLHAREISRMALR
LLAAVY-KFTIRHRPNEQLRLRIGLHSGPCVAGVVGLKMPRYCL-----FGDTVNTASRM
ESNGEALKIHVSHTTKLLLDTF-GTFDLTERGLVPMK-----------------------
------------------------------------------GKGEMLTYWLNGERTEAI
AAAPLPNGLKVMSPAGTSPASIMASR-------------------NGPT-----------
LLATDSVPASDPQQQPLLLPTAT-----------------------SASQVNGTVASPPA
GILINHHNHHHN----NNHNNNNNNNNNSPCSINHNHSNSSP------------------
---------I--------------------------------------------------
-----------------------------SC-----------------------------
-----------------------HNPSAPAKKLN------------------SVSYSFAK
------------------------------------------------------------
----APGNSSSNNSNGA-------------------------------------------
------------------------------------------------------------
------------------------------------------------------------
------------------------------------------------------------
----------------------------------------------------AAAAAAAA
SAKASKPKLPEVEAL---------------------------------------------
------------------------------------------------------------
------------------------------------------------------------
------------------------------------------------------------
----------------------------------------------------RGASVTKP
LLT----------------------------
>parasteatodaTepidariorumaug3.g2017.t1-OGC2_ANP_L 
MS----------------------------------------------------------
------------------------------------------------------------
------------------------------------------------------------
------------------------------------------------------------
------------------------------------------------------------
------------------------------------------------------------
------------------------------------------------------------
------------------------------------------------------------
------------------------------------------------------------
------------------------------------------------------------
------------------------------------------------------------
------------------------------------------------------------
------------------------------------------------------------
------------------------------------------------------------
------------------------------------------------------------
------------------------------------------------------------
------------------------------------------NKVESEKPWWK-------
--------------------------------------------EEDT-VE---QN-HRA
KMA----------------------------YEALLTVTARIPET---------------
EEYKNFSRE--------------------VKEIAKK-DFQFDY---------------GQ
E----------EVNT-FVTAFHEAVL-LYSIALNETLSEGYT----------------AS
NGSFIIQK-MWNR-TFEGITG-KVTIDENGDRDADYSILDMNPLTG--------------
---------------------------------VFEVVANYIG-------------TEKQ
V-----VDEP-------------------GKTIHWA-GGRKNPPLDNPPCGFDNSK--CP
KR-ARK------NVKIFQTRQMRVPGKPL--FRFVIENLLS----RYYRREAQLAS----
-------MSWKIKWDEITLTA-V--------------SKKMR----PGS-----------
---------------------------------RLS------------------------
------------------------------------------------------------
-------LTRLSLTSI--------------------------------------------
-VSAETM--PLCD--LGLP------------------------------------SFTNT
GIYK---------GSVVFLKPIL------KSRIE--INRQLLLEIKMIKDLQHSHVVRFI
GAIVD--FPHC--YLVSEYFPRGSLQDILENDQITLDWMFRYSLMHDLVKGMAYLH-SSD
-VRSHGNLKSSNCLVDSRFALKITDFGLHSLRALDDN------------EIMNTFMLWK-
--------------------RKLWTAPEILRMPS---PT----------------PEGTP
KGDVYSFAIIAHEIVIRKGCFYQG------SLQ-LTPK----------------------
------------------------------------------------------------
------------------------------------------------------------
----------------------------------------------EIVENVKKSQK---
-SPFRPLLEKD--------ACDEEVIHMIKKCWTEDPTERPDFQALKSIIRRLNKDND-S
GNILDNLLSRMEQYANNLEALVEERTADYLEEKRKAEDLLY--------------QLLPK
SVASQLIRGESVTAEAFDGVTIYFSDIVGFTEMSAESTPME-------------------
----VVDLLNDLYTCFDSIIENFDVYKVETIGDAYMVVSGLP-VRNSNLHAREIARMSLA
LLNTVK-TFTIKHRPQEKLKLRIGLHTGPCAAGVVGLKMPRYCL-----FGDTVNTASRM
ESTGSPLRIHLSTKTKEVLDTF-KTFLLECRGDIEIK-----------------------
------------------------------------------GKGKMTTYWLMGEKEQPL
INITE----------SKKECTIPNNK----------------------------------
------------------------------------------------------------
------------------------------------------------------------
------------------------------------------------------------
------------------------------------------------------------
----------------------------------------------------DIHETN--
------------------------------------------------------------
------------------------------------------------------------
------------------------------------------------------------
------------------------------------------------------------
------------------------------------------------------------
------------------------------------------------------------
------------------------------------------------------------
------------------------------------------------------------
------------------------------------------------------------
------------------------------------------------------------
------------------------------------------------------------
----------------L--------------
>ramazzottius_varieornatus_v1_core_32_85_1_RvY_03727-1-OGC2_ANP_L 
MC-------------------------------------------------LIYYCVAVS
LELLSAVVGGQNV-----------------------------------------------
------------------------------------------------------------
------------------------------------------------------------
------------------------------------------------------------
------------------------------------------------------------
------------------------------------------------------------
--------------------------------------------------VAIPENRPSQ
SQQH---------------------------------------------NL---------
---TFGVILPNNDK----------------YASSIHRVL------------------PVI
KLAIDRVQ--------------------ADPALLPGWNIRVK--WSKLLG----------
-----------DCSSTY------GPLSAIEMR---QDVQVFFGP--VCDYDLAPVVRYTN
ASW--------GIPV-LTS--GG---------------------------RNSVF-DNKT
----EYALLTRMNGYY----------RQLGDIFLEIL------------NKFHWKIVGML
FSDHLLH----------------RNMGRSDYYFALNPVFDTLKEKRPGS------KPPFY
KSFDE----------AATIEEFATLLKEMVLHAR------IIVLCASR-RSVRNLLLTAD
SLGMLE------------SGDCVFIYVELTGG----------TSNSNEKIWFN-------
--------------------------------------------ELDT-AE---NN-SRA
RKA----------------------------FESVLMLRPRTPYS---------------
DQYRHFSQE--------------------VAHLAVR-EYGFPQ---------------QD
D----------EVSL-EAASFYEAVI-LYVTALNDAIKLGYS----------------PK
DGRIIHGL-MRNR-TLPGIVG-NFSVDGNNDRHGDFSILDMEPSTG--------------
---------------------------------LFREVAMYLG-------------TDKR
Y-----VEAP-------------------SSTIHWS-GGRLTPPPDEPECGFDNAK--CI
SI-IG-------TGEIIAI---VLSVVLV--VVLIMGALCY----RHYKREAELAS----
-------MTWLVKYEDLKFGK-E--------------GDLKR----TDS-----------
---------------------------------RQS------------------------
------------------------------------------------------------
------LFKNRDDVSM--------------------------------------------
-DTL-----AFGE--NRKQ------------------------------------IFAQT
AWYK---------KQLCAVKKMK------CLQIP--LSRPMLKEFKTIQGMTHDHVAAFR
GACFD--SEPP--CLLFEYCPKGSLEDILENEEIQLDWMFRYSLMHDLVKGMAYIH-SSE
-LKTHGNLKSTNCVVDSRFVLKVTDYGPHCMRNIDGG---------DLDDETDAFPHWH-
--------------------RRLWTAPELLRLPK---IP----------------AAGTQ
KGDVYSFAIIAQEIVYRSGPFFIQHEEA--HQT-DDPK----------------------
------------------------------------------------------------
------------------------------------------------------------
----------------------------------------------EIVLRVMMESR--N
GQVFRPSLDAS--------AADESLVVIIEKCWSEDPNIRPDFHTLRNHIRRLNRVNE-S
GNLLDNLLQRMEQYANNLETLVQERTADYLEQKRKAEELLY--------------QLLPR
AVASQLIRGEAVKAESFDSVTVYFSDIVGFTMISAMSTPLQ-------------------
----VVNFLNDLYTCFDGITEVFDVYKVETIGDAYVVVSGLP-VRNGNLHAREIGRMSLR
IIEAVK-TFTIRHRPDDSLRVRIGLHSGPVVAGVVGLKMPRYCL-----FGDTVNTASRM
ESNSLPLRIHCSEACKNVLETF-GSFELELRGELDVK-----------------------
------------------------------------------GKGKMTTYWLNGEKPDLS
VIASPAQSP------TTPTMVPTTGF-----------------FASSDLKR---------
VSSKPRSLASAGMQAPAVPPIPV-------------------------------------
------------------------------------------------------------
------------------------------------------------------------
------------------------------------------------------------
------------------------------------------------------------
------------------------------------------------------------
------------------------------------------------------------
------------------------------------------------------------
------------------------------------------------------------
------------------------------------------------------------
----------------------------------------------------SHVEENEV
SPASTRSILVDTSPDSNASAATPPS-----------------------------------
------------------------------------------------------------
------------------------------------------------------------
------------------------------------------VQFLLSNGISMT------
-----STAPSSAVPVQNGAGDFY-------------------A-----------------
-------------------------------
>Hypsibius_dujardini_BV898_00064.p01-Ecd-OGC2_ANP_L
MQ----------------------------------------------------------
------------------------------------------------------------
------------------------------------------------------------
------------------------------------------------------------
------------------------------------------------------------
------------------------------------------------------------
------------------------------------------------------------
------------------------------------------------------------
------------------------------------------------KSV---------
---TFGLILPNNEK----------------YDFSLKKVL------------------PVI
RLAILHVE--------------------NNSAFLPEWKFHIQ---KRQLN----------
-----------DCSSTF------GPLSAIEMR---HDVQVFFGP--VCDYDLAPVVRYTG
ASW--------GIPI-LTS--GG---------------------------RNSVF-DNKT
----EYSLLTRMNGFY----------RQLADVVLDIL------------DKFGWSIIGLI
FSDHLNQ----------------KNLGRSDCYFAVEPIVRMLVEKRTGSAKKS-SKPPHY
KSFDE----------GDPSADFRPLLQEMMGHAR------VIVLCAPT-KSVRRLLLAAE
SLGMID------------SGEYVFLNIELSAR----------SEKANHNIWWD-------
--------------------------------------------ETDS-AE---NN-TKS
KKA----------------------------FESVLTIRPRTPDS---------------
QQYRQFSDQ--------------------VRNLSVN-EFGPDF---------------GV
E----------YVTP-EAASFYEAVL-LYVTALKDALRKGFS----------------PK
DGKEIYRL-MQNR-TISGIGG-NFSIDVNNDRHVDFAILDMEPTTG--------------
---------------------------------ILREVAAYLG-------------TDRR
Y-----IEVP-------------------FTEIHWA-GGRQTPPPDEPKCGFDGAK--CV
SV-LT-------TSSIVAI---VLSILLM--IVTVVAYLSY----RHHKKEAELAM----
-------MTWLIKYDDLKFGG-K--------------DELRR----TDS-----------
---------------------------------RQS------------------------
------------------------------------------------------------
------LLKMGDNVSV--------------------------------------------
-DTM-----AMGL--TRKQ------------------------------------IFAPT
AYCK---------KQLCAVKKLN------SQQIV--LSRPLLKEFKVIQGLTHDHIARFV
GACFD--SEPP--CLLFEYCPRGSLEDILENEELELDWMFRYSLMHDLVKGMAYLH-SSE
-LKTHGNLKSTNCVVDSRFVLKVTDYGPHCMRPAETE------------EEENPHRFWR-
--------------------RKLWTAPELLRNRS-----S---------------PSGTQ
KGDVYSFAIIAQEIVYRNGPFYLSSEQ---DRN-MDPM----------------------
------------------------------------------------------------
------------------------------------------------------------
----------------------------------------------EIIRRVSIMES---
RIPFRPTLESS--------AADELLIVLIEKCWSEDPNIRPDFPTLRNYIRKLNRENE-S
GNLLDNLLQRMEQYANNLESLVQERTADYLEQKRKAEELLY--------------QLLPR
AVAGQLIRGESVKAESFDSVTIYFSDIVGFTTLSASSTPFE-------------------
----VVNFLNDLYTCFDAITENFDVYKVETIGDAYVVVSGLP-VRNGDLHAREVARMSLS
IVEAVK-TFRIRHRPEDSLRVRIGMHTGPCVAGVVGLKMPRYCL-----FGDTVNTASRM
ESNSLPLRIHVSEVCRDVLHKF-GTFHLELRGQLEVK-----------------------
------------------------------------------GKGIMVTYWLNGEYKDNN
IVISM---------------EENTGL-----------------SMSAPVIP---------
HDLNAKLSTSSGFHSPAAS-----------------------------------------
------------------------------------------------------------
------------------------------------------------------------
------------------------------------------------------------
------------------------------------------------------------
------------------------------------------------------------
------------------------------------------------------------
------------------------------------------------------------
------------------------------------------------------------
------------------------------------------------------------
------------------------------------------------------------
ASSGPLPFLDDGVSPGDSINSVGFS-----------------------------------
------------------------------------------------------------
------------------------------------------------------------
------------------------------------------TGFLMANGLA--------
----------------NGAGDFY-------------------PH----------------
---------------R-D---D---------
>Drosophila_melanogaster_AAF55244-OGC2/ANP-L
MP-----------------------------------------------QAGQGLSLLLI
LCLLQAHLFPSAAW------------------------------FY--------------
------------------------------------------------------------
----------------------DAESVGG-------------------------VASIGV
GSDE--------------------------------------------------------
------------------------------------------------------------
------------------------------------------------------------
-------H----------------------SFK-----------------TPETKNSHKS
QSTE----------------------LVQHFPSLPMPDHR---RLGARRQL---------
---VFVALLPSVES-------------DNKNDCIMPKVL------------------PVL
ELAIRHVQRMGFVGG-------------------SHFDIQLI--SRDTFC----------
-------------SSKY------GPIGFFEIYTQWPEVNAVFGL--PCEYVLAPISR-YA
DVW--------QVPV-LTT--GG---------------------------NAKEF-NKKS
---ESYSTLTRLKGAQ---------VNNLGNVVRAIL------------NSFNWTRTALI
YQNENA-----------------KVKGNSVCFLCLAAIHDTIEEHSVYQ-----------
LGFDT---------STWTKADITRMLKNVAMQSR------IVIMCADP-QSIRQIMLTAE
ELNMID------------SGEYVFINIELFSR----------VQYLTSQPWYD-------
--------------------------------------------KNDT-DL---NN-ERA
QKA----------------------------YTAMLTVTPKQPND---------------
NEYTRVSNE--------------------IKAIAAE-KYNYTFS--------------DN
E----------PISA-FVTSFFDGVL-LYANALNESIREDPT--MLTR----------PI
NGTDMVRR-MWNR-SFTGITG-NVTIDANGDRLSAYSLLDMNPTTG--------------
---------------------------------RFEIVAHFLHN----------------
----------------------RLEFEA-NKEIHWA-GDREEAPPDRPICGYDGAL--CP
DN-SLP------GYAILSI---VLGTMVV--VMAVCFFFGY----RHYIAEAEINS----
-------MSWKVSLEDVMFRD-A--------------AERGL----RGS-----------
---------------------------------FHS------------------------
------------------------------------------------------------
------LVKQSSQLTL--------------------------------------------
-MSEDM---VSIN--GDRQ------------------------------------IFIPV
GMFR---------KSKVAIKPVE------VDNVQGLLTRSLMLELKRMKDLQHDHLVKFY
GACLD--QRRS--FLLTEYCPKGSLQDILENEQFQLDWMFRLSLMHDIVRGMQFLH-SSD
-IRSHGNLKSSNCVVDSRFVLKITDFGLHTLRRTRFDL------ESDG-GNCNSHAYWS-
--------------------KLLWTAPELLRVEH--NRP----------------PEGTQ
KGDVYAFGIIVHEITTRQGPFYLGR----CAYE-KSPQ----------------------
------------------------------------------------------------
------------------------------------------------------------
----------------------------------------------EIIELVKGYNPHRM
QKPFRPELEPN------G-DTKADINGIIRRCWAEDPAERPDFNTLKSMIRRFNKDNE-T
GNIVDNLLKRMELYANNLEELVEERTQDYHEEKKKCEKLLY--------------QLLPQ
SVAAQLISGQPVVAETFDQVTIYFSDIVGFTAISAESTPMQ-------------------
----VVQFLNDLYTCFDSIVENFDVYKVETIGDAYMVVSGLP-IRNGNQHAREIARLALA
LLEAVH-NFRIHHRPEDRLKLRIGLHTGACVAGVVGLKMPRYCL-----FGDTVNTASRM
ESNGEALKIHISETTKEALDEF-GTFVTTRRGFVPMK-----------------------
------------------------------------------GKGEMLTYWLEGEVPRPN
SLISP----------SKLMLTRRSSL---------------KQPQRSQS-----------
HNLHKQYSE--------------------------------------LVVASPPPQLPPP
AIALPP--------------PPSPSKDSPNLRVKRKISSSSPK-----------------
-----------------------L---------------------------NGGGFDYHK
TENH------------YLDTAAAAQR---NC-----------DIYSSRSLRDM------E
ETSDSWELAHFRL--------PLSGALKSHHHLN------------------NNSHGYVH
------------------------------------------------------------
----SNSSSNLSGILQP-------------------------PPLGVQRTRLKPSPTIST
LLTSAR----------------------------------------SEANASPGPET---
------------------------------------------------------------
------------------------------------------------------------
------------------------------------GSM------------GSGQLRIKF
AEGDETPLLPTPPPLAAPPPIPQMV-----------------------------------
-----------AASPQRSGSGQ-----------------NIPAD----------------
------------------------------------------------------------
-----SSHYGFL------------------------------VKSYKQ-----------Q
CP----------------------------------------PV--------AGSAVTQP
LLAKINS------------------------
>Anopheles_gambiae_str_PEST_EAA10186-OGC3
------------------------------------------------------------
------------------------------------------------------------
------------------------------------------------------------
------------------------------------------------------------
------------------------------------------------------------
------------------------------------------------------------
------------------------------------------------------------
------------------------------------------------------------
-------------------------------------------------VY---------
---HVGVLMASHLD----------------SPFDLERCG------------------PAI
DLALELVN----------------------QSLMKVHNVRLSK-VQRSYA----------
-----------TCSGSK------SPGLAADLHFK-HSVIAFIGP--ACAFALEPVAQ-LA
DYW--------NTPI-ITG--MGDQPP-SEGELSVTSGILGRLSNRWKNDSSGMF-KDKS
----RYQTLTRMSYCQ----------CRLKLVFSSIF------------RQFGWRHIALI
IDRSDLF-----SLTVG------KNLEYG-----LKDEEL-LKFVRELD-----------
---------------GNDEEDIEAYLKDASMYAR------VIILSVRG-SLVRKFMLSAL
ALGMT-------------RGEFTFLDVEIFQ-----------SSYWGDHYWELG------
-------------------------------------------------DE---DD-FKA
RKS----------------------------YEALLRVSLLQPTS---------------
PTYQYFAEK--------------------VRALAKQ-DYNYTFV--------------ED
E----------EVNF-FIGAFFDGVY-LLGMALNDTLNEGGD----------------IR
DGTAITRK-MWGR-DFEGITG-HVRIDDNGDRDADYSILDLDPITG--------------
---------------------------------RFEVVAHYYG-------------ITR-
----------------------EYSPVK-GKKIHWP-GGREGPPPDVPKCGFLGTSPACQ
GN-D---------MIIRYG-LVGFGIISA--FAAAVTYILC----KQMKLNSELNN----
-------MSWRVRPDEVLLEV-G--------------KMFGS----KMGLQKLNYEN---
-------------------------------FSLQQ------------------------
------------------------------------------------------------
------FGLNSGRVSI--------------------------------------------
-ASGNSQ--------LPAQ------------------------------------LFTTI
GIYK---------GERVAIKKVA------KKKVY--ITSTLLWEIKQARDVSHENTVRFV
GACIDLPRPTI--LILTEYCPKGSLKDVLENEAIQLDWNFRMSLIHDVVKGMAYLH-NSD
-VGVHGKLRSCNCLIDGRFVLKISDFGLRTLTTPSEY-----------------------
----------------------------LLPATV---IPG---------------TPATQ
KGDVYSFAIILEEIVVRGGPYETA------RQF-LDPQ----------------------
------------------------------------------------------------
------------------------------------------------------------
----------------------------------------------AIVERVALHES---
-PPFRPFVGQR--------DCPPDLLDLMEKCWSDSPDDRPTFSGIRSSVRLIMK-GF-C
ENLMDDLLRRMEQYANNLESLVEEKTEQLSMEKRRTEELLY--------------QVLPR
PVAQQLLAGEMVQPEQFECVTIYFSDIVGFTALCAQSRPME-------------------
----VVDFLNDLYSTFDRIIGFYDVYKVETIGDAYMVVSGLP-ERNGHDHAREIGLMALA
ILDAVR-SFTIKHKPEYQLKIRIGIHSGPVCAGVVGQKMPHYCL-----FGDTVNTASRM
ESTGHPLKIHVSEAAKQILDKF-GTFRTELRGDVELK-----------------------
------------------------------------------GKGIVTTYWLLECSEPDP
R-----------------------------------------------------------
------------------------------------------------------------
------------------------------------------------------------
------------------------------------------------------------
------------------------------------------------------------
------------------------------------------------------------
------------------------------------------------------------
------------------------------------------------------------
------------------------------------------------------------
------------------------------------------------------------
------------------------------------------------------------
------------------------------------------------------------
------------------------------------------------------------
------------------------------------------------------------
------------------------------------------------------------
------------------------------------------------------------
------------------------------------------------------------
-------------------------------
>Culex_quinquefasciatus_EDS26635-OGC3
MH-----------------------------------------------RKPLGVSIALV
FLEYCVVLSCCVRGRPA-------------------------------------------
--AAPD-------GHHEGSAGLLLL----------------------------NNLSEAT
RSETVDEDGGYFEDD------LDLGAI---------------------------------
------------------------------------------------------------
------------------------------------------------------------
-----------------------------------------MSIGERLIKRSGGSGISRI
E----------------------------------------------------VPEEDYG
GNYT---------------------------------------------TY---------
---NVGVLMASHLD----------------SPFDLERCG------------------PAV
DLALVFIN----------------------EFLMAHHRIKLLK-VQQSYA----------
-----------SCSGAK------SPGLAADMHFK-DNVIAFIGP--ACAFALEPVAR-LA
DYW--------NTPI-ITG--MGDQPP-SEGELSVTSGILGRLSNKWKNESTGIF-KDKS
----KYQTLTRMSYCQ----------CRLKLVFSSIF------------KQFGWKHVGLL
LDRSDLF-----SLTVG------KNLEYG-----LKEEDV-LTFMRELD-----------
---------------GNDEEDLDNYLQDASMYAR------VIILSVRG-SLVRKFMLSAH
RLGMT-------------RGEFTFLDVEIFQ-----------SSYWGDHYWELG------
-------------------------------------------------DE---DD-QAA
RKA----------------------------YQALLRVSLLQPTS---------------
PSYQYFAEK--------------------VRQRAKR-DYNYTFV--------------ED
E----------EVNF-FIGAFFDGVY-LLGMALNETLNEGGN----------------IR
DGSAITRK-MWNR-SFDGITG-HVRIDDNGDRDADYSILDLDPITG--------------
---------------------------------RFEVVAHYYG-------------KTR-
----------------------EYSPVK-GKRIHWP-GGREGPPPDIPKCGFMGNSPACQ
RS-E---------MMLLYG-IIGFGIISA--FAAAVTYVLC----KQMKLNNELNN----
-------MSWRVRPDEVLLEV-G--------------RLFGS----KMGLQKLNYEN---
-------------------------------FSLQQ------------------------
------------------------------------------------------------
------FG-SSGRASI--------------------------------------------
-ASGNSQ--------LPAQ------------------------------------LFTTI
GIYK---------GERVAIKKVA------KKKVY--ITSTLLWEIKQARDVSHENTVRFV
GACIDLPRPSI--LILTEYCPKGSLKDVLENEAIQLDWNFRMSLIHDVVKGMAYLH-NSD
-VGVHGKLRSCNCLIDGRFVLKISDFGLRTLSTPSEF--------------IRDQNYYN-
--------------------KLLWVAPELLPATV---IPG---------------TPATQ
KGDVYSFAIILEEIVVRGGPYETA------RQF-MDPQ----------------------
------------------------------------------------------------
------------------------------------------------------------
----------------------------------------------KIIERVAAHES---
-PAFRPFVGQR--------DCPPDLLDLMEKCWSDSPDDRLTFAQIRSTVKLIMK-GF-C
ENLMDDLLRRMEQYANNLESLVEEKTEQLSMEKRRTEELLY--------------QVLPR
PVAQQLLAGEMVQPEQFECVTIYFSDIVGFTALCATSRPME-------------------
----VVDFLNDLYSTFDRIIGFYDVYKVETIGDAYMVVSGLP-ERNGHDHAREIGLMSLA
VLDAVK-SFTIKHKPDQQLKIRIGIHSGPVCAGVVGQKMPHYCL-----FGDTVNTASRM
ESTGHPLKIHVSEAAKQILDKF-GTFRTELRGEVELK-----------------------
------------------------------------------GKGIVTTYWLLECSEPDP
RPPTP----------MKNYNDNEVPF----------------------------------
------------------------------------------------------------
------------------------------------------------------------
------------------------------------------------------------
------------------------------------------------------------
------------------------------------------------------------
------------------------------------------------------------
------------------------------------------------------------
------------------------------------------------------------
------------------------------------------------------------
------------------------------------------------------------
------------------------------------------------------------
------PIL---------------------------------------------------
------------------------------------------------------------
------------------------------------------------------------
---------------------------------------------FPGIG----------
------------------------------------------------------------
---------------K---------------
>Aedes_aegypti_EAT36610-OG3
------------------------------------------------------------
------------------------------------------------------------
------------------------------------------------------------
------------------------------------------------------------
------------------------------------------------------------
------------------------------------------------------------
------------------------------------------------------------
------------------------------------------------------------
------------------------------------------------------------
------------------------------------------------------------
------------------------------------------------------------
------------------------------------------------------------
------------------------------------------------------------
------------------------------------------------------------
------------------------------------------------------------
------------------------------------------------------------
------------------------------------------------------------
------------------------------------------------------------
------------------------------------------------------------
------------------------------------------------------------
------------------------------------------------------------
------------------------------------------------------------
------------------------------------------------------------
------------------------------------------------------------
------------------------------------------------------------
------------------------------------------------------------
------------------------------------------------------------
------------------------------------------------------------
------------------------------------------------------------
------------------------------------------------------------
-------------GERVAIKKVA------KKKVY--ITSTLLWEIKQARDVSHENTVRFV
GACIDLPRPTI--LILTEYCPKGSLKDVLENEAIQLDWNFRMSLIHDVVKGMAYLH-NSD
-VGVHGKLRSCNCLIDGRFVLKISDFGLRTLTTPSEF--------------VRDQNYYN-
--------------------SNL-NALDLLPTTV---IPG---------------TPATQ
KGDVYSFAIILEEIVVRGGPYETA------RQ----------------------------
------------------------------------------------------------
------------------------------------------------------------
---------------------------------------------------VAAHES---
-PPFRPFVGQR--------DCPPDLLDLMEKCWSDSPDDRPSFIQIKSTVKLIMK-GF-C
ENLMDDLLRRMEQYANNLESLVEEKTEQLSMEKRRTEELLY--------------QVLPR
PVAQQLLAGEMVQPEQFECVTIYFSDIVGFTALCAQSRPME-------------------
----VVDFLNDLYSTFDRIIEFYDVYKVETIGDAYMVVSGLP-ERNGHDHAREIGLMSLA
ILDAVK-SFTIKHKPEQQLKIRIGIHSGPVCAGVVGQKMPHYCL-----FGDTVNTASRM
ESTGHPLKIHVSEAAKQILDKF-GTFRLELRGEVELK-----------------------
------------------------------------------GKGICTTFWLLECSEPDP
RPPTP----------MKNYIDNDVPF----------------------------------
------------------------------------------------------------
------------------------------------------------------------
------------------------------------------------------------
------------------------------------------------------------
------------------------------------------------------------
------------------------------------------------------------
------------------------------------------------------------
------------------------------------------------------------
------------------------------------------------------------
------------------------------------------------------------
------------------------------------------------------------
------PIL---------------------------------------------------
------------------------------------------------------------
------------------------------------------------------------
---------------------------------------------FPAIG----------
------------------------------------------------------------
---------------K---------------
>Tribolium_castaneum_TC030736_001-OGC3 
MV--------------------------------------------------LWWCAGLV
W-----------------------------------------------------------
------------------------------------------------------------
------------------------------------------------------------
------------------------------------------------------------
------------------------------------------------------------
------------------------------------------------------------
------------------------------------------------------SQQPFD
DNFR---------------------------------------------YY---------
---NIGVLMASHLD----------------SPFDLERCG------------------PAV
DMALEEIN----------------------DKFLAHHGIKLKK-VQESYP----------
-----------SCSGAR------APGLAADMHFK-SDVIAFVGP--ACLFALEPVAR-LA
AYW--------NTPI-ITG--MGDQPP-SEGELSVTSGILGRLQKWNKSDSAGIL-KDKS
----KYPTLTRMSYCQ----------CRLKSVFSSIF------------RQFGWRHIALI
LDRSDLF-----SLTAG------KNLEHG-----LKKEGL-LTFMRELD-----------
---------------GNDNESIDNYLRDASMYAR------VVILSVRG-TLVRKFMLVAH
SLGMT-------------KGDWTFLDVEIFQ-----------GSYWKDHDWEAG------
-------------------------------------------------DS---ND-AAA
RKA----------------------------YEALLRVSLLQPTS---------------
DQFQDFSDR--------------------VKEKALK-DYNYTIS--------------ER
E----------EINF-VIGAFYDGVY-LLGMALNETLTEGGD----------------IR
NGINITTR-MWSR-DFHGITG-HVRIDDNGDRDADYSVLDLDPITG--------------
---------------------------------KFEVVAHYYG-------------VHK-
----------------------RYSPVT-GKRIHWP-GGREGAPPDVPRCGFMNNDPECR
NH-ET-------YMIILYG-SFAFGVFLA--LIITFTCVCN----KQMKIAADLNN----
-------MSWRIRPEEVILEM-TG------------RSAFGS----KLALHKL-------
---------------------------------TES------------------------
------------------------------------------------------------
------YGLRSGRASI--------------------------------------------
-TSTNS---------LQTK------------------------------------IFTTV
GIYK---------GSRVAIKKIS------KKKVD--INKKLLWEIKQVRDVTHENTVRFV
GACIE--SPTV--LILTEYCPRGSLKDVLENEEIQLDWNFRMSLIHDVVKGMSYLH-SCE
-VSVHGKLRSCNCLIDGRFVLKISDFGLTTLTTPLQV--------------EKDADYYK-
--------------------KMLWVAPELLPLTV---VPG---------------TPATQ
KGDVYSFGIILEEIIVRGGPYEAA------RQF-LEPH----------------------
------------------------------------------------------------
------------------------------------------------------------
----------------------------------------------EIIARVATREN---
-PPFRPAVSCR--------DCPEDLFELMERCWSDNPEDRPTFDSVKITLRTIMK-GF-C
ENLMDDLLRRMEQYANNLEALVGEKTEQLSQEKRRSEELLY--------------QVLPR
PVAQQLMAGEIVQPEQFECVTVYFSDIVGFTALCAKSSPME-------------------
----VVDFLNDLYSTFDRIIGSYDVYKVETIGDAYMVVSGLP-ERNGDSHAKEIALLSLA
ILDAIR-CFSIQHNPDYQLKVRIGIHSGPVCAGVVGQRMPHYCL-----FGDTVNTASRM
ESTGQPLKIHVSEITKNILDKY-GTFKLELRGEVELK-----------------------
------------------------------------------GKGFVTTYWLLGSTEPVA
RPPSP----------LVTADQDTNPY----------------------------------
------------------------------------------------------------
------------------------------------------------------------
------------------------------------------------------------
------------------------------------------------------------
------------------------------------------------------------
------------------------------------------------------------
------------------------------------------------------------
------------------------------------------------------------
------------------------------------------------------------
------------------------------------------------------------
------------------------------------------------------------
------PLI---------------------------------------------------
------------------------------------------------------------
------------------------------------------------------------
---------------------------------------------FMG------------
------------------------------------------------------------
---------------N---------------
>Drosophila_busckii_ALC41271-OG3
ME----------------------------------------------------NKMWLI
LMCLLPIAGFSVHQ----------------------------------------------
-------------SHRRNDVGFWP---------------------------GRDFSVESI
SQQARSSNGHTNGN-------LNAS-----------------------------------
------------------------------------------------------------
------------------------------------------------------------
-------------------------------------------IDINVFERLRDTK----
-----------------------------------------------------TQSGGDI
SKMR---------------------------------------------VY---------
---NVGVLMASHLD----------------SPFDLERCG------------------PAV
DLALDQIN----------------------KRFLSPHNIRLVK-KKASYP----------
-----------SCSGAR------APGLAADMHFK-DDVIAFIGP--ACAFALEPVAR-LA
AYW--------NTPI-ITG--MGDQPPSSEGELTVTSGILGRI-HKWKNESTGMF-KDKS
----KYPTLTRMSYCQ----------CRLKLVFASVF------------RQFNWKHVALL
VDRSELF-----SLTVG------KNLEYG-----LRQEGL-LSFVRELN-----------
---------------GNEEEKYENYLKDASMYAR------VVILSVRG-VLVRKFMLAAH
NLGMT-------------NGEWVFLDVEIFQ-----------SAYWGDKDWEMG------
-------------------------------------------------DE---ND-QRA
RKA----------------------------YEALLRVSLLQPTS---------------
PTFQDFADN--------------------VRDNALS-EYNYTFG--------------EG
E----------EVNF-FIGAFYDGVY-LLGMALNETLTEGGD----------------IR
DGVNITRR-MWNR-TFRGITG-HVRIDDNGDRDADYSILDLDPING--------------
---------------------------------KFSVVAHYYG-------------LHR-
----------------------KYAAAP-GKKIHWP-GGREEPPPDIPPCGFLGNSPDCH
GN-E---------TTIMYS-IFGLALFLA--LVFLVICLLQ----KQMKLSKELHN----
-------MSWRVRPDDVLIEM-G--------------GMFGS----KGGLQRLDVEN---
-------------------------------ISLQQ------------------------
------------------------------------------------------------
------FGIHSGRASI--------------------------------------------
-ASFAS---------LPPQ------------------------------------VYTTI
GQFK---------GERVAIKKVN------VKKVE--VTSTLLWEIKQARDVSHENTVRFV
GACIDLPRPTV--LILTEYCSRGSLRDVLENEAIELDWNFRMSLIHDIVKGMSYLH-NSD
-VVAHGKLRSCNCLIDGRFVLKISDFGLNTLTTPSDF--------------VRDQNYYTS
KTITLCNLNCATYFKNCLTLELLWIAPELLPMTS---IPG---------------CPATQ
RGDVYSFAIILEEIVNRGGPYQEA------RQQGMDVH----------------------
------------------------------------------------------------
------------------------------------------------------------
----------------------------------------------TILHKVRQCEY---
-PPFRPLIRER--------ECPPDLLVLMEKCWADNQEERPAFSTIRSNIRTIMK-GF-C
ENLMDDLLNRMEHYANNLESLVEEKTRQLSLEKQRTEELLY--------------QILPR
PVAQQLMAGDIVEPEEFSSVTIYFSDIVGFTELCARSTPMD-------------------
----VVNFLNDLYSTFDRIIGFYDVYKVETIGDAYLVVSGLP-EPNGDKHAREIALMALD
ILKAVC-SFNLRHQPDYKIQIRIGMHSGSVCAGVVGKKMPHYCL-----FGDTVNTASRL
ETTGQPGKIHVSSATKLILDKF-GTFQLEQRGDVELK-----------------------
------------------------------------------GKGTVTTFWLNSTTEAEA
RPSTP----------PLLSND-EVPF----------------------------------
------------------------------------------------------------
------------------------------------------------------------
------------------------------------------------------------
------------------------------------------------------------
------------------------------------------------------------
------------------------------------------------------------
------------------------------------------------------------
------------------------------------------------------------
------------------------------------------------------------
------------------------------------------------------------
------------------------------------------------------------
------PLL---------------------------------------------------
------------------------------------------------------------
------------------------------------------------------------
---------------------------------------------FAGMG----------
------------------------------------------------------------
---------------K---------------
>Drosophila_melanogaster_FBpp0271905-OGC3
MH-------------------------------------------------LLG--ISIH
FFFLMYVNCFSAHP----------------------------------------------
-------------NPRRNDITW-------------------------------DDLNKDI
SLDSTTSLAGLNAS--------DAG-----------------------------------
------------------------------------------------------------
------------------------------------------------------------
-------------------------------------------LEQRMYERSRESKSTQL
--------------------------------------------------SRYTEVGEMG
STMR---------------------------------------------VY---------
---NVGVLMASHLD----------------SPFDLERCG------------------PAV
DLALDEIN----------------------KVFLKPHNITLLK-KKGSYP----------
-----------SCSGAR------APGLAADMYFQ-DDVIAFIGP--ACAFALEPVAR-LA
AYW--------NKPI-ITG--MGDQPPSSEGELTVTSGILGRI-HKWKNENTGMF-KDKS
----KYPTLTRMSYCQ----------CRLILVFASVI------------RQFNWNHVALL
VDRSELF-----SWTVG------KNLEYG-----LRQEGL-LSFVKELN-----------
---------------GNEEEVYENYLKDASMYAR------VVILSVRG-VLVRKFMLAAH
SLGMT-------------NGEWVFLDVEIFQ-----------SEYWGDKGWEMK------
-------------------------------------------------DE---HD-AKA
RKA----------------------------YEALLRVSLLQPTS---------------
PKFQDFADN--------------------VRENALY-DYNYTFG--------------EG
E----------EVNF-FIGAFYDGVY-LLGMALNETLTEGGD----------------IR
DGVNITRR-MWNR-TFEGITG-HVRIDDNGDRDADYSILDLDPING--------------
---------------------------------KFSVVAHYSG-------------VH--
------------------------------------------------------------
---------------------------------------------KQMKLSKELNN----
-------MSWRVRPDDVLIEM-G--------------GMFGS----KGGLQRLDVEN---
-------------------------------ISLQQ------------------------
------------------------------------------------------------
------FGIHSGRASI--------------------------------------------
-ASFTS---------LPPQ------------------------------------VYTTI
GQFK---------GERVAIKKVN------VKKVD--LTPQLLWEIKQARDVSHENTVRFV
GACIDLPRPTV--LILTEYCSRGSLKDVLENEAIELDWNFRMSLIHDIVKGMNYLH-NSD
-VAAHGKLRSCNCLIDGRFVLKISDFGLRTLTTPSDF--------------VRDQNYYL-
--------------------KLLWIAPELLPLTT---IPG--------------CCPATQ
RGDVYSFGIILEEIVNRGGPYQEA------RQQ-MDVH----------------------
------------------------------------------------------------
------------------------------------------------------------
----------------------------------------------TILHKVRQCN----
--GFRPLIRER--------ECPPDLLELMEKCWADNQEERPTFSTIRSNIRTIMK-GF-C
ENLMDDLLNRMEQYANNLESLVEEKTRQLSLEKQRTEELLY--------------QILPR
PVAQQLMAGDLVEPEEFSSVTIYFSDIVGFTELCARSSPMD-------------------
----VVNFLNDLYSTFDRIIGFYDVYKVETIGDAYLVVSGLP-EPNGDKHAREIALMALD
ILRAVS-SFNLRHKPEYKIQIRIGMHSGSVCAGVVGKKMPHYCL-----FGDTVNTASRM
ESTGQPGKIHVSSATKAILDKF-GTFQMEQRGDVELK-----------------------
------------------------------------------GKGTVTTYWLNSTSEGEA
RPPTP----------QILTTD-EVPF----------------------------------
------------------------------------------------------------
------------------------------------------------------------
------------------------------------------------------------
------------------------------------------------------------
------------------------------------------------------------
------------------------------------------------------------
------------------------------------------------------------
------------------------------------------------------------
------------------------------------------------------------
------------------------------------------------------------
------------------------------------------------------------
------PLL---------------------------------------------------
------------------------------------------------------------
------------------------------------------------------------
---------------------------------------------FAGMG----------
------------------------------------------------------------
---------------K---------------
>Drosophila_melanogaster_FBpp0271904-OGC3
MH-------------------------------------------------LLG--ISIH
FFFLMYVNCFSAHP----------------------------------------------
-------------NPRRNDITW-------------------------------DDLNKDI
SLDSTTSLAGLNAS--------DAG-----------------------------------
------------------------------------------------------------
------------------------------------------------------------
-------------------------------------------LEQRMYERSRESKSTQL
--------------------------------------------------SRYTEVGEMG
STMR---------------------------------------------VY---------
---NVGVLMASHLD----------------SPFDLERCG------------------PAV
DLALDEIN----------------------KVFLKPHNITLLK-KKGSYP----------
-----------SCSGAR------APGLAADMYFQ-DDVIAFIGP--ACAFALEPVAR-LA
AYW--------NKPI-ITG--MGDQPPSSEGELTVTSGILGRI-HKWKNENTGMF-KDKS
----KYPTLTRMSYCQ----------CRLILVFASVI------------RQFNWNHVALL
VDRSELF-----SWTVG------KNLEYG-----LRQEGL-LSFVKELN-----------
---------------GNEEEVYENYLKDASMYAR------VVILSVRG-VLVRKFMLAAH
SLGMT-------------NGEWVFLDVEIFQ-----------SEYWGDKGWEMK------
-------------------------------------------------DE---HD-AKA
RKA----------------------------YEALLRVSLLQPTS---------------
PKFQDFADN--------------------VRENALY-DYNYTFG--------------EG
E----------EVNF-FIGAFYDGVY-LLGMALNETLTEGGD----------------IR
DGVNITRR-MWNR-TFEGITG-HVRIDDNGDRDADYSILDLDPING--------------
---------------------------------KFSVVAHYSG-------------VHK-
----------------------VYSAVH-GKKIHWP-GGREEPPPDVPPCGFLGNSTDCV
GN-F---------STIMYS-VFGLLLFLG--LVFLVICLLQ----KQMKLSKELNN----
-------MSWRVRPDDVLIEM-G--------------GMFGS----KGGLQRLDVEN---
-------------------------------ISLQQ------------------------
------------------------------------------------------------
------FGIHSGRASI--------------------------------------------
-ASFTS---------LPPQ------------------------------------VYTTI
GQFK---------GERVAIKKVN------VKKVD--LTPQLLWEIKQARDVSHENTVRFV
GACIDLPRPTV--LILTEYCSRGSLKDVLENEAIELDWNFRMSLIHDIVKGMNYLH-NSD
-VAAHGKLRSCNCLIDGRFVLKISDFGLRTLTTPSDF--------------VRDQNYYL-
--------------------KLLWIAPELLPLTT---IPG--------------CCPATQ
RGDVYSFGIILEEIVNRGGPYQEA------RQQ-MDVH----------------------
------------------------------------------------------------
------------------------------------------------------------
----------------------------------------------TILHKVRQCN----
--GFRPLIRER--------ECPPDLLELMEKCWADNQEERPTFSTIRSNIRTIMK-GF-C
ENLMDDLLNRMEQYANNLESLVEEKTRQLSLEKQRTEELLY--------------QILPR
PVAQQLMAGDLVEPEEFSSVTIYFSDIVGFTELCARSSPMD-------------------
----VVNFLNDLYSTFDRIIGFYDVYKVETIGDAYLVVSGLP-EPNGDKHAREIALMALD
ILRAVS-SFNLRHKPEYKIQIRIGMHSGSVCAGVVGKKMPHYCL-----FGDTVNTASRM
ESTGQPGKIHVSSATKAILDKF-GTFQMEQRGDVELK-----------------------
------------------------------------------GKGTVTTYWLNSTSEGEA
RPPTP----------QILTTD-EVPF----------------------------------
------------------------------------------------------------
------------------------------------------------------------
------------------------------------------------------------
------------------------------------------------------------
------------------------------------------------------------
------------------------------------------------------------
------------------------------------------------------------
------------------------------------------------------------
------------------------------------------------------------
------------------------------------------------------------
------------------------------------------------------------
------PLL---------------------------------------------------
------------------------------------------------------------
------------------------------------------------------------
---------------------------------------------FAGMG----------
------------------------------------------------------------
---------------K---------------
>Tribolium_castaneum_TC004747_001-Ecd-OGC2_ANP_L
MF------------------------------------------------------LFRI
FFVVAFGFA-------------YEWD----------------------------------
----------------T-------------------------------------------
---------------------------S-----------------------VLQIRPWGV
DN--------------------------------------------------------C-
------------------------------------------------------------
------------------------------------------------------------
--------------------------------------------------QTDDSDCQQQ
AETE----------------------IAHCYDSCTDPENC---------VI---------
---KVAVILPDQEFY------------------------L--------------VNLKKA
EATIEEFK--------------------ADVGI--KYNFEFK--FYNDSC----------
-------------MQEF------ATVHLIPASE--NCTRLILGP--ICDYCLASVSR-VA
KYIGY-----HGMPV-ITP--GG---------------------------FTHDFVENKT
GCSNEYYMTINTGPID---------YRSFGEFFHLIM------------ARYKWKKIALM
YEKNQQN----------------EVGGENSCKFILGSVVEEVKSVENLKYVDG-------
-------------DLVLLNKDYSNYLKENVGVSYG-----IILTCTTV-ANLREFAIAAQ
KLNMME------------SGEYTVFNFQTYYN----------TTEQALKPWYD-------
--------------------------------------------ANDT-NE---RN-EMA
RKG----------------------------FRSIFTFTSSEAIN---------------
-----FRNR-------------------------------------------------RV
E----------GGSI-FLDGLYDGMM-LYTSALNQTLSASEN-----------------L
TGYNMVKK-MMGT-TFAGKHG-NVTMNCNGQRVATYVMLQLNGSD---------------
---------------------------------KYDVVAEFTT-------------LNKN
IT---------------------------SWNVQWI-SGK--DPLDTPVCGYDMSL--CP
KF-DA-------VKVLLIS---LILVFCL--AILIVGIILY----RHFKLKKAIYS----
-------MAWKIDYDDIVFVP-I--------------KPRSS----FQ------------
---------------------------------STS------------------------
------------------------------------------------------------
------SARRGSQITF--------------------------------------------
-LGTDG---LSMA--GDRQ------------------------------------LYTEV
GFYK---------AIRVAVKKIQ------DVKIE--LTREQLIELKVMKDLSHDNLVKFH
GACLD--IPN---CILSEYCAKGSLQDILENDNVKIDTTFKMSLIMDIVRGMNYLH-NSD
-IKSHGALKSTNCLVDSRFVLKISDFGLHFLRKHGPHN-----------DGTKDHSYWE-
--------------------RQLWTAPELLREEN---PP----------------PCGTP
KGDTYSFALIMHEIIVRQGVFHL-------DEF-KTAE----------------------
------------------------------------------------------------
------------------------------------------------------------
----------------------------------------------EKVDAVRWGPDANG
GQPLRPSLGEA--------LCEEEVASLMKKCWSEDAADRPDFNTLKTKLKHINK-ES-D
GNLLDNLLARMEQYANNLESLVEERTADYLEEKRKCEELLY--------------QLLPK
SVAQQLITGESVIAETFENVTIHFSDIVGFTQLSADSTPLQ-------------------
----VVEFLNDLYTCFDSIIENFDVYKVETIGDSYMVVSGLP-VRNGNNHAREIARMSLA
LLKAVK-TFKIRHRPDESLKLRIGIHTGPCVAGVVGLKMPRYCL-----FGDTVNTASRM
ETNGSPLRVHISPATKEFLDRF-GTFEIERRGEVELK-----------------------
------------------------------------------GKGKMVTYWLNGECEKKT
TIKAPQTE-------PKPGKLPSTPL----------------------------------
-------------------------------------------------PNSVRKQMANS
GKA---------------------------------------------------------
------------------------------------------------------------
------------------------------------------------------------
--------------------------------LN--------------------------
------------------------------------------------------------
------------------------------------------------------------
------------------------------------------------------------
------------------------------------------------------------
------------------------------------------------------------
----------------------------------------------------EMNLQDHQ
IDEAALPLLSITSPPEYNSNA---------------------------------------
------------------------------------------------------------
------------------------------------------------------------
------------------------------------------------------------
------------------------------------------------------------
-------------------------------
>Caenorhabditis_elegans_T01A4.1a-OGC2_ANP_L 
MI-------------------------------------------------------LSD
VLLLSLV-----------------------------------------------------
------------------------------------------------------------
------------------------------------------------------------
------------------------------------------------------------
------------------------------------------------------------
------------------------------------------------------------
------------------------------------------------------ISSSSS
SSHQHSL-------------------L----------------------PI---------
---DIVVGLPIEEG----------DRGKNPFLLTLAKSK------------------PVF
DVALQDVYH---------------------LRILPYGSLKVT--FENSAL----------
-------------SDAV------GPQKMIEHYCN-KTVDAIMGL--PYVYALAPVAR-IS
KFWGQ------GVPV-FTT--TA---------------------------LVDEL-GDRN
----EFPLLTRMMGSY----------KSLGKLVTRIA------------ERFEWQHYFFM
FNDEVARG---P-----------RNKGRSECYFSLSAIKNLIMNNKTST--------WNV
KMFSE---------FEADRLQYRALLSEASVMSN------LIILCASP-DTVREIMLAAH
DLGMAT------------SGEYVFINIDVST-----------GSHAE-QPWIR-------
--------------------------------------------ANDTNNE---EN-EKA
KEA----------------------------YRALKTISLRRSDL---------------
DEYKNFELR--------------------VKERADQ-KYNYTNITG------------KD
Y----------EMNN-FISAFYDAVL-LYAIALNETIQSGLD----------------PR
NGHNITSR-MWGR-TFVGITG-NVSIDHNGDRYSDYSLLDLDPVQN--------------
---------------------------------RFVEVAYYSG-------------ASNQ
-------------------------LKT-VGQLHWV-GGK--PPTDLPICGYDKSK--CP
QGYPLHVYL-------------LMGSFLL--ILVLVGLFIFF--WRRYKLEQELAA----
-------MSWKIRWEELDGEE-S--------------QKKNE----KKKAKKRKNHNDYL
PESDPLLRSTSRSSVNSDK-------------RSSSSGTTRKISAMIDRKLSIFTRKKST
PPSESQKNGGLTPNSLQKAENGDCSPINEVQFRLPLNDRRVSSPSSEATRKKNSNEEDPE
NGAKKSLSLKNRKLSFGMVSFK--------------------------------------
SGSGGSV-ETIAQ--NNTQ------------------------------------IYTKT
AIFK---------GVVVAIKKLNIDP-KKYPRLD--LSRAQLMELKKMKDLQHDHITRFT
GACID--FPHY--CVVTEYCPKGSLEDILENEKIELDKLMKYSLLHDLVKGLFFLH-NSE
-IRSHGRLKSSNCVVDSRFVLKVTDFGLHRLHCLEEI---------NL-EEIGEHAYYK-
--------------------KMLWTAPELLRDSN---AP----------------PMGTQ
KGDIYSFAIILHEMMFRKGVFALE------NED-LSPN----------------------
------------------------------------------------------------
------------------------------------------------------------
----------------------------------------------EIVQRVRKPVSE-D
QEPLRPWVSETGEGEGDD-ALNDTLLSLMVACWSEDPHERPEVSSVRKAVRSLNRDNE-T
SNLVDNLLKRMEQYANNLEGLVEERTQEYLAEKKKVEELLH--------------QLLPP
AIADTLIAGRAVQAESYDCVTIYFSDIVGFTSLSSQSTPMQ-------------------
----VVTLLNDLYLAFDGVVDNFKVYKVETIGDAYMVVSGLP-ERR-DDHANQIAQMSLS
LLHKVK-NFVIRHRPHEQLKLRIGMHSGSVVAGVVGSKMPRYCL-----FGDTVNTSSRM
ESNGLPLKIHVSQQTYDILMQE-AGFKLELRGSVEMK-----------------------
------------------------------------------GKGMQTTYWLRGYKDVEI
PDFGE-------------------------------------------------------
------------------------------------------------------------
------------------------------------------------------------
------------------------------------------------------------
------------------------------------------------------------
------------------------------------------------------------
------------------------------------------------------------
------------------------------------------------------------
------------------------------------------------------------
------------------------------------------------------------
------------------------------------------------------------
------------------------------------------------------------
------------------------------------------------------------
------------------------------------------------------------
------------------------------------------------------------
--------------------------------------------EFA-------------
------------------------------------------------------------
-------------------------------
>Caenorhabditis_elegans_T01A4.1d-OGC2_ANP_L 
MW-----------------------------------------INSTRTLIFNHFVRIVL
VLLLSHE-----------------------------------------------------
------------------------------------------------------------
------------------------------------------------------------
------------------------------------------------------------
------------------------------------------------------------
------------------------------------------------------------
------------------------------------------------------VVTKSN
RKFEEIS-------------------VKH--------------------PI---------
---HLVIPLPDDDDF---------SDGKNPFLFSSHKVK------------------PLA
DLALERVYR---------------------EGILPNNSVNLI--YRDSKL----------
-------------SDAI------GPNVAVEQLLR-KQIDCIIGY--AYGYALAPVAR-MS
PYWKN------GIPI-ITP--IG---------------------------LTMSL-DDKR
----EYQLMTRINSPY----------KVVSSAVSTLF------------NTYKWKRHIFM
FHHAKA-----------------PSVAVGECFLLMASLQHPLRKVMEMQ--------HNF
FTFNEDHG--ANISKAERHNQFRNYLRASSNMAN------VIILCASP-DTVREIMLAAH
DLGMAT------------SGEYVFINIDVST-----------GSHAE-QPWIR-------
--------------------------------------------ANDTNNE---EN-EKA
KEA----------------------------YRALKTISLRRSDL---------------
DEYKNFELR--------------------VKERADQ-KYNYTNITG------------KD
Y----------EMNN-FISAFYDAVL-LYAIALNETIQSGLD----------------PR
NGHNITSR-MWGR-TFVGITG-NVSIDHNGDRYSDYSLLDLDPVQN--------------
---------------------------------RFVEVAYYSG-------------ASNQ
-------------------------LKT-VGQLHWV-GGK--PPTDLPICGYDKSK--CP
QGYPLHVYL-------------LMGSFLL--ILVLVGLFIFF--WRRYKLEQELAA----
-------MSWKIRWEELDGEE-S--------------QKKNE----KKKAKKRKNHNDYL
PESDPLLRSTSRSSVNSDK-------------RSSSSGTTRKISAMIDRKLSIFTRKKST
PPSESQKNGGLTPNSLQKAENGDCSPINEVQFRLPLNDRRVSSPSSEATRKKNSNEEDPE
NGAKKSLSLKNRKLSFGMVSFK--------------------------------------
SGSGGSV-ETIAQ--NNTQ------------------------------------IYTKT
AIFK---------GVVVAIKKLNIDP-KKYPRLD--LSRAQLMELKKMKDLQHDHITRFT
GACID--FPHY--CVVTEYCPKGSLEDILENEKIELDKLMKYSLLHDLVKGLFFLH-NSE
-IRSHGRLKSSNCVVDSRFVLKVTDFGLHRLHCLEEI---------NL-EEIGEHAYYK-
--------------------KMLWTAPELLRDSN---AP----------------PMGTQ
KGDIYSFAIILHEMMFRKGVFALE------NED-LSPN----------------------
------------------------------------------------------------
------------------------------------------------------------
----------------------------------------------EIVQRVRKPVSE-D
QEPLRPWVSETGEGEGDD-ALNDTLLSLMVACWSEDPHERPEVSSVRKAVRSLNRDNE-T
SNLVDNLLKRMEQYANNLEGLVEERTQEYLAEKKKVEELLH--------------QLLPP
AIADTLIAGRAVQAESYDCVTIYFSDIVGFTSLSSQSTPMQ-------------------
----VVTLLNDLYLAFDGVVDNFKVYKVETIGDAYMVVSGLP-ERR-DDHANQIAQMSLS
LLHKVK-NFVIRHRPHEQLKLRIGMHSGSVVAGVVGSKMPRYCL-----FGDTVNTSSRM
ESNGLPLKIHVSQQTYDILMQE-AGFKLELRGSVEMK-----------------------
------------------------------------------GKGMQTTYWLRGYKDVEI
PDFGE-------------------------------------------------------
------------------------------------------------------------
------------------------------------------------------------
------------------------------------------------------------
------------------------------------------------------------
------------------------------------------------------------
------------------------------------------------------------
------------------------------------------------------------
------------------------------------------------------------
------------------------------------------------------------
------------------------------------------------------------
------------------------------------------------------------
------------------------------------------------------------
------------------------------------------------------------
------------------------------------------------------------
--------------------------------------------EFA-------------
------------------------------------------------------------
-------------------------------
>Caenorhabditis_elegans_T01A4.1c-OGC2_ANP_L 
ML--------------------------------------------------RWLTLLSC
ILLTALHGN---------------------------------------------------
------------------------------------------------------------
------------------------------------------------------------
------------------------------------------------------------
------------------------------------------------------------
------------------------------------------------------------
------------------------------------------------------IVEDVG
AAQQASY-------------------PPP-------PPPF---------PF---------
---NVIVILPKRES------------TYDNFGMTLQKAM------------------PVI
DIAVQEVIK---------------------AKKLPPGWINLT--YWDSRL----------
-------------YEDILLAERHATVGVIQAYCE-HRLDAILGF--ADNYGLATVTK-VT
AGLNG------GIPI-LTT--SG---------------------------MPSLL-NSKK
----EYPFLTRMQGSY----------RLLADSMYQLIAYHDEDSVSKSNSSLNYLNLIFF
YHDKRRAV----NRVIAQDESQETGATSSHCYFSLYAIKRYFTEKSKTFKREWALNTPQF
P-FDED--------LVIERETFKQWLREISLQSN------VIILCASP-DTVREIMLAAH
DLGMAT------------SGEYVFINIDVST-----------GSHAE-QPWIR-------
--------------------------------------------ANDTNNE---EN-EKA
KEA----------------------------YRALKTISLRRSDL---------------
DEYKNFELR--------------------VKERADQ-KYNYTNITG------------KD
Y----------EMNN-FISAFYDAVL-LYAIALNETIQSGLD----------------PR
NGHNITSR-MWGR-TFVGITG-NVSIDHNGDRYSDYSLLDLDPVQN--------------
---------------------------------RFVEVAYYSG-------------ASNQ
-------------------------LKT-VGQLHWV-GGK--PPTDLPICGYDKSK--CP
GY-PLHVYL-------------LMGSFLL--ILVLVGLFIFF--WRRYKLEQELAA----
-------MSWKIRWEELDGEE-S--------------QKKNE----KKKAKKRKNHNDYL
PESDPLLRSTSRSSVNSDKFDEDSLIPIRFRLRSSSSGTTRKISAMIDRKLSIFTRKKST
PPSESQKNGGLTPNSLQKAENGDCSPINEVQFRLPLNDRRVSSPSSEATRKKNSNEEDPE
NGAKKSLSLKNRKLSFGMVSFK--------------------------------------
SGSGGSV-ETIAQ--NNTQ------------------------------------IYTKT
AIFK---------GVVVAIKKLNIDP-KKYPRLD--LSRAQLMELKKMKDLQHDHITRFT
GACID--FPHY--CVVTEYCPKGSLEDILENEKIELDKLMKYSLLHDLVKGLFFLH-NSE
-IRSHGRLKSSNCVVDSRFVLKVTDFGLHRLHCLEEI---------NL-EEIGEHAYYK-
--------------------KMLWTAPELLRDSN---AP----------------PMGTQ
KGDIYSFAIILHEMMFRKGVFALE------NED-LSPN----------------------
------------------------------------------------------------
------------------------------------------------------------
----------------------------------------------EIVQRVRKPVSE-D
QEPLRPWVSETGEGEGDD-ALNDTLLSLMVACWSEDPHERPEVSSVRKAVRSLNRDNE-T
SNLVDNLLKRMEQYANNLEGLVEERTQEYLAEKKKVEELLH--------------QLLPP
AIADTLIAGRAVQAESYDCVTIYFSDIVGFTSLSSQSTPMQ-------------------
----VVTLLNDLYLAFDGVVDNFKVYKVETIGDAYMVVSGLP-ERR-DDHANQIAQMSLS
LLHKVK-NFVIRHRPHEQLKLRIGMHSGSVVAGVVGSKMPRYCL-----FGDTVNTSSRM
ESNGLPLKIHVSQQTYDILMQE-AGFKLELRGSVEMK-----------------------
------------------------------------------GKGMQTTYWLRGYKDVEI
PDFGE-------------------------------------------------------
------------------------------------------------------------
------------------------------------------------------------
------------------------------------------------------------
------------------------------------------------------------
------------------------------------------------------------
------------------------------------------------------------
------------------------------------------------------------
------------------------------------------------------------
------------------------------------------------------------
------------------------------------------------------------
------------------------------------------------------------
------------------------------------------------------------
------------------------------------------------------------
------------------------------------------------------------
--------------------------------------------EFA-------------
------------------------------------------------------------
-------------------------------
>Hypsibius_dujardini_BV898_11607.p01-NPLP1_VQQ
MV-------------------AP----RV--NRRPRRGQ---QQQPGPCLTLLLCSIFCV
GFL---------------------------------------------------------
------------------------------------------------------------
------------------------------------------------------------
------------------------------------------------------------
------------------------------------------------------------
------------------------------------------------------------
------------------------------------------------------PSPTDC
RKPY---------------------------------------------NI---------
---TLGYLTAIKGS-------------ENAQFRQGLVIS------------------GAI
SYAIDQIN--------------------NNSNLLPNHHLNLI--WADTHA----------
-------------DSFY------GTRELTTLWA--SGAVAFFGP----EDTCEKEAF-IA
AAW--------DLPM-ISY--KC---------------------------SDAAV-SDRT
----IYKTFARLQPPD----------VQVTKSITALL------------RHFNWSKFSIV
KGSTHA------WQAIA------RNLREQ-----ASKYNLTINSEDEFK-------EPYQ
PDFD--------------PSLFPEIIEKTYRKTR------IYIFLGEL-NSLIDMMLEMF
NKQLLS------------LGEYVVIYFDRQQ-----------YNPDDPTFYFR-------
------------------SS-L--------------------IHMDDD-IP---DN-FEV
IEA----------------------------MQSLLIITSTHPTN---------------
PEYEHFKTM--------------------VNKYNELPPFSFPNPFSSMAGLPNGMQG-YQ
K----------PITE-FAANLYDSVY-LYAEALEKTFATNGT----------------IK
NGEKIIDH-ICGK-RYKSIQGITLFIDDNCDAEGNYTLLGRQREV---------------
--SKKA------------------------NF-SMNPVGIFLS-------------NTTG
A-----GALP------------SLRQLV-NTTIEWI-KG---LPLDEPECGYNGDK--CA
DE-PDN------TPHIVGG---VVGGIMG--LIILFAIFVY----RDWKYEQEIAG----
-------LVWKIDIDDISFED-F-------------------------------------
---------------------------------ESS------------------------
------------------------------------------------------------
------SSKLGSLFDI--------------------------------------------
-TDE-----HTEQ--SQQE------------------------------------LFAHT
GTYK---------GRIVRVKRLAFQG---KKNME--ISREMRKEMKTMRELRHDNINPFL
GACVQ--HTAI--LLVMEYCTKGSLCDVLEDTTIKLDSTFIASLVFDLIKGMAYLH-QSE
-LKMHGNLKSPNCVITSRWVLQITDFGLRPLRSLAAK------------EYLSESDLYR-
--------------------DSLWTAPELIRSAD--------------------CGMASQ
KADVYAFGIILHEFMTRHGVWG--------NCL-MEPR----------------------
------------------------------------------------------------
------------------------------------------------------------
----------------------------------------------DIIIRIQAG-----
-AIVRPPIVEL--------EVQDYVLDCMQACWEEEPEKRPTFTEIKDQLKKMRD-GMVK
TNIMDNMVFLLERYANNLEALVSERTMELQVEKKKSENLLH--------------RMLPK
TVAEQLMKGLQVEPETYEEVTIFFSDIQGFTSLCAESTPLE-------------------
----VVTFLNDLYTMFDHIISHYDVYKVETIGDAYMVASGLP-LRNGHEHAGQIATMALH
LLKECG-NFRIRHRPERTLKVRIGIHSGPVVAGVVGSAMPRYCL-----FGDTVNTASRM
ESTGEASRIHCSPQAAEVLEKL-GGYDLSPRGLVHVK-----------------------
------------------------------------------GKGDLQTFWVNDKVNLIE
EIAPF----------PPLP-TAVEPTIHSFF-------------NRTPR-----------
GSLRGRISHN---------------------GSLRSIPEEHRR---RLSLAHLKRQILRH
GSMTSGSKPHRDS--ETESSTGSYHFSNSMMARRGS------------------------
----------------------------------------------------GPTVSREK
------------------------------------------QLSILPTVPD--------
ESTRPLLLGEY-----------VKNGFLPRGRIKLR----------------SAENGAAK
S-----------------------------------------------------------
-SSDRLVHSTPSSLKNT-------------------------------------------
------------------SVDLHEMDETAG-----GQGGFDPFLL--KCSLLK-------
------------------------------------------------------------
------------------------------------------------------------
----------------------------------------------------GSGTRSVQ
NLYSRNPQGEGEGDAGSPDRRNGQN-----------------------------------
------------------------------------------------------------
------------------------------------------------------------
-------------------------------------------HVFQ-------------
-------------------------------------------------------KNSGP
AVVIAQAAC----------------------
>ramazzottius_varieornatus_v1_core_32_85_1_RvY_00734-1-NPLP1_VQQ
MA------------------------------ISPRQ--------------FLHWTIFLL
VYS---------------------------------------------------------
------------------------------------------------------------
------------------------------------------------------------
------------------------------------------------------------
------------------------------------------------------------
------------------------------------------------------------
------------------------------------------------------ASTVTG
KKHK---------------------------------------------NI---------
---TLGYLPALKGD---------------AQYLQGLVIS------------------GAI
SYAIDQIN--------------------NDPHLLPDHKLNLV--WADTHA----------
-------------DSFH------GTRELTQLWR--DGAVAFFGP----EDECEKEAF-VA
AAW--------DLPM-ISY--KC---------------------------SDAAV-SDRS
----IYKTFARLQPPD----------VQVTKSIIALL------------NHFGWKKFSIV
YGSTHA------WQAIA------KNLREQ-----AEKFNLTINSEDEFK-------EPYT
PDFD--------------DSLFPDIIERTYRKTR------IYIFLGEL-NSLIDMMLEMY
MKRLIA------------SGEYVVIYFDRQQ-----------YKPDDPTFYFR-------
------------------SS-L--------------------IQMDDY-IP---DN-FEV
IEA----------------------------MQSVMIITSTHPTN---------------
PQYENFKAM--------------------VNEYNKLPPFTFVNPFENYP-TGNGELG-YQ
K----------PVTE-FAANLYDSVM-LYASALQEVLDQGGT----------------VE
SGEKIIDH-ICGR-HYKSIQGITLFIDDNCDAEGNYTLLARQREM---------------
--SKKA------------------------NF-SMNPVGQFFL-------------SNST
S-----GVLP------------NLRLLP-NTTIDWV-GQS--QPLDEPACGYNNDK--CI
EP-PDN------TAHIIGG---VVGGVLL--LLVISATFLF----RDWKYEQEIAG----
-------LVWKIDMSEISFSD-H-------------------------------------
---------------------------------DSS------------------------
------------------------------------------------------------
------STKLGSMFDI--------------------------------------------
-TEE-----NAEQ--TQQE------------------------------------IFAHT
GTYR---------GRIVRVKKLSFLH---KGKLE--ISREMRKEMKIMRELRHDNINPFL
GACPQ--HNSL--LLVMEYCTKGSLCDILVDSTIKLGQPFIASLVFDLIKGMAYIH-HSD
-LKVHGNLKSPNCVITSRWVLQVTDFGLHPLRNQAIR------------DYTSEDEFFT-
--------------------DLLWTAPELLRAEE---------------------IGASQ
KGDVYAFGIILHEFITRQGVWG--------NCA-VEPR----------------------
------------------------------------------------------------
------------------------------------------------------------
----------------------------------------------EIVMRIKAG-----
-AILRPPLRDV--------EAQDYVLFCMQKCWSENPDDRPTFVEIKDQLKKMRD-GMVK
VNIMDNMICLLENYANNLESLVSERTMQLELEKKRTENLLH--------------RMLPN
SVAEQLMRGVPVEPESYEEVTIFFSDIEGFTALSADSTPLE-------------------
----VVTFLNDLYTMFDHIISHYDVYKVETIGDAYMVASGLP-LRNGDKHAGQIATMALN
LLKECA-NFRIRHRPEKTLKVRIGIHTGPVVAGVVGSAMPRYCL-----FGDTVNTASRM
ESTGEANKIHCSAQCVAVLKKL-GGYYVSERGVVHLK-----------------------
------------------------------------------GKGDIATYWVNEKENLAE
ELLLV----------PPIPATESHPKILD----------------LYAS-----------
NRLNGHASHNPLNVTKS------------SDHSLNQSEEKSHR---KV---STVKSICKR
LRLNSIARRRTDS--ECLDSGDGHPYVSPL--RRGSDNV---------------------
-----------------------L----------------------------SMTHSREK
------------------------------------------NLPILPRIPD--------
ESARP-LLEEYG---------SLGNGFLPYGKL-------------------KAPNGM--
------------------------------------------------------------
----RLSHSTPSSRQNT-------------------------------------------
------------------ALDLEQLDETTM---QIFEKAKSRLLN--KPSLSHSAVFN--
-----VAKED--------------------------------------------------
------------------------------------------------------------
---------------------------------------------------GPRETTTKS
SELSKMPAGSQNGTV-LPNRQVIAQ-----------------------------------
------------------------------------------------------------
------------------------------------------------------------
-------------------------------------------TVF--------------
------------------------------------------------------------
-------------------------------
>lineusLongissimus.18034-EH
MA-----------------------------------------------LSMFWTALVVA
CLHIKNQGLTS-------------------------------------------------
------------------------------------------------------------
------------------------------------------------------------
------------------------------------------------------------
------------------------------------------------------------
------------------------------------------------------------
--------------------------------------------------AQGPTNATTT
QEPE---------------------------------------------NI---------
---TIAYMYSYIANIS-----GDGRRTIVSSDKSSAGDF------------------GCF
GMAINKVN--------------------NDPNLLPNHKLRFQ--AIDIGA----------
-------------QKVY------AIRALNDVTMGANSVAAVVGL----LTTCRVESR-IA
AAY--------NLPV-IYN--GC---------------------------AESAI-SDKA
----LYPTVASAAASA----------SKMVLSAMAFL------------RHFNWTKVTLV
HGYVPNNPSVADLKDIT------EKFKKE-----GEIEKLKI---QEYQ-------YTYN
ALFEERITPFHTIDDKSAINSMDSVIDRSYNTTR------IYILVPAFKTSAYLFLLRLH
AKGLLL------------SGEYFVLILGTGSGG--------TYNLADPTVWLK-------
------------------NF--------------------------ET-SGN--PR-PEV
LESKLGRHNAMPVTFYSDYY------K---LTRAAAFIGRSANSLK-VDDERSLQYIDGM
KMFADIGVL--------------------TQLFVRRMHRNWQNDKS--------FFE-AA
L----------REDP-RSAAIYDAVL-LYAKAIHQIIEYNKE---INN----NNLSISLF
DGLQVNEQ-LRGM-DYKSFDGFDTKLDDNAEAVGNFSVASIQQGSYANK--------ERY
ADNKSY------------------------PF-GLFKVGSFWK-------------GPND
----------------------TLVLKL-EGTIQWI-GDG--PPKDEPNCGFRGDK--CS
PIPEDH------TWKIATG---VALGVML--IFLFLGSFVY----RNWKYEQELEK----
-------MLWRVAWEDIIIPK-R--------------GGNRS----HSNL----------
-RSGPM---------------------------ASK------------------------
------------------------------------------------------------
------MSLMQSHTSL--------------------------------------------
-RSN-R---SGAS--HQDQ------------------------------------VFVEV
GVFK---------NKTVAIKRIN------VSYVV--ITRQLKRGLKAMKEMNHDNITSFL
GACVE--APNI--CVLMEYCQRGSLSDVLANDEINLDSMFIASIVNDILKGLAYIH-DSF
-ICCHGSLKSSNCVIDSRWVLKLTDFGLTDFREGEKK-------------DMEAHSTYQ-
--------------------GMLWTAPEVLRDYS---------------------GTGTV
KGDIYAIAFILYEIYGRNGPYG--------NCE-LGPE----------------------
------------------------------------------------------------
------------------------------------------------------------
----------------------------------------------EIIQLVKHNQD--P
DRPFRPKLAEL------D-TVPKFVTDTIAMCWAEYYYERPDLSQVRSKLKPLSK-GL-K
SNIMDNMVSIMERYANNLESIIEERTGELIEEKKKTDELLH--------------QMLPK
TVAAQLKLGKRVEAETFDSVSIYFSDIVGFTALSSASTPIQ-------------------
----VVDLLNDLYTCFDGILEEYDVYKVETIGDAYMVVSGLP-IRNGIRHAAEIAGMSLH
LLRAIK-VFKVRHKPEHQLMLRIGIHTGSVVAGVVGLKMPRYCL-----FGDTVNTASRM
ESNGLPLKIHCSPECLELLEKC-GGFVTEERGLVAMK-----------------------
------------------------------------------GKGEILTHWVLSHDADSL
DAKAD----------KKTVRMSGDSL--DSFV----------------------------
------------------------------------------------------------
------------------------------------------------------------
------------------------------------------------------------
------------------------------------------------------------
------------------------------------------------------------
------------------------------------------------------------
------------------------------------------------------------
------------------------------------------------------------
------------------------------------------------------------
------------------------------------------------------------
------------------------------------------------------------
------------------------------------------------------------
------------------------------------------------------------
------------------------------------------------------------
------------------------------------------------------------
------------------------------------------------------------
-------------------------------
>lineusLongissimus.18166-EH
ML------------------N-------------------------------FCEKLLIV
ILILQNPPI---------------------------------------------------
------------------------------------------------------------
------------------------------------------------------------
------------------------------------------------------------
------------------------------------------------------------
------------------------------------------------------------
---------------------------------------------------------SLA
FKEE---------------------------------------------TI---------
---KIGHIFSGNAL----------SNRTHYFLGNGRWNV------------------GGM
YQALSVIN--------------------DNLDILPNHTLVPV--LFDSGG----------
-------------FEVY------SIDGTINLTLT-QNVSAILGP----DMTCLHEGR-MA
AAF--------NLPM-LTH--AC---------------------------TDEVI-KDKF
----RYPTMARTIPNA----------ATVVAPVLAFL------------AAQNWTRVSLL
YGFNEKYTVTHPIKVAA------DAILKQ-----GKESGIDFRHEINYDYAD--LKNGFI
RERME--------YDRIISLKFDEVIQKTYEDTR------IYLFLPYMARNLITFLHRLW
KKGLLD------------KGEYFVIVVELDER----------FDIDLNQHYME-------
------------------WI-FM--------------------------NV---HNPDKV
LDH--------PGTDYHHLF---------MLFQAAV-VIGTTPLG-------------RQ
LTIDDFWDY--------------------VNATAIGLPGAAEGMVEN-------YQRFGR
L----------QMPLRTTYTLYDATM-LYAMAAHDAILDGVS----------------PA
DGVSLNRY-LKGR-DYQSRLGYMTSLDENGETTGNYSFASRKLTPGVN------------
ATKTGS------------------------YF-GMYKIGIFAR-------------GENN
------TVFA------------SF-----SDYIDWI-GGE--PPLDMPLCGFKGEL--CI
FI-EDP------TWKIATG---TANAVTA--VLMVLLGLMY----RNWKYEKELEK----
-------MLWRVSWDEVKFTS-N--------------KKSRS----RSNV----------
-GSAPF---------------------------ASK------------------------
------------------------------------------------------------
------MSLLNSRLSM---------P----------------------------------
-GSI-A---SSRG--EHVQ------------------------------------LFVEQ
AVYR---------NSTVAVKRIN------KQSVV--ITRQLKKDLKAIKEMRHDHVTQFM
GACVD--PPNI--AVLIEYCQRGSLQDVLGNDEITLDSMFIASIVKDILAGLSFIH-DSY
-LECHGNLKSSNCVIDGRWVLKLTDFGLAGFRDGEKK-------------DAGDHAYYQ-
--------------------SMLWTAPELLRAPY---------------------ESGNA
KGDIYGFAFILYEIYGRMGPFG--------ACE-NTPE----------------------
------------------------------------------------------------
------------------------------------------------------------
----------------------------------------------EIIDKVKRCTD--T
SRPFRPKLAEL------D-KVPKYVTDTIAASWAEYPDERPELKQVKSKLKPLSR-GL-K
SNIMDNMVSIMERYANNLESIIEERTQELVEEKKKTDELLY--------------QMLPK
SVAEQLKRGKQVEAESFDSVTIYFSDICGFTALSSESTPMQ-------------------
----VVDLLNDLYTCFDDIITEYDVYKVETIGDAYMVASGLP-KRNGIRHAAEIAGMSLH
LLRAIK-VFKVRHRPDHQLNLRIGIHSGSCVTGVVGLKMPRYCL-----FGDTVNTASRM
ESNGLPLMIHCSPECHELLVKV-GGFTLEERGLIAMK-----------------------
------------------------------------------GKGEIRTFWVTDREQPKK
ERLDS----------HKTASVDS-------------------------------------
------------------------------------------------------------
------------------------------------------------------------
-----------------------VG-----------------------------------
------------------------------------------------------------
------------------------------------------------------------
------------------------------------------------------------
------------------------------------------------------------
------------------------------------------------------------
------------------------------------------------------------
------------------------------------------------------------
------------------------------------------------------------
------------------------------------------------------------
------------------------------------------------------------
------------------------------------------------------------
------------------------------------------------------------
------------------------------------------------------------
-------------------------------
>lineusLongissimus.18165-EH
ML------------------N-------------------------------FCEKLLIV
ILILQNPPI---------------------------------------------------
------------------------------------------------------------
------------------------------------------------------------
------------------------------------------------------------
------------------------------------------------------------
------------------------------------------------------------
---------------------------------------------------------SLA
FKEE---------------------------------------------TI---------
---KIGHIFSGNAL----------SNRTHYFLGNGRWNV------------------GGM
YQALSVIN--------------------DNLDILPNHTLVPV--LFDSGG----------
-------------FEVY------SIDGTINLTLT-QNVSAILGP----DMTCLHEGR-MA
AAF--------NLPM-LTH--AC---------------------------TDEVI-KDKF
----RYPTMARTIPNA----------ATVVAPVLAFL------------AAQNWTRVSLL
YGFNEKYTVTHPIKVAA------DAILKQ-----GKESGIDFRHEINYDYAD--LKNGFI
RERME--------YDRIISLKFDEVIQKTYEDTR------IYLFLPYMARNLITFLHRLW
KKGLLD------------KGEYFVIVVELDER----------FDIDLNQHYME-------
------------------WI-FM--------------------------NV---HNPDKV
LDH--------PGTDYHHLF---------MLFQAAV-VIGTTPLG-------------RQ
LTIDDFWDY--------------------VNATAIGLPGAAEGMVEN-------YQRFGR
L----------QMPLRTTYTLYDATM-LYAMAAHDAILDGVS----------------PA
DGVSLNRY-LKGR-DYQSRLGYMTSLDENGETTGNYSFASRKLTPGVN------------
ATKTGS------------------------YF-GMYKIGIFAR-------------GENN
------TVFA------------SF-----SDYIDWI-GGE--PPLDMPLCGFKGEL--CI
FI-EDP------TWKIATG---TANAVTA--VLMVLLGLMY----RNWKYEKELEK----
-------MLWRVSWDEVKFTS-N--------------KKSRS----RSNV----------
-GSAPF---------------------------ASK------------------------
------------------------------------------------------------
------MSLLNSRLSM---------P----------------------------------
-GSI-A---SSRG--EHVQ------------------------------------LFVEQ
AVYR---------NSTVAVKRIN------KQSVV--ITRQLKKDLKAIKEMRHDHVTQFM
GACVD--PPNI--AVLIEYCQRGSLQDVLGNDEITLDSMFIASIVKDILAGLSFIH-DSY
-LECHGNLKSSNCVIDGRWVLKLTDFGLAGFRDGEKK-------------DAGDHAYYQ-
--------------------SMLWTAPELLRAPY---------------------ESGNA
KGDIYGFAFILYEIYGRMGPFG--------ACE-NTPE----------------------
------------------------------------------------------------
------------------------------------------------------------
----------------------------------------------EIIDKVKRCTD--T
SRPFRPKLAEL------D-KVPKYVTDTIAASWAEYPDERPELKQVKSKLKPLSR-GL-K
SNIMDNMVSIMERYANNLESIIEERTQELVEEKKKTDELLY--------------QMLPK
SVAEQLKRGKQVEAESFDSVTIYFSDICGFTALSSESTPMQ-------------------
----VVDLLNDLYTCFDDIITEYDVYKVETIGDAYMVASGLP-KRNGIRHAAEIAGMSLH
LLRAIK-VFKVRHRPDHQLNLRIGIHSGSCVTGVVGLKMPRYCL-----FGDTVNTASRM
ESNGLPLMIHCSPECHELLVKV-GGFTLEERGLIAMK-----------------------
------------------------------------------GKGEIRTFWVTDREQPKK
ERLDS----------HKTASVDS-------------------------------------
------------------------------------------------------------
------------------------------------------------------------
-----------------------VG-----------------------------------
------------------------------------------------------------
------------------------------------------------------------
------------------------------------------------------------
------------------------------------------------------------
------------------------------------------------------------
------------------------------------------------------------
------------------------------------------------------------
------------------------------------------------------------
------------------------------------------------------------
------------------------------------------------------------
------------------------------------------------------------
------------------------------------------------------------
------------------------------------------------------------
-------------------------------
>parasteatodaTepidariorumaug3.g1571.t1-NPLP1_VQQ
MT----------------------------------------------------------
------------------------------------------------------------
------------------------------------------------------------
------------------------------------------------------------
------------------------------------------------------------
------------------------------------------------------------
------------------------------------------------------------
------------------------------------------------------------
------------------------------------------------------------
------------------------------------------------------------
------------------------------------------------------------
------------------------------------------------------------
------------------------------------------------------------
------------------------------------------------------------
---------------VA------QSLEKQ----VSSYPNFTINHK----------GIKYI
PNLHVC----CEDKKPCCTDNFSKVVEETYKTTR------VYVFFGRL-TYLIELLTKLQ
-MKLLD------------IKDYVIVYIHLEQ-----------YSVAESYQYFW-------
------------------RVDM-------------------------R-PY---LK-EMA
MKA----------------------------AKSLLVIVPSPPHD---------------
KGYHDFEEK--------------------VRNYNFEEPFKFPNNLP------------YP
K----------HITE-FAAYLYDSVI-LYAEALAKTLEEKED----------------PR
NGTFIIQK-IIEKEVYRSVTGAWMHIDTNGDVEGNYTVLALQQAPPNLTL-------KGI
GRGKNL------------------------SH-LMLPMAIFQY-------------DGGT
GES-------------------VFTLL--DVDIHWE------APLDEPPCGFNGKG--CY
DP-PSH------IREIFTG---VLAFILL--VVCVASWIMY----KKWKYEQEICG----
-------LLWKIPLEDIQRYG---------------------------------------
---------------------------------STG------------------------
------------------------------------------------------------
------ILSAGSKMSI--------------------------------------------
-RSEGS---LESK--LTGQ------------------------------------TFTHT
ALYK---------GTLVATKTLKFK----SRNID--IPRVTKKEMKTMRELHHDNINPFI
GACVL--PHYI--ILVTEYCAKGSLKDILENPDIKLDHMFIASLVFDLIKGMIFLH-DSD
-LKVHGNLKSSNCVVTSRWVLQITDYGLRELCTAAED------------EIFLNYDHYR-
--------------------KMLWKAPEVLRQPS---RY----------------PKGTQ
KGDVYSFAIILHEIILRRGPFG---------NK-LPAE----------------------
------------------------------------------------------------
------------------------------------------------------------
----------------------------------------------EIITRVQEGPDKIK
GDVFRPSLEDV--------DVQDYILHTMNDCWSENPEQRPDFRHIKEKLKRMKD-GM-T
SNIMDNMMDMMERYANNLEDLVEERTSQLAEEQRKTEALLH--------------RMLPK
SVAEQLMRGEAVIPESFDAVTIYFSDIVGFTEMSATSTPME-------------------
----VVTFLNDLYTVFDSIISSYDVYKVETIGDAYMVVSGLP-IRNGNQHAIEIASMALE
LIEAVK-TFRIRHKPNQSLQLRVGIHTGPVVAGVVGLTMPRYCL-----FGDTVNTASRM
ESTGEALMIHLSDDCRVILEES-GGYDIVSRGFVNVK-----------------------
------------------------------------------GKGDLLTYWLEGYKNPCE
RRKNA----------YRGFIQPQAIF----------NILDSENRKRSPK-----------
TEFLRRIPAAQAHRS------------------------------LEDSVSLFNGSVPGK
GNLLKV------------------AQDSPLVKKRSG------------------------
-----------------------L---------------------------AQTVVKKDT
FQSD---------------PWDGNES---GC-----------NVAFNIANPD--------
---------------------ALDNTNNATMKLS--------------TSTYKLSPTEHN
K-----------------------------------------------------------
------------------------------------------------------------
------------------------------------------------------------
-----IVGVD--------------------------------------------------
------------------------------------------------------------
----------------------------------------------------HDISHPVT
SDDVKKPLLLAEERLAYLKKLKGKYQPW--------------------------------
---------------RRSWSAD-----------------IIDQP----------------
------------------------------------------------------------
-----KERKHFL------------------------------PSIFQN------------
----APHFPDSDSKRTVG-----------------------------------------P
LHTLKESDTEESVV-----------------
>parasteatodaTepidariorumaug3.g1571.t2-NPLP1_VQQ
MT----------------------------------------------------------
------------------------------------------------------------
------------------------------------------------------------
------------------------------------------------------------
------------------------------------------------------------
------------------------------------------------------------
------------------------------------------------------------
------------------------------------------------------------
------------------------------------------------------------
------------------------------------------------------------
------------------------------------------------------------
------------------------------------------------------------
------------------------------------------------------------
------------------------------------------------------------
---------------VA------QSLEKQ----VSSYPNFTINHK----------GIKYI
PNLHVC----CEDKKPCCTDNFSKVVEETYKTTR------VYVFFGRL-TYLIELLTKLQ
-MKLLD------------IKDYVIVYIHLEQ-----------YSVAESYQYFW-------
------------------RVDM-------------------------R-PY---LK-EMA
MKA----------------------------AKSLLVIVPSPPHD---------------
KGYHDFEEK--------------------VRNYNFEEPFKFPNNLP------------YP
K----------HITE-FAAYLYDSVI-LYAEALAKTLEEKED----------------PR
NGTFIIQK-IIEKEVYRSVTGAWMHIDTNGDVEGNYTVLALQQAPPNLTL-------KGI
GRGKNL------------------------SH-LMLPMAIFQY-------------DGGT
GES-------------------VFTLL--DVDIHWE------APLDEPPCGFNGKG--CY
DP-PSH------IREIFTG---VLAFILL--VVCVASWIMY----KKWKYEQEICG----
-------LLWKIPLEDIQRYG-S--------------TGILSAG--SKDIQR--------
-------------------------------YGSTG------------------------
------------------------------------------------------------
------ILSAGSKMSI--------------------------------------------
-RSEGS---LESK--LTGQ------------------------------------TFTHT
ALYK---------GTLVATKTLKFK----SRNID--IPRVTKKEMKTMRELHHDNINPFI
GACVL--PHYI--ILVTEYCAKGSLKDILENPDIKLDHMFIASLVFDLIKGMIFLH-DSD
-LKVHGNLKSSNCVVTSRWVLQITDYGLRELCTAAED------------EIFLNYDHYR-
--------------------KMLWKAPEVLRQPS---RY----------------PKGTQ
KGDVYSFAIILHEIILRRGPFG---------NK-LPAE----------------------
------------------------------------------------------------
------------------------------------------------------------
----------------------------------------------EIITRVQEGPDKIK
GDVFRPSLEDV--------DVQDYILHTMNDCWSENPEQRPDFRHIKEKLKRMKD-GM-T
SNIMDNMMDMMERYANNLEDLVEERTSQLAEEQRKTEALLH--------------RMLPK
SVAEQLMRGEAVIPESFDAVTIYFSDIVGFTEMSATSTPME-------------------
----VVTFLNDLYTVFDSIISSYDVYKVETIGDAYMVVSGLP-IRNGNQHAIEIASMALE
LIEAVK-TFRIRHKPNQSLQLRVGIHTGPVVAGVVGLTMPRYCL-----FGDTVNTASRM
ESTGEALMIHLSDDCRVILEES-GGYDIVSRGFVNVK-----------------------
------------------------------------------GKGDLLTYWLEGYKNPCE
RRKNA----------YRGFIQPQAIF----------NILDSENRKRSPK-----------
TEFLRRIPAAQAHRS------------------------------LEDSVSLFNGSVPGK
GNLLKV------------------AQDSPLVKKRSG------------------------
-----------------------L---------------------------AQTVVKKDT
FQSD---------------PWDGNES---GC-----------NVAFNIANPD--------
---------------------ALDNTNNATMKLS--------------TSTYKLSPTEHN
K-----------------------------------------------------------
------------------------------------------------------------
------------------------------------------------------------
-----IVGVD--------------------------------------------------
------------------------------------------------------------
----------------------------------------------------HDISHPVT
SDDVKKPLLLAEERLAYLKKLKGKYQPW--------------------------------
---------------RRSWSAD-----------------IIDQP----------------
------------------------------------------------------------
-----KERKHFL------------------------------PSIFQN------------
----APHFPDSDSKRTVG-----------------------------------------P
LHTLKESDTEESVV-----------------
>Anopheles_gambiae_str_PEST_EAA00176-NPLP1-VQQ
SG----------------------------------------------------------
------------------------------------------------------------
------------------------------------------------------------
------------------------------------------------------------
------------------------------------------------------------
------------------------------------------------------------
------------------------------------------------------------
-------------------------------------------SYITKM-PENSPHQKFR
NNRT---------------------------------------------VL---------
---TLGYLTAVKGD---------------LIEKQGLTIS------------------GAL
TMALDEIN--------------------NDPELLPNVTLALR--WNDTRG----------
-------------ETVV------ATRVITEMIC--DGVAAFFGP----EGTCQTEAI-VS
QSR--------DIPM-ISY--RC---------------------------SEL---QRSS
----PIPTFARTEPPD----------TQVTKSIISLL------------TYYGWRKFSII
HEQL--------WKNVA------TSLETQ-----AKNNNLSVNHVEMVF-------DNY-
KCCQDD-------MDCCRSGYWYTVIQKTMNRTR------IYVFLGNS-NQLVDMMATMD
GMQLFA------------KGEYLVISADMMT-----------YSPKLSNKYLW-------
------------------RVEK--------------------PPNVKNCMD---LP-GDF
ERR----------------------------SKSLLVVVASEPL----------------
PTFEAFTHK--------------------VREYTQKEPFFFKQPSL--------FHQ-FV
K----------YVSI-YAAYLYDSVK-LYAWALDKLLKEEQQHRPLTS----DVIRDVAS
NGTKIIQTIINNR-TYHSVAGATIKIDDYGDSEGNFSVLALKREFYE-------------
EANFSC------------------------EF-QMRPVAHFQMRQPQ---------HLND
TNQHRNDEIP------------EFKLSKVGNAIDWP-GSD--RPMDEPSCGFMNEH--CM
KD-DTHI-----MSMVVAG---VLALILF--CAGVITMSIY----RKWKIELEIEG----
-------LLWKIDPGDIKGYF---------------------------------------
---------------------------------NTE------------------------
------------------------------------------------------------
------IVSSPSKLSL--------------------------------------------
-ASAQS---FGSR--CSNQ------------------------------------VFTPT
ARFR---------SVVVRIKELKF-----SRRKD--ISREIMKEMRLLRDLRHDNINSFI
GACVE--PMRI--LLVTDYCAKGSLYDIIENEDIKLDDLFIASLVHDLIKAMIYIH-SSA
-LNYHGNLKSSNCVVTSRWMLQVTDFGLHDLRHCAEN------------ESIGEHQHYR-
--------------------NLFWKSPELLRQPS---------------------VYGTQ
KGDVYAFAIILFEIIGRRGPFG--------YTE-LEPK----------------------
------------------------------------------------------------
------------------------------------------------------------
----------------------------------------------EIIDRVKALPEP-G
KDPFRPDIESVIE---NE-NVSDYVINCIRDCWDENADLRPDFPNIRNRLKRMRG-GK-S
KNIMDQMMEMMEKYANNLEEIVQDRTRLLCEEKRKTEDLLH--------------RMLPQ
PVAEKLTKGLGVEPVSYDSVTIYFSDIVGFTAMSAESTPLQ-------------------
----VVNFLNDLYTVFDRIIKGYDVYKVETIGDAYMVVSGLP-ITNGNRHVGEIASMALE
LLQAVR-SHRIAHRPNETLKLRIGIHTGPVVAGVVGLTMPRYCL-----FGDTVNTASRM
ESNGEALKIHISQQCKDALDTL-GGYVIVERGLIAMK-----------------------
------------------------------------------GKGEVMTYWLEAATEQAI
QKIPV----------DVRDLPPPLFC----------------RPRRSPK-----------
MTYDSRHPSIIGLPGGGMITTVSG-MGSYMPGSRRQS-CAHR----VGGGADHESSYSLQ
GSMFGPMVP------------MMRADSSPPPRHR--------------------------
------------------------------LDACTLD-----------QRPMGPTAPTVT
------------------------------------------TLGSKIASSD--------
NLKRA-LFG------------TNSPGRRLSHKLR------------------SITSADDY
K-----------------------------------------------------------
----QLCSSMAANGGRS-----------------------------PEAALLRESRSLDP
FPVTLEP-----RRKRLDALT-KRVPRLAKTIAAPSRTGSQ-----SFVSVPPAVST---
------ISHESIADS---------------------------------------------
----------------------------------THHHHHHH------------------
-----HHHKYL-------------------HNNNCNGSI----------------GNGAA
EEQATCPLLTRQTSLTTPQEHEHHCPGL--------------------------------
--------YTNNSSSKRWYSLE-----------------HV-------------------
-------------------------------GVPDEDSCSKKSLTR--------------
-----SSLKSWL------------------------------VGFIHGNGFKS-------
---------SDSSLRKVGVL----------------------PVGV-GGVTGFGELQPTP
---EKESMV----------------------
>Culex_quinquefasciatus_EDS33793-NPLP1-VQQ
MT----------------------------------------------------------
------------------------------------------------------------
------------------------------------------------------------
------------------------------------------------------------
------------------------------------------------------------
------------------------------------------------------------
------------------------------------------------------------
------------------------------------------------------------
------------------------------------------------------------
------------------------------------------------------------
------------------------------------------------------------
------------------------------------------------------------
----------------ISP--NCHFP------------------------------ERHF
----PEPGQAGMPVAQGNGHTRLTGFGEVTKSIISLL------------MYYGWKKFTIV
HEEQ--------WKNVA------VSLESQ-----AGRNNLTVNRVEEVI-------DNH-
KCCENS-------LDCCRSGYWYTIIQNTMNRTR------IYVFLGNP-NALVDMMTQMD
AMQLFA------------KGEYLVIFVDMMT-----------YSLKESKKYLW-------
------------------RADR--------------------VSHIKNCNET-----GQF
EMR----------------------------GRSLLVVVASEPQ----------------
PEFEQFTAK--------------------VRAYNQQKPFMFKMPTL--------FKE-FP
K----------YVSI-YAAYLYDSVK-LYAWALDKLLKAEQQHRPLTD----EVIHEVAS
NGTRIIETIIQNR-TYKSIAGAMIRIDEFGDSEGNFSVLAFKREPYT-------------
EGNFSC------------------------DF-QMMPVAHFQMRTVPLHGGGAGAGGSND
SSLKRIDEIP------------EFKLSKGGITIDWA-GSE--RPMDEPACGFMNEH--CT
KD-ESHI-----TSMVTAI---VLAMVLF--CASVITMSIY----RKWKIELEIEG----
-------LLWKIDPGEIKGYF---------------------------------------
---------------------------------NTE------------------------
------------------------------------------------------------
------IVSSPSKLSL--------------------------------------------
-ASAQS---FGSR--CSNQ------------------------------------VFTPT
AGFR---------GVVVRIKELKF-----SRRKD--ISREIMKEMRLLRELRHDNINSFI
GACVE--PMRI--LLVTDYCAKGSLYDIVENEDIKLDDLFIASLVHDLVKAMIYIH-SSA
-LNYHGNLKSSNCVVTSRWMLQVTDFGLHDLRHCAEN------------ESIGEHQHYR-
--------------------NLFWKSPELLRQPN---------------------LYGSQ
KGDVYAFAIILFEIIGRRGPFG--------YSD-LEPI----------------------
------------------------------------------------------------
------------------------------------------------------------
----------------------------------------------SIVELVRSYPEP-G
QEPFRPDIESVID---SD-TVPDYVINCIRECWDENPESRPEFPQIRAKLKRMRG-GK-S
KNIMDQMMEMMEKYANNLEEIVQDRTRLLCEEKRKTEDLLH--------------RMLPQ
PVAEKLTMGLGVEPVSYDSVTIYFSDIVGFTAMSAESTPLQ-------------------
----VVNFLNDLYTVFDRIIKGYDVYKVETIGDAYMVVSGLP-ISNGNRHVGEIASMSLE
LLQAVR-THRISHRPNETLKLRIGIHTGPVVAGVVGLTMPRYCL-----FGDTVNTASRM
ESNGEALKIHISPQCRDALEEL-GGYVMVERGLIALK-----------------------
------------------------------------------GKGDVMTYWLEGATDDAI
QKQPV----------NVGDLPPPLFC----------------RPRRSPK-----------
LTYDSRHPSMTGIG---------------YAGSRRQSYVAQR---------DLESNYSLQ
GSVFGPSAGTQ--------------RDSPRIYQRH-------------------------
-------------------------------GAPLYI-----------NDDSQSTLEQQR
------------------------------------------TAIDKTESSD--------
SLVKK-VI-------------INSSTKKFRDKLR------------------SIASTDG-
------------------------------------------------------------
----SPSAS---------------------------------------SSFLRESRSLDP
FPSDV--------RRRLESIRSDRKPR---STWGTTHRGSH--------SMDAGVAT---
------ISNESIDTE-----PNAGR-----------------------------------
---------------------------PAPTFTTVPEDHSPA------------------
------AYKYL--------------------NNNCNGSI------------------GGG
QEESHCPLLTRQTSLVTPGQD---------------------------------------
--------GDSLSTHKRWYSLE-----------------NVVGG----------------
------------------------------NSPLDDDSCSKKSTTR--------------
-----NSIKSWI------------------------------VGIFHGNGFKT-------
---------SDSSLRKVGVV----------------------PVGVGTGVTGFGELQSTP
---EKESMV----------------------
>Aedes_aegypti_EAT39830_AAEL008390-NPLP1-VQQ
MT--------------------------------------------------RWPVLLLS
LLSVAFAGAPNSDG-------TFQPSAAGSATILSQP-----------------------
---LPPA-----------------------------------------------SPMLAA
AQTALLGTSNQQQQQ---------------------------------------------
------------------------------------------------------------
------------------------------------------------------QQQQLS
QSL--------------------------------------FSLPQAQNPYASGA-----
-------------------------------------------TFIPKLTTSNSRHQKFK
NNRT---------------------------------------------QL---------
---VVGYLTALKGS---------------MKDKQGLAIS------------------GAL
TIALEEIN--------------------DDPDLLPNMTLALR--WYDTRG----------
-------------DTVT------ATRAITEMIC--DGVAAIFGP----EGTCKTEAI-VS
QSR--------DIPM-ISY--RC---------------------------SEL---HRST
----PIPTFARTEPPD----------TQVTKSIVSLL------------MYYGWKKFSII
HEEM--------WKNVA------VSLENQ-----AQRNNLTVNHVEEVI-------DYH-
KCCENN-------LDCCRSGYWYTIIQNTMNRTR------IYVFLGNP-NALVDMMTQMD
AMQLFS------------KGEYLVIFVDMMT-----------YSLKESKKYLW-------
------------------RLDR--------------------VSHHKNCNDM-----ESF
LQR----------------------------GRSLLVVVASEPH----------------
PEFEQFTNK--------------------VREYNQKEPFSFRMPVL--------FKE-YA
K----------YVSI-YAAYLYDSVK-LYAWALDKLLKAEQAHRPLTS----DVIYEVAS
NGTRIIETIIQNR-TYKSIAGAMIRIDEFGDSEGNFSVLALKNEFYT-------------
EGNFSC------------------------DF-QMKPVAHFQMRQFQ---------QSND
SNQKRSDEIP------------EFKLSRAGTAIDWA-GSE--RPMDEPSCGFMNEY--CT
KD-ESHV-----TSMVIAG---ILGLVLF--CACVIMMSIY----RKWKIELEIEG----
-------LLWKIDCNEIKGYF---------------------------------------
---------------------------------NTE------------------------
------------------------------------------------------------
------IVSSPSKLSL--------------------------------------------
-ASAQS---FGSR--CSNQ------------------------------------VFTPT
ARFR---------GVVVRIKELKF-----SRRKD--ISREIMKEMRLLRDLRHDNINSFI
GACVE--PMRI--LLVTDYCAKGSLYDIIENEDIKLDELFIASLVHDLIKAMIYIH-SSA
-LNYHGNLKSSNCVVTSRWMLQVTDFGLHDLRHCAEN------------ESIGEHQHYR-
--------------------NLFWKSPELLRAEQ---RTE--------------ATYGSQ
KGDVYAFAIILFEIIGRRGPFG--------YSD-LEPI----------------------
------------------------------------------------------------
------------------------------------------------------------
----------------------------------------------RIIELVRAIPED-G
QEPFRPDIKSVIE---ND-CIPDYVINCITDCWDENPDSRPDFASIRNRLKRMRG-GK-S
KNIMDQMMEMMEKYANNLEEIVQDRTRLLCEEKRKTEDLLH--------------RMLPQ
PVAEKLTMGLGVEPVSYDSVTIYFSDIVGFTAMSAESTPLQ-------------------
----VVNFLNDLYTVFDRIIKGYDVYKVETIGDAYMVVSGLP-ITNENRHVGEIASMALE
LLQAVR-SHRISHRPNETLKLRIGIHTGPVVAGVVGLTMPRYCL-----FGDTVNTASRM
ESNGEALKIHISGQCKEALDRL-GGYVVVERGLISMK-----------------------
------------------------------------------GKGEVMTYWLEAATDKAI
QKQPV----------DYRDLPPPLFC----------------RPRRSPR-----------
LTYDSRHPSIIAIA-------------NYTAGSRRQS-SALK---------DLESNYSLQ
GSSFEPSV-----------------RDSPRAYQRK-------------------------
-----------------------------LERIPLCI-----------NDDSQSTLEQQ-
------------------------------------------NAIGKTHSSD--------
SLVKK-VI-------------FNNSSKKVRNMLR------------------SIASTDDY
H-----------------------------------------------------------
----NICSS---------------------------------------GTFLRESRSLDP
FPSDV--------RKRLESIKLERKPR-------MGHKGSQ--------SLDAGVST---
------ISSESIDKD-----QSSKM-----------------------------------
------------------------------IITTVPEDYSQG------------------
-----DGHKYL--------------------NNNCNGSI-------------------GN
NEESHCPLLMRQTSLVTPGQE---------------------------------------
---------DSLSTHKRWYSLE-----------------NV-------------------
-------------------------------AVPDEDSCSKKSLTR--------------
-----GSIKSWL------------------------------VGII---GFKT-------
---------SDSSLRKVGVL----------------------PVGV-PGVTGFGELQSTP
---EKESMV----------------------
>Drosophila_melanogaster_NP_001163473-NPLP1-VQQ
MT--------------------------------------------------RWPFNLLL
LLSVAVR-----------------------------------------------------
------------------------------------------------------------
------------------------------------------------------------
------------------------------------------------------------
------------------------------------------------------------
------------------------------------------------------------
---------------------------------------------------------DCS
NHRT---------------------------------------------VL---------
---TVGYLTALTGD---------------LKTRQGLAIS------------------GAL
TMALDEVN--------------------KDPNLLPNVYLDLR--WNDTKG----------
-------------DTVL------ATKAITEMIC--DGIATIFGP----EGPCYVEAI-VS
QSR--------NIPM-ISY--KC---------------------------AEYRA-----
---SAIPTFARTEPPD----------TQVVKSLLALL------------RYYAWNKFSIL
YEDV--------WSPVA------DLLKDQ-----ATKRNMTINHKQSFI-------DNRV
KCCEQM-------LDCCRSGYWYQLVQNTMNRTR------IYVFLGAA-NSLVDFMSSME
TAGLFA------------RGEYMVIFVDMMV-----------YSEREAEKYLR-------
------------------RVDQ--------------------ITFMSNCHST-----ENF
NQM----------------------------ARSLLVVASTPPT----------------
KDYIQFTKQ--------------------VQKYSSKPPFNLEIPRLFV------ESN-FS
K----------FISI-YAAYLYDSVK-LYAWAVDKMLREETR--VLTD----DVIFEVAS
NGTRVIDTIIKNR-TYMSITGSKIKIDQYGDSEGNFSVLAYKPHKWNN------------
SNNMPC------------------------NY-HMVPVAYFHQ-----------------
-----GEEHP------------EYKLI--NGSIDWPSGGE--KPADEPMCGFANEL--CK
KD-DTHY-----TSTVAAV---VLGVLLF--CSGVITMSIY----RKWKIELEIEG----
-------LLWKIDPNEIKGYS---------------------------------------
---------------------------------GNE------------------------
------------------------------------------------------------
------IVSSPSKVSL--------------------------------------------
-MSAQS---YGSR--WTNQ------------------------------------FVTST
GRLR---------GAVVRIKELKF-----PRKRD--ISREIMKEMRLLRELRHDNINSFI
GASVE--PTRI--LLVTDYCAKGSLYDIIENEDIKLDDLFIASLIHDLIKGMIYIH-NSQ
-LVYHGNLKSSNCVVTSRWMLQVTDFGLHELRQCAEN------------ESIGEHQHYR-
--------------------NQLWRAPELLRNH----------------------IHGSQ
KGDVYAFAIIMYEIFSRKGPFG--------QIN-FEPK----------------------
------------------------------------------------------------
------------------------------------------------------------
----------------------------------------------EIVDYVKKLPLK-G
EDPFRPEVESIIE---AE-SCPDYVLACIRDCWAEDPEERPEFSVIRNRLKKMRG-GK-T
KNIMDQMMEMMEKYANNLEDIVTERTRLLCEEKMKTEDLLH--------------RMLPQ
SVAEKLTMGQGVEPVSYDLVTIYFSDIVGFTAMSAESTPLQ-------------------
----VVNFLNDLYTVFDRIIRGYDVYKVETIGDAYMVVSGLP-IKNGDRHAGEIASMALE
LLHAVK-QHRIAHRPNETLKLRIGMHTGPVVAGVVGLTMPRYCL-----FGDTVNTASRM
ESNGEALKIHISNKCKLALDKLGGGYITEKRGLVNMK-----------------------
------------------------------------------GKGDVVTWWLTGANENAI
QKKLV----------DMMDMPPPLFS----------------RPRKSPK-----------
LNPDSRQPSIQAMH-------------FCGTGSRRQS-TVPR-------AMDGESTYSLQ
GSV----------------------RESPRMVSKRDRDRERPP-----------------
---------IN-----------GLGAGHFVGGALLES-----------AQASLSTLNHSE
TNET-------------------------NCDMDGGSGGVSGSGSGLVRQPN--------
ALHKPLAMV------------------RPHRIIS-------------AAQLPQLGDNDDD
S-----------------------------------------------------------
-----------------------------------------------ADTLLRESRSLDP
MPMQQ-------LRKRHDRVKLP--------PSKLSKNNSR--------SLDTGVSL---
------ISGNPNGEV-----HSSQLDLDNE---------MTANPVDATD-----GYDDEL
GLLMRHD-------NGQLPALRYSGSFPNAQISIVPTGRSAG------GGGGGR------
EGGGSNCAKHL--------------------NNNCNGGV-------------------NV
EDDLESPLLQRQASLSVPPEE---------------------------------------
----------MLAHNKRWHSLE-----------------HMDGP---------GGHGGNS
VSYA---ADIDNRHPGDLDF----------FSGSSNQHHRSKAAGG--------------
-----SKLTNWM------------------------------TNIFKGNGVRS-------
-----------GEARRVGIL----------------------PSGVHGARTGFTDMAASA
AARDRESIV----------------------
>Drosophila_melanogaster_NP_524165-NPLP1-VQQ
MT--------------------------------------------------RWPFNLLL
LLSVAVR-----------------------------------------------------
------------------------------------------------------------
------------------------------------------------------------
------------------------------------------------------------
------------------------------------------------------------
------------------------------------------------------------
---------------------------------------------------------DCS
NHRT---------------------------------------------VL---------
---TVGYLTALTGD---------------LKTRQGLAIS------------------GAL
TMALDEVN--------------------KDPNLLPNVYLDLR--WNDTKG----------
-------------DTVL------ATKAITEMIC--DGIATIFGP----EGPCYVEAI-VS
QSR--------NIPM-ISY--KC---------------------------AEYRA-----
---SAIPTFARTEPPD----------TQVVKSLLALL------------RYYAWNKFSIL
YEDV--------WSPVA------DLLKDQ-----ATKRNMTINHKQSFI-------DNRV
KCCEQM-------LDCCRSGYWYQLVQNTMNRTR------IYVFLGAA-NSLVDFMSSME
TAGLFA------------RGEYMVIFVDMMV-----------YSEREAEKYLR-------
------------------RVDQ--------------------ITFMSNCHST-----ENF
NQM----------------------------ARSLLVVASTPPT----------------
KDYIQFTKQ--------------------VQKYSSKPPFNLEIPRLFV------ESN-FS
K----------FISI-YAAYLYDSVK-LYAWAVDKMLREETR--VLTD----DVIFEVAS
NGTRVIDTIIKNR-TYMSITGSKIKIDQYGDSEGNFSVLAYKPHKWNN------------
SNNMPC------------------------NY-HMVPVAYFHQ-----------------
-----GEEHP------------EYKLI--NGSIDWPSGGE--KPADEPMCGFANEL--CK
KD-DTHY-----TSTVAAV---VLGVLLF--CSGVITMSIY----RKWKIELEIEG----
-------LLWKIDPNEIKGYS---------------------------------------
---------------------------------GNE------------------------
------------------------------------------------------------
------IVSSPSKVSL--------------------------------------------
-MSAQS---YGSR--WTNQ------------------------------------FVTST
GRLR---------GAVVRIKELKF-----PRKRD--ISREIMKEMRLLRELRHDNINSFI
GASVE--PTRI--LLVTDYCAKGSLYDIIENEDIKLDDLFIASLIHDLIKGMIYIH-NSQ
-LVYHGNLKSSNCVVTSRWMLQVTDFGLHELRQCAEN------------ESIGEHQHYR-
--------------------NQLWRAPELLRNH----------------------IHGSQ
KGDVYAFAIIMYEIFSRKGPFG--------QIN-FEPK----------------------
------------------------------------------------------------
------------------------------------------------------------
----------------------------------------------EIVDYVKKLPLK-G
EDPFRPEVESIIE---AE-SCPDYVLACIRDCWAEDPEERPEFSVIRNRLKKMRG-GK-T
KNIMDQMMEMMEKYANNLEDIVTERTRLLCEEKMKTEDLLH--------------RMLPQ
SVAEKLTMGQGVEPVSYDLVTIYFSDIVGFTAMSAESTPLQ-------------------
----VVNFLNDLYTVFDRIIRGYDVYKVETIGDAYMVVSGLP-IKNGDRHAGEIASMALE
LLHAVK-QHRIAHRPNETLKLRIGMHTGPVVAGVVGLTMPRYCL-----FGDTVNTASRM
ESNGEALKIHISNKCKLALDKLGGGYITEKRGLVNMK-----------------------
------------------------------------------GKGDVVTWWLTGANENAI
QKKLV----------DMMDMPPPLFS----------------RPRKSPK-----------
LNPDSRQPSIQAMH-------------FCGTGSRRQS-TVPR-------AMDGESTYSLQ
GSV----------------------RESPRMVSKRDRDRERPP-----------------
---------IN-----------GLGAGHFVGGALLES-----------AQASLSTLNHSE
TNET-------------------------NCDMDGGSGGVSGSGSGLVRQPN--------
ALHKPLAMV------------------RPHRIIS-------------AAQLPQLGDNDDD
S-----------------------------------------------------------
-----------------------------------------------ADTLLRESRSLDP
MPMQQ-------LRKRHDRVKLP--------PSKLSKNNSR--------SLDTGVSL---
------ISGNPNGEV-----HSSQLDLDNE---------MTANPVDATD-----GYDDEL
GLLMRHD-------NGQLPALRYSGSFPNAQISIVPTGRSAG------GGGGGR------
EGGGSNCAKHL--------------------NNNCNGGV-------------------NV
EDDLESPLLQRQASLSVPPEE---------------------------------------
----------MLAHNKRWHSLE-----------------HMDGP---------GGHGGNS
VSYA---ADIDNRHPGDLDF----------FSGSSNQHHRSKAAGG--------------
-----SKLTNWM------------------------------TNIFKGNGVRS-------
-----------GEARRVGIL----------------------PSGVHGARTGFTDMAASA
AARDRESIV----------------------
>Tribolium_castaneum_TC012843_001-NPLP1_VQQ
MR-------------------------------------------------LGLASLLVA
LLLFSPSRSTSPL-------PPFEEDANARFLALHAA-----------------------
-------------------------------------------------------PSRPS
SSSTTSSTHHHHQN-------------------------------AP-------------
-----------------------------------------------------------P
PFKKYTSSEE--------------------------------------------DIQHND
LDM--------------------------------------GHRDEEAFRYTSASAYSVV
-------------------------------------------DRRENL-TSENLKSQPL
HKRK---------------------------------------------QI---------
---TVGYLTAVKGE---------------LRERQGLAVS------------------GAI
SMALNEVN--------------------NDPDILPNVTLVMR--WNDTRG----------
-------------DTVI------ATRAMTDMVC--DGVSAFFGP----EGTCHVEAI-VA
QSR--------NIPM-ISY--KC---------------------------SDYKA-----
---SQVPTFARTEPPD----------TQVTKSVVSLL------------DYYKWYKFSII
YEEA--------WYTVA------QSLVQE-----AKKKNMTINDEKKAK-------DSY-
KCCAEQ-------LTCCGSGYWYQFIQNTKNRTR------IYVFLGGL-TSLLDLMITMQ
TAQLFE------------NGEYIVIYVDTNT-----------YSEKEAHKYIW-------
------------------KPAI--------------------FDKYESCIS---NDYNGL
LKR----------------------------GKSLFVVVPTAPT----------------
ENYESFTEK--------------------VRYYNSREPFNFETSVL--------LKS-FE
K----------YVSI-YAAYLYDSFK-LYANALHKLLSEEPA---LTD----ELIEEIAS
NGTKIVETIIQMK-TYKSITGATMKLDKNGDSEGNFSVLAFQPVSGDQHV----------
HGNFSC------------------------PF-QMRPVGQFFQ-----------------
----QSGDFP------------EYKIYT-NTQIQWA-GSD--KPNDEPSCGFNNEL--CP
KP-NTHL-----NSIIAAG---VLAILLF--CAGVITMSIY----RKWKIEQEIEG----
-------LLWKIDRSEIHSYF---------------------------------------
---------------------------------ERD------------------------
------------------------------------------------------------
------IVSSPSRLSL-------------------------------------------I
SASVTS---YESR--GGLQ------------------------------------VFATT
AQYR---------GVVVRIKELTF-----SRKKD--ISRDVMKEMRLLRELRHDNINSFI
GACVE--PTSL--LLVTDYCAKGSLYDIIENEDIKLDKMFIASLVHDLIKGMLYIH-NSM
-LVCHGNLKSSNCVVTSRWVLQVTDFGLAEMRHCAEN------------DSIGEHQYYR-
--------------------SLFWKAPEILRNPS---AY----------------CRGTQ
KGDVYAFAIILYEILGRKGPFG--------MTG-FEPK----------------------
------------------------------------------------------------
------------------------------------------------------------
----------------------------------------------EIIELVKREPID-G
EESFRPDIDLLLD---CEIGCDDYVLQCMKDCWAENPEARPDFAAIRSRLKRMKD-GK-N
KNIMDQMMDMMVTYANNLEEIVTERTRLLYEEKMKTEDLLH--------------RMLPK
PVAERLTNGSGVEPESFDSVTIYFSDIVGFTAMSAESTPLQ-------------------
----VVNFLNDLYTVFDRIIKGYDVYKVETIGDAYMVVSGLP-LRNKDRHAGEIASMALD
LLSAVK-NHSISHRPKEVLKLRIGIHTGPVVAGVVGLTMPRYCL-----FGDTVNTASRM
ESNGEPLKIHISHQCKEVLDKL-GGYIIEERGLVNMK-----------------------
------------------------------------------GKGEVRTFWLIGATDQAI
QRREV----------DLGDI-PPLFC----------------RPRRSPK-----------
LNNDSRQASVCG--------------GFGGMTSRRHS-SVPR-----GASIEVESTSTLP
SPL----------------------PTRLKITSRH-------------------------
-----------------------------------LN-----------VPDQGSKLTINT
-----------------------------------------AFGSQIIENPE--------
ELRRGL---------------------RPRRVLS------------------SIASSSDE
Q-----------------------------------------------------------
----KKSQNMLNK--------------------------------------IRESRSLDP
LPLVR--------PKPVEGKPLD-----------VGKRSTR--------SLE--------
-------NCDKCGEV---------------------------------------------
------------------------------QIIAIPED----------------------
--------KLF-------------------NNNFPNGNILP--------------TDESY
IEDVQVPLLNTQCPVVRRRGGSAIDD----------------------------------
--------TLQNHTSKRWRSLE-----------------SLPAS----------------
------------------------------CDPVPDIQSKKK------------------
-----ASLKSWL------------------------------VGLFNGNGLKS-------
---------SNTSLRK-GVINDY-----------------NN------------------
-LTEKESIV----------------------
>Hypsibius_dujardini_BV898_00034.p01-EH
ML-------------------------------------------------------LLL
LLLCAVGSLSGQRA----------------------------------------------
--RIPQR--------------W-----------------------------ENDIVPFKI
SEKFT-----------------PAELKS-----------------------ILEILPV--
----------------------------------------FDEKTCVRF----------K
PYKG--------------------------------------------------ETSYLQ
ISLGTQCQSSIGRVGGAQLLTL-----GRSCLSKRSIMRELMHALGFQDEHLRADRDSFV
T------------------------------------------INYNNIKSSDRIFFQSL
SDAE--------------------------LPRFNQPYDFD-S------VLQVPSNWKVD
PAAKSGYISGSRRD------------RETYYDRPGYQIS------------------GAI
SLAVNQINHH------------------HPDRLLEGHQLEFE--YAETYG----------
-------------NEDE------SIKHTARFSL--GNISAIIGP----QETCYHEAR-IA
ASF--------RTLM-LSY--FCQE---------------------TLKDSPKDH-TDRK
----QPFTFVNVKPPA----------EQISKALVSLL------------HEYGWKKITFI
YNNETES-----RERTA------ESIKVI-----LQMHKIEVLQTKPFR-------GPYY
VGFEE---------DDVILSPFAQIIRETKDHTR------IYVVVGDI-DTMVGFMNSME
EEKLLD------------MGDYFVVGVYQDQ-----------YKPEDPAKYLR-------
------------------GV-F-------------------------E-QG---VS-KTA
IKA----------------------------FRSFVAVIPTPPKD---------------
AKLREFNNL--------------------VNEWLPKPPFNFSWDDR------------LQ
K----------TVRV-EAAYLHDAVF-LYAGALHECLKNTTD---CPN----------PH
DGFKLVKY-ILDK-PYISAMGYGGYIDANGIAQGNYSLLALKGNP---------------
-NDHNW------------------------NV-GLADIGIFLL-------------SVNR
------SELP------------GLVLKP-QEQVRWP-GDK--VPLDEPVCGFDNLK--CA
AK-DNS------LRNVILA---VVFVFLL--GLCAILFFYG----RHCKYEKKLDS----
-------VIWKLEWKELLVAD-F--------------MAFLRY-----------------
---------------------------------NAD------------------------
PDFDL-------------------------------------------------------
------EDSPVNATII--------------------------------------------
-AAI----DIADV--RMTT------------------------------------VNTEV
GIYR---------RHPVAIKRVK------KRHLD--LTREVKKELLMMKELRHDNLCSFI
GACVD--P--I--CIVTDFCERGSLRDILYAENFALDDAFVKSLVGDLIKGMIFIH-ASQ
NLGSHGNLKTSNCLVDSRFVLKITDYGLHEFKKKTEH---------ST-HRKIDDSVFN-
--------------------KCLWTAPELLRAEN---PP----------------PGGSK
SGDVYSFAIVLFEVYGRSGPFG--------KTD-MSAR----------------------
------------------------------------------------------------
------------------------------------------------------------
----------------------------------------------DIVRELRYSTR---
AEPFRPPIHTL------DISVPEYVVTLMEECWSENPDSRPQFPVVRSRF-PTQD-G---
-NIMDDIQSRLQRYSNHLETLVGERTCQLEVEKKKTETLLF--------------EILPR
PVAEHLIKAEKVEAEQFECVTIFFSDIVGFTALSSESTPFE-------------------
----VVNFLNDLYTLFDSLLEHYDAYKVETIGDSYMVCSGLP-IRNGDRHAGVIASMALH
LLDAIK-TFRIRHRPQQQLLLRIGVHSGPVVAGVVGLKMPRYCL-----FGDTVNTASRF
ESTGEALRIHCSPQSKKILDDL-GGYFLEPRGLVQMK-----------------------
------------------------------------------GKGEQLTYWLTDEDESIK
LQRQQ----------QKLSSFSDINR-------------------ASPSIIAKW-GS---
QNYPKRRLSCIRQRASP-------------------------------------------
-------------------------TASPCLSRQKLNS----------------------
----------------------------------------------------ESTFGCET
IQED--------------------------C-----------------------------
-------------------------NGHIKGSLPNIL-----------KSMNNLTNQYVL
F-----------------------------------------------------------
------------------------------------------------------------
------------------------------------------------------------
------------------------------------------------------------
------------------------------------------------------------
-----------------------------------------------------------N
GGESSRPLLYEQDYIPAETRSAGPA-----------------------------------
---------------SRSGSYE-----------------MLNLP----------------
------------------------------------------------------------
------------------------------------------------------------
---------------------------------------------------------DRP
ILVT---------------------------
>ramazzottius_varieornatus_v1_core_32_85_1_RvY_06150-2-EH
MWH--------CWW----------------------------------------------
-LFLSWSCI---------------------------------------------------
------------------------------------------------------------
------------------------------------------------------------
------------------------------------------------------------
------------------------------------------------------------
------------------------------------------------------------
---------------------------------------------------------VQK
TQGR---------------------------------------------VF---------
---RIGYITGSRRD-----------TVISSYDRPGYQIS------------------GAI
SLAVHQINQH------------------HPDGLLQNHTLEFD--YGETFG----------
-------------IEDV------SIKHTARYAL--NNFSAIIGP----QETCVQEAR-LA
SAF--------NIVM-LTY--FCQH-------------------------AFKEQ-LEAA
----HYSTFITVKPPV----------AQISKAVASVL------------NKYNWNKITFI
YNNEVES-----RRPTA------ESIRYV-----LEEHNIEILQTRSWN-------KPYY
VGFEDS-------EEDIFQSPFDDIVKDTKDKTR------IYVLVGNV-DDHVGFMQAMD
DAGLLD------------RQDYFVVGVYLNH-----------YKQEDPAKYLR-------
------------------GV-F-------------------------E-PS---VS-QKS
FKA----------------------------FKSFLGVIPTKRSE-------------FH
VEFREFNNE--------------------VNVWLQRPPFNFPWESYA-------SNV-PQ
K----------NVRV-EAAYLYDAVM-LYAQALDACLRNPTD---CPD----------PH
DGNKLARY-IKGQ-PYKSAMGYGGYIDAKGDAQGNYSLLALKTKR---------------
SGGPDW------------------------DI-GLVDIGIFLL-------------SAND
------SELP------------TLEL---REEIQWP-AGH--PPLDEPDCGFDGKK--CV
EL-LDN------PASVWIY--IVAASVAT--IALIALCLGV----RRYVYEQKLMG----
-------SLWRIDYKDLHIEE-L--------------KAHLK----KASLLHA-------
---------------------------------HHD------------------------
AGNLD-------------------------------------------------------
------HHASVDSLTF--------------------------------------------
-VAA----DIGHI--SYAR--------------MMTDH-----------------STMEL
GLLK--------KKQIVTVKKVR------KRHLD--LTREVRKELLAMREIRHDNLCEFV
GACTD--P--V--CIVMAYCQRGSLKDVLYDENLALDDLFLASLIGDCVKGMYYIHYNSS
-LKSHGNLKPSNCLIDSRFVLKITDYGLHEFKRKNES---------ST--HRIQEQNYE-
--------------------RMLWTAPELLRMDR---PP----------------PGGTP
SGDVYSFGFILFEIYGRCGPFG--------DTT-MSSK----------------------
------------------------------------------------------------
------------------------------------------------------------
----------------------------------------------DIITQLRIGST---
FMPFRPSLHCL------DHNTPEYVISLILDAWKENPQQRPDFIAITSRLKPMQK-GM-K
SNFVDNILALLQRHANNLESLVSERTLQLQEEKKKTELLLY--------------EILPR
PVAEHLIKHERVEAEQFESVTIFFSDIVGFTALSAESTPLE-------------------
----VVALLNDLYTLFDSLLEHYDAYKVETIGDSYMVCSGLP-VTNGNRHAGVIASMSLQ
LLDSTN-SFRIRHRPEKQLLLRIGIHSGPVVAGVVSPCKERYVA-----FS---------
-----------VPK----------------------------------------------
------------------------------------------------------------
------------------------------------------------------------
------------------------------------------------------------
------------------------------------------------------------
------------------------------------------------------------
------------------------------------------------------------
------------------------------------------------------------
------------------------------------------------------------
------------------------------------------------------------
------------------------------------------------------------
------------------------------------------------------------
------------------------------------------------------------
------------------------------------------------------------
------------------------------------------------------------
------------------------------------------------------------
------------------------------------------------------------
------------------------------------------------------------
------------------------------------------------------------
-------------------------------
>ramazzottius_varieornatus_v1_core_32_85_1_RvY_06150-1-EH
MWH--------CWW----------------------------------------------
-LFLSWSCI---------------------------------------------------
------------------------------------------------------------
------------------------------------------------------------
------------------------------------------------------------
------------------------------------------------------------
------------------------------------------------------------
---------------------------------------------------------VQK
TQGR---------------------------------------------VF---------
---RIGYITGSRRD-----------TVISSYDRPGYQIS------------------GAI
SLAVHQINQH------------------HPDGLLQNHTLEFD--YGETFG----------
-------------IEDV------SIKHTARYAL--NNFSAIIGP----QETCVQEAR-LA
SAF--------NIVM-LTY--FCQH-------------------------AFKEQ-LEAA
----HYSTFITVKPPV----------AQISKAVASVL------------NKYNWNKITFI
YNNEVES-----RRPTA------ESIRYV-----LEEHNIEILQTRSWN-------KPYY
VGFEDS-------EEDIFQSPFDDIVKDTKDKTR------IYVLVGNV-DDHVGFMQAMD
DAGLLD------------RQDYFVVGVYLNH-----------YKQEDPAKYLR-------
------------------GV-F-------------------------E-PS---VS-QKS
FKA----------------------------FKSFLGVIPTKRSE-------------FH
VEFREFNNE--------------------VNVWLQRPPFNFPWESYA-------SNV-PQ
K----------NVRV-EAAYLYDAVM-LYAQALDACLRNPTD---CPD----------PH
DGNKLARY-IKGQ-PYKSAMGYGGYIDAKGDAQGNYSLLALKTKR---------------
SGGPDW------------------------DI-GLVDIGIFLL-------------SAND
------SELP------------TLEL---REEIQWP-AGH--PPLDEPDCGFDGKK--CV
EL-LDN------PASVWIY--IVAASVAT--IALIALCLGV----RRYVYEQKLMG----
-------SLWRIDYKDLHIEE-L--------------KAHLK----KASLLHA-------
---------------------------------HHD------------------------
AGNLD-------------------------------------------------------
------HHASVDSLTF--------------------------------------------
-VAA----DIGHI--SYAR--------------MMTDH-----------------STMEL
GLLK--------KKQIVTVKKVR------KRHLD--LTREVRKELLAMREIRHDNLCEFV
GACTD--P--V--CIVMAYCQRGSLKDVLYDENLALDDLFLASLIGDCVKGMYYIHYNSS
-LKSHGNLKPSNCLIDSRFVLKITDYGLHEFKRKNES---------ST--HRIQEQNYE-
--------------------RMLWTAPELLRMDR---PP----------------PGGTP
SGDVYSFGFILFEIYGRCGPFG--------DTT-MSSK----------------------
------------------------------------------------------------
------------------------------------------------------------
----------------------------------------------DIITQLRIGST---
FMPFRPSLHCL------DHNTPEYVISLILDAWKENPQQRPDFIAITSRLKPMQK-GM-K
SNFVDNILALLQRHANNLESLVSERTLQLQEEKKKTELLLY--------------EILPR
PVAEHLIKHERVEAEQFESVTIFFSDIVGFTALSAESTPLE-------------------
----VVALLNDLYTLFDSLLEHYDAYKVETIGDSYMVCSGLP-VTNGNRHAGVIASMSLQ
LLDSTN-SFRIRHRPEKQLLLRIGIHSGPVVAGVVGLKMPRYCL-----FGDTVNTASRF
ESTGEAQKIHCSPQCKEILDEL-GGYVVEPRGMVYMK-----------------------
------------------------------------------GK-----VFLTNRKTTTV
KMYFR-------------------------------------------------------
------------------------------------------------------------
------------------------------------------------------------
------------------------------------------------------------
------------------------------------------------------------
------------------------------------------------------------
------------------------------------------------------------
------------------------------------------------------------
------------------------------------------------------------
------------------------------------------------------------
------------------------------------------------------------
------------------------------------------------------------
------------------------------------------------------------
------------------------------------------------------------
------------------------------------------------------------
------------------------------------------------------------
------------------------------------------------------------
-------------------------------
>membraniporaMembranacea.4798-EH
ND----------------------------------------------------------
------------------------------------------------------------
------------------------------------------------------------
------------------------------------------------------------
------------------------------------------------------------
------------------------------------------------------------
------------------------------------------------------------
------------------------------------------------------------
------------------------------------------------------------
---------------------------------------------------------GAL
SLAIEEIN--------------------NSTTILPNHMIQVV--VANTHG----------
-------------FEEF------SVAQTSRLYQE-MNVSAIIGP----NFYCQAEAM-IA
GIL--------NRAM-MSY--YC---------------------------PDASV-SNKE
----QYPTFSRTRSTD----------AAVASAVIKLL------------KYYDWNQVMIL
IDMLPVD--ESDWGPLG------DTLQEA-----LEDNNITVQEKKEFS-------LWFY
E------------WAYTEGDDFSNYINEIKGKTR------IIVYIGDA-QGASALAFAMG
ERGLFN------------DGEFFIIAVDVIEP----------FDIDKPEDKTT-------
------------------HI-Y-SY------------------------PE---KL-EEI
AFY----------------------------YRNMAVIMRSHPID---------------
PDFSEWNQK--------------------VQYKCTLPPFNYPNNKYDNL---------YD
S----------KVS--MGSKIYDASY-ILAESLHEVIEEGGN----------------IY
DGRAVFNK-TTKR-AYHSKTGYDLYITENGDSLDSYTIYQTKPFVRGN---------KNA
SSNQYA------------------------NV-ALHPVAVFDY-------------KEAK
D-----VSLP------------VLTFLNDEGGLQFV-NGA--PPKDEPPCGFDGTK--CP
ED-VGPFS----KETIIGV---AVGGTVVVALLVVIAYLLI----KKSDMSNDEYM----
-------NLIIVNHRDIHEDP-K--------------GPKHPLF--MNK-----------
---------------------------------QIS------------------------
------------------------------------------------------------
------HSLLNPQWSW--------------------------------------------
-SSM-T---SVIQ--DSMR------------------------------------GHTRI
CSYR---------SQLVAVKEIN------KPYVD-IKNEQIRQELRILKNIRHSNLTEFI
GASVD--PGRV--CILTEYCSKGNLQDILENTEVQLDTIFIASLISDIIQGMIFLH-ESD
-INFHGALRSTNCVIDSRWTVKITGFGLSKFRQGEIKP-----------NFNVDYIALT-
--------------------YKLWEAPEVLRLTR---SSAT------------LSTLDMQ
KADIYSFSIIMFEILGRLGPFGTF------HNE-LDNE----------------------
------------------------------------------------------------
------------------------------------------------------------
----------------------------------------------EILDRVKKGGE---
-LPFRPRIGDV-----AD-RIDTYVTDLLKDCWSEYPEQRPSFKVIQLRLKPLQK-GM-K
RQLLDNVISKMEKYANNLEAIVSDRTQQLADEKAKTEELLH--------------KMLPK
QVADQLKRGEVVEAEGFDNVTVYFSDIVGFTSISSDSTPIQ-------------------
----VVKLLNKLYSMFDTIIGEYDVYKVETIGDAYMVVSGLP-KRNGNNHAGEIASMSLH
LLEAIR-TFKIPHKPKEILKLRIGIHSGPCVAGVVGSKMPRYCL-----FGDTVNTAARM
ESNGQPLRIHTSRTTNLLLEQL-GGYYLEERGMVEMK-----------------------
------------------------------------------GKGNQLTYWLVGEEKEVR
KKRLA----------VTQSYLSLNKS--------------------GSK-----------
LSIYQKRADHNNFNSN----VRLNALADIPEAS-------------TFRSDGDKATTRLH
STIRSD----------------VPAFSEPLTTASGGHG----------------------
------------------------------------------------------------
------------------------------------------VIESIPELPN--------
DGDNKDTTITNNNKL---KMANKNITCNNNQPLN------------------DLKSICSI
S-----------------------------------------------------------
------QSSSNGSSVSL----------------------------DAEMNITGSSKSLDQ
SNCNNRR-----SSTLFASMEIDTELENL-------------------LSLS--------
------------------------------------------------------------
----------------------------KLRV----------------------------
----------------------------------------------------GKNQHRPK
SYLKILPAVQPASRLDE-------------G-----------------------FTSD--
------------------------------------------------------------
------------------------------------------------------------
--------TSAL-------------------------------LGPADMDIPQV-----I
CRK---------------------------------------------------------
-------------------------------
>bugulaNeritina.45085-EH
NG----------------------------------------------------------
------------------------------------------------------------
------------------------------------------------------------
------------------------------------------------------------
------------------------------------------------------------
------------------------------------------------------------
------------------------------------------------------------
------------------------------------------------------------
------------------------------------------------------------
------------------------------------------------------------
------------------------------------------------------------
-------------YNVF------SVTQTSRLYRQ-HNVSAIIGP----PFSCVSEAK-IA
GIL--------DRAM-ISY--YC---------------------------SDAEV-SNKK
----EYPTFARTKSTD----------STVATSLIKLL------------KHYNWLKVTII
TDDFTFT--GADWNPLT------QEIKQQ-----LESHNITVIREISFN-------LYYF
E------------WAHTKSKEFNVLVDDLKANSR------IIVFIGDT-RGASALTFAMG
ERGLLQ------------NGEYFIINVDTSDP----------YDVDKPDKKTK-------
------------------LC-W-DRT---------------GQTKCEV-FE---QN-NQM
SLY----------------------------FRNMAAIMRSHPID---------------
PNFKEFNVK--------------------VQKKCQEPPFNYGRRHEDRV---------LD
V----------KLD--MAASIYDATY-VLARALDNVIKNNGS----------------IY
DGVQVYNS-MKGR-PYRSKMGYDLYITDDGDSLGSYTLYQSRESA---------------
ANSSKL------------------------NV-GIYPVALFNT-------------MQTN
T-----ARLP------------SMEFLTPAEGLLFI-NGK--PPKYEPECGFHDEL--CP
QQ-PSTLN----TKTIVAL---AISMSIL-GVAIIISLPIYFFHKRRCRSEEYFSL----
-------LL--INHKDIIDDP----------------KGKPPLF--MN------------
---------------------------------KVS------------------------
------------------------------------------------------------
------HSAMNPQWSW--------------------------------------------
-SSL-A---SVAH--ESIR------------------------------------GHTKI
SSYK---------GQPVAVKRIN------KKSVD--MNQEIRKELRLLKNVRHPNLVGFI
GACIE--PGHI--YTLSEYCNKGNLQDILENTEVQLDTIFIASLIFDIIQGMTFLH-ESD
-IHFHGSLRSTNCVIDSRWAVKLTGYGLHHFREGEVKP-----------DPSVDYVALT-
--------------------YQLWDSPELLRQEK---MKNY--------------MQFMQ
RADVYSFAIVMFEICGRLGPFGTF------HNE-LDNE----------------------
------------------------------------------------------------
------------------------------------------------------------
----------------------------------------------EILERVKRGGD---
-LPFRPRIGDL-----AE-RYDTYVTDLLKDCWSENPIERPSFKSIQVRLKPLQK-GM-K
RQLLDNVISNMEKYAKNLEDIVSDRTQKLAEEKAKTDELLH--------------KMLPK
QVADQLKRGDLVEAEGFESVTVYFSDIVGFTSISSDSTPIQ-------------------
----IVRLLNKLYSMFDKIIGEYDVYKVETIGDAYMVASGLP-RGNGDNHAGEIASMSLN
LLDAIR-TFKIPHKPTEIIKLRIGIHTGPCVAGVVGSKMPRYCL-----FGDTVNTASRM
ESNGLPLRIHTSKSTKAVLDKL-GGYKLEERGFIEMK-----------------------
------------------------------------------GKGAQQTYWLVGEDASVR
KKRLN----------DCVSLTSFSNM---------------------SK-----------
FSIYQRKEHHLNHRTNTLQKLREMPLTEIPETSIRQSEDAKI----NFRPIGFKESLKDP
SAVWSD-------------------GDKPLVTTS--------------------------
------------------------------------------------------------
-------------------------------------------VVSMEPTTN--------
QQQHKDVA---------------NLSNNNVMELN------------------NLTSVYKM
TR----------------------------------------------------------
----SNHSSGTGSTVSL----------------------------DAEMNIHGSDKTLNN
------------CPPAYQTLEIDDELINL-------------------LTLN--------
------------------------------------------------------------
----------------------------NHKV----------------------------
----------------------------------------------------GMNHHKPK
NYMRVLPMQSRQAEEQE--------------------------------------TCD--
------------------------------------------------------------
------------------------------------------------------------
--------KSFL-------------------------------LGFKDHKI---------
------------------------------------------------------------
-------------------------------
>Aedes_aegypti_EAT40967-OG4
MA----------------------------------------------------------
------------------------------------------------------------
------------------------------------------------------------
------------------------------------------------------------
------------------------------------------------------------
------------------------------------------------------------
------------------------------------------------------------
------------------------------------------------------------
------------------------------------------------------------
------------------------------------------------------------
------------------------------------------------------------
-----------------------------------------------------------H
RLF--------NIPM---------------------------------------------
------------------------------------------------------------
------------------------------------------------------------
------------------------------------------------------------
------------------------------------------------------------
--------------------------------------EK--------------------
------------------------------------------------------------
---EEFVEE----------------RMKIHEA----------------------------
----------------AAVNGYDEEF------VNKILRKHER------------------
---------KKHR-----------------------------------QI----------
------------------------------AT-TLQP-----------------------
-----HKEEP---------L---------RISLPFY------PKLTNPIQGILKQY---G
------------M-----------------QAAYKSGHTLK----ENYLLKNRLSKGPNK
IVLSPSDFVFPVDMRRVDEGIEA--MLCCWL------QQLQEFG----------------
---GP----------------------------EVE------------------------
------------------------------------------------------------
----KPDLLKGSIGSLKNLGLP---------PPPKT------------------------
-GSGSD---TLVR--HNTT---------------------------------VAGALELK
ARYN---------GDLVQLKEIP-PSSGSSSSQE--LKTKAMDLLVMAHGLRHENINPLI
GWLNE--PTRT--ALVYEHCSRGSLQDVLIMDEIKLDWSFRLSLLTDLVRGMRYLH-GSP
-IRVHGTLSSRNCVVDARWVLKITDYGMLNFYDAQGI--------------TPPSKSAK-
--------------------DLLWTAPEALRATK---GYP---------------KGGTQ
AADVYAFGIIMQEVVVRGEPFC--------MLS-LSPE----------------------
------------------------------------------------------------
------------------------------------------------------------
----------------------------------------------EIIAKIKKPPP---
--LIRPSVSKG--------AAPPEAINIMRQCWAESPEMRPDFVMICERFKQLNH-GR-K
VNFVDTMFQMLEKYSNNLEELIRERTEQLDMERKKTEQLLN--------------RMLPS
SVAERLKLGLAVEPEEFSEVTIYFSDIVGFTTISAHCTPVQ-------------------
----VVDLLNDLYTCFDATINAYNVYKVETIGDAYMVVGGLP-VRTPD-HAEQIATMALD
LLHQSG-NFKVRHLPGVPLQLRIGLHTGPCCAGVVGLTMPRYCL-----FGDTVNTASRM
ESTGSSWRIHMSQQTCNLLEQA-GGYIIEPRGPIEIK-----------------------
------------------------------------------GKGKMHTYWLLGKKGFDK
VLPTPPPIG------LDIAILRKSLF--------------QSEQHNQQQFVVAS-GSHNG
STANHSSSHSPSVAGESIDVKVE--ITPPVGCD----------------NPHLAQSFSVD
SNSSN--ANNCTLNMTDFQSKTA--LPSPQARKLSEIVTDTAF-----------------
-----------------------LS--------------------------ANSSFNR--
---------------------------L---------------------NPS--------
------------------------PTGTTSTRLIKRI-----------EELMDLSSPYNY
Y-----------------------------------------------------------
-KCLSPSESNLSQCMDN-RY-------------------HGYQINRLDCS---------S
KPGSTR------FLRRQFSLDKDDVSPS--------------------MHTSQKATLD--
-----TVSSISI------------------------------------------------
------------------------------------------------------------
----------------------------------------------------DREQLARM
GTLSSIPSISSTTSISL--GSKQQR-----------------------------------
----AIHKQQSASVAQDLEKIE-----------------EIPIS----------------
--------------PQSFLLNHT-----------TTSSNSTSSLTSDVN-----------
-----DKTRT--------------------------------------------------
----------------------------------------------------RSSIQNGK
ELCLSIEALGLR-------------------
>Culex_quinquefasciatus_EDS42664-OG4
M-----------------------------------------------------------
------------------------------------------------------------
------------------------------------------------------------
------------------------------------------------------------
------------------------------------------------------------
------------------------------------------------------------
------------------------------------------------------------
------------------------------------------------------------
------------------------------------------------------------
------------------------------------------------------------
------------------------------------------------------------
------------------------------------------------------------
------------------------------------------------------------
------------------------------------------------------------
------------------------------------------------------------
------------------------------------------------------------
------------------------------------------------------------
------------------------------------------------------------
------------------------------------------------------------
------------------------------------------------------------
------------------------------------------------------------
------------------------------------------------------------
------------------------------------------------------------
------------------------------------------------------------
------------------------------------------------------------
--------------RRVDEGIEA--MLCCWL------QQLQEFG----------------
---GP----------------------------EVE------------------------
------------------------------------------------------------
----KPDLLKGSIGSLKNLGLPATTANTTNAATTKT------------------------
-GSGSG---TLVRPSHATAAGPGGGTGGGPGSGIGGGYGGGYGGGYGGGYGGIGGALEFK
ARYN---------GDLVQLKEIPSSSSGSSSSQE--LKTRAMDLLVMAHGLRHENINPLI
GWLNE--PTRT--ALVFEHCSRGSLQDVLIMDEIKLDWTFRLSLLTDLVRGMRYLH-GSP
-IRVHGSLSSRNCVVDARWVLKITDYGIPGFFEAQGL--------------VAPTKSAK-
--------------------DLLWTAPEALRAAK---GYP---------------RCGTQ
AADVYSFGIIMQEVVVRGEPFC--------MLS-LAPE----------------------
------------------------------------------------------------
------------------------------------------------------------
----------------------------------------------EIITKIKKPPP---
--LIRPSVSKG--------AAPPEAINIMRQCWAESPEMRPDFVTICERFKQLNH-GR-K
VNFVDTMFQMLEKYSNNLEELIRERTEQLDVERKKTEQLLNPDAAEVGGKFDFSDEIHSN
SVADRLKLGLAVEPEEFAEVTIYFSDIVGFTTIAAHCTPVQ-------------------
----VVDLLNDLYTCFDATINAYNVYKVETIGDAYMVVGGLP-VRTPD-HAEQIATMALD
LLHQSG-NFKVRHLPGVPLQLRIGLHTGPCCAGVVGLTMPRYCL-----FGDTVNTASRM
ESTGSSWRIHMSPQTCNLLEQA-GGYVIEPRGPIEIK-----------------------
------------------------------------------GKGKMHTYWLLGKKGFDK
VLPTPPPIG---------------------------------------------------
------------------------------------------------------------
------------------------------------------------------------
------------------------------------------------------------
------------------------------------------------------------
------------------------------------------------------------
------------------------------------------------------------
------------------------------------------------------------
------------------------------------------------------------
------------------------------------------------------------
------------------------------------------------------------
------------------------------------------------------------
------------------------------------------------------------
------------------------------------------------------------
------------------------------------------------------------
------------------------------------------------------------
------------------------------------------------------------
-------------------------------
>Anopheles_gambiae_str_PEST_EAA03699-OG4
MS----------------------------------------------------------
------------------------------------------------------------
------------------------------------------------------------
------------------------------------------------------------
------------------------------------------------------------
------------------------------------------------------------
------------------------------------------------------------
------------------------------------------------------------
------------------------------------------------------------
------------------------------------------------------------
------------------------------------------------------------
------------------------------------------------------------
------------------------------------------------------------
------------------------------------------------------------
------------------------------------------------------------
------------------------------------------------------------
------------------------------------------------------------
------------------------------------------------------------
------------------------------------------------------------
------------------------------------------------------------
------------------------------------------------------------
------------------------------------------------------------
------------------------------SL----------------------------
------------------------------------------------------------
---------------------------------------------RNYIIKTRLSKGPNK
IVLSPSDFVFPVDMRRVDEGIEA--MLCCWL------QQLQEFG----------------
---GP----------------------------EVE------------------------
------------------------------------------------------------
----KPDLLKGSIGSLKNLGLP---------APTKP------------------------
-SSGSE---TLIR--HSTA------------------------------------AIDHK
ARYNVSILSFPVSGDLVQLKEIP----SSSASHE--LKTKAMDLLVMAHGLRHENINPLI
GWLNE--PSRT--ALVFEHCSRGSLQDVLIMDEIKLDWSFRLSLLTDLVRGMRYLH-ASP
-LRVHGSLSSRNCVVDARWVLKITDYGMLSFYEAQGI--------------APAPRNAK-
--------------------ELLWTAPEALRDSR---TYP---------------KAGTQ
PADVYAFGIIMQEVVVRGEPYC--------MLS-LTPD----------------------
------------------------------------------------------------
------------------------------------------------------------
----------------------------------------------EIIAKIKKPPP---
--LIRPSVSKG--------AAPPEAINIMRQCWAENPEMRPDFATICERFKQLNH-GR-K
VNFVDTMFQMLEKYSNNLEELIRERTELLDIERKKTEQLLN--------------RMLPS
SVAEKLKLGLAVEPEEFAEVTIYFSDIVGFTTIAAHCTPVQ-------------------
----VVDLLNDLYTCFDATINAYNVYKVETIGDAYMVVSGLP-VRTPD-HAEQIATMALD
LLSQSG-HFKVRHLPGVPLQLRIGLHTGPCCAGVVGLTMPRYCL-----FGDTVNTASRM
ESTGSSWRIHMSQQTCNLLEKA-GGYVIEPRGPIEIK-----------------------
------------------------------------------GKGKMHTYWLLGKKGFDK
ALPPPPPIG------LDVAILKHSLF--------------QSQQDHGAKINNASIQSNTC
STANHSSSHSPSVAGESIDVKVE--ITPPVPPSLDPGQQQQQ--PGQDTAAVLSTSFSIE
SSSSN---NTFTLNLGEFGQPKASPLPSPQARKLSEVIADGSF-----------------
-----------------------LS--------------------------AGATFDR--
---------------------------L---------------------NPSP-------
-----------------------SSASASSTRLFKRI-----------EELIDLSSPYNY
Y-----------------------------------------------------------
-KCLSPSENNLSQCTES-RY-------------------GSYQLRSDSCS---------S
KPGSTR------FLRRQFSLDKDDVGPSSG--------------GHGVATLSAKATLD--
-----TISSISV------------------------------------------------
------------------------------------------------------------
----------------------------------------------------DREQLARM
GTLTSIPSISSTNSATLPGGGQKQR-----------------------------------
--SLAMHRQQSASVAQDLEKIE-----------------EIPLS----------------
--------------PQSFIINHTG----GGGGGGGGGSSSTSSLQSEVN-----------
-----ERGRSFR------------------------------------------------
---------NGASTAPNG--------------------------------------HSGK
ELRLSVEALGLR-------------------
>Drosophila_mojavensis_EDW15025-OG4
MK----------L---------------------------------TICQIAKLFLLLTA
FFFLNSHHASSAS------------------TTLNNT-----------------------
---------------------------------------------------SGATSSNVL
SSGQN-------------------------------------------------------
------------------------------------------------------------
------------------------------------------------------------
-----------------------------------------------LAPPTTAPAGNVP
K--------TLANAT-ATT-------------------------------AVTSTATATT
AAAP--------------------------------------------------------
---RVSVLIPSSLHIDMMQVQQGFEHFVEFFQVHLSNASVDFIQDVDLSGFIKLLELPKY
TSVVKTLNAGINIDTDVDLDGNGDGDGADPTKQPSQQRTQMKQLSADTLSAPTGRPKEQQ
QKHQKQQQNDKAQKEKE------REEQQQQQHS--DTSS---------LAHCHQLAEQLA
YDY--------NKSA-LFW--PC---------------------------PQMKI-SSNF
------------LPSF----------EAISLAVRSIA------------SKLNWMHVDIY
VGDDNWGL----PLAIA--------------------ANLHIPYRIEIG-----------
-----------------------DTVRDLHEQDKPG---QAIIITAPLNDDSTLRWLR--
RGKWTDR-----------DQQTRVLLIDMVA-----------SSLNVEHRLYK-------
---------------------YLARINAATRNGNGNGHNSSNSNANNNSNSI--SNGNDS
VSS--------SGIDNGNSSSMPKLPGSGLVTSNLLVLTLLSDKHRHYLNAAGI----GM
AMVHNFRTP--------------ASELLLSDAEATMEALAHQNASL--------------
----------------NRLRPFMNLFSLYDLLLSHITTGNAT------------------
----------------------------AGKPKYDFLVLDIVVDAALG------------
------------------------------SY-KWRPLLILEGD---------KALGQSG
SYI-THSIQP---------GYDEWLLV--SNAQIWH-------------CG---AI--C-
-------------WTIAAI---CIGLLIIIVAASVAAGIAV----RNYFLRKRLSKGPNK
IVLSASDFVFPVDSRRVDEGIEA--MLCCWL------QQLQEFG----------------
---GP----------------------------EVD------------------------
------------------------------------------------------------
----KPDLLKGSIGSLKNLGFV---------IPGATAGGNSGALAGAGGTATGGTVNGKS
GTSASG---SLAR--HKPA------------------------------------HLDMR
ARYN---------GDLVQLKEIP-----LNGSAE--LRSKAMDLLVMAHGLRHENINPLI
GWLSD--PSRT--AMVFDYCSRGSLQDVLIMDEIKLDWSFRLSLLTDLVRGMRYLH-ASP
-LRIHGALTSRNCVVDARWVLKITDYGLNSFYEMQGL--------------AQVPRSNK-
--------------------ELLWTAPELLRTMK---TQPQQQHHHHHHHQHGRVQMGTQ
MGDVYSFGIIMQEVVVRGEPYC--------MLS-LSPD----------------------
------------------------------------------------------------
------------------------------------------------------------
----------------------------------------------EIIAKLKKPPP---
--LIRPSVSKG--------AAPPEAINIMRQCWAEQPDMRPDFNSVYERFKMLNH-GR-K
VNFVDTMFQMLEKYSNNLEELIRERTDQLDIERKKTEQLLN--------------RMLPS
SVAEKLKMGLAVDPEEFSDVTIYFSDIVGFTTIAAHCSPVQ-------------------
----VVDLLNDLYTIFDATINAYNVYKVETIGDAYMVVSGLP-VKIPD-HAEQIATMALD
LLHQSG-RFNVKHLPGVPLQLRIGLHTGPCCAGVVGLTMPRYCL-----FGDTVNTASRM
ESTGSSWRIHMSQETRDRLEAR-GGYSIEPRGLIDIK-----------------------
------------------------------------------GKGMMNTFWLLGKKGFEK
PLPVPPPIGE--SHGLDESLIRNSIT--------------QKAQANKSR-----------
TSTNPSSSQSSSLAGETVEVKVE--ITPPSNTDLG--------------SSVLPNSYSLD
STSTNTISPNTTL-CPEFPNK-TPSSTSPQSRKLSELTPDS-------------------
-----------------------LL--------------------------NPNSFNR--
---------------------------L----------------------PS--------
------------------------STGGSSSRLYKKI-----------EEMMDLSSPYNH
Y-----------------------------------------------------------
-KCLSPSESNLTQFYDG-KYMYGNSGSSSAAGNNGPG--------SGGCSVSGSTSKFDS
KPGSSR------LLRRQFSLDRDDQQSKVE--------------QQHQHSLQASNYAA--
-----LMN----------------------------------------------------
------------------------------------------------------------
---------------------------------------------------------ASK
NSMLDIPMLHDTSRS--PKGTLTRA-----------------------------------
------HKQNSASIAQDLEKIE-----------------EIPLS----------------
--------------PAS--------------------SQHHSSLDSNLN-----------
-----RSPPSTLEAQPPPAKAMPASGAPLSPPLSSAPTSPAPSRTLNGLDAHRRSN----
----KNNNNNSSSIRSESADSPN-------------------PA--------RESNIPSP
EIVLNVEQLLSR-------------------
>Drosophila_melanogaster_ABW08597-OG4
MK----------L---------------------------------TTCQIAKVFPLLTA
FFFLNSPSAASLS------------------FGLSPT-------F---------------
---------------------------------------------------ASASASSSL
SSSSSSSSHFHSEKPL--------------------------------------------
------------------------------------------------------------
------------------------------------------------------------
---------------HSDVLVLRA-----------------AKPSRAIATSADAATRSVP
A--------SAAETTLGSK-------------------------------SIWPTAIQTK
SPRNARE--AGRHKRQMQKPAIQQQPLQQQQQRINPPQQKRQQQQQQQQQVQ-------H
QAQRVGVLIPPSLHVDLTHVQQGFQNFLDFFQLHLFNVTVDFLRDVDLSGFIKLLELPKY
TSVIKTLNAGIMVASHVDVDQNSTIYIGTPSQPRQQHRLHSKQ---------EQEPHRHH
HEDSKAKQFPAGEEESH------SSGETEENHW--NDARIF-------SGHCHQLAEQLA
LDF--------NKTV-VLW--PC---------------------------PRMKI-SSNF
------------LPSF----------EAISLAVQSIS------------TKLNWSQVDIY
IGDDNWGL----GLAIA--------------------ANLHVPYRIEIG-----------
-----------------------RTIRDLHSQDKPG---KAIIITAPLNDASTILLLSTI
ELDWTEQARKDGQGSRPGRQHTKILLIDMAA-----------SSLDTQHGFYK-------
---------------------YLSRM----------GGSQSDAFARNTGSP---------
---------------------------AEVVSSNLLVLTLLNDRHRLFLNAAGL-----M
ATMQNFRAP-------------------LNGNYKDPPPSGHRNASL--------------
----------------HKLYPYRNLLPLYDTIVTTTTQSDTS------------------
----------------------------ETSPQFDFVVLDIVRDAPVA------------
------------------------------TY-KWRPLLILESDPGS--RGGGSVVEGGG
SYI-SHSIHP---------GYDEWLLV--SSVLLWQ-------------CG---AI--C-
-------------WTIAAI---CVCLLVIMIAGIVAGGIAM----RNYFLRKRLSKGPNK
IVLSASDFVFPVDSRRVDEGIEA--MLCCWL------QQLQEFG----------------
---GP----------------------------EVD------------------------
------------------------------------------------------------
----KPDLLKGSIGSLKNLGFV---------IPGAAAPGSAGAIT--------TTANGKS
GSSATG---SLAR--HNPA------------------------------------HLDMR
ARYN---------GDLVQLKEVN-----INGSAE--LRTKAMDLLVMAHGLRHENINPLI
GWLSD--PNRT--AMVFDYCSRGSLQDVLIMDEIKLDWSFRLSLLTDLVRGMRYLH-TSP
-LRVHGALTSRNCVVDARWVLKITDYGLNSFYESQGL--------------PPRTRSAK-
--------------------ELLWTAPELLRNMK---LHQ-------HHHQHGRIQLGTQ
LGDVYSFGIIMQEVVVRGEPYC--------MLS-LSPE----------------------
------------------------------------------------------------
------------------------------------------------------------
----------------------------------------------EIIVKIKKPPP---
--LIRPSVSKG--------AAPPEAINIMRQCWAEQPDMRPDFNSVYERFKMLNH-GR-K
VNFVDTMFQMLEKYSNNLEELIRERTEQLDIERKKTEQLLN--------------RMLPS
SVAEKLKMGLAVDPEEFSDVTIYFSDIVGFTTIAAHCSPVQ-------------------
----VVDLLNDLYTIFDATINAYNVYKVETIGDAYMVVSGLP-VKIPD-HAEQIATMALD
LLHQSG-RFNVKHLPGVPLQLRIGLHTGPCCAGVVGLTMPRYCL-----FGDTVNTASRM
ESTGSSWRIHMSQETRDRLDAR-GGYAIEPRGLIDIK-----------------------
------------------------------------------GKGMMNTFWLLGKKGFDK
PLPAPPPIGE--SHGLDESLIRNSIT--------------LKAQANKSR-----------
TSTNPSSSQSSSLAGESVEVKVE--ITPPTNADLAS-------------GTNLPNSYSLD
SNSTNTISPNATL-CPEFPGKTTPSSTSPQSRKLSELTPEN-------------------
-----------------------LL--------------------------NPNSFNR--
---------------------------L----------------------PS--------
------------------------STGGSSSRLYKKI-----------EEMMDLSSPYNH
Y-----------------------------------------------------------
-KCLSPSESNLTQFYDG-KYLYGSVAGGAGGGQAGGGACASIALSGSGCG--GGASRFDS
KPGSSR------LLRRQFSLDRDDQQAKGEQ-------------QHHQHSLQANTYSG--
-----LVGGCGG------------------------------------------------
------------------------------------------------------------
---------------------------------------------------------GVK
SSMLDIPLLHDTTRS--PKGTLTRS-----------------------------------
------HKQNSASITQDLEKIE-----------------EIPLS----------------
--------------PAS--------------------SQHHSSLDSNLN-----------
-----RSPPSTLEAQSPPL-------PPMSPPQLSAPTSPAPSRTLNGIYAH--------
---------NSNSTSSHGAANNN------------------------------NGTHPGP
ELTLNAEQLLSR-------------------
>Parhyale_hawaiensis_phaw_30_tra_m.022374-NPLP1_VQQ
MT--QVADRKQ---------------------TMTRR----------AVWRIAWPSLVVL
LVVSHISESLLVSHQPADVSPRRRWLPSDRFMSLASVEDDGAEGFYEGSGPTDESGFEGG
RIVSPQADVGAVHGEPIRDRTWKILSTERNVGGVDLSLAKESTINIRNSAGGNKAVMETV
SANTRKKNHLQHSKSISRKNMPDASVSSGDLARGNSADDNNEGFLQPSAVNAASVRSLGG
SLVEDFSDHPKLSTSIDVPAEKFRRELERSASKSASVDAMYEVPTGVRLDLPAHAPLKGP
PYRASSDSDSIFSEDMNFRRNGDYNATSNKSILNIVNNNNISRTRRKNSFLTYLENYYLT
DDLV---ENGVKLSDSSDIPFLNAAVAGTTAVNNNSLVR--SEIKHFVKRSISSNSPRSR
--------------TLFSNPKPKNFYGRLKKFSGANLWQKQRVARFSDPSSTNDDDDDTP
KKKNTCD-----------------------IGARY-PH-----VTNTTKTL---------
---LLGVLMTQLGT---------------VRERLGLKIP------------------GAV
SYAVTTVN--------------------KEKVLPDDYVLQFE--MKDTRG----------
-------------EVVE------STKHITDFLC--NPIHGFIGP----EHTCHVEAT-IA
AAR--------NLPM-ISY--AC---------------------------SDAINFGEGL
----LHSTFARTNPSE----------KPLLRVTVETL------------KHFKWNKFSII
YMEE--------FSTMA------ETLEQL-----AFQHNMTVNHKRTAV-----------
-----------------DSQDFPNIISETKSTTR------IYVFLAHR-VEVWQMLLTMS
LSGLMKPN---------SPNEYLLIYVDREE-----------YKPNDWVTYMF-------
-----------------DKSSM--------------------ESHLNA-SQRC-ER-ENL
LTY----------------------------DRSFMVIGNRAPV----------------
DTLQELEDE--------------------VREYNSREPFCLGMYYDENL-LRKRPPGYEK
K----------HLPYLSLSYLYDAVV-QYAYAVRRLYDERVK--LLRPGDPPVRVEEVAS
NGAAIIGL-LRNY-TYKSILGYSVTMDEQAQSEGNYSVYFFHEHPNCS------------
SSSLEYP----------------------CSL-CLAKISDFIG-----------------
-----------------------HELET-NIQIQLL---------DEPLCGYDHSL--CK
ED-ASGK-----ARQVAAL---VMGVLLV--FIIFWSTIQY----RKWKYEQEIAG----
-------LQWRIDKKELCQFN-S-------------------------------------
------------------------------------------------------------
------------------------------------------------------------
------GYGFGSRTSL--------------------------------------------
-ASV----VSHDF--HGQL------------------------------------YFPSL
ADYR---------GTVVCLKTIDMEH-KNHKKLD--LSRPVMKEIRNMREIKQDNVCSLV
GAYLD--GNSV--TLVTEYCHRGSLEDILENEDIKLDELFVASLVHDLLRGMRFLH--GH
-YGPHGNLKSSNCVITGRWVLQVTDYGLHDLRKEAFKHI--NFDKCDM-NTEDGARFLK-
--------------------TQLWRSPELLRKSP---L-----------------TPGTK
EGDVYAFGIILHEIIGRKGPFS--------INNGDGPN----------------------
------------------------------------------------------------
------------------------------------------------------------
--------------------------------------------YADILKDIKRGQTS-G
GNPKRPSLLDLTD---MPFGSNQLVISVMQSCWHEDPSKRPLFRAIKLQLKRMLEERR-K
GNLMDHIVKLLHEYSKNLEELVGFRTMELREEKRKTEDLLH--------------RMLPP
TVASCLTRNRPVEPQNFDNVTIYFSDIVGFTSLCSESTPFQ-------------------
----VVTFLDELYRMFDGIISGYDVYKVETIGDAYMVVSGLP-NRNG-KHAGEIASMALE
LVHQTKTSFVIPHKPEMTLKLRVGVHTGPVMAGVVGLSMPRYCL-----FGDTVNTAARF
ESNGLPLRIHISEPTKLALDKL-GGYTTEERGLVEMK-----------------------
------------------------------------------GKGKVLTFWLLSADSSAI
QRREM----------PKANLPKMPPLFQGEAD-GE-------IRRRSPR-----------
LSTDLRRFSLSG------------------------------------RSSLTSRSFDGS
GEILIPRRGVR--------------EASPLSRESPK----P-------------------
-----------------------L---------------------------TPQEVKRRK
LSSGVRACSLEITTKDGLLSPPHNKRG---C------------------SPD--------
-------------------------STRATHSLE------------------QLPSGQDL
TLE--------------------------------------------------------I
PKVRSRGASRLSNLASP-------------------------------------------
-------------VSSEPTLPVDDAPRVNF------------------SQLTKEVGN---
------------------------------------------------------------
------------------------------------------------------------
----------------------------------------------------DLDDDDTA
TSEEIRPMLENSPSGMETETA---------------------------------------
------------------------------------------------------------
---------------------------------ESDTSDKRRS-----------------
-----GSVRSWL------------------------------------------------
----------------------------------------------------SGIMRSRP
SAKLPMNGLHHESLV----------------
>Caenorhabditis_elegans_F08B1.2-NPLP1_VQQ
MW--------------------PT-------SVEALRFYHTFAFSPGRRRRLFGLSIVFV
IAALCVTSCDADAV-PAP------------------------------------------
---SPEA-----------------------------------------------------
---------------------------------------------EP---------SLGA
G-----------------------------------------------------------
------------------------------------------------------ANPYLL
DSLV------------------------------KRLPKK-GDKKEILISYLAAVPTLMG
E--ID--------------------------------------QYLLNL-SASNSAQNSS
KDRE---------------------------------------------SF---------
-SKKLNQIVHCLTT-----------------DAYVSVVS------------------GAL
VAAIVEIN--------------------QDKDLIPAYQLKYV--FGNTCG----------
-------------NDSH------STRLFMEHWQ--AGARVFIGP----EKNCKTEAA-MA
ASQ--------NLPI-ISY--RC---------------------------NDQDISRDDY
----HYRTFARTVPPA----------GEIFKAFMSLM------------KQYNWRKFSVV
YDVKKGQV----KNELF------ETLKRM-----VETENKFEEHKFEIM-------NVSK
LEFSKM-----DISSQQDIQSIENAIKSTMQTTR------IYLTFDNV-RLFRTMLSIMG
EMGLT-------------QQDYMLIYVDTNYDWLNVYHSMNNHFLRNTMTYLH-------
------------------HS-W------------------------DANNS---SD-RKM
LDY----------------------------ARSALSIIPTPVKL-------------NS
QRFYNFWKK--------------------AGDYMHH--FGVQKA--------------DN
L----------KGNR-IACYLYDAVY-LYAKAIHELVEEYGN----------DDSYDPTA
DGKAIIDR-IVNK-KYRSIQGFDMRIDERGNSKGNFSLLSWQKVAPIMN--------KSD
PSYYPL------------------------DH-ALDLTAIFVE-------------APDK
------DRLP------------NLQFK--SSRIQWL-KGE--PPPDEPVCGFHGEN--CR
KK-GIFSY----LTVVVMI---LIAVFSL--VLTGFTLNYI----RSRRFEKELS-----
-------MIWKIDPYEVRRVV-G--------------GVNNE------------------
---------------------------------STA------------------------
------------------------------------------------------------
------SLMQSDVMQF--------------------------------------------
-AKTKTPWWSKAP--VQGT------------------------------------GMRGL
ASYK---------GTLVGLKDLMYG----RKPKD--LTREAKKELRAMRQLAHPNVNNFL
GIIVC--QYSV--TVVREYCSKGSLHDILRNENLKLDHMYVASFVDDLVKGMVYIH-DSE
-LKMHGNLKSTNCLITSRWTLQIADFGLRELREGIMY--------------DSSYNIWE-
--------------------NFLWTAPEAMTING---SLA-------------ISNPPTP
KADAYSFGIIFHEIFTREGPYKIYVQRGDVNGE-AAPK--------------KDSV----
------------------------------------------------------------
------------------------------------------------------------
----------ECR---------------------------------ALVEKTVRRVY--S
DPYFRPDTSDL--------EVQNYVKEVMAACWHHDPYQRPEFKTIKNKLKPLFHQIY-K
QNIMDHMVLMMEKYQTQLEDLVDERTIELKDEQRRSQHLLQ--------------RMLPS
SVAEQLLAGQDVIPEAFPPVTIYFSDIVGFTTISGESTPME-------------------
----VVTFLNKLYTLFDSIIRRYDVYKVETIGDAYMVVSGVPQYKTMEYHAEQIAMMAIH
ILSAVR-SFSIPHRSCEPLMIRIGMHTGPCVAGVVGKTMPRYTL-----FGDTVNTASRM
ESNGEALRIHCSSSTQKVLTSIDQGFLLEERGSLAIK-----------------------
------------------------------------------GKGQMTTYWLNGRAGYEF
TETIEDKM-------VVPDIFPRPNLKNRGSSWGVNR--ESSLSLATEK-----------
SSQIMKRQSAAMNRNNQDVIYYNQPLNSGGFTSRGTSNREMPKLYEEDRESLLNQSASLL
GSRTSGRKKSTAS--KYNGFSASRMFSSTISNASSSRPS---------------------
---------------------------------------------------RPSTFDHDT
LALRKRST----------------------------------------SLPDG-------
---------------EKLNLEFIETTNLANNSVPAIPN--------------NISSLEPV
FRKAS------------------------------------------------------I
IDGYSSQSESPSQSQYP------------------------------------SYRDLTT
GPHQRKRGIATVFPVRKRSLSCGDAVPLKI------------------------------
------------------------------------------------------------
--------------N---------------------------------------------
-------------------------------ENGASGSI-------------TTAVSPRS
SCRALDPTMKLAARASSPDEIIFQEDDE-----------------------DALIDNDSL
--------LTSNGNSKSEDVLR-----------------TCPQPRRKNKH----------
-------SFLRDPSPLAKRFRDASPFGKKKPFWNSNKSNEHTS-----------------
---SPADSISRL------------------------------FRRFRGGSVNEYADLNHY
CDD------EDESGRANGYEMQEMGKMTGRQREQRNGSRTNRSVSCSPDECGTLTDSSDP
HLTIPSSSIGDSSAS-------TSLSC---S
>Parhyale_hawaiensis_phaw_30_tra_m.005158-NPLP1_VQQ
MKY---------F-K------AP----------AKMRG--------NILISAAAAIFAAV
LLVISQAEGKN-------------------------------------------------
------------------------------------------------------------
------------------------------------------------------------
------------------------------------------------------------
------------------------------------------------------------
-------------------------------------------------STLSAAG----
--------------------------------------------------KAFTSGNGTA
ATRPGCSGFGG--------------S----------P-------LDANRTL---------
---RISFLTTCGEDW--------------TKNFLGHKIS------------------GAL
DLAVEQVN--------------------RNRTLPDNYSLVYE--VYNTKS----------
-------------FLLR------SVYKVCNDSLS-NDVSVFIGP----EQTCDTEAI-VA
ASSAANSDSPKPKPL-LSY--AC---------------------------GEVNR-SQEH
-AGYNYSNFVRFNPTE----------TTALKKVIVLL------------REQKWRIFRVL
YSLD--------MKSKA------DGLFHL-----ASHDNLRPLPMMEAS-----------
-----------------DLHRIQEVFGLTKTTTR------IYVVMCLR-ADLTNFLLGMA
WQGLLQ-----------EPQQYLLIYLDFED-----------YPGNDWRAYIL-------
------------------GH-L--------------------RGELNE-EV---ES-ELL
LQY----------------------------SGSLLVVRGTYPT----------------
LDFSNMRSQ--------------------IIARNKAPPFSLTYRGS------------NE
KHL--------EIPLHTTAYLYDAVM-EYAKAVTRLYNQYNGTR---------TVPEVAQ
DGLKIVGL-LRNH-TYSSVLGYEMTLDDKAEGKGHYSGYIFHSCGNCSQLATSKKLDQAD
ASNSEASRLSNINLRSRRSLIDGVFNLCVSHYWKISPGKVSGR-------------DKQE
SAC----------------FVDIMSFQ--DNTTQLL------GIADEPKCGFSGDK--CT
SW-YDI------VWWLLM----TMLVLAV--LGLAVVALQY----QIWNFEMKIMG----
-------LQWRIYYSEIEDLSCS-------------------------------------
------------------------------------------------------------
------------------------------------------------------------
------IRTRTSTRSL--------------------------------------------
--------YHLSP--CGDF------------------------------------YYKKV
GMYQ---------GTLVCLKPAH----QHPSKTR--FSRALKKDICRIRAMKHHNLCTFY
GITVH--EHDT--LLVSEYKDRGSLKDVLGNKYTTLDEAFIDSLMRDLIKGMSFLH--DQ
-YGPHGHLRSSNCVVTGRWVLQVTDYGLSELRAQPHT--------------KDSFKLLL-
--------------------NQLYRSPELLAEDK---Q-----------------GEATK
EDDVYAFAIIFHETMNGVGPYGLSEDNLDCHYE-TTIK----------------------
------------------------------------------------------------
------------------------------------------------------------
----------------------------------------------NILDGVRRGPKA-G
EPLERPSTAQVIE---KPFGTNKSVLDLMKQCWSEDPLQRPTFKSLKTEFNKGGKDQR-K
GNIMDHLVSMMEKYSNNLEKLIDVRTQELQEEKKLTEQLLY--------------SMLPR
PVAESLKHGIPVEPQSFKSVTIYFSDIVGFTALSAESTPMQ-------------------
----IVTFLDELYR----------------------------------------------
------------------------------------------------------------
------------------------------------------------------------
------------------------------------------------------------
------------------------------------------------------------
------------------------------------------------------------
------------------------------------------------------------
------------------------------------------------------------
------------------------------------------------------------
------------------------------------------------------------
------------------------------------------------------------
------------------------------------------------------------
------------------------------------------------------------
------------------------------------------------------------
------------------------------------------------------------
------------------------------------------------------------
------------------------------------------------------------
------------------------------------------------------------
------------------------------------------------------------
------------------------------------------------------------
------------------------------------------------------------
-------------------------------
