# Supplementary material for: Ancient origins of arthropod moulting pathway components
Source: eLife. 2019 Jul 3;8:e46113. doi: 10.7554/eLife.46113 (PMC6660194; doi:10.7554/eLife.46113)
Supplement: Figure 2—source data 3. — Compressed. zip file containing the 3D-cluster map of the EH ligands in. rtf format, the EH receptor proteins in fasta format, the multiple sequence alignment of the receptor (trimmed and untrimmed), and the tree files genereted by RAxML, PhyML and mrbayes programs. The 3D cluster peptide map can be visualised and manipulated using the program clans (see ftp://ftp.tuebingen.mpg.de/pub/protevo/CLANS/). The multiple sequence alignment files can be viewed with aliview (Larsson, 2014a). The phylogenetic tree files can be viewed using Figtree (http://tree.bio.ed.ac.uk/software/figtree/) or TreeGraph2 (Stöver and Müller, 2010a). [file elife-46113-fig2-data3.zip › eclosion-hormone-receptor-mrbayes.tree]

#NEXUS
[ID: 0343188451]
begin taxa;
	dimensions ntax=83;
	taxlabels
		Branchiostoma_floridae_Brafl1_126532_EH
		Branchiostoma_belcheri_034600F_t1_EH
		capitellaTeleta_CapteP121651_EH
		laevipilinaHyalina_40271_EH
		lottiaGigantea_Lotgi191228_EH
		patinopectenYessoensis_PY_T05201_EH
		crassostreaGigas_CGI_10007612_EH
		gymnomeniaPellucida_12177_EH
		lingulaAnatina_g17533_t1_EH
		lineusLongissimus_21666_EH
		Aedes_aegypti_EAT39831_EH
		Culex_quinquefasciatus_EDS33792_EH
		Anopheles_gambiae_str_PEST_EAA00177_EH
		Drosophila_busckii_ALC44253_EH
		Drosophila_mojavensis_XP_002009225_EH
		Drosophila_melanogaster_FBpp0291649_Ecd_EH
		Drosophila_melanogaster_FBpp0291650_EH
		Drosophila_melanogaster_FBpp0293331_EH
		Drosophila_melanogaster_FBpp0293332_EH
		Tribolium_castaneum_TC011636_002_Ecd_EH
		parasteatodaTepidariorumaug3_g4709_t1_EH
		parasteatodaTepidariorumaug3_g16419_t1_EH
		Ptychodera_flava_20150316_1g12250_t1_EH
		Ptychodera_flava_20150316_1g12244_t1_EH
		Saccoglossus_kowalevskii_Sakowv30007320m_EH
		Saccoglossus_kowalevskii_Sakowv30007316m_EH
		Saccoglossus_kowalevskii_Sakowv30012804m_EH
		Patiria_miniata_PMI_016343_EH
		Lytechinus_variegatus_LVA_004477_RA_EH
		Strongylocentrotus_purpuratus_SPU_004243_EH
		phoronisVancouverensis_44298_EH
		Drosophila_melanogaster_NP_001097148_OGC1
		Drosophila_melanogaster_FBpp0310220_OG1
		Drosophila_melanogaster_FBpp0312190_OG1
		Anopheles_gambiae_str_PEST_EAA14802_OGC1
		Culex_quinquefasciatus_EDS32530_OGC1
		Aedes_aegypti_EAT43201_OGC1
		Tribolium_castaneum_TC033927_001_OG1
		Tribolium_castaneum_TC033927_002_OG1
		Culex_quinquefasciatus_EDS31817_OGC2_ANP_L
		Aedes_aegypti_EAT41579_OGC2_ANP_L
		Anopheles_gambiae_str_PEST_EAA03567_OGC2_ANP_L
		parasteatodaTepidariorumaug3_g2017_t1_OGC2_ANP_L
		ramazzottius_varieornatus_v1_core_32_85_1_RvY_03727_1_OGC2_ANP_L
		Hypsibius_dujardini_BV898_00064_p01_Ecd_OGC2_ANP_L
		Drosophila_melanogaster_AAF55244_OGC2_ANP_L
		Anopheles_gambiae_str_PEST_EAA10186_OGC3
		Culex_quinquefasciatus_EDS26635_OGC3
		Aedes_aegypti_EAT36610_OG3
		Tribolium_castaneum_TC030736_001_OGC3
		Drosophila_busckii_ALC41271_OG3
		Drosophila_melanogaster_FBpp0271905_OGC3
		Drosophila_melanogaster_FBpp0271904_OGC3
		Tribolium_castaneum_TC004747_001_Ecd_OGC2_ANP_L
		Caenorhabditis_elegans_T01A4_1a_OGC2_ANP_L
		Caenorhabditis_elegans_T01A4_1d_OGC2_ANP_L
		Caenorhabditis_elegans_T01A4_1c_OGC2_ANP_L
		Hypsibius_dujardini_BV898_11607_p01_NPLP1_VQQ
		ramazzottius_varieornatus_v1_core_32_85_1_RvY_00734_1_NPLP1_VQQ
		lineusLongissimus_18034_EH
		lineusLongissimus_18166_EH
		lineusLongissimus_18165_EH
		parasteatodaTepidariorumaug3_g1571_t1_NPLP1_VQQ
		parasteatodaTepidariorumaug3_g1571_t2_NPLP1_VQQ
		Anopheles_gambiae_str_PEST_EAA00176_NPLP1_VQQ
		Culex_quinquefasciatus_EDS33793_NPLP1_VQQ
		Aedes_aegypti_EAT39830_AAEL008390_NPLP1_VQQ
		Drosophila_melanogaster_NP_001163473_NPLP1_VQQ
		Drosophila_melanogaster_NP_524165_NPLP1_VQQ
		Tribolium_castaneum_TC012843_001_NPLP1_VQQ
		Hypsibius_dujardini_BV898_00034_p01_EH
		ramazzottius_varieornatus_v1_core_32_85_1_RvY_06150_2_EH
		ramazzottius_varieornatus_v1_core_32_85_1_RvY_06150_1_EH
		membraniporaMembranacea_4798_EH
		bugulaNeritina_45085_EH
		Aedes_aegypti_EAT40967_OG4
		Culex_quinquefasciatus_EDS42664_OG4
		Anopheles_gambiae_str_PEST_EAA03699_OG4
		Drosophila_mojavensis_EDW15025_OG4
		Drosophila_melanogaster_ABW08597_OG4
		Parhyale_hawaiensis_phaw_30_tra_m_022374_NPLP1_VQQ
		Caenorhabditis_elegans_F08B1_2_NPLP1_VQQ
		Parhyale_hawaiensis_phaw_30_tra_m_005158_NPLP1_VQQ
		;
end;
begin trees;
	translate
		1	Branchiostoma_floridae_Brafl1_126532_EH,
		2	Branchiostoma_belcheri_034600F_t1_EH,
		3	capitellaTeleta_CapteP121651_EH,
		4	laevipilinaHyalina_40271_EH,
		5	lottiaGigantea_Lotgi191228_EH,
		6	patinopectenYessoensis_PY_T05201_EH,
		7	crassostreaGigas_CGI_10007612_EH,
		8	gymnomeniaPellucida_12177_EH,
		9	lingulaAnatina_g17533_t1_EH,
		10	lineusLongissimus_21666_EH,
		11	Aedes_aegypti_EAT39831_EH,
		12	Culex_quinquefasciatus_EDS33792_EH,
		13	Anopheles_gambiae_str_PEST_EAA00177_EH,
		14	Drosophila_busckii_ALC44253_EH,
		15	Drosophila_mojavensis_XP_002009225_EH,
		16	Drosophila_melanogaster_FBpp0291649_Ecd_EH,
		17	Drosophila_melanogaster_FBpp0291650_EH,
		18	Drosophila_melanogaster_FBpp0293331_EH,
		19	Drosophila_melanogaster_FBpp0293332_EH,
		20	Tribolium_castaneum_TC011636_002_Ecd_EH,
		21	parasteatodaTepidariorumaug3_g4709_t1_EH,
		22	parasteatodaTepidariorumaug3_g16419_t1_EH,
		23	Ptychodera_flava_20150316_1g12250_t1_EH,
		24	Ptychodera_flava_20150316_1g12244_t1_EH,
		25	Saccoglossus_kowalevskii_Sakowv30007320m_EH,
		26	Saccoglossus_kowalevskii_Sakowv30007316m_EH,
		27	Saccoglossus_kowalevskii_Sakowv30012804m_EH,
		28	Patiria_miniata_PMI_016343_EH,
		29	Lytechinus_variegatus_LVA_004477_RA_EH,
		30	Strongylocentrotus_purpuratus_SPU_004243_EH,
		31	phoronisVancouverensis_44298_EH,
		32	Drosophila_melanogaster_NP_001097148_OGC1,
		33	Drosophila_melanogaster_FBpp0310220_OG1,
		34	Drosophila_melanogaster_FBpp0312190_OG1,
		35	Anopheles_gambiae_str_PEST_EAA14802_OGC1,
		36	Culex_quinquefasciatus_EDS32530_OGC1,
		37	Aedes_aegypti_EAT43201_OGC1,
		38	Tribolium_castaneum_TC033927_001_OG1,
		39	Tribolium_castaneum_TC033927_002_OG1,
		40	Culex_quinquefasciatus_EDS31817_OGC2_ANP_L,
		41	Aedes_aegypti_EAT41579_OGC2_ANP_L,
		42	Anopheles_gambiae_str_PEST_EAA03567_OGC2_ANP_L,
		43	parasteatodaTepidariorumaug3_g2017_t1_OGC2_ANP_L,
		44	ramazzottius_varieornatus_v1_core_32_85_1_RvY_03727_1_OGC2_ANP_L,
		45	Hypsibius_dujardini_BV898_00064_p01_Ecd_OGC2_ANP_L,
		46	Drosophila_melanogaster_AAF55244_OGC2_ANP_L,
		47	Anopheles_gambiae_str_PEST_EAA10186_OGC3,
		48	Culex_quinquefasciatus_EDS26635_OGC3,
		49	Aedes_aegypti_EAT36610_OG3,
		50	Tribolium_castaneum_TC030736_001_OGC3,
		51	Drosophila_busckii_ALC41271_OG3,
		52	Drosophila_melanogaster_FBpp0271905_OGC3,
		53	Drosophila_melanogaster_FBpp0271904_OGC3,
		54	Tribolium_castaneum_TC004747_001_Ecd_OGC2_ANP_L,
		55	Caenorhabditis_elegans_T01A4_1a_OGC2_ANP_L,
		56	Caenorhabditis_elegans_T01A4_1d_OGC2_ANP_L,
		57	Caenorhabditis_elegans_T01A4_1c_OGC2_ANP_L,
		58	Hypsibius_dujardini_BV898_11607_p01_NPLP1_VQQ,
		59	ramazzottius_varieornatus_v1_core_32_85_1_RvY_00734_1_NPLP1_VQQ,
		60	lineusLongissimus_18034_EH,
		61	lineusLongissimus_18166_EH,
		62	lineusLongissimus_18165_EH,
		63	parasteatodaTepidariorumaug3_g1571_t1_NPLP1_VQQ,
		64	parasteatodaTepidariorumaug3_g1571_t2_NPLP1_VQQ,
		65	Anopheles_gambiae_str_PEST_EAA00176_NPLP1_VQQ,
		66	Culex_quinquefasciatus_EDS33793_NPLP1_VQQ,
		67	Aedes_aegypti_EAT39830_AAEL008390_NPLP1_VQQ,
		68	Drosophila_melanogaster_NP_001163473_NPLP1_VQQ,
		69	Drosophila_melanogaster_NP_524165_NPLP1_VQQ,
		70	Tribolium_castaneum_TC012843_001_NPLP1_VQQ,
		71	Hypsibius_dujardini_BV898_00034_p01_EH,
		72	ramazzottius_varieornatus_v1_core_32_85_1_RvY_06150_2_EH,
		73	ramazzottius_varieornatus_v1_core_32_85_1_RvY_06150_1_EH,
		74	membraniporaMembranacea_4798_EH,
		75	bugulaNeritina_45085_EH,
		76	Aedes_aegypti_EAT40967_OG4,
		77	Culex_quinquefasciatus_EDS42664_OG4,
		78	Anopheles_gambiae_str_PEST_EAA03699_OG4,
		79	Drosophila_mojavensis_EDW15025_OG4,
		80	Drosophila_melanogaster_ABW08597_OG4,
		81	Parhyale_hawaiensis_phaw_30_tra_m_022374_NPLP1_VQQ,
		82	Caenorhabditis_elegans_F08B1_2_NPLP1_VQQ,
		83	Parhyale_hawaiensis_phaw_30_tra_m_005158_NPLP1_VQQ
		;
tree con_50_majrule = [&U] (1[&prob=1.00000000e+00,prob_stddev=0.00000000e+00,prob_range={1.00000000e+00,1.00000000e+00},prob(percent)="100",prob+-sd="100+-0"]:3.927302e-02[&length_mean=3.97925841e-02,length_median=3.92730200e-02,length_95%HPD={2.25070400e-02,5.77030600e-02}],2[&prob=1.00000000e+00,prob_stddev=0.00000000e+00,prob_range={1.00000000e+00,1.00000000e+00},prob(percent)="100",prob+-sd=…
end;
