# Supplementary material for: Ancient origins of arthropod moulting pathway components
Source: eLife. 2019 Jul 3;8:e46113. doi: 10.7554/eLife.46113 (PMC6660194; doi:10.7554/eLife.46113)
Supplement: Figure 2—source data 3. — Compressed. zip file containing the 3D-cluster map of the EH ligands in. rtf format, the EH receptor proteins in fasta format, the multiple sequence alignment of the receptor (trimmed and untrimmed), and the tree files genereted by RAxML, PhyML and mrbayes programs. The 3D cluster peptide map can be visualised and manipulated using the program clans (see ftp://ftp.tuebingen.mpg.de/pub/protevo/CLANS/). The multiple sequence alignment files can be viewed with aliview (Larsson, 2014a). The phylogenetic tree files can be viewed using Figtree (http://tree.bio.ed.ac.uk/software/figtree/) or TreeGraph2 (Stöver and Müller, 2010a). [file elife-46113-fig2-data3.zip › eclosion-hormone-receptor-PhyML.tree]

(Drosophila_melanogaster_ABW08597_OG4:0.08056127,Drosophila_mojavensis_EDW15025_OG4:0.13343454,((Anopheles_gambiae_str_PEST_EAA03699_OG4:0.02943437,(Aedes_aegypti_EAT40967_OG4:0.04342191,Culex_quinquefasciatus_EDS42664_OG4:0.06789893)977:0.10533212)967:0.09877053,((((Caenorhabditis_elegans_T01A4_1a_OGC2_ANP_L:0.05119603,(Caenorhabditis_elegans_T01A4_1d_OGC2_ANP_L:0.06805678,Caenorhabditis_elegans_T01A4_1c_OGC2_ANP_L:0.07675918)586:0.00713786)1000:0.62671180,((Tribolium_castaneum_TC004747_001_Ecd_OGC2_ANP_L:0.86205679,(Drosophila_melanogaster_AAF55244_OGC2_ANP_L:0.36215995,(Anopheles_gambiae_str_PEST_EAA03567_OGC2_ANP_L:0.09875756,(Culex_quinquefasciatus_EDS31817_OGC2_ANP_L:0.05555831,Aedes_aegypti_EAT41579_OGC2_ANP_L:0.09495337)790:0.05129422)1000:0.25625433)1000:0.19341734)830:0.12797094,(parasteatodaTepidariorumaug3_g2017_t1_OGC2_ANP_L:0.48566024,(ramazzottius_varieornatus_v1_core_32_85_1_RvY_03727_1_OGC2_ANP_L:0.22566544,Hypsibius_dujardini_BV898_00064_p01_Ecd_OGC2_ANP_L:0.20152985)1000:0.48548761)883:0.08314108)539:0.09606706)764:0.10267805,(Tribolium_castaneum_TC030736_001_OGC3:0.17065387,((Drosophila_busckii_ALC41271_OG3:0.03669031,(Drosophila_melanogaster_FBpp0271905_OGC3:0.00000000,Drosophila_melanogaster_FBpp0271904_OGC3:0.00000000)1000:0.03965083)1000:0.19059166,(Anopheles_gambiae_str_PEST_EAA10186_OGC3:0.05004908,(Aedes_aegypti_EAT36610_OG3:0.05264002,Culex_quinquefasciatus_EDS26635_OGC3:0.02743169)838:0.01743550)1000:0.10744690)800:0.04982266)1000:0.73994027)1000:0.48100702,((((((Drosophila_melanogaster_FBpp0312190_OG1:0.00000000,(Drosophila_melanogaster_NP_001097148_OGC1:0.00000000,Drosophila_melanogaster_FBpp0310220_OG1:0.00000000)881:0.00000000)1000:0.39515681,(Anopheles_gambiae_str_PEST_EAA14802_OGC1:0.12310662,(Culex_quinquefasciatus_EDS32530_OGC1:0.09497770,Aedes_aegypti_EAT43201_OGC1:0.07544114)805:0.03495151)1000:0.18119300)978:0.11776881,(Tribolium_castaneum_TC033927_001_OG1:0.00000000,Tribolium_castaneum_TC033927_002_OG1:0.00000000)1000:0.25874712)1000:0.55638285,(((Hypsibius_dujardini_BV898_00034_p01_EH:0.35748176,(ramazzottius_varieornatus_v1_core_32_85_1_RvY_06150_1_EH:0.00000000,ramazzottius_varieornatus_v1_core_32_85_1_RvY_06150_2_EH:0.01225849)1000:0.36549622)1000:0.56633407,((Tribolium_castaneum_TC011636_002_Ecd_EH:0.21224276,(((Drosophila_melanogaster_FBpp0291650_EH:0.00000000,(Drosophila_melanogaster_FBpp0293331_EH:0.00000000,(Drosophila_melanogaster_FBpp0293332_EH:0.00000000,Drosophila_melanogaster_FBpp0291649_Ecd_EH:0.00000000)191:0.00000000)222:0.00000000)1000:0.03355160,(Drosophila_busckii_ALC44253_EH:0.04891447,Drosophila_mojavensis_XP_002009225_EH:0.03515326)584:0.01363934)1000:0.16816962,(Anopheles_gambiae_str_PEST_EAA00177_EH:0.04796575,(Culex_quinquefasciatus_EDS33792_EH:0.06871699,Aedes_aegypti_EAT39831_EH:0.04204691)999:0.04664828)1000:0.13412152)1000:0.15475737)997:0.11634366,(parasteatodaTepidariorumaug3_g4709_t1_EH:0.26509097,parasteatodaTepidariorumaug3_g16419_t1_EH:0.35370073)1000:0.19683385)1000:0.14948667)983:0.10665687,(((phoronisVancouverensis_44298_EH:0.55749234,(membraniporaMembranacea_4798_EH:0.34364441,bugulaNeritina_45085_EH:0.23383092)1000:0.78838117)482:0.07759032,(lineusLongissimus_21666_EH:0.40868417,(lineusLongissimus_18034_EH:0.52210226,(lineusLongissimus_18166_EH:0.00000000,lineusLongissimus_18165_EH:0.00000000)1000:0.43395170)1000:0.38361852)996:0.16306458)304:0.06384273,(capitellaTeleta_CapteP121651_EH:0.37787512,(lingulaAnatina_g17533_t1_EH:0.41541746,(laevipilinaHyalina_40271_EH:0.30241958,(gymnomeniaPellucida_12177_EH:0.47078579,(lottiaGigantea_Lotgi191228_EH:0.25960095,(patinopectenYessoensis_PY_T05201_EH:0.27918975,crassostreaGigas_CGI_10007612_EH:0.34829119)726:0.06478636)889:0.04903077)526:0.05089996)595:0.05963313)354:0.05256769)202:0.02734557)795:0.08255041)822:0.09988303)439:0.04124238,((Branchiostoma_belcheri_034600F_t1_EH:0.02771419,Branchiostoma_floridae_Brafl1_126532_EH:0.04153418)1000:0.52171105,(((Saccoglossus_kowalevskii_Sakowv30012804m_EH:0.23054312,Ptychodera_flava_20150316_1g12250_t1_EH:0.35895287)1000:0.32596065,(Ptychodera_flava_20150316_1g12244_t1_EH:0.22514337,(Saccoglossus_kowalevskii_Sakowv30007320m_EH:0.11733237,Saccoglossus_kowalevskii_Sakowv30007316m_EH:0.09164554)1000:0.15140912)1000:0.17027094)968:0.08811606,(Patiria_miniata_PMI_016343_EH:0.50859147,(Lytechinus_variegatus_LVA_004477_RA_EH:0.01942633,Strongylocentrotus_purpuratus_SPU_004243_EH:0.05567875)1000:0.42250129)1000:0.21372272)932:0.08642969)582:0.04392964)569:0.10014895,(Caenorhabditis_elegans_F08B1_2_NPLP1_VQQ:1.40372735,((((Parhyale_hawaiensis_phaw_30_tra_m_022374_NPLP1_VQQ:0.48779871,Parhyale_hawaiensis_phaw_30_tra_m_005158_NPLP1_VQQ:1.13732771)1000:0.55631678,(Tribolium_castaneum_TC012843_001_NPLP1_VQQ:0.15908144,((Anopheles_gambiae_str_PEST_EAA00176_NPLP1_VQQ:0.08469944,(Culex_quinquefasciatus_EDS33793_NPLP1_VQQ:0.09462941,Aedes_aegypti_EAT39830_AAEL008390_NPLP1_VQQ:0.04207482)810:0.02565060)1000:0.14537194,(Drosophila_melanogaster_NP_001163473_NPLP1_VQQ:0.00000000,Drosophila_melanogaster_NP_524165_NPLP1_VQQ:0.00000000)1000:0.21187598)999:0.11561585)1000:0.28373360)708:0.11870283,(parasteatodaTepidariorumaug3_g1571_t2_NPLP1_VQQ:0.00000000,parasteatodaTepidariorumaug3_g1571_t1_NPLP1_VQQ:0.00000000)1000:0.55469769)545:0.07793254,(ramazzottius_varieornatus_v1_core_32_85_1_RvY_00734_1_NPLP1_VQQ:0.13653599,Hypsibius_dujardini_BV898_11607_p01_NPLP1_VQQ:0.16628442)1000:0.58738387)512:0.06301091)877:0.10981302)769:0.22210937)1000:1.70807636)998:0.21481392);
