# Supplementary material for: Ancient origins of arthropod moulting pathway components
Source: eLife. 2019 Jul 3;8:e46113. doi: 10.7554/eLife.46113 (PMC6660194; doi:10.7554/eLife.46113)
Supplement: Figure 2—source data 3. — Compressed. zip file containing the 3D-cluster map of the EH ligands in. rtf format, the EH receptor proteins in fasta format, the multiple sequence alignment of the receptor (trimmed and untrimmed), and the tree files genereted by RAxML, PhyML and mrbayes programs. The 3D cluster peptide map can be visualised and manipulated using the program clans (see ftp://ftp.tuebingen.mpg.de/pub/protevo/CLANS/). The multiple sequence alignment files can be viewed with aliview (Larsson, 2014a). The phylogenetic tree files can be viewed using Figtree (http://tree.bio.ed.ac.uk/software/figtree/) or TreeGraph2 (Stöver and Müller, 2010a). [file elife-46113-fig2-data3.zip › eclosion-hormone-receptor-RAxML.tree]

(((Hypsibius_dujardini_BV898_11607_p01_NPLP1_VQQ:0.16629870316207603920,ramazzottius_varieornatus_v1_core_32_85_1_RvY_00734_1_NPLP1_VQQ:0.13654235453787816335)100:0.58743968587438200046,((parasteatodaTepidariorumaug3_g1571_t2_NPLP1_VQQ:0.00000100000050002909,parasteatodaTepidariorumaug3_g1571_t1_NPLP1_VQQ:0.00000100000050002909)100:0.55474574004756027623,((Parhyale_hawaiensis_phaw_30_tra_m_005158_NPLP1_VQQ:1.13743184765230953559,Parhyale_hawaiensis_phaw_30_tra_m_022374_NPLP1_VQQ:0.48784626798293440064)100:0.55637136265507047828,(Tribolium_castaneum_TC012843_001_NPLP1_VQQ:0.15909250756314502473,(((Culex_quinquefasciatus_EDS33793_NPLP1_VQQ:0.09463563612489957200,Aedes_aegypti_EAT39830_AAEL008390_NPLP1_VQQ:0.04207781826534052333)79:0.02565265149626856644,Anopheles_gambiae_str_PEST_EAA00176_NPLP1_VQQ:0.08470466321248303065)100:0.14538180638647202336,(Drosophila_melanogaster_NP_001163473_NPLP1_VQQ:0.00000100000050002909,Drosophila_melanogaster_NP_524165_NPLP1_VQQ:0.00000100000050002909)100:0.21189283931783184367)100:0.11562476873183696879)100:0.28376581789877425299)68:0.11870647971791754849)51:0.07793616538016510942)49:0.06301564426292979859,((((Drosophila_mojavensis_EDW15025_OG4:0.13344752699564244036,Drosophila_melanogaster_ABW08597_OG4:0.08056312325097429727)100:0.21483121870714561030,(Anopheles_gambiae_str_PEST_EAA03699_OG4:0.02943605045034658821,(Culex_quinquefasciatus_EDS42664_OG4:0.06790477535707034606,Aedes_aegypti_EAT40967_OG4:0.04342505219291864504)99:0.10534089578539226895)99:0.09877868171018959476)100:1.70828784768308361564,(((Caenorhabditis_elegans_T01A4_1a_OGC2_ANP_L:0.05120021707614953732,(Caenorhabditis_elegans_T01A4_1d_OGC2_ANP_L:0.06806164667530173462,Caenorhabditis_elegans_T01A4_1c_OGC2_ANP_L:0.07676469709141216236)56:0.00713757316015890299)100:0.62677326707491565205,((Tribolium_castaneum_TC004747_001_Ecd_OGC2_ANP_L:0.86214373885596273794,(((Culex_quinquefasciatus_EDS31817_OGC2_ANP_L:0.05556163563543804751,Aedes_aegypti_EAT41579_OGC2_ANP_L:0.09496103164199543034)81:0.05129802089274729249,Anopheles_gambiae_str_PEST_EAA03567_OGC2_ANP_L:0.09876396395612740964)100:0.25627663092486047125,Drosophila_melanogaster_AAF55244_OGC2_ANP_L:0.36219146797078105582)100:0.19343612687329347910)88:0.12798108417200002029,((ramazzottius_varieornatus_v1_core_32_85_1_RvY_03727_1_OGC2_ANP_L:0.22568055501837089305,Hypsibius_dujardini_BV898_00064_p01_Ecd_OGC2_ANP_L:0.20154731273521903079)100:0.48553366168947437176,parasteatodaTepidariorumaug3_g2017_t1_OGC2_ANP_L:0.48570359936950374680)89:0.08314647271515010485)57:0.09607262504429166239)81:0.10268425752292711928,(Tribolium_castaneum_TC030736_001_OGC3:0.17066439933233257253,((Anopheles_gambiae_str_PEST_EAA10186_OGC3:0.05005268615448445896,(Aedes_aegypti_EAT36610_OG3:0.05264494226475392724,Culex_quinquefasciatus_EDS26635_OGC3:0.02743352994937417813)86:0.01743626128675019107)100:0.10745546631257707482,(Drosophila_busckii_ALC41271_OG3:0.03669236964991151595,(Drosophila_melanogaster_FBpp0271904_OGC3:0.00000100000050002909,Drosophila_melanogaster_FBpp0271905_OGC3:0.00000100000050002909)100:0.03965359041370099952)100:0.19060563430428162368)82:0.04982636735635816161)100:0.74001249640263833118)100:0.48106915498171365364)84:0.22211340462406042873,((((((ramazzottius_varieornatus_v1_core_32_85_1_RvY_06150_2_EH:0.01225939992440570891,ramazzottius_varieornatus_v1_core_32_85_1_RvY_06150_1_EH:0.00000100000050002909)100:0.36552939902745379408,Hypsibius_dujardini_BV898_00034_p01_EH:0.35751499964156446820)100:0.56639416396570230194,((parasteatodaTepidariorumaug3_g16419_t1_EH:0.35372643117482244213,parasteatodaTepidariorumaug3_g4709_t1_EH:0.26511024040156239145)100:0.19684706095982368312,(Tribolium_castaneum_TC011636_002_Ecd_EH:0.21225859831834653635,((Anopheles_gambiae_str_PEST_EAA00177_EH:0.04796785679412335357,(Aedes_aegypti_EAT39831_EH:0.04204938029969777086,Culex_quinquefasciatus_EDS33792_EH:0.06872082996540679334)100:0.04665121134041719936)100:0.13413057282501178458,((Drosophila_busckii_ALC44253_EH:0.04891738296744628511,Drosophila_mojavensis_XP_002009225_EH:0.03515524632869935356)58:0.01364049252798969075,(Drosophila_melanogaster_FBpp0293331_EH:0.00000100000050002909,(Drosophila_melanogaster_FBpp0291650_EH:0.00000100000050002909,(Drosophila_melanogaster_FBpp0291649_Ecd_EH:0.00000100000050002909,Drosophila_melanogaster_FBpp0293332_EH:0.00000100000050002909)20:0.00000100000050002909)15:0.00000100000050002909)100:0.03355290771661744581)100:0.16818033504108040321)100:0.15476796338148288146)100:0.11634918825601398007)100:0.14949464886776986372)99:0.10667179535667314916,(((lingulaAnatina_g17533_t1_EH:0.41545416344948060683,(laevipilinaHyalina_40271_EH:0.30244056696408605500,(gymnomeniaPellucida_12177_EH:0.47082325689040310790,(lottiaGigantea_Lotgi191228_EH:0.25961921411231803081,(patinopectenYessoensis_PY_T05201_EH:0.27921033070294554168,crassostreaGigas_CGI_10007612_EH:0.34831815358756357259)75:0.06478977051598745762)89:0.04903490538208424288)51:0.05090186169679608574)59:0.05963587631665918931)32:0.05257219012809195152,capitellaTeleta_CapteP121651_EH:0.37790557003715574691)18:0.02734690821748119935,((lineusLongissimus_21666_EH:0.40871660614252203203,(lineusLongissimus_18034_EH:0.52214389423528517753,(lineusLongissimus_18166_EH:0.00000100000050002909,lineusLongissimus_18165_EH:0.00000100000050002909)100:0.43398953747189045194)100:0.38365306373479735047)100:0.16307436077815656850,(phoronisVancouverensis_44298_EH:0.55754624856985102177,(membraniporaMembranacea_4798_EH:0.34366575334949550635,bugulaNeritina_45085_EH:0.23385320171521101207)100:0.78846482765047054553)47:0.07758647636835237782)30:0.06384683159681826814)78:0.08255629266892544615)86:0.09989167511257926457,((Tribolium_castaneum_TC033927_002_OG1:0.00000100000050002909,Tribolium_castaneum_TC033927_001_OG1:0.00000100000050002909)100:0.25877349869622096046,(((Drosophila_melanogaster_FBpp0310220_OG1:0.00000100000050002909,Drosophila_melanogaster_NP_001097148_OGC1:0.00000100000050002909)90:0.00000100000050002909,Drosophila_melanogaster_FBpp0312190_OG1:0.00000100000050002909)100:0.39519162253464834578,((Culex_quinquefasciatus_EDS32530_OGC1:0.09498489867892422056,Aedes_aegypti_EAT43201_OGC1:0.07544699980297817077)85:0.03495277176155981574,Anopheles_gambiae_str_PEST_EAA14802_OGC1:0.12311702229351972893)100:0.18120904618967517696)97:0.11777388902624211231)100:0.55644205131343571491)46:0.04124515648218579633,(((Patiria_miniata_PMI_016343_EH:0.50863802706103899975,(Lytechinus_variegatus_LVA_004477_RA_EH:0.01942510856184014728,Strongylocentrotus_purpuratus_SPU_004243_EH:0.05568484334475978792)100:0.42254268409993112066)100:0.21374030977936211984,(((Saccoglossus_kowalevskii_Sakowv30007316m_EH:0.09165166487167929199,Saccoglossus_kowalevskii_Sakowv30007320m_EH:0.11734139539871404900)100:0.15142251880239260275,Ptychodera_flava_20150316_1g12244_t1_EH:0.22516143360334905932)100:0.17028545918740398135,(Saccoglossus_kowalevskii_Sakowv30012804m_EH:0.23056448086207081971,Ptychodera_flava_20150316_1g12250_t1_EH:0.35898294802592228825)100:0.32598914465369066562)96:0.08812150194150866755)96:0.08643830551359137082,(Branchiostoma_floridae_Brafl1_126532_EH:0.04153864364477820315,Branchiostoma_belcheri_034600F_t1_EH:0.02771453873820821714)100:0.52176575648452472311)60:0.04393197447324161120)57:0.10015904240449857721)93:0.10982164851918332915,Caenorhabditis_elegans_F08B1_2_NPLP1_VQQ:1.40387682057434637350);
