# Supplementary material for: Ancient origins of arthropod moulting pathway components
Source: eLife. 2019 Jul 3;8:e46113. doi: 10.7554/eLife.46113 (PMC6660194; doi:10.7554/eLife.46113)
Supplement: Figure 2—source data 3. — Compressed. zip file containing the 3D-cluster map of the EH ligands in. rtf format, the EH receptor proteins in fasta format, the multiple sequence alignment of the receptor (trimmed and untrimmed), and the tree files genereted by RAxML, PhyML and mrbayes programs. The 3D cluster peptide map can be visualised and manipulated using the program clans (see ftp://ftp.tuebingen.mpg.de/pub/protevo/CLANS/). The multiple sequence alignment files can be viewed with aliview (Larsson, 2014a). The phylogenetic tree files can be viewed using Figtree (http://tree.bio.ed.ac.uk/software/figtree/) or TreeGraph2 (Stöver and Müller, 2010a). [file elife-46113-fig2-data3.zip › eclosion-hormone-receptor-trimmed-alignment.phy]

 83 935
Branchiostoma_floridae_Brafl1_126532_EH                          MEYEDSIRALDGVVAGETCTTEARIAASWNVPMISYMCSEYPVSDKSQYPTFARTLPPDTQVSNSILALLENFGWNNVTLVVSETSVAASLWEVLPAYNITIAFQMDFARDPLLTIVHQTYIDTRIYIVLGKYFEALEFAHFMYEMDLLSGGEYMVITVELDQYNRDYPQSLMQADLREGIIEAFRSVLVLVPSPPSNYGLFEREVDQKSKEPFNFSSKLTRRIPRTAAYLYDSVMIYAHALHRTIQKGGSTTDGQAIIKNAISRQYQSVLGLMYVDHNGDAEINITVLSVKQYTGLLPVAIFREEDGFVADGIDWVGGDPPLVEPPCGFRGQRCVDAAEISSGVIGGVCLILFIIGLIVYRNYKYESELARMLWKIDYKDIVRRGMRSRNSSRCLNVSQLTMNS-----DTAQVFAHVGYYKGATVAIKWVHKNHVDLTRSVRKELKLMKDLRHDNIATFIGACVDSPNICIITEYCTKGSLTDILENTDVKLDTMFTASIVTDILKGMTYLHSSELKYHGNLKSSNCVVDSRWVVKVTDFGLQEFKAGSKDEAGEHAYYRNLLWKAPELLRGPSVQAGGTPKGDVYAFGIILYEIEGREGPYGTCAEDPKEIVEKVRAGTD-LFRPDTQHLDCEKFVIDVMHTCWAELPESRPEFKTIRNLLKPMKRGMKSNIFDNMMNIMEKYANNLEELVEERTHQLVEEKKKTDALLYSMLPKTVADQLKRGKRVDPESFDMVTIFFSDIVGFTSLSAESTPLQVVDLLNDLYTCFDDIISNFDVYKVETIGDAYMVVSGLPLKNGDRHAGEIASMALALLKAVSSFKIRHRGDHKMHLRIGIHSGPCCAGVVGLKMPRYCLFGDTVNTTSRMESNGQALKIHCSQECKNVLDRLGGYHLVKRGVIPMKGKGELVTYWLLGEDKSGRHNLPPPSPCRSPY
Branchiostoma_belcheri_034600F_t1_EH                             MGYEDSIRALDGVVAGETCTTEARIAASWNVPMISYMCSEYPVSDKSLYPTFARTLPPDTQVSNSILALLENFGWTNVTLVVSETSVAANLWEVLPSYNITIAFQMDFARDPLHRIVDQTYIDTRIYIVLGKYFEALEFAHYMYEMGLLAGGQYMVITVELDQYSRDFPQSLMQADLRPGIIESYRSVLVLVPSPPSNYALFEREVDQKSKEPFNFSSKLTRRIPRTAAYLYDSVMIYAHALHRTIQKGGSVTDGQAIIRNAISRQYESVLGMMYIDHNGDAEINITVLALKPYTGLLPVAIFREEDGFIPDGIEWVGGTPPLVEPPCGFRGQRCLDAAEISGSVIGGLCLVLFIIGLVVYRNYKYESELARMLWKIDYRDIVRRGMRSKTSSRCLNVSQLTMNS-----DTAQVFAHVGYYKGATVAIKWVHKNHVDLTRSVRKELKLMKDLRHDNIATFIGACVDSPNICIITEYCTKGSLTDILENTDVKLDTMFTASIVTDILKGMIYLHSSELKSHGNLKSSNCVVDSRWVVKVTDFGLQEFKAGSKDEAGEHAYYRNLLWKAPELLRDPSAQARGTPKGDVYAFGIILYEIEGREGPYGTCAEDPKEIVEKVRGGTD-LFRPDTQHLDCEKFVIDVMHVCWAELPESRPEFKAVRNLLKPMKRGMKSNIFDNMMNIMEKYANNLEELVEERTHQLVEEKKKTDALLYSMLPKTVADQLKRGKRVDPESFDMVTIFFSDIVGFTSLSAESTPLQVVDLLNDLYTCFDDIISNFDVYKVETIGDAYMVVSGLPIQNGDRHGGEIASMALALLKAVSSFKIRHRGDHKMHLRIGIHSGPCCAGVVGLKMPRYCLFGDTVNTASRMESHGQALKIHCSQECKNVLDRLGGYHLVKRGVITMKGKGEKVTYWLLGEDRSGRHNLPPPSPCLSPY
capitellaTeleta_CapteP121651_EH                                  MDQEESIRLTSNISAQETCLHEARLAAVFNTPMISYFCTNHELSNKELFPTFARTKPHDSQISKALVSLLQHFEWKKVVFIYNDKKLAETIQTVLGYNDIQVTATRSFDQSPFIKMVQDTYQMTRMYVMLADYYEFEGLLISLKVRGLMDSGDYIVVGVDPKQYDPSDPAKYIEKKASLEVSAAFQGFISVVPAAPVYFENFTQIVNYYLERPFYFHNPVMKNLRPEAAYLYDAVWIYARAADAVIRAGGDPSDGRLIFQHMKGSTYKSAMGMNHIDENGDSQGNFTLLARKR--GLHPVGIFLINQNNSAETINWVGGTQPVDEPPCGFMGERCIQTSQIVSGTIGGVLIVAIIAGVIAYRNWKYEQELASLLWKIEMKEVTLKMHTSNRVPGCMRASMMSLSSQ-VDIDLRQVFTQVGSYKGAIVAVKPVHKKCVDLTREVRKELKMIRDIRHDNLNPFIGASTDPGHIFIITEYCSKGSLLDILANDDYKLDNMFIASMVFDIVRGMIYLHDSEIRCHGRLKASNCVVDSRWVVKITDYGLREFMAGAEDNVTEFAKYQNLLSTAPELLREEGVAGRGTQKGDVYSFAIVLYEIHGRAGPYGDTHLTPKEIIQRVMNKYQVPYRPKLSALSVPKFVTDCIKDCWSEDPALRPDFKTVRRRLKNMQKGMKPNIFDNMMAIMEKYANNLEEIVEERTDQLREEKKKTEELLHQMLPCSVAEQLKMGKRVEAEAFDCVTIYFSDICGFTALSFESTPMQVVDLLNDLYTAFDSIIGNYDVYKVETIGDAYMVVSGLPNRNGDQHAGEIASMSLHLLVAIQKFKVRHRPDYLLKLRIGIHSGPCVAGVVGLKMPRYCLFGDTVNTASRMESNGLPLKIHCSLECKTLLEKLGGFQLEDRGLISMKGKGELQTFWVSGEDQKSRMNRLAKNQASSPM
laevipilinaHyalina_40271_EH                                      MKREESIRQTERIAAQETCIHEARLAAAFNKPMVSYFCSEYEVSDKTLYPTFARTKTTDSQISKSVVSILKTFHWQKVTFIHSDEHTAETISTLFKENNITVSFRKQYHENPFARIVAGTYIDTRIYVMLGSPFDFVGLLDHLQHRGLLDTNEYFVVGVHLGHYDPKDTQEFMKLNVESTIIPAFRYYMGVVLSPPVYYERFMERVNDYLVAPFNYSISIIMITLPEAAYLYDAVWLYARAAHQALLENQSYTDGHVIFNNIKGKTYKSAMGINRINSVGDAEGNFSLLALKTDAGIHPVGVFHKDDN-VGEPIAWPNGHPLLDEPKCGYRGQRCLTIKEIIGGVIGGIVLVIVMVGVVVYRNWKYEQDLASLLWKIDYRDIKFCDQYSARLNTVLRSSQLSLGSQ-IDLESRQMFARVGTYKGNIVAVKKVEKKSVELTRTVRKELKLMRDIRHDNLNPFLGASVDHPNIFIVSEYCTKGSLQDILENDDMKLDSMFIASLVFDIIRGMLFVHDSEIKSHGRLKSSNCIVDSRWVLKITDFGLHEFVAGAEEELGEYAHYRNMLWKAPELLRDHNAHPRGTQEGDVYSFAVIMYEIQGRDDPYGNLDMSPKEIIQRVHHICDTPFRPRLGNLSTPKFITDCIQECWDEEPNRRPDFKTIKTKLKPMQEGMKPNIFDNMMSMMEKYASNLESLVDERTELLIEEKKKTEELLHQMLPRSVTEQLKRGKQVEAEAFDCVTIYFSDICGFTSMSSESTPMQVVNLLNDLYILFDSIIGHYDVYKVETIGDAYMVVSGLPKMNGINHAGEITSMSLCLLDGIKKFKIRHRPDDTIKLRIGIHSGPCVSGVVGLKMPRYCLFGDTVNTASRMESCGMPLKIHCSPSCKQLLDHLGGYQLEERGPVNMKGKGEICTFWVVGEDTEHRKRRISPGNNLLSP
lottiaGigantea_Lotgi191228_EH                                    --KESSIRQTKNISVQETCIHEGRIAASFNIPMISYYCSEKEVSEKEVYPTFARTKPTVSQIAKSVVSILRLFNWKKVTFIHSNRHTADSICEVINTHGITITFRKIYTENPFIKIVSETRLDTRIYVMLGAYYEFIGLMDHLQDTGLLDSGEYIVVGVDEDAYDINNVQNYLQDNVTKRVAAAFRHFIGVVHSPPVAYLNFSKIVNKFLESPFNYTNPIMKKIKPEAAYLYDAVWLYARAADKILNKQQDIKDGRLIIDNIKGMTYKSAMGISRINTVGDAEGNFSLVARRQ--GLLPIGVFRLSENFYGESIRWIAGSPPVDEPSCGFRHERCITTREAVGGTVGGILLISIVICYLIYRNWRYEQELASLLWKIDYKDLSLGDHYSQPNGLCKSGSQISLISQ-VDVDLRQLFTHVGTYRGTIVAIRIVNKKHVELTRNVRKELKIMRELRHDNIIPFIGACIDAPNILVITQYCGKGSLQDILENEDLQLDSMFIASLVFDIIRGMLYLHNSEIKSHGKLKSSNCVVDSRWVCKIADFGLHEFLSGQEEDLGEYAKYRNLLWRAPELLRDKNMPARGTQEGDVYSFGIIMFEIQGRMGPFGNIDLSPKDIVQRVKNTRELPFRPRLSELSTPKFITDVIKECWDEDQTKRPDFTEIKSKLKPMQKGMKANIFDNMLAIMEKYADSLEALVEDRTDQLIQEKKKTEELLHQMLPSSVADQLMTGKQVEAEAFESVTIYFSDICGFTAMSSESTPMQVVGLLNDLYTLFDSIIEYYDVYKVETIGDAYMVVSGLPKPNGIIHAGEIASMSLHLLEAIGKFKIRHRPDDKLKLRIGVHTGSCVAGVVGLKMPRYCLFGDTVNTASRMESHGEALKIHCSQQVKELLDQLSGYELEERGVVCMKGKGDQTTYWIVGEDTERRQRR----------
patinopectenYessoensis_PY_T05201_EH                              MAMELSIKQTKDIWAQETCIHEGRVAAAFNLPMISYYCSESEVSAKTLYPTFCSTRPTASHVSRSVVSILRHLNWRKVTFVHSSEHTAKTISNLLPQHDIEVTFMKEYKENPFVRIVSETFVDTRIYVMLGQFYDFIGLMDHLYDRGLLETGDYYVVGVILGQYDQNDPQRIIKSNVSLSSVKAFRYFMGVLQSPPVHYMEFSEKVNHYLELPFNYVNPTLKIIPPEAAFLYDAVWLYARAVHEVLSARGDPKDGALVASKLKFKTYKSAMGENRINSNGDAMGNFSLIARKSGLHLSPIGVFQLNENFLAESFDWPYGKVPVDEPACGFRREKCISTTEILFGVAGGILLIVVIISVLIYRNWRYEQDLASLLWKIDYKDISMRNQFGGRRTMGRATSQISLGSQ-NEIDYRQLFTKVGTYRGTIAAIRIVNKKNVELTRNVRKELKLMRELRHDNINPFIGACIDSPHILIVSAYCPRGSLQDILENDDLQLDSMFIASLVFDIVRGMIYLHGSEIRYHGKLRSSNCVVDSRWVVKITDFGLNEFMAGAEENFEEYAYYRNLLWLAPEILRRNKRRISGTQAGDVYSFAVILYEIHSRRGPYGNTTLSPKEIIKRVASTTIPPFRPRLAELTTPKFVTDVIKECWDEDTIKRPDFKAIRTKLKPLQKGMKPNIFDNMIAIMEKYASNLEAVVEERTDQLIEEKKKTEELLQQMLPRYVAEQLKRGKEVEAESFDSVTIYFSDICGFTAMSSESTPMQVVNLLNDLYTLFDSIVENYDVYKVETIGDAYMVVSGLPTRNGINHAGEIASMSLQLLDSIKKFKIRHRQDATIRLRVGIHSGSCVAGVVGLKMPRYCLFGDTVNTASRMESTGEALKIHCSNTTRMLLEDLGGYHMTERGMVAMKGKGDVLTYWLLGEDKRHRVKRLSNSPV----
crassostreaGigas_CGI_10007612_EH                                 MNQELSIKETRNISVQETCVHEGRIAASFNLPMISYFCAADDVSDKVKYPTFARTKPTASQISASVVCILKKFNWKKVTFIHTANDTVATIESLMKREGIQITDKRSYRENPFTSLVAATRTNTRIYVVLAQYFEFIGLMDHLYELGLLDTGEYFVVGVCLAESDTITPDAYLKKDHAKERLEAFKYFIGVVESPPNYYEEFKSIVNEYLEKPFSFQTPIEKRLRTEAAYLYDAVWLYARTAHKILEQGGDIRNGTLIIENLINVTYKSAIGTTKINQRGDSEGNFTLLALR---GLYPVGVFRQ---FFGRSIAWPGGKIPVDEPECGYNGEYCIDTVEIGLGITGGILLVIIIIGTLCYRNWKYEQELASLLWKIDYKDLTIDYADPCFNNITRASSNVSLTSH-SEMDNRQLYTSVGTYKGNLVAIRKVNKKNVELTRNIKKELKVMRELRHDNVNPFIGSCIDAPYILIVSAYCSKGSLQDILENDDIQLDLMFIASIVFDIIRGMVYLHESEIKSHGKLKSSNCVVDSRWVVKITDFGLTEFLAGTEEDPSEHAKYRNMLWTAPELLELEK-KGRGTQPGDVYSFAIILYEINGRKGPYGNCTLDPKEIIARVRDPKHEMFRPRLAELTTPKFVTEVIKECWAQDPEKRPDFKTIRSKLKELQRGMKPNILDNMISIMEKYANNLEAVVDERTEQLIEEKKKTEELLHQMLPKSVAEQLKMGKEVEAESFDSVTIYFSDICGFTALSSESTPIQVVNLLNDLYTLFDSIIEHYDVYKVETIGDAYMVVSGLPNPNGTMHAGEIASMSLHLLEAIKSFKIRHRENEMIKLRIGIHSGSCVAGVVGLKMPRYCLFGDTVNTASRMESNGERM------------------------------------------------------------
gymnomeniaPellucida_12177_EH                                     MKQESSIQQTGDISAQETCSIEGRIAAAFNLPMISYYCSEVTVSDKQRYPTFARTKPTSLQISTSIVSILRTFGWRKITFVHSNEVAADDLHQILLSYNITVTHRKTYKDDTMMEIVQSTRVDTRIYILLGREHEYRAMMLTLHAAGLLNDGTYFAVGVHRERYKINDPEYYFEDDVSDELYEAFRSYIGVVPSAPVYYMMFKSIVNMFLTQPFNVNHSLELSINDEAAYLYDAVWLYARAADKIIKVNGSPRDGRAIYDRLRGQTYLSAWGMSRINMQGDADGNFTLLARKRGQVLGSVGVFRLSNDLMGEGIDWVGGSPPLDEPVCGYRGEKCISVSEIVGGTVGGLSVIIIIIIIIVYRNWKYEQELDSLLWKIELKEIMIHDTCNYRTSAMVRASQLSLGSQ-VEIDLRQTFTQVGTYKNNIVAVKAMPEKNIDLTRTVKKKLKAMRELRHDNINMFIGACIE-PHLLFISEYCSKGSLQDILENDEIKLDSVFIASLTFDIIRGMIYLHENELKCHGDLKSSNCVVDSRWVVKITDYGLKEFKSDT--SIRDYAYYRNLLWTAPELLRSSS--NRGTQSGDVYSFAIIMYEIHGRNGPYGDCDLTPDEIIERVGAHHHLPFRPRLAALTTPKFVTDCIKELWQESPDLRPDFKTIRNKLKLMQKGMKSNIMDNMMTIMEKYASNLEELVEERTEQLIDEKRKTEDLLNQMLPKSVAEQLKMGKDVEAETFESVTIYFSDICGFTALSSESTPIQVVDLLNDLYTLFDSIIEHYDVYKVETIGDAYMVVSGLPHPNGIYHAAHISAMSLHLLDAITKFRMRHRPDDTLKLRIGVHSGPCVAGVVGLKMPRYCLFGDTVNTASRMESNGLPLMIHCSPSTKCLLDEIGGFDLTDRGLVQMKGKGEINTYWITGQDEQKQLEWNKPHQVIKEP
lingulaAnatina_g17533_t1_EH                                      MLKELSVRHAESISAQETCIFEAKVAAAYNVPMVSYFCTQKEVADKALYPTFVRTKPQDWVISSSVTSVLKYFNWKKVAFIHRDQHIAKTIVQVLKKNDINITMIKEYHSNPLKTVIYETYQDTRIFVILGDPFEYHIFMNLLQEQGILDSGEYFVVGVYIDDFQINDSQKFLKDKVDEQTRKAFRSFLGVIQSPPVYYNNFTTLVNEYAEKPFNFVNIVTLIIPSEAAYLYDAVGLYARAAHQALLKGQDISDGGVIFEYIKGATYKSAMGMNRINENGECEGNYSVLVMRQRPEMWPAGNFIMNQN-----------------------------------------------------------------------------------MSVSMRASNLSIPGFDGDTDIRQVFTKIGTYKGNIVAIKKVRKKHIDLTRNTRKELKDIRDIRHDNMTMFIGACVDPPNICIITEYCPKGSLQDILENDDVKLDNMFIASLVNDIIKGMVYLHDSEIRYHGNLKSSNCVVDSRWVLKITDFGLHEFKNGAKHDLGEHAKYRNLLWRSPELLRTRN--VWGTQKGDVYSFAIIMYEVHGRNGPFGNCTLPPKYIIHRVMQPTSVPFRPKLSELTTPKYITETIQLCWSENPDERPDFKSIRQHLKPMQRGMKSNIFDNMIAIMEKYATNLETIVEERTGQLVEEKKKTEELLHQMLPKSVAEQLKLGKQVEAEAFDMVTIYFSDICDFTALSSQSTPMQVVNLLNDLYTLFDGIIGHYDVYKVETIGDAYMVVSGLPKTNGINHAGEIASLSLALLDAILKFQIRHRPDHTLMLRIGIHSGPCVAGVVGQKMPRYCLFGDTVNTASRMESNGMPLRIHCSASTKELLDQLGGYSIQERGQIDIKGKGKMHTYWVVDEDKGRRESRISSDESRQKG
lineusLongissimus_21666_EH                                       MENEESIKHTQNVSVQDTCQYEGRIAAAYNLPMISYYCNDAALSDKVNFPTFARTKPQAGQIAKSVIAYLKNYDWNKVTLVYYDKKAAEAIQELVNDPTLNITTVHRYTNEDFASIIKETYKTTRIYVLVADVYAFPAFPVALQHMGLLAKGEYFVVGVDVDHYSPENVNHYLNEKNQPQFLESARSLVIILPTPPKYFDDLSKRVNEYLKKPFNMKNPIEIIIPMEAGYLYDAVWLYAKAAHKLLEMGERVDDGRAIFKELRGKEYISINGGNRIDDNGDCEGNYTIIARRPPDGMYPIGVFRRVEGVYNETMQWVGKTAPLAEPKCGYFGKKCNSTEKIVAGAIGGVVLLAVIIGSIIYRNWKYEQDLAKMLWRVDWKDVVTKEKNTGRMSSHIRSSLMSLESQGGDLELRHSFCQVGTYKGNLVAVKRVAKKSVDLTRNVQKELKLLKDIRHDNLTQFIGACVMYPNIAYLTEYCPKGSLQDVLENDDVKLDNVFIASIVNDILKGLTVIHESEIHFHGRLKSSNCLIDSRWVLKLTDFGLSHFRSGEDKEDGDYAHFRSLLWTAPELLRNPS--CPGTQKGDIYSVAVILYEIHSRNGPYGDTEMTPQEIIKKVKHPESHPFRPRLGNLSTAKFITDCISECWCEIPQNRPDMRGIRNILKPLQKGLKSNIMDNMIAIMERYANNLEGVIEERTEQLLEEKKRTEELLHQMLPKSVAEQLKQGKQVEAEVFESVTIYFSDICGFTALSSESTPMQVVDLLNDLYTTFDFIIGNFDVYKVETIGDAYMVVSGLPTRNGINHAGEIASMSLALLSAIKKFKIRHRPDECLKLRIGIHSGSCVAGVVGLKMPRFCLFGDCVNTSSRMESNGLPLKIHCSPQCKQLLDELKGFEVEERGLVKMKGKGEIRTYWVIGDKNSKTRKFSSSSVQPNHS
Aedes_aegypti_EAT39831_EH                                        --EEVSIRKTKDVIGQETCIHEGRMAAAFNLPMISYFCTHNETSNKKHFPTFARTRPPDLQISKSVVSLLIAYNWTQVTFFYRTSAVAETLKTTLKTNGVRIRSTRTWSPNPFDRLVEETFIDTRIYLVLGHHDEHIGLLVSLKRKGLLTAGEYFVVGVDLEQYDAALPKKYMHTAPDQDAVPALQHYLGVVPSAPVKFEEFAVKVNKYLERPFNYRNPGVKQIRAEAAYLYDAVHLYANALLRVLLAGESPKNGTAIIEAIKGRAYLSAMGLIHIDENGDATGNYTILARKPIPGLFPIGRFSTPNAILFDAIDWVGYGPPVAEPYCGFQGEKCISTGEISAAIAGGALLLLGVVSLVLYRNWRYEQELDSLLWKVDFKDIEMHENEKENTHPLIRTSQVSLSSNDTDFRYTTIFTPIGMYKGQLYAIKKVRKKSIDITREMKKELKMLRDMRHDNLNAFIGACTDPPNICIITEYCTRGSLKDVLENEDVKLDNMFTASMVADILRGMIYLHDSPLRYHGSLRTSNCLIDSRWVVKLSDFGLFGFKQGAD-KEKAESKCEKLLYRAPELLRAGPSCVPGSPKGDVYSFGIVLYEIFTRKGPFGEIECTPAECLKRVLHPLDNPFRPAIQPLTSFDCVRECLRECWSEKPDDRPDFKTIRNKLRVLRKGMKPNIFDNMMAMMEKYATNLEQLVDERTDQLQEEKKKTEALLLEMLPRPVAEQLKRGHKVEAESYDLVTIYFSDIVGFTSMSAESTPLQVVDFLNDLYTCFDSIIGHYDVYKVETIGDAYMVVSGLPIRNGLTHAAEIASMSLQLLDAVSEFKIRHRPNDRLYLRIGIHSGPVCAGVVGLKMPRYCLFGDTVNTASRMESTGLQLKIHCSLQTKEILDSLGGYHFEDRGFIPMKGKGEQRTFWLVGEDPEARAKRTQAERRSRAL
Culex_quinquefasciatus_EDS33792_EH                               MKEEVSIRKTRDVIAQETCVHEGRMAAAFNLPMISYFCTHNETSNKKHFHTFARTRPPDLQICKSVVSLLLAYNWTQVTFFYRASAVAETLKTTLKSNGVRIRAVRTWSPNPFDRMVEETYSDTRIYLVLGHHDEHIGLLVALKRKELLTAGQYFVVGVDLEQYDAALPKKYLHTDADRDAVPALQHYLGVVPSAPVKFEEFAVKVNKYLELPFNYRNPGVKQIRAEAAYLYDAVHLYANALLRVLLDGGNPRNGTAIIEAIKGRAYMSAMGLIHIDENGDATGNYTILARKPIPGLFPIGRFSTPSVILFDAIDWVGSGPPTAEPRCGFRGEKCISTGEISAGIAGAALLLLGVVSLVLYRNWRYEQELDSLLWKVDFRDIQMHENEKETTHPLIRTSQVSLSSNDTDFRYTTIFAPIGMYRGQLYAIKKVRKKSIDITREMKKELKLLRDMRHDNLNAFIGACTESPNICIITEYCTRGSLKDVLENEDVKLDNMFNASLVADILRGMIYLHDSPLRFHGTLRTSNCLIDSRWVVKLSDFGLYAFKQGADDQEKEPLNCEKLLYRAPELLRAGPTCVPGTPKGDIYSFGIVLYEIFTRRGPFGEIECSPAECLQRVMHPLVTPFRPAIQPLTTFDCVRECLKECWSERPEERPDFKTIRNKLRVLRKGMKPNIFDNMMAMMEKYANNLEQLVDERTDQLQEEKKKTEALLLEMLPRPVPDQSRAATKSKPRAYDLVTIYFSDIVGFTSMSAESTPLQVVDFLNDLYTCFDSIIGHYDVYKVETIGDAYMVVSGLPIRNGLTHAAEIASMSLQLLDAVSEFKIRHRPNDTLYLRIGIHSGPVCAGVVGLKMPRYCLFGDTVNTSSRMESTGLPLKIHCSLQTKEILDSLGGYHFEERGLIPMKGKGDQRTFWLVGEDPEARAKRTQVERRSRAL
Anopheles_gambiae_str_PEST_EAA00177_EH                           --EEVSIRKTRDVIAQETCVHEGRMAAAFNLPMISYFCTHNETSNKKHFPTFARTRPPDLQISKSVVSLLLAYNWTQVSFLYRASAVAETLKTTLRTASIRIRSVGTWTSNPFERLVEDTYEDTRIYLVLGYHYEHIGLLVSLRRRGLLDRGDYFVVGVDIDQYDAALPTKYMHTTPDPDAVEAFRHYLGIVPSAPVRFEEFAVKVNKYLELPFNYRNAGVKQIRAEAAYLYDAVHLYANALMQVLLSGGSPKNGSAIIEAIKGRAYISAMGLVHIDENGDATGNYTILARKPVPGLFPIGRFSSPTVILFDTIDWVGSGPPVAEPRCGFRGEKCISTGEITGGIAGGALLLLGVVSLVLYRNWRYEQELDSLLWKVDFREIQMHENEKESTHPLIRTSQVSLSSNDLDFRYSTIFTPIGLYKGQLYAIKKVKKKSIDITREMKKELKLLRDMRHDNLNAFIGACTDPPNICIITDYCNRGSLKDVLENEDVKLDNMFTASMVADILRGMIYLHDSPLRFHGSLRTSNCLIDSRWVVKLSDFGLFAFKQGSEEKEKLEEKCQKLLYRAPELLRAGPATVPGTPKGDVYSFGIVLYEIFTRRGPFGEIECTPMECLKRVLNPLDTPFRPAIQPLTSFDCVRDCLKECWAERPEDRPDFKTIRNRLRVLRKGMRPNIFDNMMAMMEKYANNLEQLVDERTDQLQEEKKKTEALLLEMLPRPVAEQLKRGHKVEAESYDLVTIYFSDIVGFTSMSAESTPLQVVDFLNDLYTCFDSIIGHYDVYKVETIGDAYMVVSGLPIRNGLIHAAEIASMSLQLLEAVAEFKVRHRPNDRLYLRIGIHSGPVCAGVVGLKMPRYCLFGDTVNTASRMESTGQPLKIHCSLQTKEILDSLGGYQFQERGLVPMKGKGDQRTFWLVGEDPDARARRTKTERRSRAL
Drosophila_busckii_ALC44253_EH                                   MQDEVSIRQTQQVAAQETCVHEGRMAAAFNLPMISYYCTHREPSNKLDFPTFARTRPPDTQISKSVVALLLAFNWTQVSFLYLDDPVAETILSTLATAGVTVRDIRSWNDNPFDALVEQTFANTRIYLVLGHYYEHVGLMLSLQQRGLLSHGEYFVVGIDIEQYEPAQPEKYLREEVEPLAVQAFQSYVGILPTAPVSFATFAHEVNRYMERPFNFPNPGTKQISAEAAYLYDAIHVYANALLSVLERGERAKNGSAIVAAIKGSRYLSAMGHVYIDENGDAAGNYTVLARGIVRGLIPTGTFSHKLNLLYRDIDWVGGQRPAAAPRCGFSGEKCVNTGEISAGIAGGALLLLGLVSLVFYRNWRYEQELDSLLWKIDFREVQMHENERESTHPLIRTSQVSLSSNDADFRYTTIFTPIGLYKGQLYAIKKVRKKSVDITREMKKELKLLRDARHDNVCAFIGACTDPPNICIISEYCTRGSLKDILENEDVKLDNMFIASMVADIIRGVIYLHESPIRFHGSLCTSNCLVDSRWVVKLTDFGLFAFKQGIEDMQHMSAKCLKLLYRAPELLRQGPSLVMGTQRGDAYSFGILLYEMHVRRGPFGETGLTPMQCLQRVMQPQDHPYRPSLQPLTAFDCVSECLRECWSERAEDRPEFKSIRAKLRPLRKGMRPNIFDNMMAMMEKYANNLEALVDDRTDQLQEEKKKTDALLHEMLPRCVADQLKKGHKVDPEHYEAVSIYFSDIVGFTAMSAESTPLQVVDFLNDLYTCFDSIIGHYDVYKVETIGDAYMVVSGLPLRNGDLHAAEIATMSLHLLSAVSEFKIRHRPTNRLLLRIGIHSGPVCAGVVGLKMPRYCLFGDTVNTASRMESSGVPLKIHCSWQCRQLLERLGGYHCQERGVISMKGKGEQRTYWLMGEDEEARVRRTYSQRRSRAL
Drosophila_mojavensis_XP_002009225_EH                            MSDEVSIRQTQQVAAQETCVHEGRMAAAFNLPMISYYCTHRDPSNKLDFPTFARTRPPDTQISKSVVALLLAFNWTQVSFLYLDDPVAETILATLSGAGVVVRDIRTWSANPFDKLVDETHANTRIYLILGHYYEHVGLMVSLQQRGLLSRGDYFVVGIDIEQYDPVKPEKYLREKVEPLAAQAFQSYLGIVPTAPVSFATFANEVNKYMERPFNFPNPGAKQISAEAAYLYDAVHLYANALMSVLKSGGRPRNGSLIVSAIKGSRYLSAMGHVYIDENGDAAGNYTVLARGTFRGLLPVGTFSHKTSLLYRSIDWVGGLRPAAAPRCGFGGEKCVNTGEISAGIAGGALLLLGVVSLVLYRNWRYEQELDSLLWKIDFREVQVHDNERESTHPLIRTSQVSLSSNDADFRYTTIFTPIGLYKGQLYSIKKVRKKSVDITREMKKELKLLRDARHDNICAFIGACTEPPNICIISEYCTRGSLKDILENEDVKLDNMFIASMVADIIRGVIYLHESPIRFHGSLCTSNCLVDSRWVVKLTDFGLFAFKQGIEDMQHMSAKCLKLLYRAPELLRQGPSMVMGTQRGDAYSFAILLYEMHVRRGPFGETGLTPMQCLQKVMQPQDHPYRPSLQPLTAFDCVSECLRECWAERPEDRPEFKAIRTKLRPLRKGMRPNIFDNMMAMMEKYANNLEALVDDRTDQLQEEKKKTDALLHEMLPRCVADQLKKGHKVDPEHYEQVTIYFSDIVGFTAMSAESSPLQVVDFLNDLYTCFDSIIGYYDVYKVETIGDAYMVVSGLPLRNGDLHAAEIATMSLHLLSAVSEFKIRHRPTNRLLLRIGIHSGPVCAGVVGLKMPRYCLFGDTVNTASRMESSGVPLKIHCSWQCRQLLDRLGGYHYQERGIISMKGKGEQRTYWLMGEDEEARVRRTYSQRRSRAL
Drosophila_melanogaster_FBpp0291649_Ecd_EH                       MFEEVSIRQTQQVAAQETCVHEGRMAAAFNLPMISYYCTHRDPSNKADFPTFARTRPPDTQISKSVVALLLAFNWTQVSFLYLDDPVAETILSTLTDAGVSIRDIRTWNDNPFEALVEQTYANTRIYLILGHYYEHVGLMVSLQRRGILSKGDYFVVGIDIEQYDPAKPEKYLREDVEPLAVQAFQSYLGIVPTASVSFATFANEVNKYMERPFNFPNPGVKQISAEAAYLYDAVHLYAKALMEVLDSGGRPRNGSAIVAAIKGSRYRSAMGHVYIDENGDAAGNYTVLARGSVRGLRPVGTFIHRNSLLFSPIDWVGGTRPAAAPRCGFGGEKCVNTGEISAAIAGGALLLLSLVSLVLYRNWRYEQELDSLLWKIDFREVQIHENERESTHPLIRTSQVSLSSNDADFRYTTIFTPIGLYKGQLYAIKKVRKKSVDITREMKKELKLLRDARHDNICAFIGACTDPPNICIISEYCTRGSLKDILENEDVKLDNMFIASMVADIIRGVIYLHDSPIRFHGALCTSNCLVDSRWVVKLTDFGLFAFKQGIEDMQHMSAKCLKLLYRAPELLRQGPSLVMGTQRGDAYSFGILLYEMHVRRGPFGETGLTPMQCLQKVLQPQDNPYRPSLQPLTAFDCVSECLRECWAERPEDRPDFKTIRTKLRPLRKGMRPNIFDNMMAMMEKYANNLEALVDDRTDQLQEEKKKTDALLHEMLPRCVADQLKKGHKVDPEHYEQVSIYFSDIVGFTAMSAECTPLQVVDFLNDLYTCFDSIIGHYDVYKVETIGDAYMVVSGLPLRNGDLHAAEIATMSLHLLSAVSEFKIRHRPTNRLLLRIGIHSGPVCAGVVGLKMPRYCLFGDTVNTASRMESSGVPLKIHCSWQCRQLLDRLGGYHFAERGVISMKGKGDQRTYWLLGEDEEARTRRTYSQRRSRAL
Drosophila_melanogaster_FBpp0291650_EH                           MFEEVSIRQTQQVAAQETCVHEGRMAAAFNLPMISYYCTHRDPSNKADFPTFARTRPPDTQISKSVVALLLAFNWTQVSFLYLDDPVAETILSTLTDAGVSIRDIRTWNDNPFEALVEQTYANTRIYLILGHYYEHVGLMVSLQRRGILSKGDYFVVGIDIEQYDPAKPEKYLREDVEPLAVQAFQSYLGIVPTASVSFATFANEVNKYMERPFNFPNPGVKQISAEAAYLYDAVHLYAKALMEVLDSGGRPRNGSAIVAAIKGSRYRSAMGHVYIDENGDAAGNYTVLARGSVRGLRPVGTFIHRNSLLFSPIDWVGGTRPAAAPRCGFGGEKCVNTGEISAAIAGGALLLLSLVSLVLYRNWRYEQELDSLLWKIDFREVQIHENERESTHPLIRTSQVSLSSNDADFRYTTIFTPIGLYKGQLYAIKKVRKKSVDITREMKKELKLLRDARHDNICAFIGACTDPPNICIISEYCTRGSLKDILENEDVKLDNMFIASMVADIIRGVIYLHDSPIRFHGALCTSNCLVDSRWVVKLTDFGLFAFKQGIEDMQHMSAKCLKLLYRAPELLRQGPSLVMGTQRGDAYSFGILLYEMHVRRGPFGETGLTPMQCLQKVLQPQDNPYRPSLQPLTAFDCVSECLRECWAERPEDRPDFKTIRTKLRPLRKGMRPNIFDNMMAMMEKYANNLEALVDDRTDQLQEEKKKTDALLHEMLPRCVADQLKKGHKVDPEHYEQVSIYFSDIVGFTAMSAECTPLQVVDFLNDLYTCFDSIIGHYDVYKVETIGDAYMVVSGLPLRNGDLHAAEIATMSLHLLSAVSEFKIRHRPTNRLLLRIGIHSGPVCAGVVGLKMPRYCLFGDTVNTASRMESSGVPLKIHCSWQCRQLLDRLGGYHFAERGVISMKGKGDQRTYWLLGEDEEARTRRTYSQRRSRAL
Drosophila_melanogaster_FBpp0293331_EH                           MFEEVSIRQTQQVAAQETCVHEGRMAAAFNLPMISYYCTHRDPSNKADFPTFARTRPPDTQISKSVVALLLAFNWTQVSFLYLDDPVAETILSTLTDAGVSIRDIRTWNDNPFEALVEQTYANTRIYLILGHYYEHVGLMVSLQRRGILSKGDYFVVGIDIEQYDPAKPEKYLREDVEPLAVQAFQSYLGIVPTASVSFATFANEVNKYMERPFNFPNPGVKQISAEAAYLYDAVHLYAKALMEVLDSGGRPRNGSAIVAAIKGSRYRSAMGHVYIDENGDAAGNYTVLARGSVRGLRPVGTFIHRNSLLFSPIDWVGGTRPAAAPRCGFGGEKCVNTGEISAAIAGGALLLLSLVSLVLYRNWRYEQELDSLLWKIDFREVQIHENERESTHPLIRTSQVSLSSNDADFRYTTIFTPIGLYKGQLYAIKKVRKKSVDITREMKKELKLLRDARHDNICAFIGACTDPPNICIISEYCTRGSLKDILENEDVKLDNMFIASMVADIIRGVIYLHDSPIRFHGALCTSNCLVDSRWVVKLTDFGLFAFKQGIEDMQHMSAKCLKLLYRAPELLRQGPSLVMGTQRGDAYSFGILLYEMHVRRGPFGETGLTPMQCLQKVLQPQDNPYRPSLQPLTAFDCVSECLRECWAERPEDRPDFKTIRTKLRPLRKGMRPNIFDNMMAMMEKYANNLEALVDDRTDQLQEEKKKTDALLHEMLPRCVADQLKKGHKVDPEHYEQVSIYFSDIVGFTAMSAECTPLQVVDFLNDLYTCFDSIIGHYDVYKVETIGDAYMVVSGLPLRNGDLHAAEIATMSLHLLSAVSEFKIRHRPTNRLLLRIGIHSGPVCAGVVGLKMPRYCLFGDTVNTASRMESSGVPLKIHCSWQCRQLLDRLGGYHFAERGVISMKGKGDQRTYWLLGEDEEARTRRTYSQRRSRAL
Drosophila_melanogaster_FBpp0293332_EH                           MFEEVSIRQTQQVAAQETCVHEGRMAAAFNLPMISYYCTHRDPSNKADFPTFARTRPPDTQISKSVVALLLAFNWTQVSFLYLDDPVAETILSTLTDAGVSIRDIRTWNDNPFEALVEQTYANTRIYLILGHYYEHVGLMVSLQRRGILSKGDYFVVGIDIEQYDPAKPEKYLREDVEPLAVQAFQSYLGIVPTASVSFATFANEVNKYMERPFNFPNPGVKQISAEAAYLYDAVHLYAKALMEVLDSGGRPRNGSAIVAAIKGSRYRSAMGHVYIDENGDAAGNYTVLARGSVRGLRPVGTFIHRNSLLFSPIDWVGGTRPAAAPRCGFGGEKCVNTGEISAAIAGGALLLLSLVSLVLYRNWRYEQELDSLLWKIDFREVQIHENERESTHPLIRTSQVSLSSNDADFRYTTIFTPIGLYKGQLYAIKKVRKKSVDITREMKKELKLLRDARHDNICAFIGACTDPPNICIISEYCTRGSLKDILENEDVKLDNMFIASMVADIIRGVIYLHDSPIRFHGALCTSNCLVDSRWVVKLTDFGLFAFKQGIEDMQHMSAKCLKLLYRAPELLRQGPSLVMGTQRGDAYSFGILLYEMHVRRGPFGETGLTPMQCLQKVLQPQDNPYRPSLQPLTAFDCVSECLRECWAERPEDRPDFKTIRTKLRPLRKGMRPNIFDNMMAMMEKYANNLEALVDDRTDQLQEEKKKTDALLHEMLPRCVADQLKKGHKVDPEHYEQVSIYFSDIVGFTAMSAECTPLQVVDFLNDLYTCFDSIIGHYDVYKVETIGDAYMVVSGLPLRNGDLHAAEIATMSLHLLSAVSEFKIRHRPTNRLLLRIGIHSGPVCAGVVGLKMPRYCLFGDTVNTASRMESSGVPLKIHCSWQCRQLLDRLGGYHFAERGVISMKGKGDQRTYWLLGEDEEARTRRTYSQRRSRAL
Tribolium_castaneum_TC011636_002_Ecd_EH                          MAEEVSVQKTKNVSAQETCEHEAFMAAAFNLPMISYFCTHYATSDKTKFPTFARTRPPDTQISKSVASVLVAFNWTHVVLLYLKSNIATIVLQTLASAGITVITTKYWDENPFYKLVEQTYRDTRIFVILGHYYEHLGLMVAMEEKKLFDKGEYFVLGVDIEQYDNENPSKYLRDETDPVAQKAFRNYLGVVPSSPVGFENFTILVNSYMEKPFNFPNPGSKRIRAEAAYLYDAVHLYAKALIQVLDEGGNPRNGTDIIDHMKETHYKSAMGIVYMDENGDAEGNYTLIARKT--GLFPVGIFALKRTLLTDTIDWVGGQPPIAAPICGFRGEKCITTMEITSGVTGGIFLVILVISLVLYRNWKYEQELDSLLWKVDFKDIQINEE---SVHPLIRTSQVSLSSNDADFRYSTIFTQIGIYKGRVFAIKKVHKKSIDITREMKKELKMMRDLRHDNLNAFIGACTDPPNICIVTEYCTRGSLKDILENDDVKLDNMFIASLVGDILRGMIYLHDSPVRFHGALHSANCLVDSRWVVKLADFGLREFKKGAEEPAKVREKCYRLLYKAPELLRLQESGQLGTQKGDIYSFGIILYELHSRHGPFGTTELSYPEILSKIIHNTGQPFRPPLEALNSFDFVRDCLKECWAENPEDRPDFKSIRAKLRPLRKGMRPNIFDNMMAMMEKYANNLEVLVDERTDQLQEEKKKTEALLYEMLPRPVAEQLKRGNKVEAESFDCVTIYFSDIVGFTAMSAESTPLQVVDFLNDLYTCFDSIIEHYDVYKVETIGDAYMVVSGLPIRNDNQHAAEIASMSLHLLAEVKQFTIRHRPTEKLMLRIGIHSGPVCAGVVGLKMPRYCLFGDTVNTASRMESTGSPLKIHCSSECKDLLHKLGGYNLMERGMVSMKGKGEQQTYWLLGEDPYFRNLRKESKRRKTET
parasteatodaTepidariorumaug3_g4709_t1_EH                         MEEHL----------VTKVTKESYITKA-TLPQIPVFCAHHETSNKDLYPTFARTRPPDTQISKSVASLLLSFGWMKVAFLYSSTEVSRTIIKTFEGVGIEVRYLGTWPDNPFDSLVEESYMNARIFVVLGYYFEHLGLMVSMERKGLLDSGDYYVIGVDIEQYEVQNPHRYLKDEIEEVAKKAFQSYLGVVGSPPVGFEDFTVKVNKYMQLPFSFPNPGMKRVPAEGAYLYDAVYVYAKALNECLLNEEDPFKGRGMMKYIVGKTYFSAMGMVYMDENGDAEGNYTLIARKHAPGLYPVGVFQLHEN--GTPTHDPSTTEDISRQHCG----RCKSVWKLAIGVTGGLILALLFGILVVYKNWAYEQELDSLIWKIDYKEIQINDFTPTSLQPMMRTSQVSLSSNEADFRYTNIYTTVGIYKGRMLALKRLRKKSVDITRKMKKELKIMRDLRHDNLNPFIGACIDPPVICIVTEYCSRGSLKDILENEDVKLDNMFNASMIGDIIRGITYLHDSQIRSHGNLKSTNCLVDSRWVVKIADYGLHELKSGAEAATDFEKQCEKLLWRAPELLRDPQASQSGTQKGDTYSFGIILHEIIARNGPYGKTDKTPSEIVKNVMRRD-PPFRPQVNKLDSFDCVIECMQECWSEDSDERPDFKTIRTKLRPMRKGMKPNIFDNMLAMMEKYANNLEVLVDERTDQLIEEKKKTDALLYEMLPKCVADQLKRGNKVEAESFDSVTIYFSDIVGFTTMSAQSSPLQVVDFLNDLYTCFDSIIENYDVYKVETIGDAYMVVSGLPIKNGDNHAAEIASMALHLLEAVKKFIIRHRPEDTLMLRIGIHSVSIVALLVMRDSPS-CAFGAEVTPAG-------------------ILLNL-------------------------AHRPKWRRARYD--------
parasteatodaTepidariorumaug3_g16419_t1_EH                        MV--------R---------------------------IQKELSRKV---------------------------WK---------SVPRSLKKA-------------------------------VYVIVGYNFEYLGMMMSLRQRGLLDKGEYFVVGVDIEQYDIQNPMKYLKEDIEEEAKKAFQFYLGVVASPSQESEDFTRKVNYYMQLPFNFPNPGWKKIPSEGSYLYDAVYVYAKALNRTLIKGENPLNGTNMMKYIFRQTYFSIMGMVYMDENGDAEGNYTLIARKEIVGLYPVGVFQLPENLFIHAIDWMNGKPPLDEPICGFQREKCV-MWKLAALVSGIMAALILLILLFAYKNWLYEQDLDNILWKIDYKDIQIYEYTPTTLHPIIRTSQVSLSSNDGDFRYTNIYTTVGIYKGRMLAVKKLKKKSIDITRKMKKELKMMRDLHHENLNSFIGACIEPPN--------------DILENEDVKLDNLFNSSLISDIVRGMIYLHDSPIHSHGNLKTSNCLVDGRWVVKLSDFGLHELKFGLDFEKDFEEQCEKLLWKSPEILRDPYAPNEGTQKGDIYSFGIILYEIIGRKGPYGYIKMTPSEIIKSLIQRD-PPLRPNISKLNVPECVLNCMQECWCEEPEYRPDFKIIRSKLRPMRREIKPNIFDNILLMMEKYADNLEALVDERTNQLNEEKKKTDALLYEMLPKYVADQLKKGHKVQAESFDCVTIFFSDIVGFTSMSARSSPLEVVDFLNNLYTCFDAILENYDVYKVETVGDAYMVVSGLPVRNGDRHASEIASMALHLLEAVNNFPLNGKPTDSLLLRIGIHSGAVCAGVVGKKMPRYCLFGDTVNTASRMESSGLPLRIHCSESFRQMLLKLGGYTFEERGTVHIKGKGEMVTYWLIGQEKYRIKNSPRTNKIPNSQ
Ptychodera_flava_20150316_1g12250_t1_EH                          MATELSISATRRVHVDEYCRVEARLAAAWNVPMISFGCSENAVSDKEIYPTFARTYPTDALYANSILAVLLEFNWDYVSIINGLDSTSSRLLQLFGDYNITVQNHIEFEETIFDDIIEKTYETTR-------------------------------------------------NYPIISKIDSYQSLLLLVPRPPPDWQEFEEKVRIYRTYPFNLRYS---KVAVSAAYLYDAMYVYARALQEVLDEGGSITDGKAIISKAFRQTYTSATGEQYMDENGDVGANLTLLSLQP--DMAPVANFD--------------------------------------------------------------------------------------------------------------LYRRMNMYNNASV-------------------VEVLRDMRNDNINPFVGACVDAPNICSVTEYCSRGSLQDILENDDINLDNMFKAALVGDLLKGMIYLHNSPLKSHGNLKSSNCVIDSRWVLKITGYGLHAFKEGAKKDIGEHALYQSQLWTAPELLRMDKAPPCGTQKGDIYSLGIILYEIALRQGPFGNCIHEPREIIDRVKFPRNRPYRPVTSTLDVADALIKTMTACWAEEPDSRPDIKEARLRLKSLQKGLKSNIFDNMIQIMEKYANNLESIVEDRTKLLVEEKKKTDLLLHSMLPKSVANQLKRGNKVEAEEFEGVTIYFSDIVGFTKLSSESTPWQVIDLLNDLYTLFDAIIKNYDAYKVETIGDAYMLVSGLPVRNGDKHAGEIASASLHILDGINKFTVRHKPDYKLKLRIGIHSA---------------------------------LKIHCSPQCRDVLLRLGGYQLKERGLVAMKGKGEILTYWLEGQNPSYRRESKLDEFVEPIR
Ptychodera_flava_20150316_1g12244_t1_EH                          MAEPP-----YRQISRHRCRQRHYCNLRFAVPVVTTRCAEYEVSDKSRYPTFARTNPPDTQISKSLVALLKHFDWRVLTIVTPEDAVAESLEVKL-------------------------------------------------------------------------------IGYSPEVISAYQSLLVLVATPPLSYRNFTRTVDEYAERPFNYENPSIRIIPIEAAYLYDAVKLFAVSLTEVLEENGSAYNGSAIIEKIKNRSYESVTGLAFIDNKGDAESNFTVIARQR--GMLPVGLFQMINGYPKVSIDWVSGKPPVDEPPCGFRGERCPSTDKIVGGTIGGIMLIIIIIAAVVYRNWKYEQDLASLLWKIDYRDINIRGDNNL---SSSRMSLRSLESISTDVHAQQIFTKIGTYRSTVVAIKHVNKKSVDLTRKVRKELK-----------------------------------ADILENDEIKLDNMFTASLISDIIKGMLYLHNSEIKYHGNLRSSNCVVDSRWVVKISDFGLHEFKAGAEDEIGEFAYFRRLLWRAPEFLRTSHPTAGGSLKGDVYSFGIVLYEIVLRQGPFGNCELSPKSIIDRVITPSDRPFRPSVQTLDAADYFIDTMQECWAEIPEIRPDFKLIRVKLKPMQKGMKANIFDNMIAIMEKYANNLESIVEERTQQLIEEKKKTDNLLNSMLPKYVANQLKKGRQVEPEAFECVTIYFSDIVGFTKMSSESTPWQVVDLLNDLYTLFDSTIKTYDVYKVETIGDAYMLVSGLPIPNGNRHAGEIASSALHLLDELNHFRIRHKPDEKLKLRIGIHSA---------------------------------LKIHISPTCKAILDKIGGYKTRERGYVTMKGKGEVLTYWLIGQDPKYKKVSTVPELEMSNT
Saccoglossus_kowalevskii_Sakowv30007320m_EH                      MGQTRCVQREQSLSAESFLTDEPNTANNKDYVYQGRRCAEYEVSDKEIYPTFARTYPPDSQISKSVVALLKYFDWDHVTLVTSEDAVSHSLENDLAASNVTIQTVEYYPPDPFPPIIENTFDTTRIYILLGEKFIRPEFMTAMQQKGLLINGEYIVITVDTEQYDLEDADKYLLIWFTPELISAYQSLLILIATPPISYKDFRITVDEYLSRPFNFESRIRRDIPIEAAYLYDGVMLFAKAMTDVLNDGGDPYNGTAVIEYVKGRSYESITGLGFIDNNGNAESNFTIIARQQ--GMLPVGLFQMINYYPGVEIDWVSGMRPVDQPECGFYDELCPNTPKYVGGTMGGIFLILIIVVAVAYRNWKYEQALAGLLWKIDYREIIIKGDGTL---CNSRMSLHSIESIVTDAHTQQIFTKVGTFKGNIVAIKYISKKSVDLTRKVRKELKVVRDLRHDHVNPFIGACVEYPHICIINEYCSRGSLQDILENDEIKLDDMFVASLVSDIIKGMIYIHNSELKSHGNLKSSNCVVDSRWVVKITDFGLHEFKAGAERDAGEFALYRDLLWRAPEFLRMSNPPGEGSQKGDIYSFAIIMYEIFLRAGPYGNTELSPKEIIERVKTPLDRPFRPNIMDLDASDCVVDTIQECWHEIPENRPDLKTIRIKIKPIQKGMKNNIFDNMIAIMEKYADNLESIVDDRTQQLIEEKKKTDNLLHSMLPKSVANSLKKGRPVAPEAFECVTIFFSDIVGFTALSSASTPYQVIDLLNDLYTVFDSTIKNYDAYKVETIGDAYMLVSGLPIRNGDRHAAEIASSALHLLDEIGHFQIRHRPGEQLKLRIGIHSGPVCSGVVGLTMPRYCLFGDTVNTASRMESNGLPLKIHCSPTCKAILDKIGGYKTEERGLIPMKGKGEILTYWLEGQDPKYKKVSNNPPIDLSED
Saccoglossus_kowalevskii_Sakowv30007316m_EH                      M----TLQRD----------------AVYCDVAVFTRCAEYEVSDKEIYPTFARTYPPDSQISKSVVALLKYFDWDHVTLVTSEDAVSHSLENDLAASNVTIQSVQYYPPDPFPPIIEETYQETRIYIFLGEYFIRPEFMRVLQKKGLLTNGEYTIITIDTTQYHPGNAAGYLQIWYTPELMSAYQSLLILIATPPISYEHFTITVDDYLSLPFNYPAMRRRNIPIEAAYLYDAVMLFAKAMTEVIQDGDEPQNGTAIIEKIKNRSYESITGLAFIDNNGDAESNFTVIARQP--GMLPVGLFQMINNYSGVTIDWVSGIKPSDEPQCGFHGEYCPDTPEIVGGTIGGILLVLVIVLAVAYRNWKYEQALASLLWKIDYRDICIKSDNAL---SSSKMSLRSMESLTTDAHNQQIFTKIGTFKGNVVAIKHINKKNIDLTRKVRKELKVVRDLRNDHINPFIGACVEYSLICIITEYCARGSLQDILENDEIKLDNMIVASMVSDIIKGMVYIHNSELKSHGNLKSSNCVVDSRWVVKITDFGLHEFKAGADREAGEFALYRNLLWRAPEFLRMSNPPGEGSQKGDIYSFAIIMYEIFLRAGPYGNSELSPKEIIERVKTPLDRPFRPNIMDLDAPDYVVDTIQECWHEIPENRPDLKTIRIKLKPIQKGMKANIFDNMIAIMEKYANNLESIVDDRTQQLIEEKKKTDNLLHSMLPKSVANSLKKGRPVEPESFECVTIFFSDIVGFTALSSASTPYQVIDLLNDLYTVFDSTIKNYDAYKVETIGDAYMLVSGLPIRNGDRHAAEIASSALHLLDEIGHFQIRHRPGEQLKLRIGIHSGPVCSGVVGLTMPRYCLFGDTVNTASRMESNGLPLKIHCSPSCKTILDKIGGYTTVERGLISMKGKGEILTYWLEDQDPNYRMFKSHSPNDRSLD
Saccoglossus_kowalevskii_Sakowv30012804m_EH                      MSTELSIDSLLGVHVDRFCEIEGRIAAAWKMPMISYACSASAVSDKELYPTFSRTYPTDALYASSILSVLQEFNWDSVTIVNGLDSTANRLLEILPANNITIESQRTFEPRLFDPIIEETYQTTRIYILLCHQYARLAFMGGLETMGLLTNGEYMVITVDTEEYTVNPDKPYLYNYPSPLRTRSARSLLILAPRPPADYADFVEKCKEYRQNPFGFNAP---MVAPESAYLYSAVWVYARALQQVLDEGGSIVDGEAIIQKTLGMVYRSPTGISKIDQHGDVGANLTLLSLQE--DFRPVAVFNLDDEYKNYTIQWIAGFPPRAVPICGFRGELCPNTPEIAGGTIGGLFLILLIVLGLVYRNWKYEQALASLIWKIDYREIKMKDSINA---IGSRMSMRSIDSGSGGRMQAQIFTLVGTYRGQVVAIQKINKKSVDLTRNLRKEFKALRDLKHDNINPFVGACVDPPNIAIVSEYCSRGSLQDILENDEINLDNMFRAALVGDILKGMIYIHNSSFKSHGNLKSSNCVVDSRWVLKITGFGLTNLKEGAKKEIGEHAFYQNMLWTAPELLRMSNPPLAGTQKGDIYSFGIILYEIALRNGPYGQSIYTPYEIVERLKNPPDRPIRPLVSSLDTPEYYTAALQTCWNESPEARPDFKEVRVKLKEMQKGMKSNIFDNMIKIMEKYANNLESIVEERTGLLIEEKKKTDQLLNSMLPKSVANTLKRGAKVDAEAFEGVTIYFSDIVGFTKLSSESTPWQVIDLLNDLYTVFDSTIKNYDAYKVETIGDAYMLVSGLPIRNGDRHAAEIASASIHLLEEINRFEIRHKPGEQLRLRIGIHSGPVCAGVVGLTMPRYCLFGDTVNTASRMESNGQPQRIHCSPTCRALLVKIGGYDIEERGLVAMKGKGEVLTYWINGQDPSYKRESVVPDIQESVK
Patiria_miniata_PMI_016343_EH                                    MA------------------------SNFIFRIMLQKCTAYEVSDKKVYKTFARTISTDTAVAISVMQLLRHFNWSVVSLVSSDESIMKNLKMRLPDLNINVSYSEQYKDERLMKIVDKTYKATRIYLFMGEFYELYHFCEALDDFGLLENGEYVVVKIDPKIPNDSDFKALEGRLFTPEVLHYYKNVLFLFHTPPNDYEQFKEEVVTYLQEPYNSNLTDDMFIGEEAPFLYDAVMLYAHGLNATLAKGGKIEDGIAIIQEIINRTYQSIMGQRAINKNGNALMNVSLFALEQNKKIQPVGNFQYNASLLDRHISWTGGRPPLDQPRCGFFRQFCKEPAEIAFIVLGSMLLIAIIIGAAIHRVYKYEQELASLLWRIDYNEIKFKGQDGSTATLGSRVSIMTTESRSGDCLRGQIFTNVGKYKGATVAVKKIFKQHIDVSRSMKKELKIMRDIRHPHLNQFIGACIDPPNICIISEYCPKGSLQDILANDEMKLDNMFIASIVGDIIKGMLYLHSSEIHTHGNLKSSNCLVDSRWVVKICDFGLWRFRSKEQMELGEHAYYESILWKSPELLRDPCPPLFGTQKADVYAFGILLFEIILRNGPYGNCPLSPKEIVDRVTYPLDQPFRPNVNEIECSDCVIHIMQECWEEVPDWRPDFKAIRSKLKPLNKGMKSNILDNMIVIMEKYASNLEGIVEDRTQKLIEEKKKTDNLLHQMLPMPVANQLKRGRQVVPESFDSVSLFFSDIVGFTALSSQSTPFQIVDMLNDLYSLFDAIVSYYDAYKVETIGDAYMLVSGLPINN-SRHSGEIASTALHLLDAVQHFEIRHRPDDRLKLRIGLHSGPVVAGVVGTAMPRYCLFGDTVNTTSRMESNGLPLKIHCSMEIKENLDKITGYTLEERGLVNMKGKGELLTYWLVSQLDSYRRDKPLNYADDDAY
Lytechinus_variegatus_LVA_004477_RA_EH                           M-----------------------------------TCAEAKLSDKSIYPTFARTIPTDDLLTEAVAVLLEHFNWYNVSIVSSSASVSESLQSKLPTKNIYISDVKVYTEPEMRKIVKETYEHTRIYIFFGEIWEVYELLNEMNFHGLLENGEYMVIYANQENYDDKQLHLFQGRQPSSKVMMYYRTLLALFLSPATDYKDFKRRAYQQLQEPFKFPFGDPLGIPIEAAYLYDNVYVYAPALNETLAEGYSMRNGTEILKRILCRKHASITGPKYIDARGDAYADITVIGVKLGEIMHPVATIKITNSYPGTFIPWISGGVPLAVPKCGFYGEFCDRVVEIVSGVVGGLLLIILIVAIAVYRNWKYEQELASLLWKIDYADIQTKRHNGSTISAISKLSLMTTDSKSIDPYRCQIFTEVGTYKNMLVAIKKIHKRHVDLTRSVRKELKIMRDLRHPHLNQFIGACVDPPNICTITEYCPKGSLQDILENDEVKLDSMFIASLIGDILKGLSCLHASETHSHGNLKSSNCVVDSRWVLKITDFGLHQFRSGSNPEIGEHAKYEKLLWRSPELLRDPAPRPEGTQKGDMYALGIILYEMATRQGPYGKCVLGPKEIVDKVTHPLDTPFRPNVMEVDCPSCMLTGMQECWRENPDDRPDVKALTTRLKPLQKGMKPNILDNMIVIMEKYANNLEDIVEDRTHQLIEEKKKTDNLLHQMLPKPVANQLKRGMQVVPESFECVTIFFSDIVGFTSLSSESTPFEVVDMLNDLYTLFDEIISYYDVYKVETIGDAYMLVSGLPLRNENKHAAEIASTSLHLLDAVKAFKVRHRPDVNLKLRIGIHSGSTVAGVVGLTMPRYCLFGDTVNTASRMESNGEALKIHTSSETKNLLEQIGGFDVEERGLISMKGKGQLVTYWLLSADPSYRRSSPFAEENTVGL
Strongylocentrotus_purpuratus_SPU_004243_EH                      ML--------S-------------LKASD--EVASRTCAESKLSDKSIYPTFARTIPTDDLLTEAVSVLLEYFNWYNVSIVSSSESVSESLQLKLPTKNIHISDVKIYAEPEMRAIVRETYEHTRIYIFIGELWEVYELLHEMMYHGLLENGEYMVIWANQENFDYKQLHLFQGRQPSREVMMYYRTLLALFLSPATDYDNFQRKTYKKLQEPFNFDFGDVLGIPIEAAYLYDNVYVYAPALNETLAAGYDIRNGTEILRRILCRKHASITGPKYIDARGDAYADITVIAVKLGEIMHPVATIKITNSYPGTFIPWISGSVPLAVPTCGFYGEFCDRIVEIVSGVVGGLLLVILIVAITVYRNWKYEQELASLLWKIDYADIQTKRHNGSTISAISKLSLMTTDSKSVDPYRCQIFTEVGTYKNMLVAIKKIHKRHVDLTRSVRKELKIIRDLRHPHLNQFIGACVDPPNICTITEYCPKGSLQDILENDEVKLDSMFIASLIGDILKGLSCLHASETHSHGNLKSSNLVVDSRWVLKITDFGLHQFRSGSRPEIGEHAKYEKLLWRAPELLRDPAPRPEGTQKGDMYSLGIILYEMATRQGPYGKCVLGPKEIVDKVTHPLDTPFRPNVMEVDCPNCMLTGMQECWNENPDERPEVKTLTTRLKPLQKGMKPNILDNMIVIMEKYANNLEDIVEDRTHQLIEEKKKTDNLLHQMLPKPVANQLKRGMQVVPESFECVTIFFSDIVGFTSLSSESTPFEVVDMLNDLYTLFDEIISYYDVYKVETIGDAYMLVSGLPLRNEKKHAAEIASTSLHLLEDVKAFKVRHRPEVNLKLRIGIHSGSTVSGVVGLTMPRYCLFGDTVNTASRMESNGEALKIHTSSETKNLLEQMGGFVVEERGLISMKGKGQLVTYWLISADPSYRRSSPFAEENTVGL
phoronisVancouverensis_44298_EH                                  MM--------ERLKCTSNCPRHVRDCNCSCFNLFFQLCKEANVSDRNLYPTFARTIPPNSKISNSVAAFLLNFNWRKVVFIRTHDVIGDTILETLENHGITVTRQMTFTTNPFDKMVDETYKTTRIYVILGRWFEFSGILETLERRGLMDTGEYFVVGVHTTKYDVRDINKYYEQVSNNYTLPSFRHFAGIVHSPPVYFDRFSAQVQRYLTLPFNYTFANKTEANIASAYLYDAVKLYAIAAHECLLEGVSPSNGTAILSKLYGRTYDSAMGMCRINSEGDTEGNYTIIAQKVLPRIRPVGTFLLQDSVLETGIKWVNGEPPVDEPECGFFDEKCPSTLEIAAGVGGGILLVLFIVAVAVYRNWKYEQDLASLLWKIDFKEIVIKDGSTRRRSSLFHCSQVSLASLRELSGVRQIFTTIGTLKGNIVAVRKISKRSIDLTRNVRKELKMVRDIRHDNLVQFIGACVDSPNICIVTEYCSKGSLEDVLGNDDIKLDDVFRASLIYDIIRGMTFLHDSELRFHGNLKSSNCVIDSKWVLKVVDFGLIEFRTGSEDFYSDHARYQAMLWKAPEIILSPTEDPVKMQKADLYSFAIVLYEIYGRNGPYGDCDKSPKEIIEHVQDLS-PPFRPKLASLTVSKVVTDCIKDCWQQDPDARPDFKAIRSRLRPIQKGMKHNILDNMVSIMEKYSTNLEEIVEERTDQLREEKAKTEQLLQQMLPRSVAEQLKRGKQVEAEAFDNVTVYFSDICGFTALSSESTPMQVVDLLNDLYTLFDGIIENYDVYKVETIGDAYMVVSGLPHRN-DIHAGEVASLSLHLLSAIRKFKVRHKQDRMILLRIGIHSGPCVAGVVGLKMPRYCLFGDTVNTASRMESNGEPLKIHCSEQCKVLLDSLGGYELQERGLVAMKGKGEVRTYWLLSDDGETRKARLRHPAEDSFC
Drosophila_melanogaster_NP_001097148_OGC1                        MPYRVPLRAMAGVTADESCTTEALLASAWNTPMLSFKCSDPIVSNKSTFHTFARTLAPASKVSKSVISLLNAFHWNKFSIVVSSKDVARAIQELAEARNFTISHFKYISLSQIDKIIEETYATTRIYVFIGEHIAMVDFVRGLQNRRLLESGDYIVVSVDDEIYDSNRRVNIMEKESKSLDKISFRSVIKISMTYPQNIRDICSKIKDYARKPFLVPYHDNISVPIYGLHLYDSVMIYVRAITEVLRLGGDIYDGNLVMSHIFNRSYHSIQGDVYIDSNGDAEGNYTVITLQNDVSMQPVGFFAYDKNFYDRPIQWLNGRPPLAEPLCGFHGELCPLWRYLVSG--PLCALVVVVAIALLIKHYRYEQTLAGLLWKVDMKDVTVINLGEYNIFQICRQSIL-----VVGEPNKRSFTNIALFRGNIVAMKKIHKKSVDITRSIRKELKLMREVRHENIINFIGASTDHGSVIIFTTYCARGSLEDVLANEDLHLDHMFISSLVSDILKGMIYLHDSEIISHGNLRSSNCLIDSRWVCQISDFGLHELKAGQEEPNKSELELKRALCMAPELLRDAYRPGRGSQKGDVYSFGILLYEMIGRKGPWGDTAYSKEEIIQFVKCPEMGVFRPALTHTDIPDYIRKCLCQCWDEDPEVRPDIRLVRMHLKELQAGLKPNIFDNMLSIMEKYAYNLEGLVQERTNLLYEEKKKTDMLLYQMLPRPVAELLKRGDPVEAECFDCVTILFSDIVGFTELCTTSTPFEVVEMLNDWYTCCDSIISNYDVYKVETIGDAYMVVSGLPLQNGSRHAGEIASLALHLLETVGNLKIRHKPTETVQLRIGVHSGPCAAGVVGQKMPRYCLFGDTVNTASRMESTGDSMRIHISEATYQLLQVIGSYVCIERGLTSIKGKGDMRTYWLTKRQQPELTPDLISTVDLDTY
Drosophila_melanogaster_FBpp0310220_OG1                          MPYRVPLRAMAGVTADESCTTEALLASAWNTPMLSFKCSDPIVSNKSTFHTFARTLAPASKVSKSVISLLNAFHWNKFSIVVSSKDVARAIQELAEARNFTISHFKYISLSQIDKIIEETYATTRIYVFIGEHIAMVDFVRGLQNRRLLESGDYIVVSVDDEIYDSNRRVNIMEKESKSLDKISFRSVIKISMTYPQNIR-----------------------VPIYGLHLYDSVMIYVRAITEVLRLGGDIYDGNLVMSHIFNRSYHSIQGDVYIDSNGDAEGNYTVITLQNDVSMQPVGFFAYDKNFYDRPIQWLNGRPPLAEPLCGFHGELCPLWRYLVSG--PLCALVVVVAIALLIKHYRYEQTLAGLLWKVDMKDVTVINLGEYNIFQICRQSIL-----VVGEPNKRSFTNIALFRGNIVAMKKIHKKSVDITRSIRKELKLMREVRHENIINFIGASTDHGSVIIFTTYCARGSLEDVLANEDLHLDHMFISSLVSDILKGMIYLHDSEIISHGNLRSSNCLIDSRWVCQISDFGLHELKAGQEEPNKSELELKRALCMAPELLRDAYRPGRGSQKGDVYSFGILLYEMIGRKGPWGDTAYSKEEIIQFVKCPEMGVFRPALTHTDIPDYIRKCLCQCWDEDPEVRPDIRLVRMHLKELQAGLKPNIFDNMLSIMEKYAYNLEGLVQERTNLLYEEKKKTDMLLYQMLPRPVAELLKRGDPVEAECFDCVTILFSDIVGFTELCTTSTPFEVVEMLNDWYTCCDSIISNYDVYKVETIGDAYMVVSGLPLQNGSRHAGEIASLALHLLETVGNLKIRHKPTETVQLRIGVHSGPCAAGVVGQKMPRYCLFGDTVNTASRMESTGDSMRIHISEATYQLLQVIGSYVCIERGLTSIKGKGDMRTYWLTKRQQPELTPDLISTVDLDTY
Drosophila_melanogaster_FBpp0312190_OG1                          MPYRVPLRAMAGVTADESCTTEALLASAWNTPMLSFKCSDPIVSNKSTFHTFARTLAPASKVSKSVISLLNAFHWNKFSIVVSSKDVARAIQELAEARNFTISHFKYISLSQIDKIIEETYATTRIYVFIGEHIAMVDFVRGLQNRRLLESGDYIVVSVDDEIYDSNRRVNIME--------------------------DICSKIKDYARKPFLVPYHDNISVPIYGLHLYDSVMIYVRAITEVLRLGGDIYDGNLVMSHIFNRSYHSIQGDVYIDSNGDAEGNYTVITLQNDVSMQPVGFFAYDKNFYDRPIQWLNGRPPLAEPLCGFHGELCPLWRYLVSG--PLCALVVVVAIALLIKHYRYEQTLAGLLWKVDMKDVTVINLGEYNIFQICRQSIL-----VVGEPNKRSFTNIALFRGNIVAMKKIHKKSVDITRSIRKELKLMREVRHENIINFIGASTDHGSVIIFTTYCARGSLEDVLANEDLHLDHMFISSLVSDILKGMIYLHDSEIISHGNLRSSNCLIDSRWVCQISDFGLHELKAGQEEPNKSELELKRALCMAPELLRDAYRPGRGSQKGDVYSFGILLYEMIGRKGPWGDTAYSKEEIIQFVKCPEMGVFRPALTHTDIPDYIRKCLCQCWDEDPEVRPDIRLVRMHLKELQAGLKPNIFDNMLSIMEKYAYNLEGLVQERTNLLYEEKKKTDMLLYQMLPRPVAELLKRGDPVEAECFDCVTILFSDIVGFTELCTTSTPFEVVEMLNDWYTCCDSIISNYDVYKVETIGDAYMVVSGLPLQNGSRHAGEIASLALHLLETVGNLKIRHKPTETVQLRIGVHSGPCAAGVVGQKMPRYCLFGDTVNTASRMESTGDSMRIHISEATYQLLQVIGSYVCIERGLTSIKGKGDMRTYWLTKRQQPELTPDLISTVDLDTY
Anopheles_gambiae_str_PEST_EAA14802_OGC1                         L----SCRKMNGIVVDETCTSEALVASAWNLPMISYKCADIAVSDKTVYSSFARTLPPATKVSKSVAALLLANNWHCFSIVASKHEIAHAIELQAELNNLTVNHFRIYSIYELQEIVDNTYRNTRVYVFVGDHIEMVDFVRCLQNRKLLSTGDYIVISIDDEIYDPNMKRNIYQKD-QERLQEAFQSVLRISPLFPMNYRKLCHQFKLYSRKPFRVPLPDEIQVPIYGAYLYDALIIYARAATEVLRDGGDVSDGRLIMRHIFNRSYHSIQGDVYIDANGDAEGNFSVIALQKDDSMQPVALFAYTGTFYNRPIMWLKGRPPLAEPVCGFYNEKCRKWRYITGA--LVVILFMAIFTIILFKHYRYEQTLACLLWKVDMKDVILITSPDANLVKVCQQSIMVN---SAGDVNKRAYTTIGLYRGNIVAIKYLHKRTVDITRNIRKELKQMREIRHENLITFVGASIDHGTVSILTSYCARGSLVDVLSNEDLKLDHMFVSSLVSDIVKGLIYLHDSDVGSHGNLRSSKILIDSRWVAQIADFGLHEFKSCQEEPSKFEKELRRSLWKAPELLRDPNCPPKGTQKGDVYSFGIVLYEIIGRKGPWGDLNMSWQDIVARVMSPEEGIFRPSLRGIDAPEYVIQLLHSCWEEDPEDRPDIRLVRVKLKPMQAGLKPNIFDNMLAIMEKYAYNLEGIVQERTNQLSEEKKKTESLLLRMLPKSVAESLKRGERVEAECFDCVTIFFSDLVGFTELCAQSTPFEVVEMLNDLYTCCDFIISSYDVYKVETIGDAYMVVSGLPLRNGDRHAGEIASLALHLLNSISNLEIRHRPGEFIQMRIGIHSGQCVAGVVGLKMPRYCLFGDTVNTASRMESNGEALKIHISSITYGLLKKLGGYKCEERGIIKVKGKGEMRTYWLLGEDDQKRMDR----------
Culex_quinquefasciatus_EDS32530_OGC1                             MELKAPIRMMEGIFADETCTTEALVASAWELPMISYKCADSAVSDKSIYSSFARTLPPATKVSKSVVSLLLAYNWHCFSVVAGKHEIAQAIKLQAESNNLTVNHFREYSIYKLQNIVDETYQSTRIYVFVGDYIEMVDFVRCMQNRKLLSSGDYMVISIDDEGYDPNTTRNIYQKDVQERLEVAFQSVLRILPLFRLNYQVLCHQIKRYAQRPFRVPLPRQIQVPIYAAHLYDAVLIYARAATEVLREGGNVRNVTQIMRHIFNRSYHSIQGDVYIDENGDAEGNFSVIALQKDESMQPVGMFTYASNFYSRAIMWVKGRPPLAEPPCGFYGEKCRRWRFMSGI--GVATLFVIIFAAILFKHYRYEQTLACLLWKVDMKDVTIISSPDLKV--VCGQNIIP----AVGDGAKRAFTNIGLYRGNIVAIKYLHKRSVDITRAIRKELKQMRELRHENLIPFVGASVDHGAVAILSNYCARGSLVDVLSNKDLTLDHMFVSSLVSDIVKGLIYLHDSDIGSHGSLRPSKVLIDSRWVAQIADFGLHEFKSSQEEPAKFERELRRSLWKAPEILRNPNTPSKGTQKGDVYSFGLILYEIIGRKGPWGGIGMSRQEIIARVISPQNGIFRPPLCGLDAPDYVIQCLQACWAEDPEDRPDIRLVRVKLKPMQAGLKSNIFDNMLAIMEKYAYNLEGIVQERTNQLTEEKKKTENLLLRMLPRSVAESLMRGERVEAECFSSVTIFFSDLVGFTELCAQSTPFEVVEMLNDLYTCCDFIISSYDVYKVETIGDAYMVVSGLPIRNGDRHAGEIASLALHLLKSLSNLEVRHRPGEFIQIRIGIHSGQCVAGVVGLKMPRYCLFGDTVNTASRMESTGEALKIHISSVTYNLLKKIGGYRFEERGVIKVKGKGDMRTYWLIGEDDQKKMDRFGDALTMSIS
Aedes_aegypti_EAT43201_OGC1                                      F-LKAPIRKMEGIAADETCTTEALVASAWNIPMISYKCADAAVSDKTVYSSFARTLPPASKVSKSVISLLAAYNWHCFSIVAGKHEIAQAIKVQAEGNNLTVNHFREYSIYKLQNIVDETYRTTRIYVFVGDYIEMVDFVRCLQNRNLLSSGDYMVISIDDEVYDPSTKRNIYQKDIQERLQEAFLSVLRISPLFPMNIK----------------------PVPIYAAHLYDAVIIYARAATEVVQAGGNLHDGRQIMRHILNRSYHSIQGDVYIDENGDAEGNFTVIALQKDESMQPVGMFVYSSNFYQRPIMWVKGRPPLAEPPCGFHGEKCRRWRYITGI--MMGTLFITIFAVILFKHYRYEQTLACLLWKVEMKDVTIMSSPDLKLTQVCRQSILA----NGADTTKRAFTNIGLYRGNIVAINYLHKRSVDITRTIRKELKQMRKLRHENLITFIGASVDHGVVAILTSYCARGSLADVLANEDLSLDHMFVSSLVSDIVKGLIYLHDSDVGSHGNLRSSKILIDSRWVAQISDFGLHEFKSGQDEPNKFEKELHRSLWKAPEILRNPNTPSRGTQKGDVYSFGIVLYEIVGMKGPWGEINLNYQEIIARVISPQNGIFRPPLRGLEASDYVIQCLQACWEEEPDDRPDIRLVRVKLKPMQAGLKPNIFDNMLAIMEKYAYNLEGIVQERTNQLTEEKKKTESLLLRMLPRSVAESLMRGERVEAENFDCVTIFFSDLVGFTELCAQSNPFEVVEMLNDLYTCCDFIISSYDVYKVETIGDAYMVVSGLPIRNGDRHAGEIASLALHLLNSLSNLEIRHRPGEFIQIRIGIHSGQCVAGVVGLKMPRYCLFGDTVNTASRMESTGDAMKIHISSVTYNLLKKIGGYRFEERGVINVKGKGDMRTYWL---------------------
Tribolium_castaneum_TC033927_001_OG1                             MLLAAAIRVMNGTIADDTCSSEALVAAAWNLPMISYKCSDTRVSDKKVFFTFARTLPPSSKVSKSVVALLRAFQWHRFVVVSGTHEVQEAIEELSIIHGLTVTDIKQYSIEQMDNIVADTYMKTRVYVFVGEHIALIDFIKCLQRRKLLDTGDYVVISVDDEIYDPNRRIKIIRNEGNVSDVMGFRSVLKLTPSHPRNYKYVCEKIKASSAKPFCVPYHDSISVPIQAAYLYDAVMIYARALTEVFQNNEDPRNGTAVLRRIVNRSYHSIQGDVFIDGNGDAEGNFTVVALLDDQSMQPVGYFQYKSNFYDRPIQWVGGKLPRAEPRCGFNGEKCIDWRFLASV--SLMSLIVLIGILFCVKHYRYEHKLACLLWKIDMRDVTIIPTETTSMIQVCRHSVFQASSLLAESSPKRAYTDIGLYKGNIVAIKYLKKRSVDLTRSIRKELKQIREVRHENLIPFIGASVDHGNVAILTAYSARGSLEDVLANEDLHLDNMFVSSLVTDILKGMIYLHDSDIISHGNLRSSNCLIDSRWVVQITDFGLHEFKACPEGAETQSKKLKRSLWRAPELLRDPSPPARGTQKGDVYSFGIVLYEIIGRRGPWGDTNIEPSEILRQVIEVKEVPLRPPLENLGAADYIIKCMKACWHEEPDQRPDIRFVRVRLKEMQAGLKPNIFDNMLAIMEKYAYNLEGLVQERTNQLTEEKKKTEALLHRMLPKSVAEALKRGDRVEAESFDCVTIYFSDIVGFTELSAVSTPLQVIDLLNDLYTCFDSIISHYDVYKVETIGDAYMVVSGLPIRNGDRHAGEIASMALHLLSNIRKFEIKHRQGEVLQLRIGIHSGHCVAGVVGLKMPRYCLFGDTVNTASRMESSGEAFKIHISHATYNLLQNLGGYRCEERGVIPIKGKGEMRTYWLVGEDPAQRLARIREEIVSSLF
Tribolium_castaneum_TC033927_002_OG1                             MLLAAAIRVMNGTIADDTCSSEALVAAAWNLPMISYKCSDTRVSDKKVFFTFARTLPPSSKVSKSVVALLRAFQWHRFVVVSGTHEVQEAIEELSIIHGLTVTDIKQYSIEQMDNIVADTYMKTRVYVFVGEHIALIDFIKCLQRRKLLDTGDYVVISVDDEIYDPNRRIKIIRNEGNVSDVMGFRSVLKLTPSHPRNYKYVCEKIKASSAKPFCVPYHDSISVPIQAAYLYDAVMIYARALTEVFQNNEDPRNGTAVLRRIVNRSYHSIQGDVFIDGNGDAEGNFTVVALLDDQSMQPVGYFQYKSNFYDRPIQWVGGKLPRAEPRCGFNGEKCIDWRFLASV--SLMSLIVLIGILFCVKHYRYEHKLACLLWKIDMRDVTIIPTETTSMIQVCRHSVFQASSLLAESSPKRAYTDIGLYKGNIVAIKYLKKRSVDLTRSIRKELKQIREVRHENLIPFIGASVDHGNVAILTAYSARGSLEDVLANEDLHLDNMFVSSLVTDILKGMIYLHDSDIISHGNLRSSNCLIDSRWVVQITDFGLHEFKACPEGAETQSKKLKRSLWRAPELLRDPSPPARGTQKGDVYSFGIVLYEIIGRRGPWGDTNIEPSEILRQVIEVKEVPLRPPLENLGAADYIIKCMKACWHEEPDQRPDIRFVRVRLKEMQAGLKPNIFDNMLAIMEKYAYNLEGLVQERTNQLTEEKKKTEALLHRMLPKSVAEALKRGDRVEAESFDCVTIYFSDIVGFTELSAVSTPLQVIDLLNDLYTCFDSIISHYDVYKVETIGDAYMVVSGLPIRNGDRHAGEIASMALHLLSNIRKFEIKHRQGEVLQLRIGIHSGHCVAGVVGLKMPRYCLFGDTVNTASRMESSGEAFKIHISHATYNLLQNLGGYRCEERGVIPIKGKGEMRTYWLVGEDPAQRLARIREEIVSSLF
Culex_quinquefasciatus_EDS31817_OGC2_ANP_L                       -------------------------------------------------------------------------------------------------------------------------------------------------------------------MAATKKPPWFVDERNQKAKNAYTALLQVVARQPEDYRRFSEEVKQLTKANFNYTYAEDEPVSTFVTAFYDAVLLYAYALNDSIALLGEPINGTHLAHLMWGKSFKGITGNVTIDANGDRLSDYSLLDLNPNTMFEIVANYFH---LFGKTIHWSGGRAPPDRPTCGFDGSLCPLGYAILSLILGVCVICMAIASILGYRHYKLEAEINSMTWKVHANEVLSCNPSHGMHLMAKRGSQATIYSENSLPGDRQIYIQFGFYKGCKVAIKKINIHNLNLNRTMMLELKRMKDLQHDHLVRFYGACLDSPEPFVLTEYCPKGSLQDILENETIKLDWMFKISLMHDIVKGMAFLHSTEIHSHGALKSSNCVVDSRFVLKVTDFGLHQLRKPTEEDQESYAYWKKLLWTSPELLRDPHHDPAGTPKGDVYSFGIIVQEIVSRQGPFYDDEKSPKEIIKLVKNGPEMPFRPRVDET-SYEDVNNIMVKCWAEEPLERPDFNLLKTIIRKINKNESGNILDNLLQRMEQYANNLEALVEERTQDYFEEKRKCEELLYQLLPRSVAAQLIMGKSVIAETYDQVTIYFSDIVGFTSISAQSTPMQVVDLLNDLYTCFDSIVENFDVYKVETIGDAYMVVSGLPMRNGNLHAREISRMALALLAAVYKFSIRHRPNEQLRLRIGLHSGPCVAGVVGLKMPRYCLFGDTVNTASRMESNGEALKIHVSSTTKQLLDTFGTFDVTERGLVPMKGKGEMLTYWLNGEKTESS-----SPAKPDGV
Aedes_aegypti_EAT41579_OGC2_ANP_L                                MLSSTGALGARKPDVDYVIAPIARYNAVWGIPILTTGGLADAFTIKSNYPTLTRMMGSYSDPGLALREMYRHFNWTIQAFIYHDN---RGMGHSILSIFRVLNTTEYFSYKGYLRILEETKRKARIVIMCASPSTIREIMLAAAELNMVDSGEYVFFNIDIFSMAATKIPSWHMEERNLKAKNAYTAMLQVVARQPEDYRRFSEEVKLLTKTKFNYTYAEDEPVSTFVTAFYDAVLLYAYALNDSIGLLGEPINGTYLTHLMWGKSFKGITGNVTIDSNGDRISDYSLLDLNPETMFEIVANYFH---LFGKEIHWSGGRAPPDRPICGFDGSLCPLGYAILSLILGLCVICMGIASFMGYRHYKLEAEINSMTWKVQANEVLSCHSSQGLHMMAKRGSQVTFYSDNSLPGDRQIYIQLGYYKGCKVAIKKININNLNLNRTMMLELKRMKDIQHDHLVRFYGACLDSPDPFILTEYCPKGSLQDILENETIKLDWMFKISLMHDIVKGMAFLHSTELHSHGSLKSSNCVVDSRFVLKITDFGLHQLRGSLDDDQESYAYWKKLLWTAPELLRDPHRDPAGTQKGDVYSFGIIVHEIVSRQGPFYDDEKSPKEIIKLVINGPDPPFRPKVDEM-YYEDVNNIMVKCWSEDPMERLDFTVLKTIIRKINKNESGNILDNLLQRMEQYANNLEALVEERTQDYFEEKRKCEELLYQLLPRSVAAQLIMGKSVIAETYDQVTIYFSDIVGFTSISAQSTPMQVVDLLNDLYTCFDSIVENFDVYKVETIGDAYMVVSGLPVRNGNLHAREISRLALALLAAVHKFTIRHRPNEQLKLRIGLHSGPCVAGVVGLKMPRYCLFGDTVNTASRMESNGEPLKIHISHTTKTLLDTFGTFEVTERGLVPMKGKGEMLTYWLNGERTVPMQTG--SNKFDNNT
Anopheles_gambiae_str_PEST_EAA03567_OGC2_ANP_L                   MSSSTGALGARKPDVDYVIAPIARYSSVWGIPLITSGGLTEAFTLKAHYRTLTRMMGNYHAFGLMMREIHRHYNWTIQAYLYHEF---SGRGFTITSINRAIGGNETSSYADYLRLLRNIKKRARIVIMCASPSTIREIMLAAAELNMVNSGEYVFFNIEIFGMTATKQPPWYADERNQKAKEAFTALLQVVAREPEDYRQFSKEVKELTKTKYNHTYAEDEPVSTFVTAFYDAVLLYAYALNDSIAQLGVPINGTHLAQLMWGRSFKGITGNVTIDSNGDRISNYSLLDLNPETLFEVVANYYY---LFGKAIHWAGDRAPPDRPTCGFDGSLCPLGYAILSLVLGVCVVCMGIASIVGYRHYKLEAEINSMTWKVNPNDVLSCNPSRGFHSMVKRGSQATIYSENSLPGDRQIYIHFGFYKGCKVAIKKINVQNLSLTRSLMLEFKRMKDIQHDHLVRFYGACLDHPEPFILTEYCPKGSLQDILENETIKLDWMFKISLMHDIVKGMAFLHSTDLHSHGSLKSSNCVVDSRFVLKVTDFGLHQLRRSTDDDIESYAYWQKLLWTAPELLRDPQCPPAGSQKGDVYSFGIIIQEIVSRQGPFYTEEKSPKEIIKLVRDGPGAPFRPKVDES-SYEDVNNIMIKCWSEEPTDRPDFSGLKTIIRKINKNESGNILDNLLQRMEQYANNLEALVDERTQDYFEEKRKCEELLYQLLPKSVAAQLIMGKSVIAETYDQVTIYFSDIVGFTSISAQSTPMQVVDLLNDLYTCFDSIVENFDVYKVETIGDAYMVVSGLPVRNGNLHAREISRMALRLLAAVYKFTIRHRPNEQLRLRIGLHSGPCVAGVVGLKMPRYCLFGDTVNTASRMESNGEALKIHVSHTTKLLLDTFGTFDLTERGLVPMKGKGEMLTYWLNGERTEAIAAAPLSPASMASR
parasteatodaTepidariorumaug3_g2017_t1_OGC2_ANP_L                 MS-----------------------------------------------------------------------------------------------------------------------------------------------------------------NKVESEKPWWKVEQNHRAKMAYEALLTVTARIPETYKNFSREVKEIAKKDFQFDY-GQEEVNTFVTAFHEAVLLYSIALNETLSEGYTASNGSFIIQKMWNRTFEGITGKVTIDENGDRDADYSILDMNPLTVFEVVANYIGTEK--GKTIHWAGGRPPLDNPPCGFDNSKCPRNVKIFQTRVPGKPLFRFVIENLLSRYYRREAQLASMSWKIKWDEITLTAVSKKRLS-LTRLSLTSIVSAPLCDLGLPSFTNTGIYKGSVVFLKPILKSRIEINRQLLLEIKMIKDLQHSHVVRFIGAIVDFPHCYLVSEYFPRGSLQDILENDQITLDWMFRYSLMHDLVKGMAYLHSSDVRSHGNLKSSNCLVDSRFALKITDFGLHSLRALDDNIMNTFMLWKRKLWTAPEILRMPSPTPEGTPKGDVYSFAIIAHEIVIRKGCFYSLQLTPKEIVENVKKSQKSPFRPLLEKDACDEEVIHMIKKCWTEDPTERPDFQALKSIIRRLNKNDSGNILDNLLSRMEQYANNLEALVEERTADYLEEKRKAEDLLYQLLPKSVASQLIRGESVTAEAFDGVTIYFSDIVGFTEMSAESTPMEVVDLLNDLYTCFDSIIENFDVYKVETIGDAYMVVSGLPVRNSNLHAREIARMSLALLNTVKTFTIKHRPQEKLKLRIGLHTGPCAAGVVGLKMPRYCLFGDTVNTASRMESTGSPLRIHLSTKTKEVLDTFKTFLLECRGDIEIKGKGKMTTYWLMGEKEQPLINITEKECTPNNK
ramazzottius_varieornatus_v1_core_32_85_1_RvY_03727_1_OGC2_ANP_L MCSSTGPLSAQDVQVDYDLAPVVRTNASWGIPVLTSGGRNSVFDNKTEYALLTRMNGYYRQLGDIFLEILNKFHWKIVGMLFSDH---RNMGRSLNPVFDTLKEKRPGSIEEFATLLKEMVLHARIIVLCASRRSVRNLLLTADSLGMLESGDCVFIYVELTGTSNSNEKIWFNAENNSRARKAFESVLMLRPRTPYSYRHFSQEVAHLAVREYGFPQ-QDDEVSLEAASFYEAVILYVTALNDAIKLGYSPKDGRIIHGLMRNRTLPGIVGNFSVDGNNDRHGDFSILDMEPSTLFREVAMYLGTDK--SSTIHWSGGRPPPDEPECGFDNAKCIGTGEIIAIVLSVVLVVVLIMGALCYRHYKREAELASMTWLVKYEDLKFGKEGDLRQSLFKNRDDVSMDTLAFGENRKQIFAQTAWYKKQLCAVKKMKCLQIPLSRPMLKEFKTIQGMTHDHVAAFRGACFDSEPPCLLFEYCPKGSLEDILENEEIQLDWMFRYSLMHDLVKGMAYIHSSELKTHGNLKSTNCVVDSRFVLKVTDYGPHCMRNIDGGETDAFPHWHRRLWTAPELLRLPKIPAAGTQKGDVYSFAIIAQEIVYRSGPFFHQTDDPKEIVLRVMMESRQVFRPSLDASAADESLVVIIEKCWSEDPNIRPDFHTLRNHIRRLNRNESGNLLDNLLQRMEQYANNLETLVQERTADYLEQKRKAEELLYQLLPRAVASQLIRGEAVKAESFDSVTVYFSDIVGFTMISAMSTPLQVVNFLNDLYTCFDGITEVFDVYKVETIGDAYVVVSGLPVRNGNLHAREIGRMSLRIIEAVKTFTIRHRPDDSLRVRIGLHSGPVVAGVVGLKMPRYCLFGDTVNTASRMESNSLPLRIHCSEACKNVLETFGSFELELRGELDVKGKGKMTTYWLNGEKPDLSVIASPPTMVTTGF
Hypsibius_dujardini_BV898_00064_p01_Ecd_OGC2_ANP_L               MQSSTGPLSAHDVQVDYDLAPVVRTGASWGIPILTSGGRNSVFDNKTEYSLLTRMNGFYRQLADVVLDILDKFGWSIIGLIFSDH---KNLGRSVEPIVRMLVEKRTGSSADFRPLLQEMMGHARVIVLCAPTKSVRRLLLAAESLGMIDSGEYVFLNIELSASEKANHNIWWDAENNTKSKKAFESVLTIRPRTPDSYRQFSDQVRNLSVNEFGPDF-GVEYVTPEAASFYEAVLLYVTALKDALRKGFSPKDGKEIYRLMQNRTISGIGGNFSIDVNNDRHVDFAILDMEPTTILREVAAYLGTDR--FTEIHWAGGRPPPDEPKCGFDGAKCVTTSSIVAIVLSILLMIVTVVAYLSYRHHKKEAELAMMTWLIKYDDLKFGGKDELRQSLLKMGDNVSVDTMAMGLTRKQIFAPTAYCKKQLCAVKKLNSQQIVLSRPLLKEFKVIQGLTHDHIARFVGACFDSEPPCLLFEYCPRGSLEDILENEELELDWMFRYSLMHDLVKGMAYLHSSELKTHGNLKSTNCVVDSRFVLKVTDYGPHCMRPAETEEENPHRFWRRKLWTAPELLRNRS--PSGTQKGDVYSFAIIAQEIVYRNGPFYDRNMDPMEIIRRVSIMESIPFRPTLESSAADELLIVLIEKCWSEDPNIRPDFPTLRNYIRKLNRNESGNLLDNLLQRMEQYANNLESLVQERTADYLEQKRKAEELLYQLLPRAVAGQLIRGESVKAESFDSVTIYFSDIVGFTTLSASSTPFEVVNFLNDLYTCFDAITENFDVYKVETIGDAYVVVSGLPVRNGDLHAREVARMSLSIVEAVKTFRIRHRPEDSLRVRIGMHTGPCVAGVVGLKMPRYCLFGDTVNTASRMESNSLPLRIHVSEVCRDVLHKFGTFHLELRGQLEVKGKGIMVTYWLNGEYKDNNIVISM---ENTGL
Drosophila_melanogaster_AAF55244_OGC2_ANP_L                      MPSSKGPIGFPEVNAEYVLAPISRYADVWQVPVLTTGGNAKEFNKKSSYSTLTRLKGAQNNLGNVVRAILNSFNWTRTALIYQNE---KVKGNSLAAIHDTIEEHSVYQKADITRMLKNVAMQSRIVIMCADPQSIRQIMLTAEELNMIDSGEYVFINIELFSVQYLTSQPWYDDLNNERAQKAYTAMLTVTPKQPNDYTRVSNEIKAIAAEKYNYTFSDNEPISAFVTSFFDGVLLYANALNESIREDPTPINGTDMVRRMWNRSFTGITGNVTIDANGDRLSAYSLLDMNPTTRFEIVAHFLH---LFNKEIHWAGDRAPPDRPICGYDGALCPLGYAILSIVLGTMVVVMAVCFFFGYRHYIAEAEINSMSWKVSLEDVMFRDAAERFHSLVKQSSQLTLMSEVSINGDRQIFIPVGMFRKSKVAIKPVEVDNVQLTRSLMLELKRMKDLQHDHLVKFYGACLDQRRSFLLTEYCPKGSLQDILENEQFQLDWMFRLSLMHDIVRGMQFLHSSDIRSHGNLKSSNCVVDSRFVLKITDFGLHTLRRTRFDNCNSHAYWSKLLWTAPELLRVEHRPPEGTQKGDVYAFGIIVHEITTRQGPFYAYEKSPQEIIELVKGYNPKPFRPELEPNDTKADINGIIRRCWAEDPAERPDFNTLKSMIRRFNKNETGNIVDNLLKRMELYANNLEELVEERTQDYHEEKKKCEKLLYQLLPQSVAAQLISGQPVVAETFDQVTIYFSDIVGFTAISAESTPMQVVQFLNDLYTCFDSIVENFDVYKVETIGDAYMVVSGLPIRNGNQHAREIARLALALLEAVHNFRIHHRPEDRLKLRIGLHTGACVAGVVGLKMPRYCLFGDTVNTASRMESNGEALKIHISETTKEALDEFGTFVTTRRGFVPMKGKGEMLTYWLEGEVPRPNSLISPLMLTRSSL
Anopheles_gambiae_str_PEST_EAA10186_OGC3                         --SGSSPGLAHSVIAAFALEPVAQLADYWNTPIITGMGSSGMFKDKSRYQTLTRMSYCQCRLKLVFSSIFRQFGWRHIALIIDRSTVGKNLEYGLKDEEL-LKFVRELDEEDIEAYLKDASMYARVIILSVRGSLVRKFMLSALALGMT-RGEFTFLDVEIFQSSYWGDHYWELDEDDFKARKSYEALLRVSLLQPTSYQYFAEKVRALAKQDYNYTFVEDEEVNFFIGAFFDGVYLLGMALNDTLNEGGDIRDGTAITRKMWGRDFEGITGHVRIDDNGDRDADYSILDLDPITRFEVVAHYYGITRYPGKKIHWPGGRPPPDVPKCGFLGTSCQ--MIIRYGGFGIISAFAAAVTYILCKQMKLNSELNNMSWRVRPDEVLLEVGKMFLQQFGLNSGRVSIASG----LPAQLFTTIGIYKGERVAIKKVAKKKVYITSTLLWEIKQARDVSHENTVRFVGACIDRPTILILTEYCPKGSLKDVLENEAIQLDWNFRMSLIHDVVKGMAYLHNSDVGVHGKLRSCNCLIDGRFVLKISDFGLRTLTTPSEY-----------------LLPATVIPTPATQKGDVYSFAIILEEIVVRGGPYERQFLDPQAIVERVALHESPPFRPFVGQRDCPPDLLDLMEKCWSDSPDDRPTFSGIRSSVRLIMKGFCENLMDDLLRRMEQYANNLESLVEEKTEQLSMEKRRTEELLYQVLPRPVAQQLLAGEMVQPEQFECVTIYFSDIVGFTALCAQSRPMEVVDFLNDLYSTFDRIIGFYDVYKVETIGDAYMVVSGLPERNGHDHAREIGLMALAILDAVRSFTIKHKPEYQLKIRIGIHSGPVCAGVVGQKMPHYCLFGDTVNTASRMESTGHPLKIHVSEAAKQILDKFGTFRTELRGDVELKGKGIVTTYWLLECSEPDPR------------
Culex_quinquefasciatus_EDS26635_OGC3                             MHSGASPGLADNVIAAFALEPVARLADYWNTPIITGMGSTGIFKDKSKYQTLTRMSYCQCRLKLVFSSIFKQFGWKHVGLLLDRSTVGKNLEYGLKEEDV-LTFMRELDEEDLDNYLQDASMYARVIILSVRGSLVRKFMLSAHRLGMT-RGEFTFLDVEIFQSSYWGDHYWELDEDDQAARKAYQALLRVSLLQPTSYQYFAEKVRQRAKRDYNYTFVEDEEVNFFIGAFFDGVYLLGMALNETLNEGGNIRDGSAITRKMWNRSFDGITGHVRIDDNGDRDADYSILDLDPITRFEVVAHYYGKTRYPGKRIHWPGGRPPPDIPKCGFMGNSCQ--MMLLYGGFGIISAFAAAVTYVLCKQMKLNNELNNMSWRVRPDEVLLEVGRLFLQQFG-SSGRASIASG----LPAQLFTTIGIYKGERVAIKKVAKKKVYITSTLLWEIKQARDVSHENTVRFVGACIDRPSILILTEYCPKGSLKDVLENEAIQLDWNFRMSLIHDVVKGMAYLHNSDVGVHGKLRSCNCLIDGRFVLKISDFGLRTLSTPSEF-IRDQNYYNKLLWVAPELLPATVIPTPATQKGDVYSFAIILEEIVVRGGPYERQFMDPQKIIERVAAHESPAFRPFVGQRDCPPDLLDLMEKCWSDSPDDRLTFAQIRSTVKLIMKGFCENLMDDLLRRMEQYANNLESLVEEKTEQLSMEKRRTEELLYQVLPRPVAQQLLAGEMVQPEQFECVTIYFSDIVGFTALCATSRPMEVVDFLNDLYSTFDRIIGFYDVYKVETIGDAYMVVSGLPERNGHDHAREIGLMSLAVLDAVKSFTIKHKPDQQLKIRIGIHSGPVCAGVVGQKMPHYCLFGDTVNTASRMESTGHPLKIHVSEAAKQILDKFGTFRTELRGEVELKGKGIVTTYWLLECSEPDPRPPTPNYNDEVPF
Aedes_aegypti_EAT36610_OG3                                       ---------------------------------------------------------------------------------------------------------------------------------------------------------------------------------------------------------------------------------------------------------------------------------------------------------------------------------------------------------------------------------------------------------------------------------------GERVAIKKVAKKKVYITSTLLWEIKQARDVSHENTVRFVGACIDRPTILILTEYCPKGSLKDVLENEAIQLDWNFRMSLIHDVVKGMAYLHNSDVGVHGKLRSCNCLIDGRFVLKISDFGLRTLTTPSEF-VRDQNYYNSNL-NALDLLPTTVIPTPATQKGDVYSFAIILEEIVVRGGPYERQ----------VAAHESPPFRPFVGQRDCPPDLLDLMEKCWSDSPDDRPSFIQIKSTVKLIMKGFCENLMDDLLRRMEQYANNLESLVEEKTEQLSMEKRRTEELLYQVLPRPVAQQLLAGEMVQPEQFECVTIYFSDIVGFTALCAQSRPMEVVDFLNDLYSTFDRIIEFYDVYKVETIGDAYMVVSGLPERNGHDHAREIGLMSLAILDAVKSFTIKHKPEQQLKIRIGIHSGPVCAGVVGQKMPHYCLFGDTVNTASRMESTGHPLKIHVSEAAKQILDKFGTFRLELRGEVELKGKGICTTFWLLECSEPDPRPPTPNYIDDVPF
Tribolium_castaneum_TC030736_001_OGC3                            MVSGAAPGLASDVIALFALEPVARLAAYWNTPIITGMGSAGILKDKSKYPTLTRMSYCQCRLKSVFSSIFRQFGWRHIALILDRSTAGKNLEHGLKKEGL-LTFMRELDNESIDNYLRDASMYARVVILSVRGTLVRKFMLVAHSLGMT-KGDWTFLDVEIFQGSYWKDHDWEADSNDAAARKAYEALLRVSLLQPTSFQDFSDRVKEKALKDYNYTISEREEINFVIGAFYDGVYLLGMALNETLTEGGDIRNGINITTRMWSRDFHGITGHVRIDDNGDRDADYSVLDLDPITKFEVVAHYYGVHKYPGKRIHWPGGRAPPDVPRCGFMNNDCRTYMIILYGAFGVFLALIITFTCVCNKQMKIAADLNNMSWRIRPEEVILEMTSAFTESYGLRSGRASITST----LQTKIFTTVGIYKGSRVAIKKISKKKVDINKKLLWEIKQVRDVTHENTVRFVGACIESPTVLILTEYCPRGSLKDVLENEEIQLDWNFRMSLIHDVVKGMSYLHSCEVSVHGKLRSCNCLIDGRFVLKISDFGLTTLTTPLQV-EKDADYYKKMLWVAPELLPLTVVPTPATQKGDVYSFGIILEEIIVRGGPYERQFLEPHEIIARVATRENPPFRPAVSCRDCPEDLFELMERCWSDNPEDRPTFDSVKITLRTIMKGFCENLMDDLLRRMEQYANNLEALVGEKTEQLSQEKRRSEELLYQVLPRPVAQQLMAGEIVQPEQFECVTVYFSDIVGFTALCAKSSPMEVVDFLNDLYSTFDRIIGSYDVYKVETIGDAYMVVSGLPERNGDSHAKEIALLSLAILDAIRCFSIQHNPDYQLKVRIGIHSGPVCAGVVGQRMPHYCLFGDTVNTASRMESTGQPLKIHVSEITKNILDKYGTFKLELRGEVELKGKGFVTTYWLLGSTEPVARPPSPTADQTNPY
Drosophila_busckii_ALC41271_OG3                                  MESGAAPGLADDVIAAFALEPVARLAAYWNTPIITGMGSTGMFKDKSKYPTLTRMSYCQCRLKLVFASVFRQFNWKHVALLVDRSTVGKNLEYGLRQEGL-LSFVRELNEEKYENYLKDASMYARVVILSVRGVLVRKFMLAAHNLGMT-NGEWVFLDVEIFQSAYWGDKDWEMDENDQRARKAYEALLRVSLLQPTSFQDFADNVRDNALSEYNYTFGEGEEVNFFIGAFYDGVYLLGMALNETLTEGGDIRDGVNITRRMWNRTFRGITGHVRIDDNGDRDADYSILDLDPINKFSVVAHYYGLHRYAGKKIHWPGGRPPPDIPPCGFLGNSCH--TTIMYSGLALFLALVFLVICLLQKQMKLSKELHNMSWRVRPDDVLIEMGGMFLQQFGIHSGRASIASF----LPPQVYTTIGQFKGERVAIKKVNVKKVEVTSTLLWEIKQARDVSHENTVRFVGACIDRPTVLILTEYCSRGSLRDVLENEAIELDWNFRMSLIHDIVKGMSYLHNSDVVAHGKLRSCNCLIDGRFVLKISDFGLNTLTTPSDF-VRDQNYYTELLWIAPELLPMTSIPCPATQRGDVYSFAIILEEIVNRGGPYQRQQMDVHTILHKVRQCEYPPFRPLIRERECPPDLLVLMEKCWADNQEERPAFSTIRSNIRTIMKGFCENLMDDLLNRMEHYANNLESLVEEKTRQLSLEKQRTEELLYQILPRPVAQQLMAGDIVEPEEFSSVTIYFSDIVGFTELCARSTPMDVVNFLNDLYSTFDRIIGFYDVYKVETIGDAYLVVSGLPEPNGDKHAREIALMALDILKAVCSFNLRHQPDYKIQIRIGMHSGSVCAGVVGKKMPHYCLFGDTVNTASRLETTGQPGKIHVSSATKLILDKFGTFQLEQRGDVELKGKGTVTTFWLNSTTEAEARPSTPLSNDEVPF
Drosophila_melanogaster_FBpp0271905_OGC3                         MHSGAAPGLADDVIAAFALEPVARLAAYWNKPIITGMGNTGMFKDKSKYPTLTRMSYCQCRLILVFASVIRQFNWNHVALLVDRSTVGKNLEYGLRQEGL-LSFVKELNEEVYENYLKDASMYARVVILSVRGVLVRKFMLAAHSLGMT-NGEWVFLDVEIFQSEYWGDKGWEMDEHDAKARKAYEALLRVSLLQPTSFQDFADNVRENALYDYNYTFGEGEEVNFFIGAFYDGVYLLGMALNETLTEGGDIRDGVNITRRMWNRTFEGITGHVRIDDNGDRDADYSILDLDPINKFSVVAHYSGVH------------------------------------------------------KQMKLSKELNNMSWRVRPDDVLIEMGGMFLQQFGIHSGRASIASF----LPPQVYTTIGQFKGERVAIKKVNVKKVDLTPQLLWEIKQARDVSHENTVRFVGACIDRPTVLILTEYCSRGSLKDVLENEAIELDWNFRMSLIHDIVKGMNYLHNSDVAAHGKLRSCNCLIDGRFVLKISDFGLRTLTTPSDF-VRDQNYYLKLLWIAPELLPLTTIPCPATQRGDVYSFGIILEEIVNRGGPYQRQQMDVHTILHKVRQCN--GFRPLIRERECPPDLLELMEKCWADNQEERPTFSTIRSNIRTIMKGFCENLMDDLLNRMEQYANNLESLVEEKTRQLSLEKQRTEELLYQILPRPVAQQLMAGDLVEPEEFSSVTIYFSDIVGFTELCARSSPMDVVNFLNDLYSTFDRIIGFYDVYKVETIGDAYLVVSGLPEPNGDKHAREIALMALDILRAVSSFNLRHKPEYKIQIRIGMHSGSVCAGVVGKKMPHYCLFGDTVNTASRMESTGQPGKIHVSSATKAILDKFGTFQMEQRGDVELKGKGTVTTYWLNSTSEGEARPPTPLTTDEVPF
Drosophila_melanogaster_FBpp0271904_OGC3                         MHSGAAPGLADDVIAAFALEPVARLAAYWNKPIITGMGNTGMFKDKSKYPTLTRMSYCQCRLILVFASVIRQFNWNHVALLVDRSTVGKNLEYGLRQEGL-LSFVKELNEEVYENYLKDASMYARVVILSVRGVLVRKFMLAAHSLGMT-NGEWVFLDVEIFQSEYWGDKGWEMDEHDAKARKAYEALLRVSLLQPTSFQDFADNVRENALYDYNYTFGEGEEVNFFIGAFYDGVYLLGMALNETLTEGGDIRDGVNITRRMWNRTFEGITGHVRIDDNGDRDADYSILDLDPINKFSVVAHYSGVHKYAGKKIHWPGGRPPPDVPPCGFLGNSCV--STIMYSGLLLFLGLVFLVICLLQKQMKLSKELNNMSWRVRPDDVLIEMGGMFLQQFGIHSGRASIASF----LPPQVYTTIGQFKGERVAIKKVNVKKVDLTPQLLWEIKQARDVSHENTVRFVGACIDRPTVLILTEYCSRGSLKDVLENEAIELDWNFRMSLIHDIVKGMNYLHNSDVAAHGKLRSCNCLIDGRFVLKISDFGLRTLTTPSDF-VRDQNYYLKLLWIAPELLPLTTIPCPATQRGDVYSFGIILEEIVNRGGPYQRQQMDVHTILHKVRQCN--GFRPLIRERECPPDLLELMEKCWADNQEERPTFSTIRSNIRTIMKGFCENLMDDLLNRMEQYANNLESLVEEKTRQLSLEKQRTEELLYQILPRPVAQQLMAGDLVEPEEFSSVTIYFSDIVGFTELCARSSPMDVVNFLNDLYSTFDRIIGFYDVYKVETIGDAYLVVSGLPEPNGDKHAREIALMALDILRAVSSFNLRHKPEYKIQIRIGMHSGSVCAGVVGKKMPHYCLFGDTVNTASRMESTGQPGKIHVSSATKAILDKFGTFQMEQRGDVELKGKGTVTTYWLNSTSEGEARPPTPLTTDEVPF
Tribolium_castaneum_TC004747_001_Ecd_OGC2_ANP_L                  MFMQEATVHLNCTRLDYCLASVSRVAKYIGMPVITPGGFTHDFENKTEYYMTINTGPIDRSFGEFFHLIMARYKWKKIALMYEKN---EVGGENLGSVVEEVKSVENLKNKDYSNYLKENVGVSYIILTCTTVANLREFAIAAQKLNMMESGEYTVFNFQTYYTTEQALKPWYDNERNEMARKGFRSIFTFTSSEAIN---FRNR--------------RVEGGSIFLDGLYDGMMLYTSALNQTLSASEN-LTGYNMVKKMMGTTFAGKHGNVTMNCNGQRVATYVMLQLNGSDKYDVVAEFTTLNK--SWNVQWISGKDPLDTPVCGYDMSLCPAVKVLLISLILVFCLAILIVGIILYRHFKLKKAIYSMAWKIDYDDIVFVPIKPRSTSSARRGSQITFLGTLSMAGDRQLYTEVGFYKAIRVAVKKIQDVKIELTREQLIELKVMKDLSHDNLVKFHGACLDIPN-CILSEYCAKGSLQDILENDNVKIDTTFKMSLIMDIVRGMNYLHNSDIKSHGALKSTNCLVDSRFVLKISDFGLHFLRKHGPHGTKDHSYWERQLWTAPELLREENPPPCGTPKGDTYSFALIMHEIIVRQGVFHDEFKTAEEKVDAVRWGPDQPLRPSLGEALCEEEVASLMKKCWSEDAADRPDFNTLKTKLKHINKESDGNLLDNLLARMEQYANNLESLVEERTADYLEEKRKCEELLYQLLPKSVAQQLITGESVIAETFENVTIHFSDIVGFTQLSADSTPLQVVEFLNDLYTCFDSIIENFDVYKVETIGDSYMVVSGLPVRNGNNHAREIARMSLALLKAVKTFKIRHRPDESLKLRIGIHTGPCVAGVVGLKMPRYCLFGDTVNTASRMETNGSPLRVHISPATKEFLDRFGTFEIERRGEVELKGKGKMVTYWLNGECEKKTTIKAPPGKLSTPL
Caenorhabditis_elegans_T01A4_1a_OGC2_ANP_L                       MISDAGPQKMKTVDAVYALAPVARISKFWGVPVFTTTALVDELGDRNEFPLLTRMMGSYKSLGKLVTRIAERFEWQHYFFMFNDE---RNKGRSLSAIKNLIMNNKTSTRLQYRALLSEASVMSNLIILCASPDTVREIMLAAHDLGMATSGEYVFINIDVSTGSHAE-QPWIRNEENEKAKEAYRALKTISLRRSDLYKNFELRVKERADQKYNYTNIKDYEMNNFISAFYDAVLLYAIALNETIQSGLDPRNGHNITSRMWGRTFVGITGNVSIDHNGDRYSDYSLLDLDPVQRFVEVAYYSGASN-LVGQLHWVGGKPPTDLPICGYDKSKCPL-------LMGSFLLILVLVGLFIFRRYKLEQELAAMSWKIRWEELDGEESQKKSSSLSLKNRKLSFGSGTIAQNNTQIYTKTAIFKGVVVAIKKLNYPRLDLSRAQLMELKKMKDLQHDHITRFTGACIDFPHYCVVTEYCPKGSLEDILENEKIELDKLMKYSLLHDLVKGLFFLHNSEIRSHGRLKSSNCVVDSRFVLKVTDFGLHRLHCLEEIEIGEHAYYKKMLWTAPELLRDSNAPPMGTQKGDIYSFAIILHEMMFRKGVFANEDLSPNEIVQRVRKPVSEPLRPWVSETALNDTLLSLMVACWSEDPHERPEVSSVRKAVRSLNRNETSNLVDNLLKRMEQYANNLEGLVEERTQEYLAEKKKVEELLHQLLPPAIADTLIAGRAVQAESYDCVTIYFSDIVGFTSLSSQSTPMQVVTLLNDLYLAFDGVVDNFKVYKVETIGDAYMVVSGLPERR-DDHANQIAQMSLSLLHKVKNFVIRHRPHEQLKLRIGMHSGSVVAGVVGSKMPRYCLFGDTVNTSSRMESNGLPLKIHVSQQTYDILMQEAGFKLELRGSVEMKGKGMQTTYWLRGYKDVEIPDFGE--------
Caenorhabditis_elegans_T01A4_1d_OGC2_ANP_L                       MWSDAGPNVAKQIDCGYALAPVARMSPYWGIPIITPIGLTMSLDDKREYQLMTRINSPYKVVSSAVSTLFNTYKWKRHIFMFHHA---PSVAVGMASLQHPLRKVMEMQHNQFRNYLRASSNMANVIILCASPDTVREIMLAAHDLGMATSGEYVFINIDVSTGSHAE-QPWIRNEENEKAKEAYRALKTISLRRSDLYKNFELRVKERADQKYNYTNIKDYEMNNFISAFYDAVLLYAIALNETIQSGLDPRNGHNITSRMWGRTFVGITGNVSIDHNGDRYSDYSLLDLDPVQRFVEVAYYSGASN-LVGQLHWVGGKPPTDLPICGYDKSKCPL-------LMGSFLLILVLVGLFIFRRYKLEQELAAMSWKIRWEELDGEESQKKSSSLSLKNRKLSFGSGTIAQNNTQIYTKTAIFKGVVVAIKKLNYPRLDLSRAQLMELKKMKDLQHDHITRFTGACIDFPHYCVVTEYCPKGSLEDILENEKIELDKLMKYSLLHDLVKGLFFLHNSEIRSHGRLKSSNCVVDSRFVLKVTDFGLHRLHCLEEIEIGEHAYYKKMLWTAPELLRDSNAPPMGTQKGDIYSFAIILHEMMFRKGVFANEDLSPNEIVQRVRKPVSEPLRPWVSETALNDTLLSLMVACWSEDPHERPEVSSVRKAVRSLNRNETSNLVDNLLKRMEQYANNLEGLVEERTQEYLAEKKKVEELLHQLLPPAIADTLIAGRAVQAESYDCVTIYFSDIVGFTSLSSQSTPMQVVTLLNDLYLAFDGVVDNFKVYKVETIGDAYMVVSGLPERR-DDHANQIAQMSLSLLHKVKNFVIRHRPHEQLKLRIGMHSGSVVAGVVGSKMPRYCLFGDTVNTSSRMESNGLPLKIHVSQQTYDILMQEAGFKLELRGSVEMKGKGMQTTYWLRGYKDVEIPDFGE--------
Caenorhabditis_elegans_T01A4_1c_OGC2_ANP_L                       MLYEDATVGVHRLDANYGLATVTKVTAGLGIPILTTSGMPSLLNSKKEYPFLTRMQGSYRLLADSMYQLISSLNYLNLIFFYHDKVIATGATSSLYAIKRYFTEKSKTFRETFKQWLREISLQSNVIILCASPDTVREIMLAAHDLGMATSGEYVFINIDVSTGSHAE-QPWIRNEENEKAKEAYRALKTISLRRSDLYKNFELRVKERADQKYNYTNIKDYEMNNFISAFYDAVLLYAIALNETIQSGLDPRNGHNITSRMWGRTFVGITGNVSIDHNGDRYSDYSLLDLDPVQRFVEVAYYSGASN-LVGQLHWVGGKPPTDLPICGYDKSKCPL-------LMGSFLLILVLVGLFIFRRYKLEQELAAMSWKIRWEELDGEESQKKSSSLSLKNRKLSFGSGTIAQNNTQIYTKTAIFKGVVVAIKKLNYPRLDLSRAQLMELKKMKDLQHDHITRFTGACIDFPHYCVVTEYCPKGSLEDILENEKIELDKLMKYSLLHDLVKGLFFLHNSEIRSHGRLKSSNCVVDSRFVLKVTDFGLHRLHCLEEIEIGEHAYYKKMLWTAPELLRDSNAPPMGTQKGDIYSFAIILHEMMFRKGVFANEDLSPNEIVQRVRKPVSEPLRPWVSETALNDTLLSLMVACWSEDPHERPEVSSVRKAVRSLNRNETSNLVDNLLKRMEQYANNLEGLVEERTQEYLAEKKKVEELLHQLLPPAIADTLIAGRAVQAESYDCVTIYFSDIVGFTSLSSQSTPMQVVTLLNDLYLAFDGVVDNFKVYKVETIGDAYMVVSGLPERR-DDHANQIAQMSLSLLHKVKNFVIRHRPHEQLKLRIGMHSGSVVAGVVGSKMPRYCLFGDTVNTSSRMESNGLPLKIHVSQQTYDILMQEAGFKLELRGSVEMKGKGMQTTYWLRGYKDVEIPDFGE--------
Hypsibius_dujardini_BV898_11607_p01_NPLP1_VQQ                    MVDSFGTRELSGAVAEDTCEKEAFIAAAWDLPMISYKCSDAAVSDRTIYKTFARLQPPDVQVTKSITALLRHFNWSKFSIVKGSTAIARNLREQASKYNLTINSEDEFKPSLFPEIIEKTYRKTRIYIFLGELNSLIDMMLEMFNKQLLSLGEYVVIYFDRQQYNPDDPTFYFRIPDNFEVIEAMQSLLIITSTHPTNYEHFKTMVNKYNELPFSFPNPYQKPITEFAANLYDSVYLYAEALEKTFATNGTIKNGEKIIDHICGKRYKSIQGTLFIDDNCDAEGNYTLLGRQREVSMNPVGIFLSNTTLQNTTIEWIKG-LPLDEPECGYNGDKCADTPHIVGGVVGGIMGLIILFAIFVYRDWKYEQEIAGLVWKIDIDDISFEDF---ESSSSKLGSLFDITDEHTEQSQQELFAHTGTYKGRIVRVKRLAKKNMEISREMRKEMKTMRELRHDNINPFLGACVQHTAILLVMEYCTKGSLCDVLEDTTIKLDSTFIASLVFDLIKGMAYLHQSELKMHGNLKSPNCVITSRWVLQITDFGLRPLRSLAAKYLSESDLYRDSLWTAPELIRSAD--GMASQKADVYAFGIILHEFMTRHGVWGNCLMEPRDIIIRIQAG--AIVRPPIVELEVQDYVLDCMQACWEEEPEKRPTFTEIKDQLKKMRDGMKTNIMDNMVFLLERYANNLEALVSERTMELQVEKKKSENLLHRMLPKTVAEQLMKGLQVEPETYEEVTIFFSDIQGFTSLCAESTPLEVVTFLNDLYTMFDHIISHYDVYKVETIGDAYMVASGLPLRNGHEHAGQIATMALHLLKECGNFRIRHRPERTLKVRIGIHSGPVVAGVVGSAMPRYCLFGDTVNTASRMESTGEASRIHCSPQAAEVLEKLGGYDLSPRGLVHVKGKGDLQTFWVNDKVNLIEEIAPFLP-TVEPT
ramazzottius_varieornatus_v1_core_32_85_1_RvY_00734_1_NPLP1_VQQ  MADSFGTRELDGAVAEDECEKEAFVAAAWDLPMISYKCSDAAVSDRSIYKTFARLQPPDVQVTKSIIALLNHFGWKKFSIVYGSTAIAKNLREQAEKFNLTINSEDEFKDSLFPDIIERTYRKTRIYIFLGELNSLIDMMLEMYMKRLIASGEYVVIYFDRQQYKPDDPTFYFRIPDNFEVIEAMQSVMIITSTHPTNYENFKAMVNEYNKLPFTFVNPYQKPVTEFAANLYDSVMLYASALQEVLDQGGTVESGEKIIDHICGRHYKSIQGTLFIDDNCDAEGNYTLLARQREMSMNPVGQFFLSNSLLNTTIDWVGQSQPLDEPACGYNNDKCIDTAHIIGGVVGGVLLLLVISATFLFRDWKYEQEIAGLVWKIDMSEISFSDH---DSSSTKLGSMFDITEENAEQTQQEIFAHTGTYRGRIVRVKKLSKGKLEISREMRKEMKIMRELRHDNINPFLGACPQHNSLLLVMEYCTKGSLCDILVDSTIKLGQPFIASLVFDLIKGMAYIHHSDLKVHGNLKSPNCVITSRWVLQVTDFGLHPLRNQAIRYTSEDEFFTDLLWTAPELLRAEE--IGASQKGDVYAFGIILHEFITRQGVWGNCAVEPREIVMRIKAG--AILRPPLRDVEAQDYVLFCMQKCWSENPDDRPTFVEIKDQLKKMRDGMKVNIMDNMICLLENYANNLESLVSERTMQLELEKKRTENLLHRMLPNSVAEQLMRGVPVEPESYEEVTIFFSDIEGFTALSADSTPLEVVTFLNDLYTMFDHIISHYDVYKVETIGDAYMVASGLPLRNGDKHAGQIATMALNLLKECANFRIRHRPEKTLKVRIGIHTGPVVAGVVGSAMPRYCLFGDTVNTASRMESTGEANKIHCSAQCVAVLKKLGGYYVSERGVVHLKGKGDIATYWVNEKENLAEELLLVIPATSHPK
lineusLongissimus_18034_EH                                       MAQKVAIRALNSVAALTTCRVESRIAAAYNLPVIYNGCAESAISDKALYPTVASAAASASKMVLSAMAFLRHFNWTKVTLVHGYVDITEKFKKEGEIEKLKI---QEYQINSMDSVIDRSYNTTRIYILVPAFTSAYLFLLRLHAKGLLLSGEYFVLILGTGSYNLADPTVWLKSGPRPEVLESTRAAAFIGRSANSLFADIGVLTQLFVRRHRNWQNDAALREDPRSAAIYDAVLLYAKAIHQIIEYNKELFDGLQVNEQLRGMDYKSFDGDTKLDDNAEAVGNFSVASIQQGSGLFKVGSFWKGPNLLEGTIQWIGDGPPKDEPNCGFRGDKCSDTWKIATGVALGVMLIFLFLGSFVYRNWKYEQELEKMLWRVAWEDIIIPKRGGNASKMSLMQSHTSLRSNSGASHQDQVFVEVGVFKNKTVAIKRINVSYVVITRQLKRGLKAMKEMNHDNITSFLGACVEAPNICVLMEYCQRGSLSDVLANDEINLDSMFIASIVNDILKGLAYIHDSFICCHGSLKSSNCVIDSRWVLKLTDFGLTDFREGEKKDMEAHSTYQGMLWTAPEVLRDYS--GTGTVKGDIYAIAFILYEIYGRNGPYGNCELGPEEIIQLVKHNQDRPFRPKLAELTVPKFVTDTIAMCWAEYYYERPDLSQVRSKLKPLSKGLKSNIMDNMVSIMERYANNLESIIEERTGELIEEKKKTDELLHQMLPKTVAAQLKLGKRVEAETFDSVSIYFSDIVGFTALSSASTPIQVVDLLNDLYTCFDGILEEYDVYKVETIGDAYMVVSGLPIRNGIRHAAEIAGMSLHLLRAIKVFKVRHKPEHQLMLRIGIHTGSVVAGVVGLKMPRYCLFGDTVNTASRMESNGLPLKIHCSPECLELLEKCGGFVTEERGLVAMKGKGEILTHWVLSHDADSLDAKADTVRMGDSL
lineusLongissimus_18166_EH                                       MLFEVSIDGTQNVSADMTCLHEGRMAAAFNLPMLTHACTDEVIKDKFRYPTMARTIPNAATVVAPVLAFLAAQNWTRVSLLYGFNVAADAILKQGKESGIDFRHEINYDSLKFDEVIQKTYEDTRIYLFLPYMRNLITFLHRLWKKGLLDKGEYFVIVVELDEFDIDLNQHYMENVHNDKVLDHFQAAV-VIGTTPLGIDDFWDYVNATAIGPGAAEGMGRLQMPLTTYTLYDATMLYAMAAHDAILDGVSPADGVSLNRYLKGRDYQSRLGMTSLDENGETTGNYSFASRKLTPGMYKIGIFARGENF-SDYIDWIGGEPPLDMPLCGFKGELCIDTWKIATGTANAVTAVLMVLLGLMYRNWKYEKELEKMLWRVSWDEVKFTSNKKSASKMSLLNSRLSMGSISSRGEHVQLFVEQAVYRNSTVAVKRINKQSVVITRQLKKDLKAIKEMRHDHVTQFMGACVDPPNIAVLIEYCQRGSLQDVLGNDEITLDSMFIASIVKDILAGLSFIHDSYLECHGNLKSSNCVIDGRWVLKLTDFGLAGFRDGEKKDAGDHAYYQSMLWTAPELLRAPY--ESGNAKGDIYGFAFILYEIYGRMGPFGACENTPEEIIDKVKRCTDRPFRPKLAELKVPKYVTDTIAASWAEYPDERPELKQVKSKLKPLSRGLKSNIMDNMVSIMERYANNLESIIEERTQELVEEKKKTDELLYQMLPKSVAEQLKRGKQVEAESFDSVTIYFSDICGFTALSSESTPMQVVDLLNDLYTCFDDIITEYDVYKVETIGDAYMVASGLPKRNGIRHAAEIAGMSLHLLRAIKVFKVRHRPDHQLNLRIGIHSGSCVTGVVGLKMPRYCLFGDTVNTASRMESNGLPLMIHCSPECHELLVKVGGFTLEERGLIAMKGKGEIRTFWVTDREQPKKERLDSTASVS---
lineusLongissimus_18165_EH                                       MLFEVSIDGTQNVSADMTCLHEGRMAAAFNLPMLTHACTDEVIKDKFRYPTMARTIPNAATVVAPVLAFLAAQNWTRVSLLYGFNVAADAILKQGKESGIDFRHEINYDSLKFDEVIQKTYEDTRIYLFLPYMRNLITFLHRLWKKGLLDKGEYFVIVVELDEFDIDLNQHYMENVHNDKVLDHFQAAV-VIGTTPLGIDDFWDYVNATAIGPGAAEGMGRLQMPLTTYTLYDATMLYAMAAHDAILDGVSPADGVSLNRYLKGRDYQSRLGMTSLDENGETTGNYSFASRKLTPGMYKIGIFARGENF-SDYIDWIGGEPPLDMPLCGFKGELCIDTWKIATGTANAVTAVLMVLLGLMYRNWKYEKELEKMLWRVSWDEVKFTSNKKSASKMSLLNSRLSMGSISSRGEHVQLFVEQAVYRNSTVAVKRINKQSVVITRQLKKDLKAIKEMRHDHVTQFMGACVDPPNIAVLIEYCQRGSLQDVLGNDEITLDSMFIASIVKDILAGLSFIHDSYLECHGNLKSSNCVIDGRWVLKLTDFGLAGFRDGEKKDAGDHAYYQSMLWTAPELLRAPY--ESGNAKGDIYGFAFILYEIYGRMGPFGACENTPEEIIDKVKRCTDRPFRPKLAELKVPKYVTDTIAASWAEYPDERPELKQVKSKLKPLSRGLKSNIMDNMVSIMERYANNLESIIEERTQELVEEKKKTDELLYQMLPKSVAEQLKRGKQVEAESFDSVTIYFSDICGFTALSSESTPMQVVDLLNDLYTCFDDIITEYDVYKVETIGDAYMVASGLPKRNGIRHAAEIAGMSLHLLRAIKVFKVRHRPDHQLNLRIGIHSGSCVTGVVGLKMPRYCLFGDTVNTASRMESNGLPLMIHCSPECHELLVKVGGFTLEERGLIAMKGKGEIRTFWVTDREQPKKERLDSTASVS---
parasteatodaTepidariorumaug3_g1571_t1_NPLP1_VQQ                  MT------------------------------------------------------------------------------------VAQSLEKQSSYPNFTINHK----TDNFSKVVEETYKTTRVYVFFGRLTYLIELLTKLQ-MKLLDIKDYVIVYIHLEQYSVAESYQYFWPYLKEMAMKAAKSLLVIVPSPPHDYHDFEEKVRNYNFEPFKFPNNYPKHITEFAAYLYDSVILYAEALAKTLEEKEDPRNGTFIIQKIIEKVYRSVTGWMHIDTNGDVEGNYTVLALQQAPLMLPMAIFQYDGGFLDVDIHWE---APLDEPPCGFNGKGCYSIREIFTGVLAFILLVVCVASWIMYKKWKYEQEICGLLWKIPLEDIQRYG----STGILSAGSKMSIRSELESKLTGQTFTHTALYKGTLVATKTLKSRNIDIPRVTKKEMKTMRELHHDNINPFIGACVLPHYIILVTEYCAKGSLKDILENPDIKLDHMFIASLVFDLIKGMIFLHDSDLKVHGNLKSSNCVVTSRWVLQITDYGLRELCTAAEDIFLNYDHYRKMLWKAPEVLRQPSRYPKGTQKGDVYSFAIILHEIILRRGPFG-NKLPAEEIITRVQEGPDDVFRPSLEDVDVQDYILHTMNDCWSENPEQRPDFRHIKEKLKRMKDGMTSNIMDNMMDMMERYANNLEDLVEERTSQLAEEQRKTEALLHRMLPKSVAEQLMRGEAVIPESFDAVTIYFSDIVGFTEMSATSTPMEVVTFLNDLYTVFDSIISSYDVYKVETIGDAYMVVSGLPIRNGNQHAIEIASMALELIEAVKTFRIRHKPNQSLQLRVGIHTGPVVAGVVGLTMPRYCLFGDTVNTASRMESTGEALMIHLSDDCRVILEESGGYDIVSRGFVNVKGKGDLLTYWLEGYKNPCERRKNAGFIQQAIF
parasteatodaTepidariorumaug3_g1571_t2_NPLP1_VQQ                  MT------------------------------------------------------------------------------------VAQSLEKQSSYPNFTINHK----TDNFSKVVEETYKTTRVYVFFGRLTYLIELLTKLQ-MKLLDIKDYVIVYIHLEQYSVAESYQYFWPYLKEMAMKAAKSLLVIVPSPPHDYHDFEEKVRNYNFEPFKFPNNYPKHITEFAAYLYDSVILYAEALAKTLEEKEDPRNGTFIIQKIIEKVYRSVTGWMHIDTNGDVEGNYTVLALQQAPLMLPMAIFQYDGGFLDVDIHWE---APLDEPPCGFNGKGCYSIREIFTGVLAFILLVVCVASWIMYKKWKYEQEICGLLWKIPLEDIQRYGSTGISTGILSAGSKMSIRSELESKLTGQTFTHTALYKGTLVATKTLKSRNIDIPRVTKKEMKTMRELHHDNINPFIGACVLPHYIILVTEYCAKGSLKDILENPDIKLDHMFIASLVFDLIKGMIFLHDSDLKVHGNLKSSNCVVTSRWVLQITDYGLRELCTAAEDIFLNYDHYRKMLWKAPEVLRQPSRYPKGTQKGDVYSFAIILHEIILRRGPFG-NKLPAEEIITRVQEGPDDVFRPSLEDVDVQDYILHTMNDCWSENPEQRPDFRHIKEKLKRMKDGMTSNIMDNMMDMMERYANNLEDLVEERTSQLAEEQRKTEALLHRMLPKSVAEQLMRGEAVIPESFDAVTIYFSDIVGFTEMSATSTPMEVVTFLNDLYTVFDSIISSYDVYKVETIGDAYMVVSGLPIRNGNQHAIEIASMALELIEAVKTFRIRHKPNQSLQLRVGIHTGPVVAGVVGLTMPRYCLFGDTVNTASRMESTGEALMIHLSDDCRVILEESGGYDIVSRGFVNVKGKGDLLTYWLEGYKNPCERRKNAGFIQQAIF
Anopheles_gambiae_str_PEST_EAA00176_NPLP1_VQQ                    SGETVATRVIDGVAAEGTCQTEAIVSQSRDIPMISYRCSEL--QRSSPIPTFARTEPPDTQVTKSIISLLTYYGWRKFSIIHEQLNVATSLETQAKNNNLSVNHVEMVFSGYWYTVIQKTMNRTRIYVFLGNSNQLVDMMATMDGMQLFAKGEYLVISADMMTYSPKLSNKYLWMDLPGDFERRSKSLLVVVASEPL-FEAFTHKVREYTQKPFFFKQPFVKYVSIYAAYLYDSVKLYAWALDKLLKEEQQASNGTKIIQTINNRTYHSVAGTIKIDDYGDSEGNFSVLALKREFQMRPVAHFQMHLNFLGNAIDWPGSDRPMDEPSCGFMNEHCMTMSMVVAGVLALILFCAGVITMSIYRKWKIELEIEGLLWKIDPGDIKGYF----NTEIVSSPSKLSLASAFGSRCSNQVFTPTARFRSVVVRIKELKSRRKDISREIMKEMRLLRDLRHDNINSFIGACVEPMRILLVTDYCAKGSLYDIIENEDIKLDDLFIASLVHDLIKAMIYIHSSALNYHGNLKSSNCVVTSRWMLQVTDFGLHDLRHCAENSIGEHQHYRNLFWKSPELLRQPS--VYGTQKGDVYAFAIILFEIIGRRGPFGYTELEPKEIIDRVKALPEDPFRPDIESVNVSDYVINCIRDCWDENADLRPDFPNIRNRLKRMRGGKSKNIMDQMMEMMEKYANNLEEIVQDRTRLLCEEKRKTEDLLHRMLPQPVAEKLTKGLGVEPVSYDSVTIYFSDIVGFTAMSAESTPLQVVNFLNDLYTVFDRIIKGYDVYKVETIGDAYMVVSGLPITNGNRHVGEIASMALELLQAVRSHRIAHRPNETLKLRIGIHTGPVVAGVVGLTMPRYCLFGDTVNTASRMESNGEALKIHISQQCKDALDTLGGYVIVERGLIAMKGKGEVMTYWLEAATEQAIQKIPVRDLPPLFC
Culex_quinquefasciatus_EDS33793_NPLP1_VQQ                        MT-------------------------------ISPNC-----ERHFPEPGQAGMPVAQGEVTKSIISLLMYYGWKKFTIVHEEQNVAVSLESQAGRNNLTVNRVEEVISGYWYTIIQNTMNRTRIYVFLGNPNALVDMMTQMDAMQLFAKGEYLVIFVDMMTYSLKESKKYLWNE--GQFEMRGRSLLVVVASEPQ-FEQFTAKVRAYNQQPFMFKMPFPKYVSIYAAYLYDSVKLYAWALDKLLKAEQQASNGTRIIETIQNRTYKSIAGMIRIDEFGDSEGNFSVLAFKREPQMMPVAHFQMGSNFLGITIDWAGSERPMDEPACGFMNEHCTSTSMVTAIVLAMVLFCASVITMSIYRKWKIELEIEGLLWKIDPGEIKGYF----NTEIVSSPSKLSLASAFGSRCSNQVFTPTAGFRGVVVRIKELKSRRKDISREIMKEMRLLRELRHDNINSFIGACVEPMRILLVTDYCAKGSLYDIVENEDIKLDDLFIASLVHDLVKAMIYIHSSALNYHGNLKSSNCVVTSRWMLQVTDFGLHDLRHCAENSIGEHQHYRNLFWKSPELLRQPN--LYGSQKGDVYAFAIILFEIIGRRGPFGYSDLEPISIVELVRSYPEEPFRPDIESVTVPDYVINCIRECWDENPESRPEFPQIRAKLKRMRGGKSKNIMDQMMEMMEKYANNLEEIVQDRTRLLCEEKRKTEDLLHRMLPQPVAEKLTMGLGVEPVSYDSVTIYFSDIVGFTAMSAESTPLQVVNFLNDLYTVFDRIIKGYDVYKVETIGDAYMVVSGLPISNGNRHVGEIASMSLELLQAVRTHRISHRPNETLKLRIGIHTGPVVAGVVGLTMPRYCLFGDTVNTASRMESNGEALKIHISPQCRDALEELGGYVMVERGLIALKGKGDVMTYWLEGATDDAIQKQPVGDLPPLFC
Aedes_aegypti_EAT39830_AAEL008390_NPLP1_VQQ                      MTDTVATRAIDGVAAEGTCKTEAIVSQSRDIPMISYRCSEL--HRSTPIPTFARTEPPDTQVTKSIVSLLMYYGWKKFSIIHEEMNVAVSLENQAQRNNLTVNHVEEVISGYWYTIIQNTMNRTRIYVFLGNPNALVDMMTQMDAMQLFSKGEYLVIFVDMMTYSLKESKKYLWND--ESFLQRGRSLLVVVASEPH-FEQFTNKVREYNQKPFSFRMPYAKYVSIYAAYLYDSVKLYAWALDKLLKAEQAASNGTRIIETIQNRTYKSIAGMIRIDEFGDSEGNFSVLALKNEFQMKPVAHFQMQSNFLGTAIDWAGSERPMDEPSCGFMNEYCTSTSMVIAGILGLVLFCACVIMMSIYRKWKIELEIEGLLWKIDCNEIKGYF----NTEIVSSPSKLSLASAFGSRCSNQVFTPTARFRGVVVRIKELKSRRKDISREIMKEMRLLRDLRHDNINSFIGACVEPMRILLVTDYCAKGSLYDIIENEDIKLDELFIASLVHDLIKAMIYIHSSALNYHGNLKSSNCVVTSRWMLQVTDFGLHDLRHCAENSIGEHQHYRNLFWKSPELLRAEQRTTYGSQKGDVYAFAIILFEIIGRRGPFGYSDLEPIRIIELVRAIPEEPFRPDIKSVCIPDYVINCITDCWDENPDSRPDFASIRNRLKRMRGGKSKNIMDQMMEMMEKYANNLEEIVQDRTRLLCEEKRKTEDLLHRMLPQPVAEKLTMGLGVEPVSYDSVTIYFSDIVGFTAMSAESTPLQVVNFLNDLYTVFDRIIKGYDVYKVETIGDAYMVVSGLPITNENRHVGEIASMALELLQAVRSHRISHRPNETLKLRIGIHTGPVVAGVVGLTMPRYCLFGDTVNTASRMESNGEALKIHISGQCKEALDRLGGYVVVERGLISMKGKGEVMTYWLEAATDKAIQKQPVRDLPPLFC
Drosophila_melanogaster_NP_001163473_NPLP1_VQQ                   MTDTVATKAIDGIATEGPCYVEAIVSQSRNIPMISYKCAEYRA----AIPTFARTEPPDTQVVKSLLALLRYYAWNKFSILYEDVPVADLLKDQATKRNMTINHKQSFISGYWYQLVQNTMNRTRIYVFLGAANSLVDFMSSMETAGLFARGEYMVIFVDMMVYSEREAEKYLRHS--ENFNQMARSLLVVASTPPT-YIQFTKQVQKYSSKPFNLEIPFSKFISIYAAYLYDSVKLYAWAVDKMLREETRASNGTRVIDTIKNRTYMSITGKIKIDQYGDSEGNFSVLAYKPHKHMVPVAYFHQ---YLNGSIDWPGGEKPADEPMCGFANELCKTTSTVAAVVLGVLLFCSGVITMSIYRKWKIELEIEGLLWKIDPNEIKGYS----GNEIVSSPSKVSLMSAYGSRWTNQFVTSTGRLRGAVVRIKELKPRKRDISREIMKEMRLLRELRHDNINSFIGASVEPTRILLVTDYCAKGSLYDIIENEDIKLDDLFIASLIHDLIKGMIYIHNSQLVYHGNLKSSNCVVTSRWMLQVTDFGLHELRQCAENSIGEHQHYRNQLWRAPELLRNH---IHGSQKGDVYAFAIIMYEIFSRKGPFGQINFEPKEIVDYVKKLPLDPFRPEVESISCPDYVLACIRDCWAEDPEERPEFSVIRNRLKKMRGGKTKNIMDQMMEMMEKYANNLEDIVTERTRLLCEEKMKTEDLLHRMLPQSVAEKLTMGQGVEPVSYDLVTIYFSDIVGFTAMSAESTPLQVVNFLNDLYTVFDRIIRGYDVYKVETIGDAYMVVSGLPIKNGDRHAGEIASMALELLHAVKQHRIAHRPNETLKLRIGMHTGPVVAGVVGLTMPRYCLFGDTVNTASRMESNGEALKIHISNKCKLALDKLGGYITEKRGLVNMKGKGDVVTWWLTGANENAIQKKLVMDMPPLFS
Drosophila_melanogaster_NP_524165_NPLP1_VQQ                      MTDTVATKAIDGIATEGPCYVEAIVSQSRNIPMISYKCAEYRA----AIPTFARTEPPDTQVVKSLLALLRYYAWNKFSILYEDVPVADLLKDQATKRNMTINHKQSFISGYWYQLVQNTMNRTRIYVFLGAANSLVDFMSSMETAGLFARGEYMVIFVDMMVYSEREAEKYLRHS--ENFNQMARSLLVVASTPPT-YIQFTKQVQKYSSKPFNLEIPFSKFISIYAAYLYDSVKLYAWAVDKMLREETRASNGTRVIDTIKNRTYMSITGKIKIDQYGDSEGNFSVLAYKPHKHMVPVAYFHQ---YLNGSIDWPGGEKPADEPMCGFANELCKTTSTVAAVVLGVLLFCSGVITMSIYRKWKIELEIEGLLWKIDPNEIKGYS----GNEIVSSPSKVSLMSAYGSRWTNQFVTSTGRLRGAVVRIKELKPRKRDISREIMKEMRLLRELRHDNINSFIGASVEPTRILLVTDYCAKGSLYDIIENEDIKLDDLFIASLIHDLIKGMIYIHNSQLVYHGNLKSSNCVVTSRWMLQVTDFGLHELRQCAENSIGEHQHYRNQLWRAPELLRNH---IHGSQKGDVYAFAIIMYEIFSRKGPFGQINFEPKEIVDYVKKLPLDPFRPEVESISCPDYVLACIRDCWAEDPEERPEFSVIRNRLKKMRGGKTKNIMDQMMEMMEKYANNLEDIVTERTRLLCEEKMKTEDLLHRMLPQSVAEKLTMGQGVEPVSYDLVTIYFSDIVGFTAMSAESTPLQVVNFLNDLYTVFDRIIRGYDVYKVETIGDAYMVVSGLPIKNGDRHAGEIASMALELLHAVKQHRIAHRPNETLKLRIGMHTGPVVAGVVGLTMPRYCLFGDTVNTASRMESNGEALKIHISNKCKLALDKLGGYITEKRGLVNMKGKGDVVTWWLTGANENAIQKKLVMDMPPLFS
Tribolium_castaneum_TC012843_001_NPLP1_VQQ                       MRDTVATRAMDGVSAEGTCHVEAIVAQSRNIPMISYKCSDYKA----QVPTFARTEPPDTQVTKSVVSLLDYYKWYKFSIIYEEATVAQSLVQEAKKKNMTINDEKKAKSGYWYQFIQNTKNRTRIYVFLGGLTSLLDLMITMQTAQLFENGEYIVIYVDTNTYSEKEAHKYIWISNDNGLLKRGKSLFVVVPTAPT-YESFTEKVRYYNSRPFNFETSFEKYVSIYAAYLYDSFKLYANALHKLLSEEPAASNGTKIVETIQMKTYKSITGTMKLDKNGDSEGNFSVLAFQPVSQMRPVGQFFQ---YINTQIQWAGSDKPNDEPSCGFNNELCPTNSIIAAGVLAILLFCAGVITMSIYRKWKIEQEIEGLLWKIDRSEIHSYF----ERDIVSSPSRLSLASVYESRGGLQVFATTAQYRGVVVRIKELTSRKKDISRDVMKEMRLLRELRHDNINSFIGACVEPTSLLLVTDYCAKGSLYDIIENEDIKLDKMFIASLVHDLIKGMLYIHNSMLVCHGNLKSSNCVVTSRWVLQVTDFGLAEMRHCAENSIGEHQYYRSLFWKAPEILRNPSAYCRGTQKGDVYAFAIILYEILGRKGPFGMTGFEPKEIIELVKREPIESFRPDIDLLGCDDYVLQCMKDCWAENPEARPDFAAIRSRLKRMKDGKNKNIMDQMMDMMVTYANNLEEIVTERTRLLYEEKMKTEDLLHRMLPKPVAERLTNGSGVEPESFDSVTIYFSDIVGFTAMSAESTPLQVVNFLNDLYTVFDRIIKGYDVYKVETIGDAYMVVSGLPLRNKDRHAGEIASMALDLLSAVKNHSISHRPKEVLKLRIGIHTGPVVAGVVGLTMPRYCLFGDTVNTASRMESNGEPLKIHISHQCKEVLDKLGGYIIEERGLVNMKGKGEVRTFWLIGATDQAIQRREVGDI-PLFC
Hypsibius_dujardini_BV898_00034_p01_EH                           MLNEDSIKHTGNISAQETCYHEARIAASFRTLMLSYFCSPKDHTDRKQPFTFVNVKPPAEQISKALVSLLHEYGWKKITFIYNNERTAESIKVILQMHKIEVLQTKPFRLSPFAQIIRETKDHTRIYVVVGDIDTMVGFMNSMEEEKLLDMGDYFVVGVYQDQYKPEDPAKYLRQGVSKTAIKAFRSFVAVIPTPPKDLREFNNLVNEWLPKPFNFSWDLQKTVRVEAAYLHDAVFLYAGALHECLKNTTDPHDGFKLVKYILDKPYISAMGGGYIDANGIAQGNYSLLALKGNPGLADIGIFLLSVNLLQEQVRWPGDKVPLDEPVCGFDNLKCANLRNVILAVVFVFLLGLCAILFFYGRHCKYEKKLDSVIWKLEWKELLVADFMAFNADEDSPVNATIIAAIIADVRMTTVNTEVGIYRRHPVAIKRVKKRHLDLTREVKKELLMMKELRHDNLCSFIGACVDP--ICIVTDFCERGSLRDILYAENFALDDAFVKSLVGDLIKGMIFIHASQLGSHGNLKTSNCLVDSRFVLKITDYGLHEFKKKTEHRKIDDSVFNKCLWTAPELLRAENPPPGGSKSGDVYSFAIVLFEVYGRSGPFGKTDMSARDIVRELRYSTREPFRPPIHTLSVPEYVVTLMEECWSENPDSRPQFPVVRSRF-PTQDG---NIMDDIQSRLQRYSNHLETLVGERTCQLEVEKKKTETLLFEILPRPVAEHLIKAEKVEAEQFECVTIFFSDIVGFTALSSESTPFEVVNFLNDLYTLFDSLLEHYDAYKVETIGDSYMVCSGLPIRNGDRHAGVIASMALHLLDAIKTFRIRHRPQQQLLLRIGVHSGPVVAGVVGLKMPRYCLFGDTVNTASRFESTGEALRIHCSPQSKKILDDLGGYFLEPRGLVQMKGKGEQLTYWLTDEDESIKLQRQQLSSFDINR
ramazzottius_varieornatus_v1_core_32_85_1_RvY_06150_2_EH         MWIEDSIKHTNNFSAQETCVQEARLASAFNIVMLTYFCAFKEQLEAAHYSTFITVKPPVAQISKAVASVLNKYNWNKITFIYNNEPTAESIRYVLEEHNIEILQTRSWNQSPFDDIVKDTKDKTRIYVLVGNVDDHVGFMQAMDDAGLLDRQDYFVVGVYLNHYKQEDPAKYLRPSVSQKSFKAFKSFLGVIPTKRSEFREFNNEVNVWLQRPFNFPWEPQKNVRVEAAYLYDAVMLYAQALDACLRNPTDPHDGNKLARYIKGQPYKSAMGGGYIDAKGDAQGNYSLLALKTKRGLVDIGIFLLSANLLREEIQWPAGHPPLDEPDCGFDGKKCVDPASVWIYVAASVATIALIALCLGVRRYVYEQKLMGSLWRIDYKDLHIEELKAHHHDHHASVDSLTFVAAIGHISYARSTMELGLLKKQIVTVKKVRKRHLDLTREVRKELLAMREIRHDNLCEFVGACTDP--VCIVMAYCQRGSLKDVLYDENLALDDLFLASLIGDCVKGMYYIHNSSLKSHGNLKPSNCLIDSRFVLKITDYGLHEFKRKNESHRIQEQNYERMLWTAPELLRMDRPPPGGTPSGDVYSFGFILFEIYGRCGPFGDTTMSSKDIITQLRIGSTMPFRPSLHCLNTPEYVISLILDAWKENPQQRPDFIAITSRLKPMQKGMKSNFVDNILALLQRHANNLESLVSERTLQLQEEKKKTELLLYEILPRPVAEHLIKHERVEAEQFESVTIFFSDIVGFTALSAESTPLEVVALLNDLYTLFDSLLEHYDAYKVETIGDSYMVCSGLPVTNGNRHAGVIASMSLQLLDSTNSFRIRHRPEKQLLLRIGIHSGPVVAGVVSPCKERYVAFS--------------------VPK-----------------------------------------------------
ramazzottius_varieornatus_v1_core_32_85_1_RvY_06150_1_EH         MWIEDSIKHTNNFSAQETCVQEARLASAFNIVMLTYFCAFKEQLEAAHYSTFITVKPPVAQISKAVASVLNKYNWNKITFIYNNEPTAESIRYVLEEHNIEILQTRSWNQSPFDDIVKDTKDKTRIYVLVGNVDDHVGFMQAMDDAGLLDRQDYFVVGVYLNHYKQEDPAKYLRPSVSQKSFKAFKSFLGVIPTKRSEFREFNNEVNVWLQRPFNFPWEPQKNVRVEAAYLYDAVMLYAQALDACLRNPTDPHDGNKLARYIKGQPYKSAMGGGYIDAKGDAQGNYSLLALKTKRGLVDIGIFLLSANLLREEIQWPAGHPPLDEPDCGFDGKKCVDPASVWIYVAASVATIALIALCLGVRRYVYEQKLMGSLWRIDYKDLHIEELKAHHHDHHASVDSLTFVAAIGHISYARSTMELGLLKKQIVTVKKVRKRHLDLTREVRKELLAMREIRHDNLCEFVGACTDP--VCIVMAYCQRGSLKDVLYDENLALDDLFLASLIGDCVKGMYYIHNSSLKSHGNLKPSNCLIDSRFVLKITDYGLHEFKRKNESHRIQEQNYERMLWTAPELLRMDRPPPGGTPSGDVYSFGFILFEIYGRCGPFGDTTMSSKDIITQLRIGSTMPFRPSLHCLNTPEYVISLILDAWKENPQQRPDFIAITSRLKPMQKGMKSNFVDNILALLQRHANNLESLVSERTLQLQEEKKKTELLLYEILPRPVAEHLIKHERVEAEQFESVTIFFSDIVGFTALSAESTPLEVVALLNDLYTLFDSLLEHYDAYKVETIGDSYMVCSGLPVTNGNRHAGVIASMSLQLLDSTNSFRIRHRPEKQLLLRIGIHSGPVVAGVVGLKMPRYCLFGDTVNTASRFESTGEAQKIHCSPQCKEILDELGGYVVEPRGMVYMKGK-----VFLTNRKTTTVKMYFR--------
membraniporaMembranacea_4798_EH                                  NDFEESVAQTMNVSANFYCQAEAMIAGILNRAMMSYYCPDASVSNKEQYPTFSRTRSTDAAVASAVIKLLKYYDWNQVMILIDMLPLGDTLQEALEDNNITVQEKKEFSGDDFSNYINEIKGKTRIIVYIGDAQGASALAFAMGERGLFNDGEFFIIAVDVIEFDIDKPEDKTTPEKLEEIAFYYRNMAVIMRSHPIDFSEWNQKVQYKCTLPFNYPNNYDSKVS-MGSKIYDASYILAESLHEVIEEGGNIYDGRAVFNKTTKRAYHSKTGDLYITENGDSLDSYTIYQTKPFVALHPVAVFDYKEALFEGGLQFVNGAPPKDEPPCGFDGTKCPGKETIIGVAVGGTVVLLVVIAYLLIKKSDMSNDEYMNLIIVNHRDIHEDPKGPKQISHSLLNPQWSWSSMSVIQDSMRGHTRICSYRSQLVAVKEINKPYVDKNEQIRQELRILKNIRHSNLTEFIGASVDPGRVCILTEYCSKGNLQDILENTEVQLDTIFIASLISDIIQGMIFLHESDINFHGALRSTNCVIDSRWTVKITGFGLSKFRQGEIKFNVDYIALTYKLWEAPEVLRLTRSSTLDMQKADIYSFSIIMFEILGRLGPFGHNELDNEEILDRVKKGGELPFRPRIGDVRIDTYVTDLLKDCWSEYPEQRPSFKVIQLRLKPLQKGMKRQLLDNVISKMEKYANNLEAIVSDRTQQLADEKAKTEELLHKMLPKQVADQLKRGEVVEAEGFDNVTVYFSDIVGFTSISSDSTPIQVVKLLNKLYSMFDTIIGEYDVYKVETIGDAYMVVSGLPKRNGNNHAGEIASMSLHLLEAIRTFKIPHKPKEILKLRIGIHSGPCVAGVVGSKMPRYCLFGDTVNTAARMESNGQPLRIHTSRTTNLLLEQLGGYYLEERGMVEMKGKGNQLTYWLVGEEKEVRKKRLAQSYLLNKS
bugulaNeritina_45085_EH                                          NGYNVSVTQTHNVSAPFSCVSEAKIAGILDRAMISYYCSDAEVSNKKEYPTFARTKSTDSTVATSLIKLLKHYNWLKVTIITDDFPLTQEIKQQLESHNITVIREISFNSKEFNVLVDDLKANSRIIVFIGDTRGASALTFAMGERGLLQNGEYFIINVDTSDYDVDKPDKKTKFEQNNQMSLYFRNMAAIMRSHPIDFKEFNVKVQKKCQEPFNYGRRLDVKLD-MAASIYDATYVLARALDNVIKNNGSIYDGVQVYNSMKGRPYRSKMGDLYITDDGDSLGSYTLYQSRESAGIYPVALFNTMQTMFAEGLLFINGKPPKYEPECGFHDELCPSTKTIVALAISMSILVAIIISLPIYRRCRSEEYFSLLL--INHKDIIDDP-KGKKVSHSAMNPQWSWSSLSVAHESIRGHTKISSYKGQPVAVKRINKKSVDMNQEIRKELRLLKNVRHPNLVGFIGACIEPGHIYTLSEYCNKGNLQDILENTEVQLDTIFIASLIFDIIQGMTFLHESDIHFHGSLRSTNCVIDSRWAVKLTGYGLHHFREGEVKPSVDYVALTYQLWDSPELLRQEKMKMQFMQRADVYSFAIVMFEICGRLGPFGHNELDNEEILERVKRGGDLPFRPRIGDLRYDTYVTDLLKDCWSENPIERPSFKSIQVRLKPLQKGMKRQLLDNVISNMEKYAKNLEDIVSDRTQKLAEEKAKTDELLHKMLPKQVADQLKRGDLVEAEGFESVTVYFSDIVGFTSISSDSTPIQIVRLLNKLYSMFDKIIGEYDVYKVETIGDAYMVASGLPRGNGDNHAGEIASMSLNLLDAIRTFKIPHKPTEIIKLRIGIHTGPCVAGVVGSKMPRYCLFGDTVNTASRMESNGLPLRIHTSKSTKAVLDKLGGYKLEERGFIEMKGKGAQQTYWLVGEDASVRKKRLNVSLTFSNM
Aedes_aegypti_EAT40967_OG4                                       MA-----------------------HRLFNIPM----------------------------------------------------------------------------------------------------------------------------------------------------------------------EEFVEEHEA------------------AAVNGYDEEF-----VNKILRKHER----------KKHR------------------------------TLQP-----------RISLPFY---PKLTNPIQGILKQY-G-M-------------AAYKSGHTLKENYLLKNRLSKFVFPVDMRRVDEGIAQQLEVEDLLKGSIGSLGSGTLVRHNTTALELKARYNGDLVQLKEIPSSSQELKTKAMDLLVMAHGLRHENINPLIGWLNEPTRTALVYEHCSRGSLQDVLIMDEIKLDWSFRLSLLTDLVRGMRYLHGSPIRVHGTLSSRNCVVDARWVLKITDYGMLNFYDAQGI-TPPSKSAKDLLWTAPEALRATKGYKGGTQAADVYAFGIIMQEVVVRGEPFCMLSLSPEEIIAKIKKPPP-LIRPSVSKGAAPPEAINIMRQCWAESPEMRPDFVMICERFKQLNHGRKVNFVDTMFQMLEKYSNNLEELIRERTEQLDMERKKTEQLLNRMLPSSVAERLKLGLAVEPEEFSEVTIYFSDIVGFTTISAHCTPVQVVDLLNDLYTCFDATINAYNVYKVETIGDAYMVVGGLPVRTPD-HAEQIATMALDLLHQSGNFKVRHLPGVPLQLRIGLHTGPCCAGVVGLTMPRYCLFGDTVNTASRMESTGSSWRIHMSQQTCNLLEQAGGYIIEPRGPIEIKGKGKMHTYWLLGKKGFDKVLPTPIAILKSLF
Culex_quinquefasciatus_EDS42664_OG4                              M------------------------------------------------------------------------------------------------------------------------------------------------------------------------------------------------------------------------------------------------------------------------------------------------------------------------------------------------------------------------------------------RRVDEGIAQQLEVEDLLKGSIGSLGSGTLVRHATAALEFKARYNGDLVQLKEIPSSSQELKTRAMDLLVMAHGLRHENINPLIGWLNEPTRTALVFEHCSRGSLQDVLIMDEIKLDWTFRLSLLTDLVRGMRYLHGSPIRVHGSLSSRNCVVDARWVLKITDYGIPGFFEAQGL-VAPTKSAKDLLWTAPEALRAAKGYRCGTQAADVYSFGIIMQEVVVRGEPFCMLSLAPEEIITKIKKPPP-LIRPSVSKGAAPPEAINIMRQCWAESPEMRPDFVTICERFKQLNHGRKVNFVDTMFQMLEKYSNNLEELIRERTEQLDVERKKTEQLLNEIHSNSVADRLKLGLAVEPEEFAEVTIYFSDIVGFTTIAAHCTPVQVVDLLNDLYTCFDATINAYNVYKVETIGDAYMVVGGLPVRTPD-HAEQIATMALDLLHQSGNFKVRHLPGVPLQLRIGLHTGPCCAGVVGLTMPRYCLFGDTVNTASRMESTGSSWRIHMSPQTCNLLEQAGGYVIEPRGPIEIKGKGKMHTYWLLGKKGFDKVLPTP--------
Anopheles_gambiae_str_PEST_EAA03699_OG4                          MS-----------------------------------------------------------------------------------------------------------------------------------------------------------------------------------------------------------------------------------------------------------------------------------------------------------------------------------------------------------------------RNYIIKTRLSKFVFPVDMRRVDEGIAQQLEVEDLLKGSIGSLSSGTLIRHSTAAIDHKARYNGDLVQLKEIPSASHELKTKAMDLLVMAHGLRHENINPLIGWLNEPSRTALVFEHCSRGSLQDVLIMDEIKLDWSFRLSLLTDLVRGMRYLHASPLRVHGSLSSRNCVVDARWVLKITDYGMLSFYEAQGI-APAPRNAKELLWTAPEALRDSRTYKAGTQPADVYAFGIIMQEVVVRGEPYCMLSLTPDEIIAKIKKPPP-LIRPSVSKGAAPPEAINIMRQCWAENPEMRPDFATICERFKQLNHGRKVNFVDTMFQMLEKYSNNLEELIRERTELLDIERKKTEQLLNRMLPSSVAEKLKLGLAVEPEEFAEVTIYFSDIVGFTTIAAHCTPVQVVDLLNDLYTCFDATINAYNVYKVETIGDAYMVVSGLPVRTPD-HAEQIATMALDLLSQSGHFKVRHLPGVPLQLRIGLHTGPCCAGVVGLTMPRYCLFGDTVNTASRMESTGSSWRIHMSQQTCNLLEKAGGYVIEPRGPIEIKGKGKMHTYWLLGKKGFDKALPPPVAILHSLF
Drosophila_mojavensis_EDW15025_OG4                               MKKEKREEQQDTSS-LAHCHQLAELAYDYNKSALFWPCPQMKISSNF--------LPSFEAISLAVRSIASKLNWMHVDIYVGDDAIA---------ANLHIPYRIEIG-----DTVRDLHEQDKAIIITAPLDDSTLRWLR--RGKWTDDQQTRVLLIDMVASSLNVEHRLYKNSSNNDSVSSTSNLLVLTLLSDKHVHNFRTPSDAEATMALAHQNA-------NRLRPFMNLFLYDLLLSHITTGNAT---------------------------AGKPKYDFLVLDIVVDAKWRPLLILEGGQSWLSNAQIWH----------CG---AIC---WTIAAICIGLLIIAASVAAGIAVRNYFLRKRLSKFVFPVDSRRVDEGIAQQLEVDDLLKGSIGSLTSASLARHKPAHLDMRARYNGDLVQLKEIPNGSAELRSKAMDLLVMAHGLRHENINPLIGWLSDPSRTAMVFDYCSRGSLQDVLIMDEIKLDWSFRLSLLTDLVRGMRYLHASPLRIHGALTSRNCVVDARWVLKITDYGLNSFYEMQGL-AQVPRSNKELLWTAPELLRTMKTQQMGTQMGDVYSFGIIMQEVVVRGEPYCMLSLSPDEIIAKLKKPPP-LIRPSVSKGAAPPEAINIMRQCWAEQPDMRPDFNSVYERFKMLNHGRKVNFVDTMFQMLEKYSNNLEELIRERTDQLDIERKKTEQLLNRMLPSSVAEKLKMGLAVDPEEFSDVTIYFSDIVGFTTIAAHCSPVQVVDLLNDLYTIFDATINAYNVYKVETIGDAYMVVSGLPVKIPD-HAEQIATMALDLLHQSGRFNVKHLPGVPLQLRIGLHTGPCCAGVVGLTMPRYCLFGDTVNTASRMESTGSSWRIHMSQETRDRLEARGGYSIEPRGLIDIKGKGMMNTFWLLGKKGFEKPLPVPESLINSIT
Drosophila_melanogaster_ABW08597_OG4                             MKEESSSGETNDARISGHCHQLAELALDFNKTVVLWPCPRMKISSNF--------LPSFEAISLAVQSISTKLNWSQVDIYIGDDAIA---------ANLHVPYRIEIG-----RTIRDLHSQDKAIIITAPLDASTILLLSTIELDWTERQHTKILLIDMAASSLDTQHGFYKSP--------SSNLLVLTLLNDRHMQNFRAPNGNYKDPPSGHRNA-------HKLYPYRNLLLYDTIVTTTTQSDTS---------------------------ETSPQFDFVVLDIVRDAKWRPLLILESEGGWLSSVLLWQ----------CG---AIC---WTIAAICVCLLVIAGIVAGGIAMRNYFLRKRLSKFVFPVDSRRVDEGIAQQLEVDDLLKGSIGSLSSASLARHNPAHLDMRARYNGDLVQLKEVNNGSAELRTKAMDLLVMAHGLRHENINPLIGWLSDPNRTAMVFDYCSRGSLQDVLIMDEIKLDWSFRLSLLTDLVRGMRYLHTSPLRVHGALTSRNCVVDARWVLKITDYGLNSFYESQGL-PPRTRSAKELLWTAPELLRNMKLHQLGTQLGDVYSFGIIMQEVVVRGEPYCMLSLSPEEIIVKIKKPPP-LIRPSVSKGAAPPEAINIMRQCWAEQPDMRPDFNSVYERFKMLNHGRKVNFVDTMFQMLEKYSNNLEELIRERTEQLDIERKKTEQLLNRMLPSSVAEKLKMGLAVDPEEFSDVTIYFSDIVGFTTIAAHCSPVQVVDLLNDLYTIFDATINAYNVYKVETIGDAYMVVSGLPVKIPD-HAEQIATMALDLLHQSGRFNVKHLPGVPLQLRIGLHTGPCCAGVVGLTMPRYCLFGDTVNTASRMESTGSSWRIHMSQETRDRLDARGGYAIEPRGLIDIKGKGMMNTFWLLGKKGFDKPLPAPESLINSIT
Parhyale_hawaiensis_phaw_30_tra_m_022374_NPLP1_VQQ              MTEVVSTKHINPIHGEHTCHVEATIAAARNLPMISYACSDAINGEGLLHSTFARTNPSEKPLLRVTVETLKHFKWNKFSIIYMEETMAETLEQLAFQHNMTVNHKRTAVSQDFPNIISETKSTTRIYVFLAHRVEVWQMLLTMSLSGLMKPNEYLLIYVDREEYKPNDWVTYMFSQERENLLTYDRSFMVIGNRAPV-LQELEDEVREYNSRPFCLGMYEKKHLPYSLSYLYDAVVQYAYAVRRLYDERVKASNGAAIIGLLRNYTYKSILGSVTMDEQAQSEGNYSVYFFHEHPCLAKISDFIG---HLNIQIQLL------DEPLCGYDHSLCKSARQVAALVMGVLLVFIIFWSTIQYRKWKYEQEIAGLQWRIDKKELCQFNS------GYGFGSRTSLASVSHDFHGQLYFPSLADYRGTVVCLKTIDHKKLDLSRPVMKEIRNMREIKQDNVCSLVGAYLDGNSVTLVTEYCHRGSLEDILENEDIKLDELFVASLVHDLLRGMRFLH-GHYGPHGNLKSSNCVITGRWVLQVTDYGLHDLRKEAFKTEDGARFLKTQLWRSPELLRKSPL-TPGTKEGDVYAFGIILHEIIGRKGPFSINNDGPNDILKDIKRGQTNPKRPSLLDLGSNQLVISVMQSCWHEDPSKRPLFRAIKLQLKRMLERRKGNLMDHIVKLLHEYSKNLEELVGFRTMELREEKRKTEDLLHRMLPPTVASCLTRNRPVEPQNFDNVTIYFSDIVGFTSLCSESTPFQVVTFLDELYRMFDGIISGYDVYKVETIGDAYMVVSGLPNRNG-KHAGEIASMALELVHQTKSFVIPHKPEMTLKLRVGVHTGPVMAGVVGLSMPRYCLFGDTVNTAARFESNGLPLRIHISEPTKLALDKLGGYTTEERGLVEMKGKGKVLTFWLLSADSSAIQRREMANLPMPPL
Caenorhabditis_elegans_F08B1_2_NPLP1_VQQ                         MWNDSSTRLFAGARVEKNCKTEAAMAASQNLPIISYRCNDQDIRDDYHYRTFARTVPPAGEIFKAFMSLMKQYNWRKFSVVYDVKELFETLKRMVETENKFEEHKFEIMIQSIENAIKSTMQTTRIYLTFDNVRLFRTMLSIMGEMGLT-QQDYMLIYVDTNYHFLRNTMTYLHNSSDRKMLDYARSALSIIPTPVKLFYNFWKKAGDYMHH-FGVQKADNLKGNRIACYLYDAVYLYAKAIHELVEEYGNTADGKAIIDRIVNKKYRSIQGDMRIDERGNSKGNFSLLSWQKVAALDLTAIFVEAPDLFSSRIQWLKGEPPPDEPVCGFHGENCRILTVVVMILIAVFSLVLTGFTLNYIRSRRFEKELS-MIWKIDPYEVRRVVGGVNSTASLMQSDVMQFAKTSKAPVQGTGMRGLASYKGTLVGLKDLMRKPKDLTREAKKELRAMRQLAHPNVNNFLGIIVCQYSVTVVREYCSKGSLHDILRNENLKLDHMYVASFVDDLVKGMVYIHDSELKMHGNLKSTNCLITSRWTLQIADFGLRELREGIMY-DSSYNIWENFLWTAPEAMTINGSLNPPTPKADAYSFGIIFHEIFTREGPYKNGEAAPKALVEKTVRRVYPYFRPDTSDLEVQNYVKEVMAACWHHDPYQRPEFKTIKNKLKPLFHIYKQNIMDHMVLMMEKYQTQLEDLVDERTIELKDEQRRSQHLLQRMLPSSVAEQLLAGQDVIPEAFPPVTIYFSDIVGFTTISGESTPMEVVTFLNKLYTLFDSIIRRYDVYKVETIGDAYMVVSGVPYKTMEYHAEQIAMMAIHILSAVRSFSIPHRSCEPLMIRIGMHTGPCVAGVVGKTMPRYTLFGDTVNTASRMESNGEALRIHCSSSTQKVLTSIQGFLLEERGSLAIKGKGQMTTYWLNGRAGYEFTETIEPDIFRPNL
Parhyale_hawaiensis_phaw_30_tra_m_005158_NPLP1_VQQ              MKFLLSVYKVNDVSVEQTCDTEAIVAASSPKPLLSYACGEVNRSQEHNYSNFVRFNPTETTALKKVIVLLREQKWRIFRVLYSLDSKADGLFHLASHDNLRPLPMMEASLHRIQEVFGLTKTTTRIYVVMCLRADLTNFLLGMAWQGLLQPQQYLLIYLDFEDYPGNDWRAYILEVESELLLQYSGSLLVVRGTYPT-FSNMRSQIIARNKAPFSLTYRNEKEIPLTTAYLYDAVMEYAKAVTRLYNQYNGAQDGLKIVGLLRNHTYSSVLGEMTLDDKAEGKGHYSGYIFHSCGKISPGKVSGRDKQMFDNTTQLL---GIADEPKCGFSGDKCTDVWWLLM-TMLVLAVLGLAVVALQYQIWNFEMKIMGLQWRIYYSEIEDLSS------IRTRTSTRSL---HLSPCGDFYYKKVGMYQGTLVCLKPAHPSKTRFSRALKKDICRIRAMKHHNLCTFYGITVHEHDTLLVSEYKDRGSLKDVLGNKYTTLDEAFIDSLMRDLIKGMSFLH-DQYGPHGHLRSSNCVVTGRWVLQVTDYGLSELRAQPHT-KDSFKLLLNQLYRSPELLAEDKQ-GEATKEDDVYAFAIIFHETMNGVGPYGHYETTIKNILDGVRRGPKPLERPSTAQVGTNKSVLDLMKQCWSEDPLQRPTFKSLKTEFNKGGKQRKGNIMDHLVSMMEKYSNNLEKLIDVRTQELQEEKKLTEQLLYSMLPRPVAESLKHGIPVEPQSFKSVTIYFSDIVGFTALSAESTPMQIVTFLDELYR----------------------------------------------------------------------------------------------------------------------------------------------------------------------
