# Supplementary material for: Ancient origins of arthropod moulting pathway components
Source: eLife. 2019 Jul 3;8:e46113. doi: 10.7554/eLife.46113 (PMC6660194; doi:10.7554/eLife.46113)
Supplement: Figure 2 - source data 4 — Compressed. zip file containing the 3D-cluster map of the CCAP ligands in. rtf format, the CCAP receptor proteins in fasta format, the multiple sequence alignment of the receptor (trimmed and untrimmed), and the tree files genereted by RAxML, PhyML and mrbayes programs. The 3D cluster peptide map can be visualised and manipulated using the program clans (Frickey and Lupas, 2004; see ftp://ftp.tuebingen.mpg.de/pub/protevo/CLANS/). The multiple sequence alignment files can be viewed with aliview (Larsson, 2014a). The phylogenetic tree files can be viewed using Figtree (http://tree.bio.ed.ac.uk/software/figtree/) or TreeGraph2 (Stöver and Müller, 2010a). [file elife-46113-fig4.zip › ccap-ligands.rtf]

sequences=100
<param>
maxmove=0.1
pval=0.1
usescval=false
complexatt=true
cooling=1.0
currcool=1.0
attfactor=10.0
attvalpow=1
repfactor=0.5
repvalpow=6
dampening=0.2
minattract=1.0
cluster2d=true
blastpath=blastp 
formatdbpath=makeblastdb -dbtype prot
showinfo=true
zoom=1.0
dotsize=0
ovalsize=4
groupsize=4
usefoldchange=false
avgfoldchange=false
namesdmp_file=not_spcified
nodesdmp_file=not_specified
colorcutoffs=0.0;0.1;0.2;0.3;0.4;0.5;0.6;0.7;0.8;0.9;
colorarr=(230;230;230):(207;207;207):(184;184;184):(161;161;161):(138;138;138):(115;115;115):(92;92;92):(69;69;69):(46;46;46):(23;23;23):
</param>
<rotmtx>
0.9998380043739524;-0.017999028015746273;0.0;
0.017999028015746273;0.9998380043739524;0.0;
0.0;0.0;1.0;
</rotmtx>
<seq>
>triboliumCastaneum_Arthropoda
MTTAKLFVICIFAALAIETHSRFLPKSISKNLGATERVLEPKKRPFCNAFTGCGRKRSNLPALPEQSEVVDENLGSLLELSAEPAVEDLSRQIMSEAKLWEAIQEANMELHRRRQESAESSEEDAAVPARSATASCALPPCYI
>Tribolium_castaneum_TC001088_001 ArthropodaInsecta
MTTAKLFVICIFAALAIETHSRFLPKSISKNLGATERVLEPKKRPFCNAFTGCGRKRSNLPALPEQSEVVDENLGSLLELSAEPAVEDLSRQIMSEAKLWEAIQEANMELHRRRQESAESSEEDAAVPARSATASCALPPCYI
>Tribolium_castaneum_NP_001280497.1 ArthropodaInsecta
MKNMTTAKLFVICIFAALAIETHSRFLPKSISKNLGATERVLEPKKRPFCNAFTGCGRKRSNLPALPEQSEVVDENLGSLLELSAEPAVEDLSRQIMSEAKLWEAIQEANMELHRRRQESAESSEEDAAVPARSATASCALPPCYI
>Tribolium_castaneum_XP_015839822.1 ArthropodaInsecta
MTTAKLFVICIFAALAIETHSRFLPKSISKNLGATERVLEPKKRPFCNAFTGCGRKRSNLPALPEQSEVVDENLGSLLELSAEPAVEDLSRQIMSEAKLWEAIQEANMELHRRRQESAESSEEDAAVPARSATASCALPPCYI
>Tribolium_castaneum_XP_008201234.1 ArthropodaInsecta
MTTAKLFVICIFAALAIETHSRFLPKSISKNLGATERVLEPKKRPFCNAFTGCGRKRSNLPALPEQSEVVDENLGSLLELSAEPAVEDLSRQIMSEAKLWEAIQEANMELHRRRQESAESSEEDAAVPARSATASCALPPCYI
>Plutella_xylostella_AJM76783.1 ArthropodaInsecta
MPASRGPILLLVAVLFVECCLSASIPRNYEQRLSEDVIMTPRKRPFCNAFTGCGRKRSQGAPGMPLQEQKQRQYIDEDTLGSILDSDSTIDELSRQILSEAKLWEAIQEASAEIARRKQKELAYNNQ
>Plutella_xylostella_NP_001292413.1 ArthropodaInsecta
MPASRGPILLLVAVLFVECCLSASIPRNYEQRLSEDVIMTPRKRPFCNAFTGCGRKRSQGAPGMPLQEQKQRQYIDEDTLGSILDSDSTIDELSRQILSEAKLWEAIQEASAEIARRKQKELAYNNQ
>Helicoverpa_armigera_AGH25552.1 ArthropodaInsecta
MSVSRVSLFVVIALLYLECCYTATIPRNFEGRMSEEMIMTPKKRPFCNAFTGCGRKRSQQSPGMPAQELMRQKQYVDDEAFGTILDSEAAIEELSRQILSEAKLWEAIQEASAEIARRKQKESY
>Manduca_sexta_AAL39064.1 ArthropodaInsecta
MTVSRVCLLLLVALVYLDCCYAASIPRNFDPRLSEEIVMAPKKRPFCNAFTGCGRKRSQGPPGMPAQDLRTKQYLDEEALGSILDSESAIDELSRQILSEAKLWEAIQEASAEIARRKQKEAYIQ
>Bombyx_mori_BAG50376.1 ArthropodaInsecta
MTSRVLLVLVVALLCAECCVTATIPRNFDPRSNEEMVTMPKKRPFCNAFTGCGRKRSQTAPGMPNQDLMRQRQYVDEDTLGTMLDSESAIDELSRQILSEAKLWEAIQEASAEIARRKQKEFYNSQ
>Bombyx_mori_NP_001124369.1 ArthropodaInsecta
MTSRVLLVLVVALLCAECCVTATIPRNFDPRSNEEMVTMPKKRPFCNAFTGCGRKRSQTAPGMPNQDLMRQRQYVDEDTLGTMLDSESAIDELSRQILSEAKLWEAIQEASAEIARRKQKEFYNSQ
>Chilo_suppressalis_ALM30313.1 ArthropodaInsecta
MAPMSRLSLFVVAAILLMDSCSSASIPRNYDPRMTEEMVLTPKKRPFCNAFTGCGRKRSQGAPGMPVQELLRQRQFVDDDTLGSILDSENAIEELSRQILSEAKLWEAIQDASAEISRRKSKDAQFNQ
>Danaus_plexippus_plexippus_OWR47435.1 ArthropodaInsecta
MSSTSRASLLIIALLCLDCCYSATIPRPFDPRLTEEVILSPKKRPFCNAFTGCGRKRSQATPGMPMNEIARQRQFVDEDAIESLVDSDMTIDELSRQILTEAKLWEAIQEASAEIARRKQKEMYN
>Galleria_mellonella_AEZ02304.1 ArthropodaInsecta
MFRATAPASRVSLLLVIALVCLDCCYTATIPRSFDPRIGEEMVLTPKKRPFCNAFTGCGRKRSQTPGMPQEIIRQRQFVDDEALGSLLDSENAIDELSRQILSEAKLWEAIQEASAGIARRKQKDYQ
>Nilaparvata_lugens_BAO00946.1 ArthropodaInsecta
MQPHVAVICAMAALLCLLTQPTNCDDVIIQKRVDDSDLAAIFDPKRKKPFCNAFTGCGRKRSDESMATLVDLNSEPAVEELSRQILSEAKLWEAIQEARQELLRRRQQEGKLPPIPYTLTGMRRKKRSPEAPLTN
>Periplaneta_americana_BAD18887.1 ArthropodaInsecta
MQMYHVVLGCSLAILLVILDIPQASCDDVVIQKRQVDPAEMDRLLDPKRKRPFCNAFTGCGKKRSDESMGTLVEMNSEPAVDDLSRQILSEVKLWEAIQEARVELLRRRQEQLQQQSNQFGAGMDRPLPLPIAGYRRKRFADPESQAPAPHSNLPRATSQLQEEITKPWSR
>Rhodnius_prolixus_ADK73625.1 ArthropodaInsecta
MQLLVPCFLLFTALVSAVLTDDVFLQKRLYFPGEIAEPIDPKMKKPFCNAFTGCGKKRSDESMATLVDLNSEPAVEELSRQILSEAKLWEAIQEARMELLNRKQQQSDRIPLQPLPLTTIRKRSHYLYT
>Anopheles_gambiae_AGG10332.1 ArthropodaInsecta
MTHRTAAKLLLAVVSLFCVLQMLECGVVDRQPRAYKQYNTEPQKRPFCNAFTGCGKKRSSASSPPTAAAAAAAAAMLQRHLQTMDPGRKDRMGSDFDPNEESISSLLDLNTEPAVEDLLRQIMSEAKLWEAIQEANREIYLQKSGMKDQRNDFPLTFSTQ
>peperipatopsisOverbergiensis.15131 Onychophora
MPSDGITCITLVLLMLICSVVDSRSMEKRETESQYRIKRPFCNNFMGCSGKRSLDIGMDLPNQVIQKANLWDRLIARLKESSYDKDVQNMDRFNTLE
>euperipatoidesRowelli_scaffold_66245_26   Onychophora
LQDTETHSRIKRPFCNNFMGCTGKRSLDLELDLPNQIIQKATLWDKLISRLQEPGYDKDIQVSVY
>Daphnia_magna_KZS12111.1 ArthropodaCrustacea
TRPLFYSLVVLAWLVISLYVSNSLSQPLTANQNDSDSIEDVEQWSYKEKRPFCNAFAGCGRKRSMVSKENKHSAYGKAPSNHPRPLNTNTKLLENIVARLQNKRANAIQLDDTEYY
>Daphnia_pulex_EFX70015.1 ArthropodaCrustacea
MTRPLFYSLLMLAWMIISLYISASSSQPLKNNQNDSDSAEEIEQWSFKEKRPFCNAFAGCGRKRSMIKDTKHPPYEKAASNHPRLPNADTKLLDKLFAKIQHQRANFVQLDDPEYY
>Daphnia_pulex_ACD74587.1 ArthropodaCrustacea
TRPLFYSLLMLAWMIISLYISASSSQPLKNNQNDSDSAEEIEQWSFKEKRPFCNAFAGCGRKRSMIKDTKHPPYEKAASNHLRLPNADTKLLDKLFAKIQHQRANFVQLDDPEYY
>solemyaVelum.21938 MolluscaBivalvia
MTQSYIICSCLAVLAFCNADYLSDIPALKEMMNNQELKEDLASMLEPRLADTDPKDMYTVLKAIQSQEQPAESDTVDSGDVSKRPFCNGFTGCGRFGKRRLRLIRQRFPIKVLSSQVKKRPFCNGFFGCGNGKRSTETELMPENISEPQKKLFCNSMSGCSSAGKRYAAFIEHLRGSNNSN
>littorinaLittorea.9042 MolluscaGastropoda
MILKKKILSELLNEQCSFNQKKAFCNSFTGLINELTFYRRECFCTLLLLFLVII
>patinopectenYessoensis.PY_T17492_MolluscaBivalvia
MESSTLNMLWHTVLLILMVAVTCNAGRGLDIDEALQQILSENDRESYYPLDNTDLDNSEQAVSDLIRRLQPEDRLSKRVFCNGFRGCRGGKRTVPMKQQRLLPEEPPVQKRPFCNGFFGCANGKRSIGAPLRQPDPAQDEIETVELRKRLFCNSYGCLNGKRSSLYQTLVERLRNGKLDIGQADSNLPIRSNSDQHPILVTTRKSLRQLRDDDDEDEDVSKFPLNASNAAEWCKNCNLLKLIMPQLYAFRTEETFQPPYDTQLVNAAERMSRELMTSDNLATDDNEDMLLPEEAREQIDNFQIDKKCSPMSSFSKACKTSKKSRQRRRLQRKTFKGSP
>patinopectenYessoensis.PY_T17492 MolluscaBivalvia
MESSTLNMLWHTVLLILMVAVTCNAGRGLDIDEALQQILSENDRESYYPLDNTDLDNSEQAVSDLIRRLQPEDRLSKRVFCNGFRGCRGGKRTVPMKQQRLLPEEPPVQKRPFCNGFFGCANGKRSIGAPLRQPDPAQDEIETVELRKRLFCNSYGCLNGKRSSLYQTLVERLRNGKLDIGQADSNLPIRSNSDQHPILVTTRKSLRQLRDDDDEDEDVSKFPLNASNAAEWCKNCNLLKLIMPQLYAFRTEETFQPPYDTQLVNAAERMSRELMTSDNLATDDNEDMLLPEEAREQIDNFQIDKKCSPMSSFSKACKTSKKSRQRRRLQRKTFKGSP
>modiolusPhilippinarum.48879-0.7_MolluscaBivalvia
MMDKLLLCSLCLLASALVCLGEDVEDETLLKTLLRDQSKDNIRDIVDELLLENGNPTLESLLSNDERGIATEKRIFCNGAVGCMNRMRRTKPEVEIKKRPFCNGFFGCGNGKRSYNVPVIQDEPEKRQQKRLFCNITGCRNMGKRTILSALLGRLQPLSEENMVTV
>modiolusPhilippinarum.48879-0.7 MolluscaBivalvia
MMDKLLLCSLCLLASALVCLGEDVEDETLLKTLLRDQSKDNIRDIVDELLLENGNPTLESLLSNDERGIATEKRIFCNGAVGCMNRMRRTKPEVEIKKRPFCNGFFGCGNGKRSYNVPVIQDEPEKRQQKRLFCNITGCRNMGKRTILSALLGRLQPLSEENMVTV
>bathymodiolusPlatifrons.57332-4.2_MolluscaBivalvia
MEKLILCSICLLTFVVACLADDVADENLIKTLLNDQSRHKLRDIVDELLLAQENPSLDSLLSVDEQQLSSEKRIFCNGAVGCINRMRRRKEDMDDAPVLKKRPFCNGFFGCGNGKRSYNVPVIQDEPEKREEKRLFCNMNGCGNMGKRTLYSTLLARLQPVSEEKSLNV
>bathymodiolusPlatifrons.57332-4.2 MolluscaBivalvia
MEKLILCSICLLTFVVACLADDVADENLIKTLLNDQSRHKLRDIVDELLLAQENPSLDSLLSVDEQQLSSEKRIFCNGAVGCINRMRRRKEDMDDAPVLKKRPFCNGFFGCGNGKRSYNVPVIQDEPEKREEKRLFCNMNGCGNMGKRTLYSTLLARLQPVSEEKSLNV
>mytilusCalifornianus_ESTES398282_MolluscaBivalvia
MLIKKRPFCNGFFGCGNGKRSYDVPVIRDEQRQPQQKRLFCNMGGCGNGYGKRTLYSALLDRLQPVADDKSL
>mytilusCalifornianus_ES398282_MolluscaBivalvia
SRVEQMSLIKKRPFCNGFFGCGNGKRSYDVPVIRDEQRQPQQKRLFCNMGGCGNGYGKRTLYSALLDRLQPVADDKSL
>ennuculaTenuis.56916_MolluscaBivalvia
MASWPHPWFIGSALISAVMLSCTAELSDSQSINEIYEDTQVPSGYKTLLETVQSKAPFSNEETLRAFQDRLHALLQRGQSNEDGADLSKRPFCNGFTGCGRHGKRLFPSVSQEGAPMEPAREKKPFCNGFFGCGNGKRQWVLPYKPPVPRSKRLFCNTGGCFNTGKRSVSPALIQRLQEAVMEQNEGKN
>ennuculaTenuis.56916 MolluscaBivalvia
MASWPHPWFIGSALISAVMLSCTAELSDSQSINEIYEDTQVPSGYKTLLETVQSKAPFSNEETLRAFQDRLHALLQRGQSNEDGADLSKRPFCNGFTGCGRHGKRLFPSVSQEGAPMEPAREKKPFCNGFFGCGNGKRQWVLPYKPPVPRSKRLFCNTGGCFNTGKRSVSPALIQRLQEAVMEQNEGKN
>rotariaSocialis.17172 Rotifera
MSHHWLLLSIFLTIFLSQISNLHSISIDSGKSTYMIDENNGTQRAKDALIRLIENIPGESNPHKQKLLLNELREYLNRMCTVGYFGSLHAQACQRILNVIHEHDTNEENNDTTTNDQTRTEDHGIQKRFFCNGFIGCRNNAGR
>rotariaSocialis.26896 Rotifera
IKNIVDERNIYEQTMLLNQLREYLNRMCIAGFFGSTHAEACQRVVDVIHQNYIQSRTNDDDVTDTSNETHGLQKRFFCNGFIGCKNTHG
>rotariaSocialis.3945 Rotifera
MFHRQSLLLTIFSIILIQISYIYSTPVISATASHIIEKNYDDYQRAYNNFISHIKNIVDERNIYEQTMLLNQLREYLNRMCIAGLFGATHAEACQHLMDVFHQNYIHSRINNDDITDTSNEEHGLQKRFFCNGFIGCKNAHG
>rotariaTardigrada.49754 Rotifera
MFLRWSLLLIFLSIILFQISYIHSTPIISGTNSHIIDESDDEYQHAYSGFIYFIKNIFDERNIYEQATLLNQLREYLNRMCIAGLFGPSHADACQRVVDILHQTYLHNHINDDENNDTSNEAHGIQKRFFCNGFIGCKNVSG
>rotariaSordida.28845 Rotifera
MSRHWLLLSTFLTTFLLQISYLHSISINSDINNHIIDENYDNQNIKNMLLHLIKNTLNESNPYKQTILLNQLREYLNRMCVFGLFGSSHAHACQNIVDMIHQLDRNDENNVTFNDDNTNNENHNIQKRFFCNGFIGCKHSG
>rotariaTardigrada.41014 Rotifera
LHIYNLTRTDKHFLSLYCNLNFQKVMSHHRLLLSICLTIFLLQISYLHCISINSDINSHLIDEHYDTQNIKNPLLHLFKNTLDEPNPYKQTFLLNQLREYLNRMCVFGYFGSSRAHACQGIADIIYQLDRKQENNIKFTDDHTNNENHSIQKRFFCNGFIGCKKVGR
>rotariaTardigrada.39929 Rotifera
FSRSSSHIYNLTRIDKYFLSLYCNINFAKMMSHHWLLLSICLTILLLQISYLHSFPVDFDINSHINDENYDNQDRKNTLIHLLKNTLTEPDSYKQTILLNELREHLNRMCVFGSFGSSRTQSCQSIADIINQLDRNEENNIEFIDDHVNNENHDIQKRFFCNGFIGCKKVGR
>lottiaGigantea_ESO90838_MolluscaGastropoda
MICSHFHCLLLASFIVLTVSEDFSPLYLNENEDTNDLLKDTDSLPSSNNIYDSIPPARPPFPLLSLLFSKLKMEGSEKQAVIKRVFCNGFTGCGGRHRGRRRQYTARILKRPFCNNWGCGNGKRALEKVPVPFGKNLARKRLFCNNYGGCRGGKKRTLYSNWLGKLNGVADNL
>lottiaGigantea.Lotgi1163724_MolluscaGastropoda
MICSHFHCLLLASFIVLTVSEDFSPLYLNENEDTNDLLKDTDSLPSSNNIYDSIPPARPPFPLLSLLFSKLKMEGSEKQAVIKRVFCNGFTGCGGRHRGRRRQYTARILKRPFCNNWGCGNGKRALEKVPVQPFGKNLARKRLFCNNYGGCRGGKKRTLYSNWLGKLNGVADNL
>lottiaGigantea.Lotgi1163724 MolluscaGastropoda
MICSHFHCLLLASFIVLTVSEDFSPLYLNENEDTNDLLKDTDSLPSSNNIYDSIPPARPPFPLLSLLFSKLKMEGSEKQAVIKRVFCNGFTGCGGRHRGRRRQYTARILKRPFCNNWGCGNGKRALEKVPVQPFGKNLARKRLFCNNYGGCRGGKKRTLYSNWLGKLNGVADNL
>derocerasReticulatum_ccap1_ARS01358_MolluscaGastropoda
MQRQDALAGTARLLTTAVFLLIGAHMCASSEPTDIFNELHIGNSRFHQLPSSSPDNIVLSSEENTPRLNALLRLKLSMLDILSQFPEEDGQVYDPQDQLDTSRLTKRVFCNGFTGCGGRFRGRRRQQPPVAEIGKRLLPNYRKRPFCNSYGCYNSGKKRFNQVPIKNGAAQMAPLTEDWFQDKIKRLFCNSYGGCQNMAKRVVVMDPDVARSVNEELRTPFPFSRLTLEKLENLNQAFSSDFDEEAAGVLSNMRR
>thebaPisana-CCAP1_MolluscaGastropoda
MQELSVATSTSNRFVLTAVCILVCGTRFSTSEPSGDIIQLPGSSERNNQLSFSRPDSFRSISDDEGLRGLSDLLLVKQSMLNLLSKPSPAAADTELETEDQTDASTLTKRVFCNSFSGCGGRFRGRRRQQQPVEKIGKRRLPNLRKRPFCNSYGCFNSGKKRFSPASSKNLGSNMTPLSDALLQDRIKKLFCNGYGGCQNLGKRLGALDAAVAKAAGDEARLSLPLTTRSLLNNLGGMKRVFTSQFDDDIDSLIDSMRR
>aplysiaCalifornica_FF068510_MolluscaGastropoda
MTSSVLSPTSSFLLVLVLNVMLASIPLSAVTADEFFKQPAESKTTVKRSTSGESKPPRLLELIEMRDAVSSMLPVDDTPSLTRNFDGTSGVGDGLQAGGSQVPRLFKRVFCNGFTGCGGRFRGRRRQLNEALGKRRLSQQRVGKRPFCNTLVVIMVGVNATKKRR
>aplysiaCalifornica.524893759 MolluscaGastropoda
MTSSVLSPTSSFLLVLVLNVMLASIPLSAVTADEFFKQPAESKTTVKRSTSGESKPPRLLELIEMRDAVSSMLPVDDTPSLTRNFDGTSDVGDGLQAGGSQVPRLFKRVFCNGFTGCGGRFRGRRRQLNEALGKRRLSQQRVGKRPFCNTLGCYNGGRKRHEEEEVESGKVEEQLKELVSTSSRLPVLSPRGGWNLDEKVKRLFCNGYGGCQNGGKRWGKSGMGTKQTGASSRNLALPLSDESLKKLSTMKRFFAGGYDNDMEGLIDSLKR
>aplysiaCalifornica1_ESTGD209730_MolluscaGastropoda
MLPVDDTPSLTDLMTSGVAMSSGGGSKSPTFKRVFCNGFTGCGGRFRGRRRQLNEALGKRRLSQQRVGKRPFCNTLGCYNGGRKRHEEEEVESAKVEEQLKELVSTSSRLPVLSPRGGWNLDEKVKRLFCNGYGGCQNGGKRWGKSGMGTKQTGASSRNLALPLSDESLKKLSTMKRFFAGGYDNDMEGLIDSLKR
>derocerasReticulatum_ARS01357_ccap2_MolluscaGastropoda
MLPDKASHILSTGSTLALALSLLFCTLRVYAEDPDQDYSNLPLTNTASVQSTDSESQAARLSDLLKLKDSVSYILPPETDIQESDNGEQTDSSELPKKVFCNGFTGCGGPLRSRRRMKDPDTELRVLSKRPFCNSYGCYNSGRKRFGQTSSISKDDTLQVPRQKVTTFADGWPWARMKKLFCNGYGGCQNMGKRLKQFNPDVENQVSSDQRLPSPVSKVVHSSGGRKRFISSNFDEDFDSFIDSMRR
>thebaPisana-CCAP2_MolluscaGastropoda
MAPENFETTMTVSRSIVLCLSLIIYSSPVFADQPNQLYRQLTLSNTKNTQSGSYPRLSDVLLWKDVLADTLLHPTADGTDHNKIATFPAPQQTKRVFCNGFTGCGGRFRGRRRIPLPEDGFKGRHELGKRPFCNTYGCYNSGRKRSIEAPKEDIHEPSPAEDHRLVTVADQWPWNRIKKLFCNGYGGCQNMGKRLHIQPDSRLTDSGRSVSLPFSKESLDSDGVKKRFFTSGFDDDMDSLIDNMRR
>tubalanusPolymorphus.14487 Nemertea
MWLRICMIIFVTNTVPQTFSKGIQNTLQLNSDESREIDTINILRQMKEDIDNLARTRISKRPFCNSFYGCGNGHGRRKRAETANKMLLRQVMSRETSPSSEVGTVKKRAFCNSFYGCGNGQYQKKSQTIQKLQKMIKLLGSKNNDKPSLRKRPFCNAFHGCGNGRRKKNFQLLDNPSSNINSGDSSEKNYESNVINAKLLEFLSNKDIEKEISSKERFGLSKRR
>conusVillepinii_gi310940389_MolluscaGastropoda
MVSLGHVLFVILLPVLLPVAADDPDDQMLSQISLPSSSRSEYDDNDVSKRVFCNGFTGCGGRHRDRSRRQERYGKRLIPVLAKRPFCNSFGCYNGKRSLSGAGPALSTPVDPSRNNKARTMARMLDAAASARHEQQQQLLQQREQRGLESRDPAASGDLSKRLLCNGYGGCRGGKRTLYSPWLERMNEVADDRSARNALCTRLGWRE
>Drosophila_melanogaster_FBpp0083726 ArthropodaInsecta
MRTSMRISLRLLALLACAICSQASLERENNEGTNMANHKLSGVIQWKYEKRPFCNAFTGCGRKRTYPSYPPFSLFKRNEVEEKPYNNEYLSEGLSDLIDINAEPAVENVQKQIMSQAKIFEAIKEASKEIFRQKNKQKMLQNEKEMQQLEERESK
>Drosophila_melanogaster_FBpp0307015 ArthropodaInsecta
MRTSMRISLRLLALLACAICSQASLERENNEGTNMANHKLSGVIQWKYEKRPFCNAFTGCGRKRTYPSYPPFSLFKRNEVEEKPYNNEYLSEGLSDLIDINAEPAVENVQKQIMSQAKIFEAIKEASKEIFRQKNKQKMLQNEKEMQQLEERESK
>Drosophila_melanogaster_NP_001262846.1 ArthropodaInsecta
MRTSMRISLRLLALLACAICSQASLERENNEGTNMANHKLSGVIQWKYEKRPFCNAFTGCGRKRTYPSYPPFSLFKRNEVEEKPYNNEYLSEGLSDLIDINAEPAVENVQKQIMSQAKIFEAIKEASKEIFRQKNKQKMLQNEKEMQQLEERESK
>Drosophila_melanogaster_NP_651083.2 ArthropodaInsecta
MRTSMRISLRLLALLACAICSQASLERENNEGTNMANHKLSGVIQWKYEKRPFCNAFTGCGRKRTYPSYPPFSLFKRNEVEEKPYNNEYLSEGLSDLIDINAEPAVENVQKQIMSQAKIFEAIKEASKEIFRQKNKQKMLQNEKEMQQLEERESK
>Drosophila_melanogaster_AGB96226.1 ArthropodaInsecta
MRTSMRISLRLLALLACAICSQASLERENNEGTNMANHKLSGVIQWKYEKRPFCNAFTGCGRKRTYPSYPPFSLFKRNEVEEKPYNNEYLSEGLSDLIDINAEPAVENVQKQIMSQAKIFEAIKEASKEIFRQKNKQKMLQNEKEMQQLEERESK
>Drosophila_melanogaster_AAF56045.2 ArthropodaInsecta
MRTSMRISLRLLALLACAICSQASLERENNEGTNMANHKLSGVIQWKYEKRPFCNAFTGCGRKRTYPSYPPFSLFKRNEVEEKPYNNEYLSEGLSDLIDINAEPAVENVQKQIMSQAKIFEAIKEASKEIFRQKNKQKMLQNEKEMQQLEERESK
>Litopenaeus_vannamei_ALP06206.1 ArthropodaCrustacea
MSTMNWCGRAGVIAAASLLLLLLAAHSHAGPVAKRDIADLLDGKDKRPFCNAFTGCGKKRSEPKVEPLSSGAELDALAKHVVAEAKLWEQLQNKMEVMRSLAARMEEHPIFRRKRSPAPAHAPQAAAPSQNQQMDTDKQ
>Procambarus_clarkii_BAF34910.1 ArthropodaCrustacea
MSSISSLGRAGVMVLPALLLLVLAAHAHAGPLAKRDIGDLLEGKDKRPFCNAFTGCGKKRSDPGLEGVASSSELDALAKHVLAEAKLWEQLQNKMEVMRTLAARMENHPLYRRRRSAPQDPRHHLTTSPKQKVESEKQ
>Procambarus_clarkii_BAF34909.1 ArthropodaCrustacea
MSSISSHGRAGVMVLPALLLLVLAAHAHAGPLAKRDIGDLLEGKDKRPFCNAFTGCGKKRSDPGLEGVASSSELDALAKHVLAEAKLWEQLQNKMEVMRTLAARMENHPLYRRRRSAPQDPRHHLTTSPKQKVESEKQ
>Orconectes_immunis_ABB46293.1 ArthropodaCrustacea
MSTISTHGRAGVMVLTALLLLVLAAHAHAGPLVKRDIGDLLEGKDKRPFCNAFTGCGKKRSDPGLEGVASSSELDALAKHVLAEAKLWEQLQNKMEVMRSLAARMENHPLYRRRRSAPQQPRHHLTTTPKQKVESEKQ
>Homarus_gammarus_ABB46292.1 ArthropodaCrustacea
MTNMSWCGRVGILGVTTVLLLVLLAAHAQAGPVAKRDIGDLLEGKDKRPFCNAFTGCGKKRSDPSMEGLASSSELDALAKHVLAEAKLWEQLQSKMEMMRSYASRMENHPVYRRKRSTPHTQPRQHLTSTPQQKVETEKQ
>Carcinus_maenas_ABB46291.1 ArthropodaCrustacea
MKMSSTSWLGRTWLVTAGSLLLLVFLVTNAQAGPVAKRDIDSLLDGKIKRPFCNAFTGCGKKRSDPELEGLASGSELNDITKHVLAEARLWEQLQSKMEAMRMLASRMDSRPVFRRKRSLIHPQHDRVHSVTTLNHKGDAEKQ
>Callinectes_sapidus_ABB46290.1 ArthropodaCrustacea
MKMYCTSLSGRAGLMTAWTILLLAFLIANTEAGIVAKRDIDSVLDGKIKRPFCNAFTGCGKKRSDPELEGLASGSELNDITKHVLAEARLWEQLQNKMEAMRMQASRMDSRPMFRRKRSLTQPQHNHVHFATTLDHKEDLDKQ
>Parhyale_hawaiensis_phaw_30_tra_m.004465 ArthropodaCrustacea
MWYNSFRSSCSSCLLLLAAVGTIQPPTASAVHKRSLDEAFELKSKRPFCNAFTGCGRKRSGGRTEAEPAVVIDTKAEIDELARHVLGQDRMLEQLQQKVELMRALACGYPEIPPPPLYRRRRDAPQQVGTMLPNGPTYYNFNTHYSRADKRQVSQHTSPDHLTGNQQQDLASSRIPNAKPNQPSENLHYQTGNPEQNFGHLETGGSPEFAETQNNVENNAEKDMKEAEEANPSRDPNGHINNRHIENGNPKAYRTA*
>parasteatodaTepidariorumaug3.g26877 ArthropodaArachnida
MKMVNNTCLVFIALSILAIIFTVSSESLDQDQMDLPVLQKRPFCNAFTGCGRKRNSLRSENSVDIFGNRRSSQNKIYALIQQKLAEVEALRGALDEKRK
>lineusLongissimus.28611 Nemertea
MLAYGSVCYILLLTTLISGQESNSQNDFQKNKASGSIFPYGSADNDLDVLKSLRERLDKEKQSRAKRPFCNSYYGCGNGGYGKRSEELKISKSEDPSNEQGLLLKALLSNTGNNQFMEGSGKTQKRAFCNGFYGCANGKRSGMENVIQRALKQKTSKMAAKRPFCNAYSGCGNGKKRSVDVENGAEGEKGLLQTILSRLRSVESEGNHQEEPFTF
>lineusLongissimus.28612 Nemertea
MLAYGSVCYILLLTTLISGQESNSQNDFQKNKASGSIFPYGSADNDLDVLKSLRERLDKEKQSRAKRPFCNSYYGCGNGGYGKRSEELKISKSEDPSNEQGLLLKALLSNTGNNQFMEGSGKTQKRAFCNGFYGCANGKRSGMENVIQRALKQKTSKMAAKRPFCNAYSGCGNGKKRSVDVENGAEGEKGLLQTILSRLRSVESEGNHQEEPFTF
>gadilaTolmiei.32621 MolluscaScaphopoda
MRTPYWIGVIYYFIVGVYSYRISTRGSNQLQTIGDRGRFDVEDLDAYPSDRRDIPYAGFDESSGIFKLAGDASKDPQPAKGFRQKKAFCNGFIGCRGWGRRWKRPLRIRNMDKNKQTKKALCNPFLGHGCVSKRTEETERNLQLPSDNGITSLKRLFCNAYGGCPGRG
>gadilaTolmiei.34149 MolluscaScaphopoda
MVIMWPGYWIGFVCYCLTGVYCYRASLRQPDKVKPYNLERSVNYKIDLRYPTEPRRHEKTVPSRDQFDNFDLQSDQPEHSPDDDRQKKAFCNGFIGCRGWGRRWKRPLKVKDVRFRQTKKAFCNSFIGCMNKRLEGLGGLEGDHQQLPTQGDDGIKALKRLFCNAYGGCGRHGG
>rhyssoplaxOlivacea.28379_MolluscaPolyplacophora
MHRTELLLLLSALISQSYASTFSEEFGTDRELCSYFGCSTDADDTHIPPPNPLLKRPFCNGFRGCANGKRAVVVNTKTMAEGSSDADEAIREEKRPFCNGFRGCANGKRSNVLDRDQLWFLQRLLENISRPERSQFNSVREARRKRRSAKLFQYNSGS
>rhyssoplaxOlivacea.28379 MolluscaPolyplacophora
MHRTELLLLLSALISQSYASTFSEEFGTDRELCSYFGCSTDADDTHIPPPNPLLKRPFCNGFRGCANGKRAVVVNTKTMAEGSSDADEAIREEKRPFCNGFRGCANGKRSNVLDRDQLWFLQRLLENISRPERSQFNSVREARRKRRSAKLFQYNSGS
>acanthochitonaCrinita.101641 MolluscaPolyplacophora
MCRADVLLLLSIVISQSSASPFPDDFAADRALCSYFGCSIGREAGMAKPEEENQVLKRPFCNGFRGCANGKRSLAVSTKTISQPAPESDDILEAAKRPFCNGFRGCANGKRSNVLDRDQLWFLQKLLENISRPERRSSVNPDASLRRKKRSLNQVLTSLQRQS
>acanthochitonaCrinita.101642 MolluscaPolyplacophora
VRPRRLYGDFMRNNGPKHSTTTLKRPVNDCQSSLLLTSGINMCRADVLLLLSIVISQSSASPFPDDFAADRALCSYFGCSIGREAGMAKPEEENQVLKRPFCNGFRGCANGKRSLAVSTKTISQPAPESDDILEAAKRPFCNGFRGCANGKRSNVLDRDQLWFLQKLLENISRPERRSSVNPDASLRRKKRSLNQVLTSLQRQS
>leptochitonRugatus.17513 MolluscaPolyplacophora
MYRYELFGFVIALFVTHSYASPFSTDMREKRPFCNGYFGCRNGKRSMGSTIDLESNPSFPLEPSVTTISKRPFCNGFRGCANGKRSLDEDIKDIETAPPRMELALKADKRPFCNGFRGCANGKRSNVLDRDELWFLQKLLENISRQDMRERGPYSGDGTLRRKRRSIHNMDRSSTR
>laevipilinaHyalina.61879_MolluscaMonoplacophora
MGHQEKLSALIVCFLTVCDSAKLSKYSEKVPTFTNTEPTMIQSTYQDGIDVSKRVFCNGYFGCSNRGKKSELLQRLMPDPLSRNMPKVTPHSLDNDVDCQDPNGCKKRPQNLEKRVFCNGYFGCNNRGKRNDISHPISPKQDDQHNTESTAEKSVRMRRSDRR
>laevipilinaHyalina.61879 MolluscaMonoplacophora
MGHQEKLSALIVCFLTVCDSAKLSKYSEKVPTFTNTEPTMIQSTYQDGIDVSKRVFCNGYFGCSNRGKKSELLQRLMPDPLSRNMPKVTPHSLDNDVDCQDPNGCKKRPQNLEKRVFCNGYFGCNNRGKRNDISHPISPKQDDQHNTESTAEKSVRMRRSDRR
>crassostreaGigas_ESTCU993625_MolluscaBivalvia
MVSFQQSFATCVGILTILSFCQCSQYSYADELLQKNENSKLGVKKLAALLANELLSEDKDITQKDKRVFCNGFFGCSNGKKRSNSMNLNPLDYPVDAPEPETKTDFRKRLFCNTGGCFGRRKRSTSQTLERRLNNRGSKDGNQ
>crassostreaGigas_FQ665313_MolluscaBivalvia
MVSFQQSFATCVGILTILSFYQCSQYSYADELLQKNENSKLGVKKLAALLANELLSEDKDITQKDKRVFCNGFFGCSNGKKRSNSMNLNPLDYPVDAPEPETKTDFRKRLFCNTGGCFGRRKRSTSQTLERRLNNRGSKDV
>crassostreaGigas.CGI_10005862 MolluscaBivalvia (FALSE POSITIVE RESULT REMOVE FROM THE MAP BEFORE PUBLICATION)
MGEVGENGYTEKDGSYHPQRNSYHDVFWKYVKECNDCQNKFSSEIGSANDNAKRACFQGWNFYKDRCFRAFREARPWEESRDQCRLFPHGDLASFTSADDQHAVQSEVIRDTSESYWIGLHSNGSSWIWTTGEDITAFSSFPDGAQPQIGSGSCASREGEYGCNSLFCISRTLLCDGHPDCPNGSDETPSLCDKYTTSAYAPETVTQEAIFDFTSSFGNSTCLAPMDETKHAILQCQRVVVGVARKQCYRDIAGLLDGRLGIVEEVVGALHPQERVKVYLDIYDALLSIEAGSDHFVMLRIERNVWKTESNSSLVGDYSMQFLNDHMGKPRTINGNDGTKERGIECGYLDQQTRLWAYDGCFVLHTSPLNTTCFCNHTTNFAILMQVKEFEISSSHSMALNIVTYIGCTVSLITQLLAISVFSCLPSLNSERTCVHRNLCCAITAAQLLFLTGIKAVQIKVNMVILWLVVRIVINLERCDEYRQIRSGVKSAIFLLPLLGLTWIFGLLAVNKDTVIFQYIFAFLNSLQVRQAVKRMRERRVLSKQEFFNASETQNQSGGACSLKNEQMLGKPNGDDLRNVYPPLHMTSSTCISSNGNALLDNLKLEDVTRENDLDQVPRKREHPMRNGQPRRVLIVKIMTKRKKTVKLTQSRLPVATLCNMVSFQQSFATCVGILTILSFCQCSQYSYADELLQKNENSKLGVKKLAALLANELLSEDKDITQKDKRVFCNGFFGCSNGKKRSNSMNLNPLDYPVDAPEPETKTDFRKRLFCNTGGCFGRRKRSTSQTLERRLNNRGSKDTKNEEKFPMEINRRLNPRRNDVIFVRHRMFQYFQDTSVINNKKNKLD
>crassostreaGigas.CGI_10000106 MolluscaBivalvia
MNLNPLDYPVDAPEPETKTDFRKRLFCNTGGCFGRRKRSTSQTLERRLNNRGSKDSDEFVFLLKHANKQKGGEGAYVWIFYVIKRKKIEETEVPFFVATCHEMTNSRKDVTTKFNGKSIDA
>gymnomeniaPellucida.55440_MolluscaSolenogastres
MRSNAVVLVAVLVVAGGRVGGALADDTLNTELIAKVLKRPFCNSYYGCRNGKRSSDSDYRTNPDIGADLKQTIKPKWNFFKLTGLPKYRNAQWDASSDIQNIVDTESNEFSGFPDIIESRITDDKTNTDSVHIDKRPFCNHFGCVNGKRGDSNALTRKLKRLLAVIRAIPKIRQEYTAHSTDTNL
>gymnomeniaPellucida.55440 MolluscaSolenogastres
MRSNAVVLVAVLVVAGGRVGGALADDTLNTELIAKVLKRPFCNSYYGCRNGKRSSDSDYRTNPDIGADLKQTIKPKWNFFKLTGLPKYRNAQWDASSDIQNIVDTESNEFSGFPDIIESRITDDKTNTDSVHIDKRPFCNHFGCVNGKRGDSNALTRKLKRLLAVIRAIPKIRQEYTAHSTDTNL
>neomeniomorphaSP.65473 MolluscaSolenogastres
INGHCCDEIIASCIIHFRGRPIYKETRTPFVRYWRERQTMRDNSNLALLVVVLTITRLVLVAAGDDQLSAVPIVQRILKRPFCNSYYGCRNGKRSSDSAMAQIVQAGNTDGFVDRDPRNKPSKQFLYILKLLAASKDADRTHPDIAKSIVDVKPFALKGQLTYALRPLEKHMTESARVIVKRPFCNHFGCMNGKRGDSRAMARKLRRFLSYVRNIAAYTRKRRSVGSQRLDSALFRRLQAL
>graptacmeEborea.26578_MolluscaScaphopoda
MDLQQTYLALLFCLTLYIHVNGMFIEPSSEVQAVPEDNFFTSLKTFMSPKPGDEAEKMQYADIKEENDSEELEDKAKRLGSLSKVIGPLKRAFCNGYIGCRGWGRRWKRPIVIPLTVKSRQGKRAHCQFGQCNDEKRSFEQVPPKVDRHLRELFTYKRLFCNSYGGCPFPQKRAEPFSSE
>graptcmeEborea.26578 MolluscaScaphopoda
MDLQQTYLALLFCLTLYIHVNGMFIEPSSEVQAVPEDNFFTSLKTFMSPKPGDEAEKMQYADIKEENDSEELEDKAKRLGSLSKVIGPLKRAFCNGYIGCRGWGRRWKRPIVIPLTVKSRQGKRAHCQFGQCNDEKRSFEQVPPKVDRHLRELFTYKRLFCNSYGGCPFPQKRAEPFSSE
>antalisEntalis.119899_MolluscaScaphopoda
MDLKETYLALLFCLTLYIHADGMFIEQPTEVQSKPDDLYNSFKFLFPKSAEEEAKKLDYADLKDENDSEYIRDTDKTLHPLSKANGPFKRAFCNGYFGCRGWGRRWKRPIVIPVSAKSQQGKRSFCKFGQCGEEKRSFERVPPSVDRHLNDLYTYKRLFCNTYGGCPFPSKRGQELNSE
>antalisEntalis.119899 MolluscaScaphopoda
MDLKETYLALLFCLTLYIHADGMFIEQPTEVQSKPDDLYNSFKFLFPKSAEEEAKKLDYADLKDENDSEYIRDTDKTLHPLSKANGPFKRAFCNGYFGCRGWGRRWKRPIVIPVSAKSQQGKRSFCKFGQCGEEKRSFERVPPSVDRHLNDLYTYKRLFCNTYGGCPFPSKRGQELNSE
>idiosepiusParadoxus_ESTDB919014_MolluscaCephalopoda
MTMMHSTPSCVPVGFFLQPVYVLLICTLVQAASSQAQESTSQIKSSESNDLSMKIRHLILRALEQQQQQQQQQAAAADGYTDQEDIALPPYKRVFCNSFGGCRSLKRLFNDEPGSLNPASEDSVQPTGEADIEKRVFCNSYGGCKSFKRVSANAMKNPALSKNRQR
>parasteatodaTepidariorumaug3.g218.t1 ArthropodaArachnida
MISKGKRVFCNVFGGCSYNSDRMLKRSVKMNNQYGEVKTTTSDSLLILDILGLFLKGRNTPSLNENL
>octopusVulgaris.38 MolluscaCephalopoda
CNMHTGETCLTPDHVEFKNVTAMLHLSRKKTMAPGSRAVCLLGVCYIIFMSMISLIASQPQYDLDKPQDSEYLSMKLQNLLRRSELSDSAVKGLLDHRTKRVFCNTFGGCTSLLRSVALKNRRASVLS
>laevipilinaHyalina.61878 MolluscaMonoplacophora
TTDAKYNTESTAEKSVRMRRSMDGVLSLQELCAIFGIGCDSQPPYDVMIKQQGDEKRDVFKPQKRTFCNAYFGCSNGGKRSASNAVRLDKRFICGHNGCGKRSEIMNDLSPRHSVNELKSFRKLVATMQTLINRALDNNRIKRDIPVANEKDAL
>Hypsibius_dujardini_BV898_00580.p01 Tardigrada
MKFSSGFMVMCCFGVLVAADEIFAEGDKTEPYIMAPMKRPFCNRFGGCSAAAGRMAGNRKRWGFQPESPVAVPQQDNLAAFASPELEEAVMQEVLRQKLRDIFRT
>ramazzottius_varieornatus_v1_core_32_85_1_RvY_04014-1 Tardigrada
MEPSASENLVLPPAKRPFCNRYGGCSAVGRLMGASRKRWGFDREESNNANQDAFTANLITLDALADDPYRQKMRNYLRP
>Hypsibius_dujardini_BV898_11885.p01 Tardigrada
MDVASVRVPLSLIVKKRPFCNRFGGCSKFNRHLSIGASFMLSSPIRPPHHVMILRSSNNSRPSYEEQEQEHRLPNLFNQFQRSLTSKKLFMLIRMMQT
>taeniaSolium.TsM_000219600 Platyhelminthes
MQALVLTLGLLMTHLATTSAVAVAVPPALRSPVSVEDSNAALPVLEPLEPMDTELYYLRQLQDMRNRINAHRTSKRFFCNPYGCI
>capitellaTeleta.CapteP195692 Annelida
MNSQWVTSSLLALLLITLLCSMASTCAQEIPQDSMKKRIFCNFDGCYNKRAEAPQKSNTDLDVLMRVYKLLQSRAGGKPSSETNTIVDAEYQPNIDGPRNLLRQLHTIMRDIENN
</seq>
<seqgroups>
name=Mollusca
type=0
size=10
hide=0
color=0;153;0;255
numbers=23;24;25;26;27;28;29;30;31;32;33;34;42;43;44;45;46;47;48;49;50;51;53;71;72;73;74;75;76;77;78;79;80;81;82;83;84;85;86;87;88;89;90;91;93;94;
name=Annelida
type=0
size=10
hide=0
color=204;0;0;255
numbers=99;
name=Nemertea
type=0
size=10
hide=0
color=0;0;204;255
numbers=52;69;70;
name=Platyhelminthes
type=0
size=10
hide=0
color=0;0;0;255
numbers=98;
name=Rotifera
type=0
size=10
hide=0
color=153;153;153;255
numbers=35;36;37;38;39;40;41;
name=Arthropoda
type=0
size=10
hide=0
color=153;153;0;255
numbers=0;1;2;3;4;5;6;7;8;9;10;11;12;13;14;15;16;17;20;21;22;54;55;56;57;58;59;60;61;62;63;64;65;66;67;68;92;
name=Onychophora
type=0
size=10
hide=0
color=153;0;153;255
numbers=18;19;
name=Tardigrada
type=0
size=10
hide=0
color=204;102;0;255
numbers=95;96;97;
</seqgroups>
<pos>
0 -0.11876129 -1.4320095 0.0
1 -0.022165075 -0.6710218 0.0
2 0.36510766 0.855093 0.0
3 -0.43303323 -1.1336422 0.0
4 -1.0612563 0.1746588 0.0
5 0.46310607 0.23519376 0.0
6 -0.21412656 -2.2569826 0.0
7 -0.37572998 -1.8028929 0.0
8 0.056757823 -0.1675347 0.0
9 1.036519 -0.6694076 0.0
10 -0.9498494 -0.75181544 0.0
11 -1.3092941 -0.82334137 0.0
12 -0.39586896 -0.26453793 0.0
13 -0.57309204 0.11355412 0.0
14 -0.083812356 -0.76438934 0.0
15 0.21093273 -0.037568092 0.0
16 0.26898706 -0.45084417 0.0
17 -0.28718978 -0.5982254 0.0
18 -1.0393277 -1.4794981 0.0
19 0.7417668 0.19222942 0.0
20 -1.9911836 -0.40059844 0.0
21 1.36304 -1.1270581 0.0
22 1.8417612 -1.1681124 0.0
23 -0.19182096 0.27815163 0.0
24 1.2792265 0.62287486 0.0
25 0.71047425 0.34348276 0.0
26 0.15978792 -0.9551945 0.0
27 -0.6059239 -2.5992055 0.0
28 -1.2037238 -1.0480403 0.0
29 -1.000001 -1.9462912 0.0
30 -1.346429 -1.398906 0.0
31 -0.24025457 0.79753053 0.0
32 0.22129478 0.42367935 0.0
33 -0.4182733 -1.881616 0.0
34 0.0624805 -1.3530018 0.0
35 1.1206603 -0.02934375 0.0
36 -1.1786032 0.81573516 0.0
37 0.98711807 -1.4506997 0.0
38 -0.47897267 0.79904443 0.0
39 0.7796574 -1.1079738 0.0
40 -1.4843868 -0.16325334 0.0
41 -0.6826134 1.1195341 0.0
42 0.2842068 -1.7625533 0.0
43 -0.9315029 -0.6042472 0.0
44 -1.5305122 -0.7295463 0.0
45 0.077852994 -1.8810608 0.0
46 0.55945 -2.172314 0.0
47 -1.8729818 -1.0002782 0.0
48 0.16923696 -2.6592429 0.0
49 0.26478225 -2.1357024 0.0
50 0.44992447 -1.5439619 0.0
51 -1.0993582 -1.5089928 0.0
52 -0.25730973 -0.8627003 0.0
53 -0.66437083 -0.3892995 0.0
54 0.63881946 -0.27828452 0.0
55 0.24469934 -0.3076945 0.0
56 -0.07414444 -1.3225138 0.0
57 0.4906525 -1.6032038 0.0
58 -0.6949165 -1.1087838 0.0
59 1.2593504 -1.9415509 0.0
60 0.22135177 0.42380387 0.0
61 1.3011923 -0.23476312 0.0
62 -0.35976452 0.46908325 0.0
63 -1.5961785 0.27339816 0.0
64 0.43800429 -0.8921475 0.0
65 -0.7344483 0.573455 0.0
66 -0.8203504 -0.6923518 0.0
67 -0.3974166 -1.0359268 0.0
68 -0.7593515 -0.04205241 0.0
69 -0.399903 -1.3748226 0.0
70 0.7152431 0.95182294 0.0
71 -0.9013973 -2.6286635 0.0
72 -0.7020912 -2.0017943 0.0
73 0.9905772 0.56664103 0.0
74 -0.6218143 0.7450112 0.0
75 1.8038913 -0.9161502 0.0
76 -1.1024562 -2.1433418 0.0
77 1.3041804 0.11128795 0.0
78 0.68030196 -1.8734759 0.0
79 0.82194793 -0.28665668 0.0
80 1.2324696 -0.10759529 0.0
81 -0.9534602 -0.05382669 0.0
82 -0.610729 -0.49778163 0.0
83 -2.0937426 -0.16141886 0.0
84 -0.2774939 1.4633032 0.0
85 0.105358794 0.9252242 0.0
86 1.3097432 -0.5384588 0.0
87 -1.2897019 0.04561397 0.0
88 1.0399433 -0.97742426 0.0
89 -0.90383 -1.6145455 0.0
90 0.81464 -2.3217864 0.0
91 1.0686506 -0.9916028 0.0
92 -1.9426703 -1.397882 0.0
93 0.561357 -2.6117616 0.0
94 -1.3799672 -0.3763091 0.0
95 -1.4224157 0.4853434 0.0
96 0.80873287 -0.88387424 0.0
97 -1.6737748 -1.9123372 0.0
98 -0.29822433 -2.3226092 0.0
99 1.4042568 -1.7492088 0.0
</pos>
<hsp>
52 12:1.7061917488265548E-9 1.942670739102118E-13 1.0683023783322478E-16 
27 56:1.2907707471979518E-9 5.119463362636088E-10 1.799804648300039E-10 
52 11:3.440025153277787E-10 1.6271296067554518E-13 1.9722954611808564E-18 
27 55:1.2907707471979518E-9 5.119463362636088E-10 1.799804648300039E-10 
52 10:5.801221730635344E-10 2.1806993509556002E-12 4.5965144743638686E-17 
27 54:1.2907707471979518E-9 5.119463362636088E-10 1.799804648300039E-10 
27 53:1.7596237472737734E-10 1.4868762014352552E-27 7.608547305885974E-25 
52 16:1.856704920609967E-8 1.2566555123857435E-11 1.3891526489545669E-13 
52 15:6.0968850360455455E-9 2.0815392907673994E-12 8.968738069036764E-13 
27 59:1.2907707471979518E-9 5.119463362636088E-10 1.799804648300039E-10 
52 14:9.071754216542773E-9 6.324746782850855E-13 2.4757562827048754E-12 
27 58:1.2907707471979518E-9 5.119463362636088E-10 1.799804648300039E-10 
52 13:2.40898780515193E-10 4.545736294832349E-13 2.2835807487591796E-19 
27 57:1.2907707471979518E-9 5.119463362636088E-10 1.799804648300039E-10 
52 19:4.3782873312821435E-8 1.98808363464864E-13 1.4182091764547354E-9 
52 18:9.554247984369036E-8 2.1933770521256765E-11 4.827857255148562E-9 
52 17:1.1025804568014912E-8 1.5572529027331733E-16 3.221618343926157E-32 
27 52:2.4544380070558535E-13 2.778717368906967E-17 2.932643804273653E-27 
27 51:5.581840320055662E-13 1.3313887365026695E-10 3.2572041514466284E-25 
27 50:5.896499279696357E-10 6.824152249443605E-23 6.183148908840333E-19 
40 23:5.70221800000892E-9 1.4789194107336393E-15 2.2376466810281388E-44 2.44923754855917E-43 2.0247445486617516E-9 
39 45:4.3715473371065646E-8 7.419305921654157E-9 4.224440370900625E-10 1.2748928464705122E-10 2.4819165875001673E-8 
15 78:2.925329265736293E-8 2.1667580983983836E-10 3.470092903559593E-13 3.061803390556217E-17 1.3957878962227544E-30 
40 24:1.9455111479811428E-8 3.3736301965559226E-8 2.3920280450111725E-8 1.71863111087324E-8 
39 46:4.428868342766412E-8 3.068845863940663E-9 7.19603409288572E-13 1.0412245607931814E-10 1.6107327472782333E-8 
15 79:2.925329265736293E-8 2.1667580983983836E-10 3.470092903559593E-13 3.061803390556217E-17 1.3957878962227544E-30 
40 25:3.1190931756247464E-9 1.5272087453336365E-8 1.353657938281351E-22 3.0256856264857655E-20 3.3856456641288786E-29 
39 43:1.5623185303129643E-8 4.782548581470133E-9 1.0740418623528728E-11 2.7395221465494557E-9 
40 26:3.1190931756247464E-9 1.5272087453336365E-8 1.353657938281351E-22 3.0256856264857655E-20 3.3856456641288786E-29 
39 44:1.5623185303129643E-8 4.782548581470133E-9 1.0740418623528728E-11 2.7395221465494557E-9 
39 49:1.1148070344452324E-9 4.2499921948521703E-8 6.6144836783208676E-9 6.187341388245893E-9 3.9394142125051846E-11 
15 74:7.747032928803672E-10 3.2644250282100343E-12 7.743108054466551E-19 2.3949672406795385E-20 1.0208865755917418E-18 
40 20:4.512490466569437E-9 9.844164648478442E-12 6.43202162248953E-10 1.947027576702303E-11 3.059658089924223E-14 
15 75:4.5575819206015767E-10 1.9593418699350167E-12 2.776473946416545E-17 2.1923723635325652E-27 3.008924629032474E-17 
39 47:8.022889153520567E-9 3.7940912800888446E-8 4.118731908782353E-9 5.341887775354465E-11 1.0184023085397237E-13 
40 21:3.7237780483562357E-9 2.785768762460361E-11 1.0938758580087508E-9 1.2085267894973932E-10 1.135586568009598E-12 
15 76:5.70418043717748E-10 1.9608582986561764E-12 3.433123263354608E-17 4.553389441196016E-27 5.356695255808145E-17 
39 48:1.804759802150653E-8 2.5959743277537677E-8 8.431432891338961E-9 2.001391546355888E-14 3.600220328173015E-11 
40 22:3.762295337873699E-9 3.4805473415666495E-11 1.1815120578383753E-9 1.279170067481078E-10 1.1419689488918918E-12 
15 77:1.0402165817020575E-9 2.2673686839628742E-12 1.2181427316233369E-14 2.278376172444706E-21 5.227397406906887E-16 
15 70:6.671617360432806E-9 3.601915160273135E-8 4.335050465855823E-9 1.5493842853383645E-8 4.4914388678521567E-10 
15 71:3.511611829928059E-8 4.93887454228383E-10 8.854605706232077E-12 3.880442975589958E-15 7.919905803015909E-11 
15 72:1.1318668575582822E-8 1.0457381662808692E-10 1.7270428301912037E-12 3.081704287479205E-12 1.5596201792061943E-11 
15 73:7.747032928803672E-10 3.2644250282100343E-12 7.743108054466551E-19 2.3949672406795385E-20 1.0208865755917418E-18 
40 27:3.1859766023968492E-9 3.471787735659713E-23 9.572857709925024E-31 1.070995624657131E-28 2.5999661033579976E-26 
39 41:2.1576639861558978E-78 3.1175990473259566E-74 1.137232339180504E-64 1.3839151513529666E-63 8.192015556774645E-59 
40 28:3.1859766023968492E-9 3.471787735659713E-23 9.572857709925024E-31 1.070995624657131E-28 2.5999661033579976E-26 
39 42:1.5293317455432607E-8 4.724522882463394E-9 1.0185896320876317E-11 2.58113562670877E-9 
40 29:1.4788748098888994E-10 9.26734192345603E-37 3.046607882753299E-35 3.40726815365883E-33 4.4683802311215776E-32 
39 40:1.2666639906159823E-86 7.496108576296434E-77 1.583869658491332E-67 5.855288099156598E-65 1.658286167940021E-60 
52 23:3.895074898376266E-20 7.514474363869114E-22 1.0117456823949513E-18 
27 67:2.1199272114213845E-10 8.657960581773419E-10 1.2987855189977298E-8 
52 22:9.608080490488917E-9 6.244525793338873E-11 2.331214768567386E-12 
27 66:2.7534465302772836E-9 5.548880295792803E-10 2.4599952723104575E-12 
52 21:9.1708177061109E-9 3.579805511262829E-11 1.034457744739147E-12 
27 65:1.3058547528890197E-8 1.2321607771251187E-9 5.277484155549906E-11 
52 20:8.576032519594852E-9 1.2944123790059964E-10 2.170090057717789E-12 
27 64:8.902640816017056E-11 2.7082257337953984E-9 8.812903916400178E-10 
52 27:1.887227974038224E-12 9.999258876636647E-22 2.7550025827026297E-27 
52 26:2.779818986233072E-20 8.698789498506524E-35 1.5545938419385992E-31 
27 69:3.931319159184875E-8 7.966379883234989E-24 1.8585841015828838E-9 
52 25:2.779818986233072E-20 8.698789498506524E-35 1.5545938419385992E-31 
27 68:3.3758869992997666E-11 8.802690322954717E-9 9.574864747938326E-12 
52 24:2.9264491207581915E-8 1.756693691468098E-7 
39 29:2.794345504903863E-9 1.0154408124489878E-9 8.811610491902716E-34 3.0640022122018993E-38 1.997921600635116E-30 
52 29:5.775417162620432E-16 9.611426774765873E-29 4.576077436162329E-30 
52 28:1.887227974038224E-12 9.999258876636647E-22 2.7550025827026297E-27 
27 63:1.0117478625045158E-10 2.576055590492884E-9 6.789631195614845E-10 
27 62:1.1031305332923005E-10 2.7790786357493612E-9 7.12079246780934E-10 
27 61:1.0925868935957648E-10 3.0554210096739233E-9 7.758004736609711E-10 
27 60:8.370195931510942E-9 2.5674342472046418E-9 8.348519920967303E-10 
15 89:3.861273532520706E-8 2.0174790710536057E-9 3.7156651546980305E-11 7.563946461145975E-13 1.0412825418913434E-12 
40 12:3.4404110413851236E-9 2.9502299173546346E-12 7.321273264915638E-11 3.9540076089041125E-16 2.4701330443198597E-16 
39 34:6.086989487580895E-9 9.748362033976923E-15 1.7788913122014532E-37 1.8804295953365357E-40 7.012769221849061E-32 
40 13:1.147878560819942E-8 3.502771942500591E-12 1.0998523712039107E-10 5.6331758923514006E-14 3.60428346512883E-15 
39 35:5.264862116488486E-67 1.431232187537632E-72 2.0917350174612305E-62 5.578183050786982E-60 5.6892391541895806E-55 
40 14:2.638264848736235E-8 2.8700688191034336E-11 8.774770194147477E-11 1.003675109606576E-13 4.4786384254117774E-13 
39 32:4.552319020922256E-10 5.955863004045297E-12 5.388852464865684E-13 2.235737764873267E-14 1.7004250460503724E-17 
40 15:4.0232415001940135E-9 7.286930614465837E-12 6.928652028669423E-12 5.448796000196244E-13 9.085950287898454E-13 
39 33:6.086989487580895E-9 9.748362033976923E-15 1.7788913122014532E-37 1.8804295953365357E-40 7.012769221849061E-32 
15 85:7.2829611392839775E-9 2.1314565297866743E-10 1.1008112893658205E-12 5.66448568535888E-13 1.3309650284776394E-12 
39 38:7.641685733527792E-51 4.99012091289009E-62 2.8036269406942564E-53 4.8299146785840124E-52 4.99061152218223E-48 
15 86:1.1027737265343806E-8 1.3131826716798017E-9 8.222879341334725E-11 6.366190775653291E-11 9.439679587531387E-11 
15 87:4.1294405716044264E-8 2.2423699104861045E-9 4.99971009450919E-11 7.16209285003858E-12 8.286123339176045E-12 
39 36:7.488615634380115E-44 7.235372037946399E-44 5.958405252195477E-39 2.823130890099058E-38 7.585667072534353E-37 
40 10:2.83672522757581E-9 5.654450495292381E-12 6.47466003006097E-10 2.892984733130845E-14 8.296649138534684E-15 
15 88:4.1294405716044264E-8 2.2423699104861045E-9 4.99971009450919E-11 7.16209285003858E-12 8.286123339176045E-12 
39 37:1.1557149292407598E-51 2.0122563121345517E-62 3.052321250964493E-57 2.6367707204374447E-57 2.4772022782111494E-52 
40 11:7.1845270749428E-9 3.544393450811958E-12 1.222977463193153E-10 1.4817292639522593E-16 1.8370151330666203E-16 
15 81:9.092729616298933E-11 6.246615910905353E-9 7.460695505572876E-11 8.757197461319918E-13 4.339782615482737E-12 
15 82:1.5969332459156775E-10 5.229315243230707E-9 2.8938410693498537E-11 8.611843308312259E-25 2.854025895250456E-31 
15 83:2.6755333146009786E-9 2.431861059448466E-11 9.30235358657693E-14 2.1341771813158143E-13 
15 84:7.2829611392839775E-9 2.1314565297866743E-10 1.1008112893658205E-12 5.66448568535888E-13 1.3309650284776394E-12 
40 16:1.4738705951090714E-8 2.5522833402464643E-11 7.470775296484115E-11 8.312348635883163E-13 2.714188866737136E-13 
39 30:2.794345504903863E-9 1.0154408124489878E-9 8.811610491902716E-34 3.0640022122018993E-38 1.997921600635116E-30 
52 30:5.775417162620432E-16 9.611426774765873E-29 4.576077436162329E-30 
40 17:6.345941992141331E-10 1.1363403222857041E-12 3.8348252315898866E-10 4.1841390475935616E-11 6.177216996489914E-11 
39 31:5.184892801869667E-10 5.104299075424489E-12 4.361119659606353E-13 1.9519648902150206E-14 1.4443314556377698E-12 
40 18:2.0734219106109868E-8 1.8441780287318643E-11 3.5246977177747748E-9 4.301920958382952E-12 1.433038521749602E-12 
15 80:1.0973413436450485E-10 6.743603123843166E-9 9.088938544496034E-11 1.28326442502821E-12 7.388754343007257E-12 
40 19:2.740387402937412E-10 4.350040809772937E-13 9.802373656957063E-11 4.755698872936653E-13 2.4554459861469776E-13 
27 34:5.494913273657404E-34 9.37117269001075E-46 6.371186070264171E-40 
52 34:8.980843083971522E-12 4.7291530981202414E-33 1.0233072068632514E-26 
27 33:5.494913273657404E-34 9.37117269001075E-46 6.371186070264171E-40 
52 33:8.980843083971522E-12 4.7291530981202414E-33 1.0233072068632514E-26 
27 32:2.974876344157958E-39 9.712146148048044E-38 1.40887378406947E-31 
52 32:1.5199923641835293E-13 2.077436162328475E-9 2.5162036517169355E-8 
27 31:3.729607378763754E-39 5.627779190137861E-38 5.68460066633662E-32 
52 31:2.0795764367687023E-12 9.755429290093651E-10 1.2757607743616233E-8 
27 38:4.464053949181797E-10 1.1137544545093685E-9 4.824830182283652E-16 
52 38:6.352258180429852E-8 1.2676129090214925E-10 5.451568711119096E-12 
27 37:2.2673374633715564E-10 1.6122982369286074E-9 2.3877062231558666E-18 
52 37:3.990971769937342E-9 1.7816650571563322E-11 6.1566240707885106E-21 
27 36:6.121465940564915E-10 3.363826930882071E-9 1.0658754476809792E-17 
52 36:8.49922518921104E-9 1.876302018999708E-11 4.75071305050868E-12 
27 35:4.0472590550865033E-10 7.037656493213982E-10 3.7671925106261514E-17 
52 35:1.9540278931884027E-7 1.8098434657623465E-9 8.805893053652839E-14 
70 7:7.469018797583487E-8 3.7136119657735753E-10 3.653648348193231E-12 3.531385451523795E-16 
70 6:2.673973094976082E-8 1.8053787589552406E-9 2.1500752352505223E-11 4.736901206009837E-15 
39 18:1.3448091306849352E-8 1.0415546070442574E-10 5.766710821502958E-13 1.4842402915111213E-12 2.198161553179817E-9 
70 9:5.098052866799919E-8 1.3959799672109058E-8 2.4177914523772094E-10 1.1836638444090102E-13 
39 19:4.958454313124691E-10 2.166164907163342E-12 1.1794291983890176E-8 8.261191466966384E-13 4.934280655275611E-10 
70 8:1.8508051294720057E-8 4.214252026860108E-9 7.608956363554697E-14 9.490870707660521E-16 
52 39:2.2759224740045368E-8 1.3286927033036137E-10 6.940485548094415E-23 
15 49:1.2337218066910186E-8 2.3869123281194947E-8 3.208620451271347E-9 3.3411607815852033E-10 1.3303539969047014E-15 
27 30:2.2323793212643448E-91 3.735236005369942E-78 1.284410666738028E-63 
64 20:3.2931030610640736E-16 7.649763065106565E-31 1.2288566487749007E-28 1.876620926628787E-29 1.1555213690569766E-26 
39 23:8.70068819103434E-9 5.496295899844344E-9 7.741368621521691E-41 7.1669097412705E-47 2.637149827617735E-36 
15 56:3.721579226710554E-25 5.196801227415247E-25 3.677045283237665E-24 4.630236696683035E-22 1.7753856858048892E-20 
64 12:3.979068879556224E-20 3.549711411053967E-36 2.2086217351270015E-34 2.2150425584476832E-34 4.885619960922586E-32 
39 24:2.1779752108504935E-8 6.583664494605528E-9 1.8098978194647008E-9 
15 57:3.721579226710554E-25 5.196801227415247E-25 3.677045283237665E-24 4.630236696683035E-22 1.7753856858048892E-20 
64 13:2.8191434410582345E-19 3.1195454443371437E-36 1.1273317313090934E-35 2.0549060120825566E-35 6.747838390190223E-35 
39 21:2.9701620348689403E-9 1.442609863030806E-10 1.869025159336518E-8 4.679788235189175E-13 1.7107635218611041E-12 
15 58:3.721579226710554E-25 5.196801227415247E-25 3.677045283237665E-24 4.630236696683035E-22 1.7753856858048892E-20 
70 1:2.7824915219978892E-8 6.619354548925372E-9 3.658297212926988E-15 3.4960585712039884E-15 
64 10:6.410447593594897E-20 1.3364071237676016E-29 1.6415298582882298E-28 5.355941338962877E-29 3.578435555954814E-27 
39 22:3.183590457203259E-9 1.575484699680212E-10 2.228374165406693E-8 5.765863405452899E-13 1.6714032763780546E-12 
15 59:3.721579226710554E-25 5.196801227415247E-25 3.677045283237665E-24 4.630236696683035E-22 1.7753856858048892E-20 
70 0:2.7824915219978892E-8 6.619354548925372E-9 3.658297212926988E-15 3.4960585712039884E-15 
64 11:5.034361174119074E-19 3.538392436050037E-35 2.3291710647472322E-32 2.6725133065331148E-33 2.732813798369529E-32 
39 27:5.256298754298406E-10 4.518689983988297E-10 1.9087823523377532E-24 1.3447823701780913E-29 4.331558219712682E-24 
15 52:8.044966571666867E-10 3.766938285811133E-12 9.238752781977692E-13 7.80728867004741E-15 1.1876357538211775E-17 
70 3:2.7824915219978892E-8 6.619354548925372E-9 3.658297212926988E-15 3.4960585712039884E-15 
64 16:8.49165674759135E-25 1.687171828328879E-32 4.749208345498237E-31 1.046558268017158E-31 3.983313495182698E-29 
39 28:5.256298754298406E-10 4.518689983988297E-10 1.9087823523377532E-24 1.3447823701780913E-29 4.331558219712682E-24 
15 53:4.2700001338025343E-10 3.901209128900902E-9 1.416893015953722E-10 1.4045207416228463E-13 6.591157436521848E-13 
70 2:2.8875738316077884E-8 7.63256001976329E-9 4.8010196060817036E-15 4.454510746288769E-15 
64 17:2.558133267455701E-15 1.50263884833921E-18 2.9843016596671686E-26 1.0374177465358096E-28 1.0272755855997485E-25 
39 25:5.484878083590904E-10 2.848178724505042E-9 9.395970759686189E-11 1.7979581733278028E-11 5.69624148681376E-17 
15 54:3.721579226710554E-25 5.196801227415247E-25 3.677045283237665E-24 4.630236696683035E-22 1.7753856858048892E-20 
70 5:2.673973094976082E-8 1.8053787589552406E-9 2.1500752352505223E-11 4.736901206009837E-15 
64 14:2.1321647539695014E-25 3.165674759134907E-36 6.499539605183372E-33 5.468749298178633E-35 7.989062815819615E-32 
39 26:5.484878083590904E-10 2.848178724505042E-9 9.395970759686189E-11 1.7979581733278028E-11 5.69624148681376E-17 
15 55:3.721579226710554E-25 5.196801227415247E-25 3.677045283237665E-24 4.630236696683035E-22 1.7753856858048892E-20 
70 4:2.7824915219978892E-8 6.619354548925372E-9 3.658297212926988E-15 3.4960585712039884E-15 
64 15:1.0048846767130056E-25 7.153075661957913E-31 1.931149639544546E-31 5.996721090574259E-32 1.200053899880971E-31 
27 29:2.2323793212643448E-91 3.735236005369942E-78 1.284410666738028E-63 
15 50:1.0719144020587749E-8 6.825088867183144E-10 6.4727867945818895E-12 1.797418503106449E-26 3.231884251887731E-22 
64 18:1.3206324252700607E-15 4.221663260493633E-26 2.2256720641408585E-23 3.5232106362431787E-25 2.752981337166214E-23 
27 28:2.6007644584788435E-128 7.051081347480722E-78 6.43839954328735E-60 
15 51:6.007109374651556E-9 2.4035930440522545E-8 4.692722480163775E-9 6.697485850382007E-14 6.752211086877985E-22 
64 19:4.272396523457677E-14 3.571518404563523E-20 1.2940328340108249E-18 1.0550969074943294E-20 1.2653603431625756E-19 
52 41:1.795876659105711E-7 5.225705751566466E-10 1.4973993307431448E-18 
39 20:2.3766898145050868E-9 3.072199847465111E-10 2.2814134899715002E-9 1.151535830088622E-14 7.469125065228736E-14 
52 40:2.3290363150448042E-8 1.576223415006625E-10 1.4180452309834484E-16 
76 10:9.378736496956901E-9 8.188425000561457E-10 1.931457318031756E-18 3.514294697599209E-28 
27 45:4.657398611129694E-16 5.149658134525068E-17 1.2308985732189767E-28 
52 45:2.6456082826150426E-10 2.7998966918948054E-9 2.474071911424529E-8 
27 44:1.4321866456150679E-21 4.561016185646556E-37 8.676692936564218E-31 
52 44:3.527926875828149E-11 8.622476250364947E-23 2.897859725559773E-28 
27 43:1.4321866456150679E-21 4.561016185646556E-37 8.676692936564218E-31 
52 43:3.527926875828149E-11 8.622476250364947E-23 2.897859725559773E-28 
27 42:2.4531713430652376E-20 9.765622560891302E-35 9.236834945653871E-29 
52 42:1.2505648258360097E-9 2.912277943719541E-21 2.39558020976037E-26 
27 49:2.6829459749967665E-12 1.1956728260433252E-29 2.158341918995946E-23 
52 49:9.727109394300088E-10 2.5458710445347764E-20 4.253104857726773E-28 
27 48:6.323998376529251E-12 2.5290730606437687E-30 8.989121853967914E-25 
52 48:3.5286455409077634E-10 5.1318750421092817E-20 2.9895344397781122E-27 
27 47:4.358974358974359E-8 1.6120752327049074E-11 3.910686808408151E-13 
52 47:8.875783232645361E-8 3.059155119365778E-8 2.203209288746154E-10 
27 46:3.125042928313062E-11 3.74436579828822E-18 3.2659905178604083E-10 
52 46:1.3850629954858849E-11 9.377725874188694E-9 7.92164304803827E-9 
27 41:6.688298076365566E-10 2.4587687490801075E-9 2.9691629759467645E-16 
64 30:2.9564983043995775E-10 5.285152828620837E-9 9.453140790980752E-8 7.369932849731624E-22 3.9807083342690954E-22 
27 40:1.077730352212871E-9 3.853223080045136E-9 1.3740851251722708E-15 
64 31:2.8938846093381545E-10 1.7155343948615446E-13 2.0729175556403978E-10 1.7654546679542747E-11 2.640285669369147E-10 
15 67:4.7930743808287726E-20 1.1138793368746404E-24 8.135372483954846E-24 9.692610978051922E-35 1.3879426076329887E-30 
39 12:4.038347806307452E-9 4.98851528247945E-11 1.3600715397549629E-8 6.070933183474495E-13 1.8083858508280147E-11 
64 23:5.193478114402498E-10 6.499202730927303E-9 3.0343836324028115E-9 4.2165876883688544E-10 1.9174006782401687E-10 
15 68:4.262676675096226E-18 3.493624309244417E-22 3.836435322085001E-21 3.992266213522084E-21 1.213076075660873E-19 
39 13:7.205935480418E-9 5.775541788761479E-11 1.4707039351325313E-8 1.0589890772531232E-12 5.969332459156777E-12 
64 24:1.1289150403126192E-7 1.3024344779571945E-8 3.9875581108091715E-9 1.169519617310845E-9 
15 69:6.671617360432806E-9 3.601915160273135E-8 4.335050465855823E-9 1.5493842853383645E-8 4.4914388678521567E-10 
39 10:3.1656296970264617E-9 5.835886731694697E-11 3.760431022563567E-8 3.650498860448417E-12 1.9053837679685652E-10 
64 21:1.766355245132167E-14 1.4717227749455387E-27 4.212298156174905E-29 1.512814696700878E-31 3.1320097918117096E-27 
39 11:2.2468567554669484E-9 1.8982610130635874E-11 2.767268332062209E-9 1.1695545713635817E-13 5.494199660141563E-13 
64 22:2.0491477081321445E-14 5.0184831675163384E-27 4.672401015114425E-29 2.223596918723471E-31 4.359579580928425E-27 
15 63:7.639767897203974E-24 3.621423569762411E-30 4.9757148400390705E-37 5.610875469981401E-34 2.5021787512655492E-30 
39 16:1.8955136010276035E-8 3.4720553407281537E-10 2.705772687334698E-9 5.881290391640018E-13 1.0775742492562809E-10 
64 27:3.2732723965234576E-10 1.045341029038561E-8 3.944146248343702E-8 1.5767601679879623E-19 7.170346082152402E-20 
15 64:4.3299258287951974E-26 1.910022255821525E-32 3.356347369219173E-39 9.260384191676589E-35 7.1855528943718195E-31 
39 17:8.342766411995843E-10 2.5149033722698708E-11 2.800192675649277E-8 5.141942188385048E-12 5.254202514595626E-10 
64 28:3.2732723965234576E-10 1.045341029038561E-8 3.944146248343702E-8 1.5767601679879623E-19 7.170346082152402E-20 
15 65:2.2353943383687688E-25 5.370387715143325E-34 1.1899995985923974E-37 2.9747068609479463E-36 6.41971178934129E-34 
39 14:1.3347605603650133E-8 1.5911485163528998E-10 1.857183635058048E-9 8.331125591518703E-13 3.210136879992507E-11 
64 25:1.2851842702180699E-8 1.5287937655804343E-7 1.1179621353336178E-10 1.4072136007366316E-11 2.8836436319536463E-11 
15 66:1.4719081579405114E-26 1.1694698297585755E-40 4.749454754673053E-42 1.1948833910914274E-42 1.0060612548001659E-39 
39 15:5.00149412829879E-9 1.6289254318476792E-10 3.3765158712106006E-9 1.0386912328119494E-12 2.924517530362025E-10 
64 26:1.2851842702180699E-8 1.5287937655804343E-7 1.1179621353336178E-10 1.4072136007366316E-11 2.8836436319536463E-11 
15 60:7.017452310546761E-23 9.140274116791772E-30 7.030877164813501E-29 9.22060023816851E-28 1.3004179099152138E-27 
15 61:1.0491144502276874E-23 1.5232392701517767E-29 1.0259487714697316E-35 9.643683851372145E-33 4.329176534603565E-29 
64 29:2.9564983043995775E-10 5.285152828620837E-9 9.453140790980752E-8 7.369932849731624E-22 3.9807083342690954E-22 
15 62:9.438742969791848E-24 1.2162917965666269E-29 9.110123945747532E-36 7.775577469437271E-33 3.766679600911641E-29 
27 39:6.677995281230627E-10 7.348167574293857E-9 3.918719420545825E-17 
52 51:5.5717879039683784E-12 6.885732252341277E-23 5.846767130055921E-30 
52 50:1.8689446852471533E-16 2.0126485054012173E-27 3.770903047589103E-27 
27 12:3.3793792454429086E-12 1.8174665828170786E-9 2.368175513244221E-10 
52 56:1.3157095694747008E-8 1.399310530689245E-10 3.3507983919868842E-12 
76 23:3.968715610753026E-9 4.784692433804208E-10 8.717654456846408E-17 9.673254429896468E-14 
27 11:3.0227330505639778E-12 6.247641730334372E-10 3.488218686861929E-12 
52 55:1.3157095694747008E-8 1.399310530689245E-10 3.3507983919868842E-12 
76 22:2.1104745435353828E-9 1.730895860938307E-11 1.6259999550834326E-20 2.182446605430413E-11 
27 10:2.367145233730727E-9 5.544241807939843E-9 5.6077980116943414E-11 
52 54:1.3157095694747008E-8 1.399310530689245E-10 3.3507983919868842E-12 
76 25:3.5651627102656816E-10 2.4718036247669956E-32 3.6305612325106115E-28 1.4795270285444788E-7 
52 53:1.837446942304669E-11 2.1762301524917467E-23 8.15091966671907E-28 
76 24:1.554526467087385E-7 7.508972084353314E-8 2.9014081343903698E-8 
27 16:9.528658272787686E-11 5.214596964466507E-18 9.860310154274322E-10 
76 27:2.5365957733510006E-16 6.938980843083971E-8 4.575224021380287E-16 8.153479911065196E-22 
27 15:7.061785550218322E-11 2.5672023228119943E-9 2.5189932697325287E-10 
52 59:1.3157095694747008E-8 1.399310530689245E-10 3.3507983919868842E-12 
76 26:3.5651627102656816E-10 2.4718036247669956E-32 3.6305612325106115E-28 1.4795270285444788E-7 
27 14:1.3167596594279494E-10 1.4442154934414457E-8 4.625018397848455E-9 
52 58:1.3157095694747008E-8 1.399310530689245E-10 3.3507983919868842E-12 
76 29:9.78565814000494E-9 2.661059581826757E-8 5.84842904305253E-15 3.5314528263750082E-31 
27 13:9.409707819866108E-9 4.780630745146313E-10 2.4929731369112132E-12 
52 57:1.3157095694747008E-8 1.399310530689245E-10 3.3507983919868842E-12 
76 28:2.5365957733510006E-16 6.938980843083971E-8 4.575224021380287E-16 8.153479911065196E-22 
15 27:6.371096868574691E-11 6.8463634701241245E-9 2.074389748941845E-10 1.1505189308285498E-10 6.346878609880871E-17 
64 41:1.3496328070608844E-8 4.210658701462034E-9 1.2016012756305163E-11 4.9696364003862826E-18 4.889437869158039E-20 
15 28:6.371096868574691E-11 6.8463634701241245E-9 2.074389748941845E-10 1.1505189308285498E-10 6.346878609880871E-17 
64 42:9.08188290250859E-8 1.332544298964673E-7 5.970938980843084E-11 1.3726031396680667E-12 4.513643407370808E-12 
15 29:5.358925298045145E-11 2.6685488223146946E-10 7.89524153587469E-11 4.8036893818768926E-14 6.971736444688263E-15 
88 10:2.8470590877445145E-8 3.7323870909785074E-8 6.395198418936824E-8 1.5652098726615312E-10 
64 40:1.885763693938509E-8 4.139870191119995E-9 5.892222696341546E-12 7.292923394794169E-16 3.226042625822535E-20 
88 11:1.0344779571945113E-8 6.644934534102905E-9 6.990028522020347E-8 7.561299885462753E-12 
15 34:2.2884871839472641E-10 2.5550887333806105E-12 2.213963632471199E-9 1.0973368835605746E-9 1.070799380940275E-16 
64 34:7.362993240056595E-10 1.5191344577447394E-12 7.955308015361466E-13 3.0756394996294385E-14 7.096952410896759E-14 
15 35:7.403606424305676E-9 1.210038758134079E-9 9.326125836823348E-12 5.76064510661832E-13 1.5916569659829357E-20 
64 35:1.314948233655984E-8 6.876546814292452E-9 6.09320187751252E-11 1.5616704471444293E-14 6.465717429874009E-19 
15 36:6.578892204218348E-9 1.4420657327249776E-10 9.227959377550611E-15 3.342240122027911E-15 1.8086177752206628E-19 
64 32:2.6840344060906864E-10 3.8549868619040136E-13 5.439598445886766E-10 4.5660610416152E-11 5.378736496956902E-10 
15 37:5.245059341423926E-9 9.049511397745874E-10 9.331210333123708E-13 8.204057784854446E-14 9.980018821556481E-18 
64 33:7.362993240056595E-10 1.5191344577447394E-12 7.955308015361466E-13 3.0756394996294385E-14 7.096952410896759E-14 
15 30:5.358925298045145E-11 2.6685488223146946E-10 7.89524153587469E-11 4.8036893818768926E-14 6.971736444688263E-15 
64 38:5.912861859096728E-9 1.361598580636468E-9 2.0639679295708223E-14 6.119388236350978E-17 5.189345790194713E-21 
15 31:2.082101234997391E-9 1.1812578330233576E-13 2.1898613359737034E-15 3.204615295413695E-14 5.041947094477969E-13 
64 39:2.588272284232039E-8 6.363509780582568E-9 1.915291845397175E-11 1.0638691131223752E-14 3.9271677858378065E-19 
15 32:1.8367207674913363E-9 2.9796352542917167E-13 6.971112032861903E-15 9.859864145826922E-14 1.2882463393856679E-12 
64 36:1.1852651200395267E-8 1.4569856491566917E-9 1.468356278213219E-15 1.4752487254923977E-17 6.357850293080603E-21 
15 33:2.2884871839472641E-10 2.5550887333806105E-12 2.213963632471199E-9 1.0973368835605746E-9 1.070799380940275E-16 
64 37:8.756844161969142E-9 6.345475778740988E-10 1.6139757899701306E-15 2.9472904080670157E-18 4.931097985491949E-22 
52 63:1.1982774496372989E-10 2.3793877871853034E-17 9.675343050284097E-14 
76 30:9.78565814000494E-9 2.661059581826757E-8 5.84842904305253E-15 3.5314528263750082E-31 
52 62:1.33073191546702E-10 7.225301502459182E-17 5.495699238664181E-13 
52 61:1.33073191546702E-10 8.910750780425359E-17 5.995620634671098E-13 
76 32:1.2213735486334134E-9 7.46515597278056E-17 4.591663485076471E-15 5.005120488692254E-13 
52 60:4.281357378669122E-9 1.0547779998652502E-15 3.335324634491432E-13 
76 31:9.971388146517844E-10 2.972937768095762E-17 1.513638915714061E-15 1.0940530464661891E-13 
27 23:3.8248747831283924E-13 1.7979893939191208E-47 3.1689479998751176E-39 
52 67:1.6258988928066117E-8 5.391986884362297E-11 1.891995867675792E-9 
76 12:2.4678509668291147E-9 2.6321333123722684E-11 3.0314865138006154E-13 1.7166662923619377E-29 
27 22:1.7312977507794E-8 4.0236652082190437E-10 6.533265540049328E-11 
52 66:1.2308037819749815E-8 2.3600287466031846E-18 3.642531497742943E-15 
76 11:7.3841489433377505E-9 3.088867428751095E-10 2.3481033979383295E-17 5.758169200709682E-26 
27 21:8.590970112973939E-9 3.9494850832474765E-10 7.800375539112711E-11 
52 65:1.214741617445595E-10 3.3851371078222205E-19 1.1392054259213511E-15 
76 14:1.3544366339524332E-8 5.70027174523323E-14 2.953893143485975E-15 3.612100523278011E-20 
27 20:1.8301733634835046E-8 1.6179848446329572E-10 1.2324596027848768E-10 
52 64:1.7075235250522154E-10 4.848226918498889E-18 1.836151099332989E-13 
76 13:9.552451321669998E-9 8.679969456734117E-10 4.997305005951445E-18 1.8886720416825747E-26 
76 16:5.3917173849574415E-9 1.820641408583556E-14 3.1548274080894738E-16 5.036404877939227E-21 
27 26:1.6844980843937185E-29 4.0325809170825694E-55 7.315029146652038E-44 
76 15:3.7954948682821656E-9 8.054281671794641E-9 3.435600871381409E-12 3.037999416084623E-19 
27 25:1.6844980843937185E-29 4.0325809170825694E-55 7.315029146652038E-44 
76 18:4.860039975745053E-10 1.0265681496620029E-10 2.2279650549105036E-11 1.8081905360792328E-10 
52 69:6.2612122981561746E-24 1.3235407730141263E-31 3.1458890111617676E-26 
27 24:2.8734138824589336E-8 2.507075924018001E-8 
76 17:1.0672580681384328E-8 1.7011745682394953E-8 3.236350978058257E-14 1.0005592112650751E-21 
52 68:2.785972555977272E-9 4.081276528847665E-11 9.191075078042536E-11 
76 19:1.530841961057336E-10 4.0091854380488245E-10 1.20516540525973E-12 4.009904103128439E-10 
15 38:7.719514207599093E-9 1.1578245491969617E-9 2.0358546190864857E-12 3.865385730405734E-14 3.2677834718189564E-17 
64 52:6.443932894648191E-11 8.825948301030836E-14 1.1863431176589485E-12 7.709704224403172E-14 1.305659487501965E-11 
15 39:5.416415786915005E-9 1.1949592125274853E-9 1.572607945194482E-11 1.717458108656578E-12 7.3356793377666575E-16 
64 53:1.5077076829788668E-8 1.3079277741594986E-8 1.0794596536932649E-9 3.1163788263300915E-11 4.094549374536798E-11 
64 50:1.6637141509645834E-7 5.918656096301121E-9 2.2849057874997192E-11 4.322141621937252E-12 5.11101129651672E-12 
64 51:4.0744267523075886E-8 4.763110023132032E-8 6.62663103285647E-8 1.4728793765580434E-14 7.509488624879286E-9 
15 45:2.8277916783743886E-8 6.599363991954008E-10 5.519622141643363E-10 1.651074211345563E-13 5.934945207862237E-16 
64 45:1.557410110719339E-8 6.064590024030364E-10 8.600399757450536E-8 2.175003930199654E-8 2.0288791070586386E-8 
15 46:1.9359621071223087E-8 4.851055478990773E-10 2.9722047535580325E-11 2.216394378509529E-11 2.2452109842960427E-11 
64 46:1.251011745682395E-7 9.157589776989242E-9 1.0886967457946864E-8 3.9836728277225056E-10 2.38217261436881E-12 
15 47:5.288946572648086E-9 2.379972436677951E-9 3.1202438774190383E-10 
64 43:8.85161811934332E-8 1.335710916971725E-7 4.077413704044737E-11 1.5092326004446741E-12 5.005839153771869E-12 
15 48:1.349019450428391E-8 5.0434635231991295E-9 1.8160125952785546E-9 2.4257641239725083E-10 2.9571296680359127E-15 
64 44:8.85161811934332E-8 1.335710916971725E-7 4.077413704044737E-11 1.5092326004446741E-12 5.005839153771869E-12 
15 41:2.862580337271588E-9 7.173287662068319E-10 8.814331143431857E-12 7.080428703319641E-13 9.091079385043553E-16 
64 49:6.750623217373727E-8 1.3971388146517842E-7 1.6290026276191975E-7 4.1666853819031154E-9 8.300806252386193E-10 
15 42:3.1832247302763915E-9 2.8183585997118787E-8 3.216898368055091E-13 7.158212576546199E-12 3.3942491670792244E-15 
15 43:3.077547488749437E-9 2.8261236067811125E-8 1.1769449313369994E-12 2.27887124182132E-13 3.866099343921574E-14 
64 47:1.150108922676129E-7 4.1402295236598014E-8 6.603746041727491E-8 
15 44:3.077547488749437E-9 2.8261236067811125E-8 1.1769449313369994E-12 2.27887124182132E-13 3.866099343921574E-14 
64 48:6.184382509488625E-8 1.0574572731151885E-8 8.41262604711748E-8 7.404204190715746E-9 8.565656792507917E-10 
52 70:6.2612122981561746E-24 1.3235407730141263E-31 3.1458890111617676E-26 
27 19:3.539763883127946E-11 2.0045002252342657E-9 9.820704604145203E-10 
27 18:5.427521397255264E-12 5.090071405952429E-9 4.190249363322941E-9 
15 40:4.081334100467863E-9 7.023964033878802E-10 8.55127536115534E-12 1.2527039262123624E-12 2.6175522164389794E-15 
27 17:3.5801410278710676E-11 6.45467885161745E-9 2.6049257172930855E-8 
52 74:7.54867833000202E-10 4.995553259819884E-12 4.224762503649471E-13 
52 73:7.54867833000202E-10 4.995553259819884E-12 4.224762503649471E-13 
76 21:2.1146652592808857E-9 4.25434006333236E-11 1.1792934623936038E-19 2.3470254003189074E-11 
52 72:1.561243739753408E-7 2.106494935657017E-9 1.7173984324117952E-8 
76 20:3.728906056999124E-9 2.0245064792148585E-10 7.17872302198666E-14 1.6697352168347295E-11 
52 71:4.2225391335594134E-9 4.425135311159521E-19 1.8597547555415815E-18 
52 78:5.400251532777865E-8 8.099310530689245E-12 4.788038718081164E-11 
76 45:1.3620477463112268E-8 6.353178970063107E-14 9.405596604307498E-10 1.7116648325734946E-12 
52 77:1.6603476542322637E-15 2.602915085229187E-11 1.1323286994407888E-10 
76 44:2.1599411592966066E-10 6.497383609944528E-22 1.9314281222628967E-10 1.5895546522334762E-22 
52 76:9.871201742762818E-13 4.2073348754688167E-13 2.5391560176971276E-13 
76 47:7.174927572034945E-8 1.036018595458935E-9 1.516486626092034E-21 8.73589058324163E-18 
52 75:6.729692096929953E-13 3.5376063961192086E-13 2.6856963190872953E-13 
76 46:3.919509511083163E-8 2.664697823792306E-13 2.9690749432928336E-10 1.2741819570148448E-12 
76 49:2.798594111438004E-10 5.092999752958879E-21 5.3510005165405265E-30 4.197363397489164E-9 
76 48:4.863431176589485E-10 4.244503335055135E-20 2.3726053854964404E-40 4.581130550003369E-34 
52 79:5.400251532777865E-8 8.099310530689245E-12 4.788038718081164E-11 
64 60:4.363509780582568E-65 7.130347878815101E-55 2.715408628472612E-46 1.6110068048599725E-45 1.0673344263031419E-41 
64 63:7.387921935005726E-76 2.2701057785164055E-59 8.017629752734296E-50 1.0002829743750982E-49 1.003737058413996E-44 
88 30:4.8179980685875985E-12 3.443955352931929E-8 1.0464998764794394E-9 1.485974801805646E-13 
88 31:7.069485929885238E-11 1.0803108226469334E-7 1.3444651559727806E-7 7.324836615985807E-8 
64 61:3.1051272261773756E-75 1.635326880319806E-57 8.297235385271857E-48 6.129988546275293E-48 1.3435241538841602E-43 
88 32:6.19642014957217E-11 1.283106878972309E-7 1.675147663215577E-7 8.712129719046871E-8 
64 62:6.261908504952051E-75 9.568576369393851E-58 4.967839737687246E-48 4.0489815168324834E-48 1.7075100500819729E-43 
88 33:2.732768881802053E-10 2.35205605587621E-8 7.371212971904687E-9 3.410582343297325E-11 
15 12:1.4951897988947908E-29 1.646507084844187E-39 8.943093782196235E-41 3.17083461560762E-39 7.645878212933353E-37 
64 56:1.7167875670941229E-15 1.2210231994071013E-16 4.029712309385317E-21 6.4278976800592904E-21 3.1098659240460843E-19 
88 23:1.1496260695757631E-17 6.340871830574707E-47 3.578210973117434E-38 3.686280234464482E-8 
15 13:3.0606616089308733E-33 2.631391858561801E-44 1.2541935944266783E-43 4.569445745302416E-42 4.424140653223973E-40 
64 57:1.7167875670941229E-15 1.2210231994071013E-16 4.029712309385317E-21 6.4278976800592904E-21 3.1098659240460843E-19 
88 24:9.966604532081659E-8 2.1217261436880994E-9 2.2360163496305613E-11 
15 14:9.605059519827307E-60 1.2013326732408312E-51 7.297411812979738E-48 1.0906199963427308E-44 1.4047437458465463E-41 
64 54:1.7167875670941229E-15 1.2210231994071013E-16 4.029712309385317E-21 6.4278976800592904E-21 3.1098659240460843E-19 
88 25:9.378736496956903E-14 5.246255081186696E-30 7.507579670761561E-10 3.081186695712714E-11 
64 55:1.7167875670941229E-15 1.2210231994071013E-16 4.029712309385317E-21 6.4278976800592904E-21 3.1098659240460843E-19 
88 26:9.378736496956903E-14 5.246255081186696E-30 7.507579670761561E-10 3.081186695712714E-11 
88 27:1.5287600781548273E-8 1.2241853257574055E-9 4.948503155388865E-10 7.303950412109506E-8 
88 28:1.5287600781548273E-8 1.2241853257574055E-9 4.948503155388865E-10 7.303950412109506E-8 
15 10:1.2371025507223108E-32 3.430710357654174E-37 1.7831997538033372E-37 7.531700050398955E-35 5.217183813461426E-32 
64 58:1.7167875670941229E-15 1.2210231994071013E-16 4.029712309385317E-21 6.4278976800592904E-21 3.1098659240460843E-19 
88 29:4.8179980685875985E-12 3.443955352931929E-8 1.0464998764794394E-9 1.485974801805646E-13 
15 11:7.640882918322472E-31 2.581452292706424E-38 5.852612048472198E-41 9.93586398526388E-38 7.080294900785421E-36 
64 59:1.7167875670941229E-15 1.2210231994071013E-16 4.029712309385317E-21 6.4278976800592904E-21 3.1098659240460843E-19 
52 81:2.7853661823163474E-13 1.87639185213466E-18 8.867159251689986E-12 
52 80:3.183910885530128E-13 8.59595301727042E-19 1.3048217935185392E-11 
76 50:8.611202191928492E-9 5.9272351606890205E-8 2.5698340332831765E-14 2.073950636692344E-27 
52 85:3.837559233723359E-9 3.734543086217352E-13 6.436050037056168E-12 
76 52:8.989848855750444E-13 5.1829900958968716E-17 5.153210411660341E-12 8.383744694230468E-13 
52 84:3.837559233723359E-9 3.734543086217352E-13 6.436050037056168E-12 
76 51:1.0857479731398926E-10 6.469917128933006E-25 5.825656343342242E-31 7.894311316729176E-9 
52 83:2.150427830305208E-9 1.8316145260179217E-14 
76 54:9.289083028274979E-9 4.169110876546814E-10 6.111303254205314E-11 3.936106182765513E-15 
52 82:8.77611336941631E-13 1.0713746715476005E-21 2.4405641520874975E-13 
76 53:2.2831540413681585E-9 4.508972084353314E-10 9.971388146517843E-28 5.94690861724347E-27 
52 89:3.73236463269477E-8 7.0275563141464736E-9 9.679789790464212E-12 
76 34:2.663035910795697E-10 3.475913490691041E-16 4.920946841242393E-24 5.717474790576504E-29 
52 88:7.030251308195028E-9 8.63992633682934E-9 3.0761784984391494E-8 
76 33:2.663035910795697E-10 3.475913490691041E-16 4.920946841242393E-24 5.717474790576504E-29 
52 87:7.030251308195028E-9 8.63992633682934E-9 3.0761784984391494E-8 
76 36:7.229927908909202E-9 2.6800817481528064E-8 1.0941428796011409E-9 3.2677027421564446E-9 
52 86:1.9838906730747637E-9 1.591353560760887E-10 8.247377995373593E-9 
76 35:1.2440362027533857E-8 1.4909627866238463E-8 7.564713544590922E-10 3.12464347474566E-18 
76 38:1.5055247377995375E-8 3.051429469759921E-8 2.197419543198509E-17 9.146338176836527E-21 
76 37:5.244862667594943E-9 2.6827318256338853E-13 5.085274103353022E-10 1.535371796887282E-25 
76 39:3.3864172299952836E-8 5.4735553708985563E-8 1.180798167404047E-11 6.478720776158286E-12 
64 70:2.8940193590405822E-8 1.800527769667842E-7 1.293031194556112E-7 2.1799447526220048E-8 2.2119522986053403E-8 
64 71:1.682248972533519E-7 2.416264289083028E-9 2.545376962292542E-10 5.520717766748265E-11 1.8177442899813595E-10 
15 16:3.6566314766001666E-51 2.3323788752558975E-49 2.927224801637743E-47 3.3074425429617636E-43 1.785889184741159E-41 
64 74:5.793024457070991E-9 6.496238237473892E-12 2.482336559840097E-16 7.818829025085903E-19 9.050598513261617E-17 
15 17:1.357283986958713E-26 2.9831899416174945E-28 3.874274678762416E-32 1.8333623238824143E-28 1.797953713243329E-25 
88 20:6.825454218788601E-8 6.953511352662429E-9 1.0812271206234419E-9 4.8363914029689844E-12 
64 75:3.033709883890673E-9 1.526631032856469E-10 3.2842544972713187E-15 4.002762368899769E-19 6.3071394884002966E-18 
15 18:1.1703529264844277E-12 1.6809344768989924E-23 1.2540642519769324E-27 1.1538372336772059E-25 7.808537493700131E-22 
88 21:1.1539043726278438E-7 3.314618096885036E-9 2.8377838165607387E-9 2.6435421205111506E-9 
64 72:2.0397219664473243E-7 1.0279425966267658E-9 2.2828396253958272E-10 1.539735441417567E-11 4.6660902373840595E-11 
15 19:9.99946478986312E-13 5.982891115957736E-17 3.4666051175009258E-18 2.6604626891633327E-18 1.9639045363519186E-16 
88 22:1.2475576616434973E-7 3.1559727805601094E-9 3.972578435555955E-9 2.3074539043726276E-9 
64 73:5.793024457070991E-9 6.496238237473892E-12 2.482336559840097E-16 7.818829025085903E-19 9.050598513261617E-17 
15 23:1.795710290752907E-11 1.6920445473237263E-10 4.5841640240666156E-12 1.001431687116154E-12 1.9245264505309733E-12 
64 67:8.355043007613357E-27 1.337754620791879E-28 1.1496844611134817E-24 6.88898870348328E-25 1.4524311092146338E-22 
88 12:1.1409886136501448E-7 7.337098838906731E-9 1.0934736227457496E-8 3.244525793338873E-11 
15 24:1.5545847438350482E-8 1.286145639598414E-9 2.2253769886401648E-10 3.2025636565556553E-12 2.3939325010815705E-11 
64 68:1.0252094234958565E-15 5.731937925303748E-22 5.690749432928335E-25 6.426617557886227E-25 8.484335347092775E-24 
88 13:1.8698430165966714E-8 5.445415141374896E-9 1.0901834841781392E-8 3.591214319401711E-11 
15 25:6.519171673111489E-9 2.828826417972356E-10 6.812511428966465E-11 4.5122674623457363E-11 2.198861786442235E-11 
64 65:8.302715206503919E-69 3.648774900622094E-67 3.402654569137826E-58 2.199472230332158E-56 4.3211534574527813E-51 
88 14:6.945718328205359E-9 7.088957261886047E-8 5.372335886091584E-10 
15 26:6.519171673111489E-9 2.828826417972356E-10 6.812511428966465E-11 4.5122674623457363E-11 2.198861786442235E-11 
64 66:1.7882969883441507E-62 9.814561951175692E-65 1.0727446268556157E-57 3.533114739371617E-55 1.867981224874795E-49 
88 15:9.793406247894537E-8 1.615792665124531E-9 6.0145080512947196E-9 3.6982280414130755E-11 
88 16:4.675567633121477E-8 1.899833808700339E-9 1.2136973072517798E-10 7.250859029352977E-10 
15 20:3.0400158779007275E-15 2.177462301135983E-25 1.2959756657791099E-30 7.309632444438498E-31 2.442355638215788E-29 
88 17:7.614840433894042E-8 2.313090933590855E-8 1.0041210950659151E-8 1.6064342982909246E-9 
15 21:5.104878886406109E-16 4.430737118161018E-24 8.672946465606059E-29 9.772401889291783E-28 2.4870635249831634E-27 
88 18:1.663056123251061E-8 5.066880768971635E-9 2.7128034675590094E-9 9.008803647225279E-11 
64 69:2.8940193590405822E-8 1.800527769667842E-7 1.293031194556112E-7 2.1799447526220048E-8 2.2119522986053403E-8 
15 22:4.810959319569512E-16 9.29593106493437E-24 1.4767919504395413E-28 1.4312990888047419E-27 3.343127678838237E-27 
88 19:1.0711186471129877E-8 5.207155209198913E-9 9.726458104071688E-10 2.0971545354504007E-12 
52 92:8.506277090304758E-8 1.6707435937745638E-8 4.523278011094392E-9 
52 91:1.3941967794821121E-8 9.235901812383497E-10 1.9376063961192084E-12 
52 90:3.73236463269477E-8 7.0275563141464736E-9 9.679789790464212E-12 
76 41:3.455880701596784E-8 3.7535652525434007E-8 1.4083499898937722E-9 4.2680396164125136E-11 
52 96:5.0996249466615765E-8 6.694073258921553E-9 2.4331529184539715E-9 
76 40:6.47153412536214E-8 6.00866889752285E-8 1.563089810676668E-9 2.357064253149774E-22 
52 95:3.327464235183147E-8 3.1774428998135965E-10 1.6614391268219283E-10 
76 43:2.1599411592966066E-10 6.497383609944528E-22 1.9314281222628967E-10 1.5895546522334762E-22 
52 94:3.3472499831562874E-9 7.729557347227525E-11 5.1597457722280864E-11 
76 42:1.7802344644822243E-10 7.218631392189009E-22 3.6613515395153504E-10 2.382329822354976E-22 
52 93:2.2013587261661462E-7 7.233072068632515E-9 3.1611606441035775E-11 
48 3:4.1071223088965306E-8 2.629893270178537E-10 4.003006096935476E-12 
48 4:4.1071223088965306E-8 2.629893270178537E-10 4.003006096935476E-12 
48 5:7.418503106448837E-10 2.091489712815161E-10 4.3640097943455045E-13 
48 6:7.418503106448837E-10 2.091489712815161E-10 4.3640097943455045E-13 
48 7:1.9613845886241084E-10 1.4596875264817518E-10 2.650409658758937E-11 
48 8:3.485734419809911E-10 9.933187934579481E-10 2.073537872807311E-11 
48 9:1.707967048895906E-10 1.3471908157940512E-9 7.78953753384089E-11 
48 0:4.1071223088965306E-8 2.629893270178537E-10 4.003006096935476E-12 
48 1:4.1071223088965306E-8 2.629893270178537E-10 4.003006096935476E-12 
48 2:4.2907752072824256E-8 3.051188389508097E-10 5.01036969640205E-12 
40 96:1.3742189277064908E-9 1.846037883957522E-11 4.1091338069943045E-9 6.201479856028473E-10 1.2820379017978598E-10 
40 97:2.5909076717913037E-9 1.4024200418355923E-10 4.081655226549991E-10 8.61505456913354E-11 7.212536405439519E-11 
40 98:1.5661809634674482E-8 6.5373242169206685E-9 2.803836564664535E-9 5.448796000196244E-9 1.883475833032278E-9 
40 99:9.25293585060501E-9 4.928170339546231E-10 5.806360972476819E-11 
40 92:1.3236237294334355E-8 1.2667130515451961E-9 8.230773690853705E-10 8.393477572465223E-10 
40 93:3.7410385752706156E-8 1.1616914424359197E-9 8.948089076807115E-10 1.436486167048004E-9 1.15207996039445E-9 
40 94:5.897123691522717E-9 1.6320920918242192E-11 7.690033049225952E-12 1.5647894171115602E-13 7.628216278416312E-14 
40 95:1.6678931898970165E-10 2.277118428623038E-10 8.087872584306747E-12 1.2371070108067847E-11 
40 90:8.62357333047888E-11 3.2720473125761E-8 4.729428975384793E-9 1.0551400243520612E-8 5.9184874961531776E-34 
40 91:1.6851447966424486E-9 3.851447966424484E-10 3.8167574293857127E-19 2.169465369674102E-9 1.2393950341419467E-31 
40 89:8.62357333047888E-11 3.2720473125761E-8 4.729428975384793E-9 1.0551400243520612E-8 5.9184874961531776E-34 
40 85:1.218548599310471E-9 1.2515041634888564E-10 9.654700260022925E-9 1.1839428038767054E-9 1.4535950510902677E-10 
40 86:6.048008349278136E-9 3.278273590501804E-10 3.973368835605747E-12 3.058868654972325E-11 
40 87:7.308606625009477E-11 1.6227036140064493E-8 1.1790634714621495E-8 1.000784974867424E-8 7.2079425184313E-30 
40 88:7.308606625009477E-11 1.6227036140064493E-8 1.1790634714621495E-8 1.000784974867424E-8 7.2079425184313E-30 
40 81:4.98485801321077E-9 2.9070607597307893E-9 2.0241022964974956E-13 4.005472523649598E-14 1.86250451583553E-13 
40 82:6.265125261472452E-9 3.00211854012515E-9 1.1820472679752554E-13 1.8264045921029744E-14 1.349964988336879E-17 
40 83:3.376676434251665E-8 2.0901606076419088E-10 8.239203250509565E-11 
40 84:1.218548599310471E-9 1.2515041634888564E-10 9.654700260022925E-9 1.1839428038767054E-9 1.4535950510902677E-10 
40 80:5.69744570962174E-9 3.4861982685952068E-9 2.924571051375713E-13 5.756006618765359E-14 2.5368068471216847E-13 
40 78:9.559165250589847E-10 7.619429912002534E-12 4.835534385021252E-10 3.2665747889265024E-10 1.2562095526089263E-10 
40 79:9.559165250589847E-10 7.619429912002534E-12 4.835534385021252E-10 3.2665747889265024E-10 1.2562095526089263E-10 
39 98:3.772263626673089E-9 2.5907560289191874E-9 3.287140238436116E-9 1.3852710170330625E-9 1.6923790536592764E-8 
39 99:4.403976611317018E-8 3.596313294173792E-9 
40 74:1.2678682134239623E-8 3.273577121550682E-12 1.4507807377871735E-11 8.440085455218521E-11 4.129034703917292E-11 
40 75:1.00374647095816E-8 6.110271128535175E-12 1.0939159987690168E-11 2.3827599894742008E-11 1.5201573517802426E-11 
40 76:1.0521071669097413E-8 9.166633216033112E-12 1.520081530344185E-11 3.393557853985755E-11 2.200547698373407E-11 
40 77:1.7617467474833973E-8 6.080477764248855E-12 3.906186583173885E-11 7.984309422820468E-13 2.4402237178372158E-11 
39 92:2.4462225314547458E-8 1.358439148837479E-8 1.3798430942282048E-9 6.243181645860373E-11 2.397094700973636E-9 
39 93:3.673887543430073E-8 8.62183389753402E-9 9.31591224337789E-10 3.522222370891704E-11 2.0534719527587852E-10 
39 90:1.2295337873699328E-9 1.0463536579382813E-8 3.0163328293437874E-11 4.5597227611490963E-10 2.9074131064042356E-8 
39 91:1.1954498218196252E-8 1.5547586871295342E-9 4.231728148931141E-18 2.5403392340250923E-38 1.7717730173809492E-31 
39 96:4.816356021783053E-10 5.7383000834035794E-12 7.458554665025355E-12 1.511665350941747E-11 
39 97:1.2200962486229488E-8 1.011779083095834E-9 2.5071160647782668E-11 6.233904670154453E-12 3.3889996476533267E-9 
39 94:1.6305399824272672E-9 7.387104111751876E-11 3.174309021412865E-11 2.3626405484119867E-15 4.622565351387755E-12 
39 95:4.003750931042634E-8 1.1839606442146015E-9 4.184968623305726E-12 4.95457403963231E-12 2.8197010851385523E-11 
35 5:7.2986160357877175E-9 4.235920628336701E-11 5.3559370414475645E-9 6.311331736623092E-14 4.795928834892133E-9 
27 99:1.6662697191484805E-8 4.360669191074479E-9 4.169242365450402E-11 
35 6:7.2986160357877175E-9 4.235920628336701E-11 5.3559370414475645E-9 6.311331736623092E-14 4.795928834892133E-9 
35 7:7.586737492808114E-9 2.774770194147477E-11 3.132326246259104E-14 2.3294976606856934E-13 5.1058155041456487E-11 
27 98:1.7316233369460018E-8 1.2501572179777086E-10 3.2084732684837056E-24 
35 8:5.837135555347418E-9 3.12373612356218E-11 7.388709742162516E-14 6.177975210850493E-12 2.1320854016975082E-9 
27 97:1.8122259835601286E-10 2.657911520844205E-8 2.4115096939936042E-8 
35 9:6.4657844619577094E-9 2.7756889715491213E-11 6.758901213588986E-13 8.749793721093077E-12 4.1544884060104096E-10 
40 70:1.3933928308602164E-9 1.8666300939739796E-8 9.060929213999314E-9 1.770377010940587E-9 7.274799184696558E-9 
27 92:3.869667411500774E-8 4.12027955809483E-8 
40 71:3.050760221398593E-11 5.302549830293786E-10 4.800834927813533E-15 8.062004094357547E-16 4.790799737747033E-12 
27 91:8.085865546293447E-11 6.112634973306395E-12 4.941550592968231E-12 
40 72:1.731797280240488E-11 1.5565293406657123E-12 2.1240483294753603E-14 1.207264585591251E-15 5.894982850975197E-13 
27 90:1.2883266209061998E-13 1.4456248801352296E-10 2.1698444768543917E-26 
35 0:4.617614657621616E-9 3.373844280610675E-11 2.4996989442980048E-14 1.3216077712511876E-12 6.819602963280124E-9 
40 73:1.2678682134239623E-8 3.273577121550682E-12 1.4507807377871735E-11 8.440085455218521E-11 4.129034703917292E-11 
35 1:4.617614657621616E-9 3.373844280610675E-11 2.4996989442980048E-14 1.3216077712511876E-12 6.819602963280124E-9 
27 96:1.577179531780332E-8 2.494208580310511E-8 1.6088104508699395E-9 
35 2:4.681973676581434E-9 3.447703279500114E-11 3.2314337833558564E-14 1.7052107166909742E-12 7.741948432503312E-9 
27 95:1.2480431379370326E-8 9.549977476573407E-9 2.8755948637667197E-9 
35 3:4.617614657621616E-9 3.373844280610675E-11 2.4996989442980048E-14 1.3216077712511876E-12 6.819602963280124E-9 
27 94:8.776643429626557E-11 2.3942357868258023E-12 3.3448002105159867E-26 
35 4:4.617614657621616E-9 3.373844280610675E-11 2.4996989442980048E-14 1.3216077712511876E-12 6.819602963280124E-9 
27 93:4.0392264429488294E-8 4.920588195940432E-9 1.5341129560993888E-8 
40 67:1.1863244889858214E-8 3.73232357020842E-11 3.0113687553242255E-10 7.151210243922021E-13 6.946135559807502E-13 
39 89:1.2295337873699328E-9 1.0463536579382813E-8 3.0163328293437874E-11 4.5597227611490963E-10 2.9074131064042356E-8 
40 68:2.200677040823153E-9 4.463875545802837E-13 4.5176195637145364E-10 5.501603400368403E-11 2.0485346392460676E-11 
40 69:1.3933928308602164E-9 1.8666300939739796E-8 9.060929213999314E-9 1.770377010940587E-9 7.274799184696558E-9 
39 87:4.692098068337415E-10 1.0102180535299338E-8 1.1954052209748853E-12 5.761893930271039E-38 2.7641730334372532E-31 
39 88:4.692098068337415E-10 1.0102180535299338E-8 1.1954052209748853E-12 5.761893930271039E-38 2.7641730334372532E-31 
40 63:5.186141625522387E-9 9.685073435290865E-12 1.5553964792093163E-10 4.088470235626263E-12 2.4598793101141335E-12 
40 64:4.552542025145956E-9 9.871460365459321E-12 9.97270428301912E-11 1.5871790411710398E-12 1.4106533577745962E-12 
40 65:6.029186792797856E-9 6.189214623724973E-12 1.8293036470110744E-10 5.064738126140109E-12 1.7010985188059462E-12 
40 66:7.349282595412357E-9 1.2676630495381583E-11 3.1214168796357005E-10 8.717859516259239E-12 1.1535740886932398E-11 
39 81:2.4715602713515394E-9 3.316844401032955E-8 9.612909268501544E-12 5.834459504663018E-13 1.2661555409859464E-11 
39 82:3.0264215404239758E-9 3.395877097912234E-8 5.2150429729139075E-12 1.0679270865390191E-16 5.497856929410242E-15 
39 80:2.8809603453889417E-9 4.1939200128450436E-8 1.5183688579061687E-11 9.592437480765886E-13 2.017224846238588E-11 
39 85:2.4858191614149174E-8 2.8568134480467064E-10 2.6061254800165916E-10 2.2517271677125563E-12 3.7691504877102375E-11 
39 86:2.1676679556310795E-8 1.5224542952843527E-10 2.921721057396827E-9 7.087297233409601E-11 3.296158529242544E-9 
39 83:7.906926957196569E-9 1.798497843549157E-11 2.0324158939570314E-9 
39 84:2.4858191614149174E-8 2.8568134480467064E-10 2.6061254800165916E-10 2.2517271677125563E-12 3.7691504877102375E-11 
40 60:7.3998599533475165E-9 8.290583423650044E-12 1.6603957878962227E-10 9.529594890527227E-12 2.6614171472407688E-12 
40 61:5.088911783989189E-9 9.685073435290865E-12 1.5553964792093163E-10 4.088470235626263E-12 1.98376529251464E-12 
40 62:5.088911783989189E-9 9.685073435290865E-12 1.5553964792093163E-10 4.088470235626263E-12 2.062927331843665E-12 
40 56:4.264879956826383E-9 2.1299624014878843E-11 1.1710085589021056E-9 3.1612721944953637E-10 3.070277551056817E-10 
39 78:3.3176338359848533E-10 6.7756265303664856E-12 2.698681153021038E-9 4.44350634001008E-13 5.071294450316889E-10 
40 57:4.264879956826383E-9 2.1299624014878843E-11 1.1710085589021056E-9 3.1612721944953637E-10 3.070277551056817E-10 
39 79:3.3176338359848533E-10 6.7756265303664856E-12 2.698681153021038E-9 4.44350634001008E-13 5.071294450316889E-10 
40 58:4.264879956826383E-9 2.1299624014878843E-11 1.1710085589021056E-9 3.1612721944953637E-10 3.070277551056817E-10 
39 76:4.648344639647475E-9 4.168912319199326E-11 4.6448211729130145E-11 1.2691928585127403E-15 7.585176463242214E-12 
40 59:4.264879956826383E-9 2.1299624014878843E-11 1.1710085589021056E-9 3.1612721944953637E-10 3.070277551056817E-10 
39 77:8.353649018112404E-9 1.8875122094812478E-11 3.715736516049614E-11 1.3689471078582227E-13 3.82602102483821E-12 
40 52:3.448336611495422E-9 7.85269232999273E-12 8.726021470846659E-10 2.0933584882097666E-10 3.2382710928544986E-10 
40 53:1.9815263301086924E-8 2.0474463786344115E-10 3.475007916649941E-9 7.460963110641315E-14 5.236495979233847E-15 
40 54:4.264879956826383E-9 2.1299624014878843E-11 1.1710085589021056E-9 3.1612721944953637E-10 3.070277551056817E-10 
40 55:4.264879956826383E-9 2.1299624014878843E-11 1.1710085589021056E-9 3.1612721944953637E-10 3.070277551056817E-10 
39 70:3.2757804032808385E-10 1.3483281373349212E-10 1.0921185847259947E-8 3.898167351289633E-9 2.0957446334033567E-8 
39 71:2.7753633853825192E-8 7.467028825525955E-10 5.508159724545182E-13 2.0491813514947975E-10 6.955546338047643E-19 
39 74:6.0186163925944755E-9 1.1662228882615037E-11 2.2715121024392204E-11 2.3288018875077493E-15 1.5271195436441566E-11 
39 75:4.566546690394316E-9 2.6065224275347775E-11 3.7830258105088515E-11 8.255705563063365E-16 5.3542422093474455E-12 
39 72:4.416607570547386E-8 4.442962209704252E-11 6.013487295449375E-13 5.798020614510439E-10 1.8159100133356526E-8 
39 73:6.0186163925944755E-9 1.1662228882615037E-11 2.2715121024392204E-11 2.3288018875077493E-15 1.5271195436441566E-11 
27 78:1.1885768316451914E-15 3.6518413458750906E-11 1.0939605996137567E-23 
27 77:1.4684917332334275E-15 4.0263278786500216E-11 8.875746506638836E-11 
27 76:2.8657826779239204E-17 1.3808778338261728E-10 1.2993073488811878E-10 
27 75:1.717935337695296E-17 1.220395074282707E-10 8.982476328101654E-11 
27 79:1.1885768316451914E-15 3.6518413458750906E-11 1.0939605996137567E-23 
27 70:3.931319159184875E-8 7.966379883234989E-24 1.8585841015828838E-9 
40 50:3.0320501670301633E-9 2.7625138820129254E-10 3.6950506442592025E-9 1.572153016578134E-9 1.5276369134431407E-9 
40 51:1.5017684234939409E-9 4.839905267805772E-9 2.8331170192363447E-11 3.72650315996985E-11 1.2732203147927622E-10 
27 74:8.176093055202466E-10 7.07708363996414E-13 1.2217420197938549E-11 
27 73:8.176093055202466E-10 7.07708363996414E-13 1.2217420197938549E-11 
27 72:1.4957651497919373E-8 5.790706075973079E-32 7.3320666693427175E-9 
27 71:1.8021907934936287E-8 3.8849878016689635E-10 1.6583441490381829E-9 
40 45:3.647818349679543E-8 3.360156281359969E-9 1.1042098737350085E-8 1.8951389539317878E-9 1.9642613431098386E-9 
39 67:2.8104374896860546E-9 3.8849030600639574E-10 2.011591759547926E-8 1.507530852634349E-12 7.941671015249029E-10 
40 46:4.332365495002476E-9 7.86816882311751E-10 5.75547140862848E-12 1.4093019521789743E-18 4.419172119119936E-8 
39 68:1.1629982471868018E-9 5.060367243355589E-12 2.42943477349461E-9 4.300221666198358E-14 5.300810397348926E-12 
40 47:4.360441726766305E-9 1.2615973346535183E-9 9.464210052138388E-10 1.1713698257444995E-8 
39 65:7.11958824500136E-9 1.5116564307727987E-10 4.617926863534795E-9 5.075799135635629E-13 9.683155598967044E-12 
40 48:3.15749896303036E-9 6.700607909513806E-9 3.6061477804389612E-9 2.3125984006137077E-10 5.414408748901704E-12 
39 66:9.028682803252293E-9 2.724835088376574E-10 7.15179005490364E-9 1.6548474428105669E-12 2.838366538662242E-11 
40 41:7.19491907176722E-100 8.760185717917497E-86 1.434514809710496E-78 3.975362493365624E-76 1.4529081980812716E-72 
15 96:7.334073707356017E-11 5.70221800000892E-14 4.923754855916971E-15 5.495002475346883E-15 1.0835329221135447E-13 
40 42:4.0247936095909657E-8 1.3712039106020669E-8 6.990870207081722E-9 3.015280249407924E-8 1.57341968056875E-8 
15 97:2.1912172016537992E-11 6.684194798649486E-14 5.582999942018902E-14 4.4286943994719263E-13 1.0093617173109259E-12 
40 43:4.073078484106489E-8 1.3881433114343186E-8 7.144921524813681E-9 3.023495725009032E-8 1.6075883877240634E-8 
15 98:3.3222277229930734E-9 5.689372956723801E-10 4.0601040983716234E-16 
39 69:3.2757804032808385E-10 1.3483281373349212E-10 1.0921185847259947E-8 3.898167351289633E-9 2.0957446334033567E-8 
15 99:1.0867263425969288E-10 2.645806851581769E-14 2.289811829036042E-13 
40 44:4.073078484106489E-8 1.3881433114343186E-8 7.144921524813681E-9 3.023495725009032E-8 1.6075883877240634E-8 
15 92:2.579066147512834E-10 7.435808234207956E-14 8.773030761202618E-14 5.700612369598281E-14 1.3390690019668973E-12 
15 93:5.090249809331389E-11 5.184491394267008E-14 1.7189031760261538E-15 1.7210707770805178E-14 4.4214601424550986E-14 
39 60:7.90915699943357E-9 1.2479227156562346E-10 2.8928241700897815E-9 1.6029231393642596E-13 7.694537734544693E-12 
15 94:1.2384851769092508E-9 1.55937041447565E-11 1.446209151201324E-14 5.691379994737099E-16 7.488437231001156E-18 
15 95:1.5602401309480802E-9 1.8225466190329645E-14 2.437846492812574E-22 4.40965429885242E-23 9.833951055032982E-21 
40 49:3.698208384066794E-9 8.431655895562663E-9 1.0387358336566894E-8 3.9958878021149716E-10 7.502620299628475E-12 
39 63:5.274406697262846E-9 1.4613778984973978E-10 2.1599653897444817E-9 3.6067186712516336E-13 9.94857522601478E-12 
39 64:5.03093068582719E-9 1.4818318458951614E-10 3.1087011788003264E-9 3.7971910387982746E-13 1.0628827309989251E-11 
15 90:3.861273532520706E-8 2.0174790710536057E-9 3.7156651546980305E-11 7.563946461145975E-13 1.0412825418913434E-12 
39 61:5.274406697262846E-9 1.4613778984973978E-10 2.1599653897444817E-9 1.568995276770542E-13 7.405301256405797E-12 
15 91:4.3203723278518894E-8 4.803332575118973E-10 1.800206055902699E-12 8.136799710986526E-13 5.495314681260063E-15 
39 62:5.224319948619827E-9 1.4613778984973978E-10 2.2658121144814484E-9 1.568995276770542E-13 7.627368862366252E-12 
22 6:1.285030618479914E-14 3.2911230938713977E-21 2.455668990370678E-29 
27 89:1.2883266209061998E-13 1.4456248801352296E-10 2.1698444768543917E-26 
22 5:1.285030618479914E-14 3.2911230938713977E-21 2.455668990370678E-29 
27 88:2.933491220323713E-9 8.468986802610041E-10 6.37247949476163E-9 
22 4:1.6757161780644126E-14 2.6897253033972463E-18 1.5225524171427808E-24 
27 87:2.933491220323713E-9 8.468986802610041E-10 6.37247949476163E-9 
22 3:1.6757161780644126E-14 2.6897253033972463E-18 1.5225524171427808E-24 
27 86:1.2425750743719086E-11 4.711811641712494E-10 4.4658825838161376E-13 
22 2:1.6638835739548908E-14 3.0066098451904677E-18 1.8271806468014502E-24 
22 1:1.6757161780644126E-14 2.6897253033972463E-18 1.5225524171427808E-24 
22 0:1.6757161780644126E-14 2.6897253033972463E-18 1.5225524171427808E-24 
27 81:5.1992988747206875E-19 1.7624023799010753E-24 1.506036724335559E-10 
27 80:6.296613457858891E-19 5.660293205953321E-24 2.416670011730022E-10 
27 85:1.803881165509275E-8 9.608449184027546E-13 1.0092145345232838E-21 
22 9:9.878373496394021E-15 7.076325425603561E-19 1.6117362662848833E-28 
27 84:1.803881165509275E-8 9.608449184027546E-13 1.0092145345232838E-21 
22 8:2.27909424604502E-14 8.459709826904121E-18 3.2474276462796205E-28 
27 83:5.901226969238797E-11 1.567260303910156E-18 5.780537083372358E-16 
22 7:1.2061763249795951E-14 7.1943392607856E-21 2.4121118053975943E-31 
27 82:1.5569307482683723E-18 9.516526843018407E-26 8.115123700442887E-22 
40 34:1.2699287724509503E-8 1.988889929575266E-16 1.4711098028196654E-44 2.666858450299049E-41 3.0051513975674695E-36 
39 56:5.68161240973904E-10 2.3717614211613166E-11 4.056750114847175E-8 1.7138677406550082E-11 2.345455842933665E-10 
40 35:1.9467421312959667E-62 1.4735360887735214E-68 1.2721811151103202E-60 7.663718550829353E-58 1.1366168475230922E-53 
39 57:5.68161240973904E-10 2.3717614211613166E-11 4.056750114847175E-8 1.7138677406550082E-11 2.345455842933665E-10 
40 36:8.106515737408065E-40 1.0133802534219999E-42 4.563067824504596E-37 5.549415505929682E-37 7.265299204766938E-35 
39 54:5.68161240973904E-10 2.3717614211613166E-11 4.056750114847175E-8 1.7138677406550082E-11 2.345455842933665E-10 
40 37:6.268336522293732E-47 2.9176266998496948E-59 7.768664338502572E-54 1.0547252364959794E-53 2.867553331460098E-51 
39 55:5.68161240973904E-10 2.3717614211613166E-11 4.056750114847175E-8 1.7138677406550082E-11 2.345455842933665E-10 
40 30:1.4788748098888994E-10 9.26734192345603E-37 3.046607882753299E-35 3.40726815365883E-33 4.4683802311215776E-32 
40 31:1.2319154724790488E-9 1.360655810821057E-9 5.6089130328128414E-15 2.1044194977052866E-16 7.238271092854499E-16 
39 58:5.68161240973904E-10 2.3717614211613166E-11 4.056750114847175E-8 1.7138677406550082E-11 2.345455842933665E-10 
40 32:1.153971036211426E-9 1.4065902208187824E-9 5.7629197497000595E-15 2.1038218463857707E-16 8.267658589453684E-16 
39 59:5.68161240973904E-10 2.3717614211613166E-11 4.056750114847175E-8 1.7138677406550082E-11 2.345455842933665E-10 
40 33:1.2699287724509503E-8 1.988889929575266E-16 1.4711098028196654E-44 2.666858450299049E-41 3.0051513975674695E-36 
40 38:3.323208941577354E-45 5.336758678209365E-57 1.1592383959752198E-51 4.369674101627485E-50 3.108402353140568E-47 
39 52:2.8450745057111384E-9 7.93863815780671E-10 2.443421598405074E-8 3.516870269522905E-13 3.7046130653714586E-10 
40 39:1.5002296943504111E-86 3.139712146148048E-68 3.835378282064663E-61 9.425719523127767E-60 3.1852094678673212E-56 
39 53:7.193581046425019E-9 1.4531668829807638E-8 6.105320434769034E-11 4.853731529675172E-13 7.347141754864837E-10 
39 50:6.090735958539054E-9 2.6541784301394666E-9 5.557131452069702E-14 3.1090089246290325E-11 5.249251820829486E-9 
39 51:1.942959979662015E-9 3.441704465882584E-8 1.277270071495154E-9 1.2772031702280441E-13 2.1570930953432257E-10 
5 18:1.5589154858593022E-12 2.290101734526852E-22 1.8544451431910123E-23 9.832523828001302E-24 4.979951920289371E-25 
5 17:3.289749387853406E-28 4.669039431606835E-36 1.9059145180209711E-32 1.499761385480641E-31 2.1004767830302707E-32 
5 19:1.0151821275494957E-11 7.84073930360241E-15 1.3239805361913554E-17 6.267444505398932E-12 5.518551721369603E-15 
5 10:1.8245536570462643E-67 1.9029530219302356E-58 9.368764244394789E-49 7.589993354474133E-47 6.336397411366971E-48 
5 12:1.3156267979715534E-68 4.4665069956424974E-61 1.3431633595140291E-53 7.8305703110016905E-53 2.343814531847233E-53 
5 11:2.6797971553581223E-71 4.625018397848455E-64 1.4402281779216898E-53 1.7558594359777174E-51 1.9534456382603887E-51 
5 14:4.6324221380752955E-30 1.6523542555896008E-37 5.819116814072459E-37 4.11586407446557E-37 2.7652077730352216E-38 
5 13:1.7788288710188171E-65 2.4333730280851524E-66 1.1752902399971456E-56 2.3510398686951132E-54 1.210168100583825E-53 
5 16:1.994518556181454E-28 7.751805219190851E-36 9.27090999103523E-37 1.6045421500283214E-35 7.337195766487817E-38 
5 15:1.5891102577482818E-26 2.8125203491354126E-35 1.5315885482871046E-32 2.1664726529920477E-32 8.240095267404364E-34 
5 29:2.423957789760538E-13 1.1477224578633519E-20 4.348332597419395E-15 4.509413008282377E-20 1.4176646105677242E-21 
5 28:2.727636021426246E-12 2.937509756434787E-10 9.513226380507647E-14 7.96093858017671E-18 3.508900098567867E-19 
5 21:1.582638675176508E-14 8.495479704385601E-22 6.555432159885108E-24 1.994420434323026E-27 2.778753049582759E-28 
5 20:1.0931176436481706E-15 1.6493972195833388E-21 5.8816917992426775E-22 6.478763307777049E-27 1.0662545548612691E-29 
5 23:2.0310778686148313E-9 3.106551418083858E-10 3.350705362359563E-10 9.96953762304258E-11 2.4074108763619984E-11 
5 22:1.419123058190722E-14 4.915102292037411E-22 1.1076218383576184E-24 3.5964158761166936E-28 5.165848241165688E-29 
5 25:3.074135524126827E-9 1.5899621338828157E-9 3.7717596371275276E-13 2.382706468460513E-16 1.5356115444826524E-8 
5 24:1.7004205859658983E-8 1.1021225542011766E-9 7.365517302897717E-10 2.2299797958173328E-11 8.105311514600086E-12 
5 27:2.727636021426246E-12 2.937509756434787E-10 9.513226380507647E-14 7.96093858017671E-18 3.508900098567867E-19 
5 26:3.074135524126827E-9 1.5899621338828157E-9 3.7717596371275276E-13 2.382706468460513E-16 1.5356115444826524E-8 
5 39:4.821440518083413E-9 1.0192720250121536E-10 4.064202916003229E-17 1.3494030176931552E-21 2.8243217326536165E-23 
5 32:1.0863472354166389E-11 4.0233485422213896E-10 2.0489182065108313E-10 2.7589012135889855E-10 1.567536829147544E-10 
5 31:5.3503619358550655E-12 1.8486024325300721E-10 9.28090058025699E-11 1.488441691085629E-10 1.0228311724224057E-10 
5 34:1.4831787914063092E-10 3.1817306019776013E-15 6.018214984991816E-22 1.369642881036167E-23 8.430228668530982E-23 
5 33:1.4831787914063092E-10 3.1817306019776013E-15 6.018214984991816E-22 1.369642881036167E-23 8.430228668530982E-23 
5 36:1.1609332280753399E-9 8.352667799528123E-11 1.794390105748603E-15 2.4975491835815367E-21 2.308477282559732E-22 
5 35:6.48197456859833E-9 1.1600679716873837E-10 9.361360504167949E-13 2.8333667839668886E-16 2.8252717306465783E-21 
5 38:6.5803194312500275E-9 9.033142887726293E-11 2.0581015204427973E-14 1.3763776085919067E-21 1.6735753375168927E-23 
5 37:2.939159987690167E-9 2.638367430679137E-10 3.733509952678504E-15 1.5143860024708868E-21 3.84742943031341E-23 
5 30:2.423957789760538E-13 1.1477224578633519E-20 4.348332597419395E-15 4.509413008282377E-20 1.4176646105677242E-21 
5 43:2.424385957870042E-8 1.1174786250451584E-8 2.0283170763254254E-11 2.1610313499337677E-11 8.465017327428182E-12 
5 42:3.0066455258662596E-8 1.1362288201738542E-8 1.85144350634001E-11 1.9918514256660023E-11 6.6062325220439675E-12 
5 45:5.236540580078587E-9 7.255933027371538E-11 6.2669092952620524E-12 6.096311064131555E-14 8.365646645347463E-12 
5 44:2.424385957870042E-8 1.1174786250451584E-8 2.0283170763254254E-11 2.1610313499337677E-11 8.465017327428182E-12 
5 47:2.715125484476676E-8 7.978600514693748E-9 8.022532346762648E-13 4.709536998630754E-15 
5 46:7.17596371275272E-9 1.989625843513476E-9 1.9061196819067754E-10 8.055626173559728E-11 6.758366003452106E-11 
5 49:1.766398615589779E-8 1.357832577349015E-8 1.0471966139038674E-11 5.5661854235519225E-12 1.9049823603659053E-11 
5 48:2.059287902912881E-8 2.3929156018214986E-8 1.7276850823554597E-11 6.933022911453943E-12 1.8679859596540757E-11 
5 41:5.2930944512089056E-9 3.701027157454362E-10 3.70317691817083E-16 8.375325028656043E-20 9.096431486412353E-22 
5 40:7.15005062195878E-9 2.14625955015588E-10 1.939552475123879E-19 1.2466560516656184E-21 4.341789653496037E-23 
5 54:7.394641654512937E-25 2.654129369210253E-34 1.5719166321010122E-29 6.312714362810032E-29 4.966571666867371E-30 
5 53:2.764213174197519E-9 1.0572139636324712E-11 1.6543969742786928E-10 1.2254840306675407E-10 3.28667638965082E-11 
5 56:7.394641654512937E-25 2.654129369210253E-34 1.5719166321010122E-29 6.312714362810032E-29 4.966571666867371E-30 
5 55:7.394641654512937E-25 2.654129369210253E-34 1.5719166321010122E-29 6.312714362810032E-29 4.966571666867371E-30 
5 58:7.394641654512937E-25 2.654129369210253E-34 1.5719166321010122E-29 6.312714362810032E-29 4.966571666867371E-30 
5 57:7.394641654512937E-25 2.654129369210253E-34 1.5719166321010122E-29 6.312714362810032E-29 4.966571666867371E-30 
5 59:7.394641654512937E-25 2.654129369210253E-34 1.5719166321010122E-29 6.312714362810032E-29 4.966571666867371E-30 
5 50:6.513284361605809E-9 2.3207781955390232E-10 2.8966241620616297E-11 1.8229837073114166E-11 1.99785915945248E-11 
5 52:1.73337169005981E-10 3.328587803452997E-11 1.4870635249831633E-14 5.854931292398678E-14 2.1519729183670737E-15 
5 51:2.616455035658375E-10 2.3936693560976048E-9 2.6449148346869686E-10 3.9125020627890695E-11 2.281186025663326E-11 
5 65:6.313249572946911E-19 7.18060220060568E-28 3.9044739107358695E-26 1.1739165339791536E-28 1.0482804144310493E-30 
5 64:9.847286707610241E-21 3.484717520549839E-25 5.1049234872508486E-24 1.8881723019833996E-25 2.2205734776616666E-28 
5 67:1.9075781295297732E-19 3.5443756104740624E-25 3.201073988341339E-23 3.783547640392309E-23 1.1942634393495413E-24 
5 66:4.803689381876893E-19 3.475627868391827E-29 2.011020868735254E-27 5.888337325108937E-29 5.902877200494177E-30 
5 69:2.5464986106836863E-9 6.847924499690024E-12 6.310350518038812E-13 1.211238520857585E-9 4.98499181574499E-10 
5 68:2.486019865216247E-16 1.839164893783088E-24 1.1188835516544684E-20 4.369165651997449E-20 2.3134101359879756E-21 
5 61:7.661622311126573E-21 4.263470570132598E-25 2.404320037821516E-23 4.842179910887512E-25 1.5878079130818739E-27 
5 60:2.3288955492817033E-19 5.403704546164104E-24 3.0410862981744874E-23 3.516897030029749E-24 1.850422146995464E-26 
5 63:7.993720201060607E-21 1.2410229649749566E-25 5.267538167172886E-24 1.1872031256271992E-25 3.1530388785563597E-28 
5 62:6.890384503882503E-21 2.493419145358613E-25 1.4549910575306296E-23 3.3624621450330268E-25 1.0544085704983252E-27 
5 76:9.764239934704363E-10 1.4700037018701135E-11 1.8986579605817735E-13 1.9060438604707174E-14 8.500118192238561E-13 
5 75:8.817810009321577E-10 2.171753393009264E-11 2.4937848722854807E-13 2.1372278790960302E-14 1.0174924513070277E-12 
5 78:1.9147142646881734E-9 8.184210408945144E-12 3.356574833527347E-12 1.358430228668531E-14 1.1724224056803635E-15 
5 77:1.281467010985188E-9 3.1163190030819187E-13 3.557069010887066E-19 1.0451003742010874E-8 2.278429693458394E-9 
5 79:1.9147142646881734E-9 8.184210408945144E-12 3.356574833527347E-12 1.358430228668531E-14 1.1724224056803635E-15 
5 70:2.5464986106836863E-9 6.847924499690024E-12 6.310350518038812E-13 1.211238520857585E-9 4.98499181574499E-10 
5 72:1.572367100632886E-9 5.156883471372948E-10 2.704840529679632E-12 3.789528613671943E-12 3.3848651493459287E-12 
5 71:3.985384303178702E-8 6.251031394534613E-10 6.770542034066125E-11 1.4853107117848812E-11 1.0925110721597067E-11 
5 74:1.211925373866581E-9 5.605523368612601E-14 6.0236116872053555E-18 2.355727417477287E-20 1.4084010151152262E-10 
5 73:1.211925373866581E-9 5.605523368612601E-14 6.0236116872053555E-18 2.355727417477287E-20 1.4084010151152262E-10 
97 9:4.277584387001146E-10 9.967323197161273E-16 6.83578502930806E-21 3.785770431423631E-21 2.1330541020055245E-9 
97 3:3.623082624025872E-10 2.0039863453634872E-14 3.7936083724481776E-16 6.103892020571788E-18 8.723583443753228E-9 
97 4:3.623082624025872E-10 2.0039863453634872E-14 3.7936083724481776E-16 6.103892020571788E-18 8.723583443753228E-9 
97 1:3.623082624025872E-10 2.0039863453634872E-14 3.7936083724481776E-16 6.103892020571788E-18 8.723583443753228E-9 
97 2:3.942327127360927E-10 2.578952096480787E-14 5.359220248388618E-16 1.1211534574527814E-17 1.0923619377007208E-8 
97 7:2.902126799469985E-10 3.456442158690233E-17 2.5931008152356998E-22 1.1064051025220652E-22 1.1692007096817662E-9 
97 8:4.2895321939497386E-10 1.0217441103150898E-18 4.577088058930537E-19 4.528847665461406E-19 2.1933119231028362E-8 
97 5:7.483010308352236E-10 3.004895905854875E-16 7.082376984750825E-20 2.2735418959283132E-20 1.0998517753273295E-8 
97 6:7.483010308352236E-10 3.004895905854875E-16 7.082376984750825E-20 2.2735418959283132E-20 1.0998517753273295E-8 
5 87:3.229863833621009E-9 9.123727203393233E-10 2.1925463068270513E-10 9.115788253029513E-11 9.34124552319021E-11 
5 86:2.9718078060398465E-8 3.449094825856002E-11 4.785224632154533E-10 1.842955965585988E-11 4.7958842340473925E-12 
5 89:1.2757179620982021E-8 8.676425331495779E-10 1.1274736743513922E-10 9.720575707703905E-11 1.3290115114780273E-10 
5 88:3.229863833621009E-9 9.123727203393233E-10 2.1925463068270513E-10 9.115788253029513E-11 9.34124552319021E-11 
97 0:3.623082624025872E-10 2.0039863453634872E-14 3.7936083724481776E-16 6.103892020571788E-18 8.723583443753228E-9 
5 81:1.0321928897333316E-10 2.0477496643786432E-14 6.048097550967615E-12 2.409368853446084E-12 5.997609394721935E-15 
5 80:1.3082408980826097E-10 3.1175722868191124E-14 8.351285173341183E-12 3.83431678195985E-12 1.079063917470597E-14 
5 83:1.6154247561448813E-10 1.1306091137366143E-14 7.981454968757108E-15 8.323275842844464E-18 
5 82:2.8626650788765937E-10 9.29263060242361E-15 1.4808506273108814E-13 1.3107742260638417E-19 4.907430946742131E-20 
5 85:3.425380556707744E-9 9.845681077199602E-11 2.5296350312874925E-9 8.274527119543644E-10 2.2686442681224381E-10 
5 84:3.425380556707744E-9 9.845681077199602E-11 2.5296350312874925E-9 8.274527119543644E-10 2.2686442681224381E-10 
5 98:7.884626534826571E-9 4.274915146892883E-9 
5 97:1.9258377153663291E-10 2.9714822198732444E-13 1.7076459228137783E-13 6.086811084201934E-17 4.1519952187894435E-18 
5 99:2.1567853495145196E-9 2.29838411139507E-9 1.4439478883730057E-9 
5 90:1.2757179620982021E-8 8.676425331495779E-10 1.1274736743513922E-10 9.720575707703905E-11 1.3290115114780273E-10 
5 92:2.968364620825918E-9 3.5939449893180974E-10 6.503784381676189E-11 2.933558121590823E-11 6.193540905664754E-12 
5 91:2.357399949155037E-8 4.072257828563273E-10 2.5184982003559146E-12 9.836181097269983E-13 4.0157217977708493E-14 
5 94:1.0578874363880452E-10 9.880112929338882E-14 1.297322611290258E-21 4.326063395640714E-23 8.391916542899324E-28 
5 93:9.589047816565646E-9 2.080767669739665E-10 1.8535888069720042E-11 4.3087671880505416E-9 1.921515893511023E-9 
5 96:2.2596036768936405E-12 3.6617248930694747E-16 3.8173327802828586E-20 5.900245750654517E-19 2.3188246785394114E-19 
5 95:5.762518342097399E-13 1.4173256441477002E-20 1.0559205391350111E-26 3.788244109343431E-25 3.5438180999148124E-25 
1 0:9.020618556701032E-112 3.2572528966943003E-77 1.3415540842187683E-62 4.5977939105888167E-57 
1 2:6.514763353640528E-112 2.475025240904689E-77 1.981050433731464E-62 7.895561034911433E-57 
1 3:9.020618556701032E-112 3.2572528966943003E-77 1.3415540842187683E-62 4.5977939105888167E-57 
1 4:9.020618556701032E-112 3.2572528966943003E-77 1.3415540842187683E-62 4.5977939105888167E-57 
1 5:2.0117516157613137E-36 6.504469528905128E-42 5.696743408174619E-37 4.124921873390249E-37 
84 5:2.328632065937521E-8 3.318930087362724E-10 4.640353044220361E-8 3.793496081029488E-15 
1 6:2.0117516157613137E-36 6.504469528905128E-42 5.696743408174619E-37 4.124921873390249E-37 
84 6:2.328632065937521E-8 3.318930087362724E-10 4.640353044220361E-8 3.793496081029488E-15 
1 7:1.433631874283124E-38 1.3902673132001345E-45 1.841178046250953E-40 9.986383648014725E-40 
84 3:5.1921081590944826E-8 6.88755137332405E-11 2.0550609742403485E-8 1.0735868124957891E-14 
1 8:1.802372301627094E-36 2.1863259545182936E-40 6.480619449576571E-35 9.898641455524496E-34 
84 4:5.1921081590944826E-8 6.88755137332405E-11 2.0550609742403485E-8 1.0735868124957891E-14 
1 9:1.8331765077577148E-36 2.8107292732679934E-41 2.0625339120998372E-35 6.6630493760173625E-34 
84 9:4.4929593280481506E-8 3.5133065331147393E-10 1.0153749410470052E-14 6.902463673726055E-14 
84 7:3.296471803624767E-8 2.1434477957194512E-10 2.0365508567835247E-15 5.699261122465022E-18 
84 8:1.8650526646753654E-7 8.105643766703348E-10 1.321400498573899E-7 1.2149998877085813E-14 
84 1:5.1921081590944826E-8 6.88755137332405E-11 2.0550609742403485E-8 1.0735868124957891E-14 
84 2:5.47559907471871E-8 8.902957755968288E-11 2.5927414826958922E-8 1.617587081995194E-14 
84 0:5.1921081590944826E-8 6.88755137332405E-11 2.0550609742403485E-8 1.0735868124957891E-14 
71 6:2.6474274035978172E-8 6.641273833853617E-10 5.43591528735374E-12 2.2630314191389494E-13 
71 5:2.6474274035978172E-8 6.641273833853617E-10 5.43591528735374E-12 2.2630314191389494E-13 
71 8:2.1112516001527164E-7 8.728254766770724E-9 1.2991802726435646E-11 2.4495699238664182E-14 
71 7:9.547061333572887E-8 1.95592561816426E-9 2.490601208255665E-12 2.135174163990388E-14 
71 9:1.3351449682215285E-7 9.68012666472028E-9 2.96790711253846E-11 2.298582882296135E-13 
71 0:2.064837065151481E-7 9.91315381678532E-10 2.8025018528084083E-11 3.5172142744851436E-12 
71 2:2.150385159566106E-7 1.1027668605565163E-9 3.29698834415074E-11 4.199968558402767E-12 
71 1:2.064837065151481E-7 9.91315381678532E-10 2.8025018528084083E-11 3.5172142744851436E-12 
71 4:2.064837065151481E-7 9.91315381678532E-10 2.8025018528084083E-11 3.5172142744851436E-12 
71 3:2.064837065151481E-7 9.91315381678532E-10 2.8025018528084083E-11 3.5172142744851436E-12 
49 2:3.6156477603685814E-8 2.380106239212171E-10 3.26002738491867E-12 7.532101458001615E-14 
49 3:3.402767928424564E-8 2.1165955283193064E-10 2.584440549304004E-12 5.4151223624175446E-14 
49 4:3.402767928424564E-8 2.1165955283193064E-10 2.584440549304004E-12 5.4151223624175446E-14 
49 5:3.583851818153436E-8 4.426022808872E-10 2.146843821221974E-12 1.788672277452935E-13 
49 6:3.583851818153436E-8 4.426022808872E-10 2.146843821221974E-12 1.788672277452935E-13 
49 7:4.45041947094478E-8 9.920833500586502E-11 2.98744486220569E-13 1.6038151562590596E-14 
49 8:4.313405675903502E-8 1.923335607976415E-9 2.2856059693770602E-11 7.993586398526387E-14 
49 9:8.459576024369901E-10 7.271632524720019E-10 4.605706232076035E-12 2.1665038735833655E-13 
49 0:3.402767928424564E-8 2.1165955283193064E-10 2.584440549304004E-12 5.4151223624175446E-14 
49 1:3.402767928424564E-8 2.1165955283193064E-10 2.584440549304004E-12 5.4151223624175446E-14 
36 4:2.355120845988823E-9 2.492509288125917E-12 8.076053360450646E-12 8.691678820396859E-11 3.3942803876705424E-12 
36 5:8.135684689868026E-10 3.771581233748567E-8 1.4800656524434573E-12 3.496715147784899E-14 1.2653794862874702E-17 
36 6:8.135684689868026E-10 3.771581233748567E-8 1.4800656524434573E-12 3.496715147784899E-14 1.2653794862874702E-17 
36 7:3.984354023665208E-9 1.8817988412700538E-13 1.3362859092551213E-12 1.3895526981281026E-12 2.5855778708448738E-17 
36 8:2.0980192764850964E-9 1.5417530808033505E-12 2.8283937897783785E-14 6.972806864962022E-12 2.891258680439408E-16 
36 9:2.406603601072204E-10 5.7794666630986E-13 4.835757389244952E-11 2.4410711338872758E-11 3.218682401844691E-15 
36 0:2.355120845988823E-9 2.492509288125917E-12 8.076053360450646E-12 8.691678820396859E-11 3.3942803876705424E-12 
36 1:2.355120845988823E-9 2.492509288125917E-12 8.076053360450646E-12 8.691678820396859E-11 3.3942803876705424E-12 
36 2:2.351766862464375E-9 3.147115886374888E-12 9.372466114508208E-12 9.825432293687642E-11 3.9881317152146865E-12 
36 3:2.355120845988823E-9 2.492509288125917E-12 8.076053360450646E-12 8.691678820396859E-11 3.3942803876705424E-12 
23 5:2.8946840253154393E-9 5.826788159367738E-12 6.259773160103653E-12 
23 4:1.9607244961219564E-9 5.0737474967775895E-12 9.453773454469228E-11 
23 3:1.9607244961219564E-9 5.0737474967775895E-12 9.453773454469228E-11 
23 2:2.073680595510479E-9 6.327655645797932E-12 1.1810526691375534E-10 
23 1:1.9607244961219564E-9 5.0737474967775895E-12 9.453773454469228E-11 
23 0:1.9607244961219564E-9 5.0737474967775895E-12 9.453773454469228E-11 
23 9:1.0666113616191891E-8 3.8137468723657624E-11 4.3577166151526905E-12 
23 8:7.1052713738398195E-9 6.844757839713484E-12 3.340879796263341E-12 
23 7:3.0491858115792715E-9 2.3112648353559817E-12 4.207911297839981E-13 
23 6:2.8946840253154393E-9 5.826788159367738E-12 6.259773160103653E-12 
10 7:1.572893390600818E-77 2.6736377786995284E-65 7.506099165518195E-56 6.739053837679685E-51 3.063859489498731E-50 
10 6:1.8955849623791875E-71 5.169327107055407E-62 1.072717217264095E-53 6.844490234645044E-48 8.128637756399107E-47 
10 5:1.8955849623791875E-71 5.169327107055407E-62 1.072717217264095E-53 6.844490234645044E-48 8.128637756399107E-47 
10 4:2.8929490524550536E-37 3.834655748379874E-41 4.5187345848330365E-39 3.219561038486069E-36 1.3135483986066696E-36 
10 3:2.8929490524550536E-37 3.834655748379874E-41 4.5187345848330365E-39 3.219561038486069E-36 1.3135483986066696E-36 
10 2:2.877062231558666E-37 4.502455276502937E-41 8.640789256548519E-39 6.135604408347494E-36 2.5318516932710705E-36 
10 1:2.8929490524550536E-37 3.834655748379874E-41 4.5187345848330365E-39 3.219561038486069E-36 1.3135483986066696E-36 
10 0:2.8929490524550536E-37 3.834655748379874E-41 4.5187345848330365E-39 3.219561038486069E-36 1.3135483986066696E-36 
10 9:8.204994402593984E-102 7.082212737109241E-66 7.1258769641097E-55 1.0475355803238913E-48 2.5606995196489023E-47 
10 8:1.645561546935699E-69 1.3597994746020487E-57 1.8286569347623444E-48 2.4659539451677217E-43 2.5614889546008E-42 
76 67:1.0791385002358119E-8 6.528667999191502E-9 1.299285826577133E-9 1.0652255934601477E-8 
52 99:5.119635277472095E-10 
76 66:3.270465111056213E-10 2.0738316077885326E-27 1.3188649583398836E-23 2.2962023042199113E-25 
98 8:9.660206167044713E-8 5.695083881689762E-9 1.347625036494711E-10 
52 98:5.7722056280459045E-8 3.577424933186606E-10 1.7237271767691513E-11 
76 69:1.880063781525816E-14 1.428315404136816E-13 2.4173422867024504E-17 6.332764390145305E-15 
98 9:6.633907516787567E-8 1.15746401060031E-7 5.7214499067981225E-9 4.744042940238507E-11 
76 68:1.1820446021515036E-9 1.4629977317133425E-9 4.975700136995531E-12 1.4215195274777102E-11 
52 97:1.6568419161407685E-8 1.2405304646618905E-9 2.406427560805803E-8 
98 2:1.341316504592719E-7 7.267927324993824E-9 3.493251285736744E-9 
64 81:8.675387966851573E-11 7.2063242527006086E-12 4.003368742560694E-13 1.532007545983336E-19 1.779488849462124E-18 
98 3:1.4002447952927436E-7 7.06661126956678E-9 3.530958744132773E-9 
64 82:1.1409998427920138E-10 3.5607608866530417E-12 8.526646753655086E-14 1.743544366339524E-20 1.0250409863678219E-19 
98 0:1.4002447952927436E-7 7.06661126956678E-9 3.530958744132773E-9 
88 50:7.59146136052283E-14 5.773283625665327E-15 4.738113953331686E-18 4.349024187571586E-17 
98 1:1.4002447952927436E-7 7.06661126956678E-9 3.530958744132773E-9 
88 51:2.5498461607563947E-9 1.6760078154827409E-16 5.268151907831203E-19 2.1096211287533406E-19 
64 80:1.0822849057874997E-10 9.882633009185437E-12 5.533788487883756E-13 2.7478833067576976E-19 3.874705235025939E-18 
98 6:8.634850764704561E-8 3.282839625395827E-9 1.1974285265120038E-11 
88 52:5.649313899431805E-9 3.8693601634963054E-17 4.587576077436162E-9 6.374941047005188E-11 
64 85:8.012352056055875E-9 1.0754530958744133E-9 1.754353538302603E-9 1.4307880611763649E-11 1.4949221820468478E-11 
98 7:7.228962202708469E-8 3.400318907629079E-9 8.800435690704516E-11 
88 53:1.179172187661419E-8 5.593886855166528E-11 1.6066454061580615E-16 6.62474453702248E-18 
64 86:5.882677925752914E-8 1.845734049003975E-9 1.0477552945403912E-14 1.2523233094526917E-15 4.466772969209693E-13 
98 4:1.4002447952927436E-7 7.06661126956678E-9 3.530958744132773E-9 
88 54:6.430076133581871E-8 6.02957755968289E-8 1.6718328205358545E-8 3.0763806229927907E-9 
64 83:1.1723403777483325E-8 1.9941338962876457E-9 1.2487412131964875E-11 
98 5:8.634850764704561E-8 3.282839625395827E-9 1.1974285265120038E-11 
88 55:6.430076133581871E-8 6.02957755968289E-8 1.6718328205358545E-8 3.0763806229927907E-9 
64 84:8.012352056055875E-9 1.0754530958744133E-9 1.754353538302603E-9 1.4307880611763649E-11 1.4949221820468478E-11 
64 78:9.007231567363623E-8 1.4852673658679004E-9 3.8331349518269814E-10 1.0468142924517709E-11 1.6875850607496576E-14 
88 45:1.6669009814269996E-8 5.744986188155502E-12 1.801441821815977E-18 8.524019134457744E-9 
64 79:9.007231567363623E-8 1.4852673658679004E-9 3.8331349518269814E-10 1.0468142924517709E-11 1.6875850607496576E-14 
88 46:1.1379005996361757E-7 1.8337053922339256E-12 1.2430098591865609E-17 4.308913692815595E-26 
64 76:3.4800907314663016E-9 1.5223639589462572E-10 3.175511487412132E-15 4.192512408201765E-19 7.306398365036945E-18 
88 47:7.201495721696948E-8 6.25555281065421E-11 4.770476340198081E-12 
64 77:2.5776045994565098E-9 2.284658746378602E-16 1.4593662272329147E-15 2.5103195813775914E-16 7.71850787162845E-14 
88 48:1.8649313899431807E-10 6.835358321917039E-23 6.514339614166685E-10 1.732798077570912E-23 
88 49:1.341329979562962E-10 1.1387023603656208E-9 6.672468389965639E-9 1.8170166415882497E-10 
76 70:1.880063781525816E-14 1.428315404136816E-13 2.4173422867024504E-17 6.332764390145305E-15 
76 72:5.997417297370136E-8 4.0341815078491705E-9 3.4115255912143197E-15 6.367395063669234E-12 
76 71:3.344599905675208E-9 9.049340849372292E-8 1.1816807779549487E-8 5.6300446919846386E-14 
76 74:2.377478833067577E-67 5.298470590877445E-54 5.35942237294226E-44 1.6136254407438182E-39 
76 73:2.377478833067577E-67 5.298470590877445E-54 5.35942237294226E-44 1.6136254407438182E-39 
76 75:3.104273811395333E-126 6.738360994452804E-80 5.614773059042828E-63 1.6107440429402386E-56 
76 56:9.289083028274979E-9 4.169110876546814E-10 6.111303254205314E-11 3.936106182765513E-15 
76 55:9.289083028274979E-9 4.169110876546814E-10 6.111303254205314E-11 3.936106182765513E-15 
76 58:9.289083028274979E-9 4.169110876546814E-10 6.111303254205314E-11 3.936106182765513E-15 
76 57:9.289083028274979E-9 4.169110876546814E-10 6.111303254205314E-11 3.936106182765513E-15 
76 59:9.289083028274979E-9 4.169110876546814E-10 6.111303254205314E-11 3.936106182765513E-15 
64 92:7.287106699306039E-9 1.0254632021020954E-9 3.265838704606194E-10 4.3223886630583686E-11 1.3479147483549307E-10 
64 93:3.6825521593639816E-9 1.6239629887483998E-11 1.0986682237743392E-11 9.019853122824354E-18 4.1446088889887035E-16 
64 90:1.8434343207492084E-7 2.554360275787724E-9 1.5716104835268488E-10 5.7542390010555396E-12 1.0912749567678038E-10 
64 91:1.0862195970983898E-7 1.4346688526062838E-10 3.797358905832416E-20 4.124890515866777E-11 1.3883306757697576E-10 
88 40:3.966649448649134E-10 1.0290340692164306E-8 5.364767444471894E-10 3.743863273968603E-11 
64 96:1.2824892761695151E-8 1.0546163002223371E-11 5.953713477216071E-13 7.599703550654659E-18 4.226199833808701E-17 
88 41:4.769690300267253E-11 2.567094122667146E-9 1.8652098726615312E-10 1.2824623262290295E-11 
64 97:9.077211579491095E-10 1.4732723965234577E-10 1.9648033777258742E-13 1.3733981629123902E-13 4.858198396478541E-13 
88 42:1.055177757315786E-14 1.0841871224201046E-29 5.300244795292744E-13 9.27971792395625E-15 
64 94:5.491679205875087E-10 7.015136883239382E-23 2.803377725874189E-20 1.2161295393806007E-21 5.265838704606195E-19 
88 43:1.6714510297123094E-13 7.094998540211557E-30 6.491701664158825E-14 9.449255507894086E-10 
64 95:4.793630830731915E-9 1.6890201450805128E-12 4.31293372560469E-21 9.050710804680306E-23 5.796168616794305E-23 
88 44:1.6714510297123094E-13 7.094998540211557E-30 6.491701664158825E-14 9.449255507894086E-10 
64 89:1.8434343207492084E-7 2.554360275787724E-9 1.5716104835268488E-10 5.7542390010555396E-12 1.0912749567678038E-10 
88 34:2.732768881802053E-10 2.35205605587621E-8 7.371212971904687E-9 3.410582343297325E-11 
88 35:6.105172142744852E-11 3.4820895187189795E-10 2.4126035888337413E-11 5.736676623172457E-12 
64 87:1.5609383070945718E-7 4.193927280077257E-9 5.11287533406697E-10 5.6180295101848315E-12 7.679273249938239E-11 
88 36:4.260156758820491E-9 6.439081905360792E-9 1.504705010443102E-10 4.6913333483055224E-12 
64 88:1.5609383070945718E-7 4.193927280077257E-9 5.11287533406697E-10 5.6180295101848315E-12 7.679273249938239E-11 
88 37:4.272778314281223E-9 1.2740561906259123E-9 5.3694612257731265E-11 1.2637860174725447E-12 
88 38:6.239360388079143E-9 3.228984660992207E-9 5.634109641341208E-11 2.8158869899162304E-12 
88 39:3.016169964291329E-9 9.79369820558313E-9 5.94789678172794E-10 1.585900689469311E-11 
76 61:7.287802906101915E-9 7.367462438520448E-19 1.3932445482516227E-16 7.228468120466234E-17 
76 60:8.951579940260965E-9 9.732611673815887E-17 1.05660610416152E-14 9.318660587957869E-16 
76 63:6.951602398544703E-9 2.840972892851528E-19 2.310014148718755E-17 1.2310373481258562E-17 
76 62:7.497226401958362E-9 7.144698722123656E-19 1.234711523345386E-16 5.504660093875626E-17 
76 65:2.135228063871359E-9 1.3866440586610372E-27 1.4403620275338557E-20 1.0545219754306376E-22 
76 64:6.667662317245716E-9 2.823994430345633E-21 4.870932243357962E-18 3.774092123879893E-18 
76 89:3.150829833584117E-9 5.594875019650999E-9 6.538414894333775E-8 4.91283940081299E-15 
76 88:1.5599613717519708E-7 1.0053158757607745E-8 1.7361466076762414E-10 1.3810429626967908E-13 
88 70:1.2930267028993645E-11 4.767354638758506E-11 1.556089563635547E-7 2.2638174590697777E-23 
88 71:3.5277247512745076E-8 1.0332786848429043E-8 8.549441911649112E-10 1.0108451052170592E-10 
88 72:1.2685988276775888E-7 1.3839737687245942E-9 7.405416938037596E-11 5.3987917443348974E-11 
88 73:2.302176207694208E-9 2.2405237271767693E-16 2.0162777640532712E-7 4.815572573943899E-9 
88 74:2.302176207694208E-9 2.2405237271767693E-16 2.0162777640532712E-7 4.815572573943899E-9 
88 75:1.2135715408628473E-7 2.026678195252319E-11 1.5085116895366856E-14 4.13816336155591E-18 
88 76:1.3764367687021357E-7 2.5393581422507693E-11 2.4694904215419855E-14 1.1506007590899904E-10 
88 77:4.990477687695106E-13 1.064441799357693E-9 9.694297841758933E-15 5.913266108204011E-10 
88 67:2.242030678015586E-9 8.607990657353966E-8 1.0406921643048037E-8 1.0925752913962315E-9 
88 68:1.0791968917735307E-8 2.528510791205336E-9 1.8316594425853976E-10 
64 98:4.246389830889123E-9 8.026994857053023E-11 
88 69:1.2930267028993645E-11 4.767354638758506E-11 1.556089563635547E-7 2.2638174590697777E-23 
64 99:3.85458261279673E-9 7.931614526017922E-10 
76 90:3.150829833584117E-9 5.594875019650999E-9 6.538414894333775E-8 4.91283940081299E-15 
76 92:7.005749320636917E-8 6.681923327419319E-8 1.8065690479933525E-8 8.075010667684776E-8 
76 91:4.175017405169896E-8 4.8093516293484854E-9 1.1704314236306062E-10 6.081635861387473E-9 
76 94:1.6312125227390122E-9 2.946549284703663E-10 1.793945246704247E-11 3.4422934399353204E-9 
76 93:6.350820850270622E-8 2.7469625171244413E-8 2.1664450782671187E-10 1.4867743167067175E-22 
76 96:3.7123767601679876E-9 4.0682058077121746E-8 6.722303321580165E-9 5.671749724886024E-12 
76 95:2.0113504166011636E-8 7.563163923013002E-9 1.2742336110674423E-9 9.260291508522918E-13 
76 98:9.952253688773105E-9 1.2615020100163946E-8 8.925663080827363E-9 
76 97:8.002021245536416E-9 2.259191052619759E-8 6.523030969973274E-9 5.829137377321625E-8 
76 78:3.0444674018011545E-11 1.6106991263727625E-10 1.4451389044849194E-9 4.440070069845262E-11 
76 77:1.097219664473241E-56 9.429110427381139E-59 6.515529903204797E-50 8.311541312012936E-45 
2 0:3.4554192256401336E-112 1.6919285851274024E-77 5.829330407517919E-63 2.2497602704595226E-57 
76 79:3.0444674018011545E-11 1.6106991263727625E-10 1.4451389044849194E-9 4.440070069845262E-11 
2 1:3.4554192256401336E-112 1.6919285851274024E-77 5.829330407517919E-63 2.2497602704595226E-57 
2 3:3.4554192256401336E-112 1.6919285851274024E-77 5.829330407517919E-63 2.2497602704595226E-57 
2 4:3.4554192256401336E-112 1.6919285851274024E-77 5.829330407517919E-63 2.2497602704595226E-57 
85 4:5.1921081590944826E-8 6.88755137332405E-11 2.0550609742403485E-8 1.0735868124957891E-14 
2 5:9.724946590488423E-37 2.570181659240626E-42 3.6595795924374805E-37 4.318641815075978E-36 
85 5:2.328632065937521E-8 3.318930087362724E-10 4.640353044220361E-8 3.793496081029488E-15 
2 6:9.724946590488423E-37 2.570181659240626E-42 3.6595795924374805E-37 4.318641815075978E-36 
88 60:4.528510791205336E-8 4.890156534237654E-9 8.094392166550633E-10 7.54407438183574E-10 
85 2:5.47559907471871E-8 8.902957755968288E-11 2.5927414826958922E-8 1.617587081995194E-14 
2 7:7.994612217955408E-39 1.0704202737599851E-45 1.0346637765319276E-39 2.2971263675734018E-39 
88 61:1.9507108046803064E-7 1.5555325981988457E-8 2.377388999932625E-9 7.999685584027669E-10 
85 3:5.1921081590944826E-8 6.88755137332405E-11 2.0550609742403485E-8 1.0735868124957891E-14 
2 8:9.099508944699413E-37 1.1208682892453984E-40 1.7631115333324415E-35 5.835128517334118E-35 
88 62:1.9144721180407393E-7 1.5555325981988457E-8 2.446133806454511E-9 7.999685584027669E-10 
85 8:1.8650526646753654E-7 8.105643766703348E-10 1.321400498573899E-7 1.2149998877085813E-14 
2 9:1.0095312005209378E-36 1.716262806017546E-41 8.118156557885206E-36 3.027822006948812E-35 
88 63:1.8789049340849372E-7 1.3499584521750848E-8 1.7704314236306061E-9 6.241651133020415E-10 
85 9:4.4929593280481506E-8 3.5133065331147393E-10 1.0153749410470052E-14 6.902463673726055E-14 
88 64:1.7602892626945449E-7 1.3672266265411996E-8 1.096164125137557E-9 5.242639297504885E-10 
85 6:2.328632065937521E-8 3.318930087362724E-10 4.640353044220361E-8 3.793496081029488E-15 
88 65:4.09760370112516E-8 8.367507355087924E-9 3.4804725222898465E-11 1.9152424371729512E-10 
85 7:3.296471803624767E-8 2.1434477957194512E-10 2.0365508567835247E-15 5.699261122465022E-18 
88 66:1.0769645383699777E-7 1.0795135535742359E-8 5.082466817885777E-8 1.7911851236328518E-10 
88 56:6.430076133581871E-8 6.02957755968289E-8 1.6718328205358545E-8 3.0763806229927907E-9 
88 57:6.430076133581871E-8 6.02957755968289E-8 1.6718328205358545E-8 3.0763806229927907E-9 
88 58:6.430076133581871E-8 6.02957755968289E-8 1.6718328205358545E-8 3.0763806229927907E-9 
88 59:6.430076133581871E-8 6.02957755968289E-8 1.6718328205358545E-8 3.0763806229927907E-9 
85 0:5.1921081590944826E-8 6.88755137332405E-11 2.0550609742403485E-8 1.0735868124957891E-14 
85 1:5.1921081590944826E-8 6.88755137332405E-11 2.0550609742403485E-8 1.0735868124957891E-14 
76 81:3.2837604150290833E-13 5.629483234891189E-8 7.008489231252947E-18 2.328676982504997E-9 
76 80:4.1767466930177197E-13 7.9698834415074E-8 1.0349248770408965E-11 3.6835178655647137E-9 
76 83:1.0482471309542525E-7 3.196689648977025E-8 6.743301816875155E-8 
76 82:7.637119051362095E-13 3.594358479125025E-10 8.323736160082646E-33 2.3002447952927436E-36 
76 85:7.900060637366092E-10 4.827273339771374E-12 8.213735486334134E-11 1.105133963662497E-7 
76 84:7.900060637366092E-10 4.827273339771374E-12 8.213735486334134E-11 1.105133963662497E-7 
76 87:1.5599613717519708E-7 1.0053158757607745E-8 1.7361466076762414E-10 1.3810429626967908E-13 
76 86:1.9854245738540662E-10 5.328587149370045E-14 7.751858422979317E-23 4.647270195611652E-16 
88 90:4.107889595077144E-97 5.913378399622701E-81 2.1746580726300894E-64 3.348283064208233E-61 
88 91:1.132701506950839E-9 1.0434747456599367E-9 2.204341186246547E-9 4.9975520470725634E-18 
88 92:2.318907629078986E-9 2.648370651514811E-8 2.3064432816044197E-9 1.5462011813057248E-8 
88 93:1.633664967323197E-8 5.965257035057381E-8 1.2094055292294564E-7 2.5992993015473758E-8 
88 94:4.9301771958586925E-8 6.541671345475779E-12 2.7102881397803583E-12 4.584139960024255E-9 
88 95:1.5120713275091518E-7 5.031711096637995E-8 2.6115839827520384E-10 6.752958878882476E-8 
88 96:3.23763110023132E-8 1.1568149662002829E-7 4.320142834684574E-8 6.51517057066499E-8 
88 97:3.846497630651066E-8 1.483499898937723E-8 1.7322074247086037E-8 8.911604195207402E-9 
88 98:7.552069530846453E-8 
88 99:2.024928694949132E-9 5.791362544074382E-11 6.379792036292586E-10 
88 89:4.107889595077144E-97 5.913378399622701E-81 2.1746580726300894E-64 3.348283064208233E-61 
76 99:1.0706807105800974E-8 4.534013070721135E-11 1.2551800031441596E-15 1.5075414916792058E-11 
88 80:8.929233947941698E-8 9.565342376535585E-11 7.630740898780515E-13 9.223257798639027E-9 
88 81:8.200103308105194E-8 6.581939048217936E-11 2.1760662070204596E-13 6.01021851910077E-9 
88 82:9.618860466683135E-8 6.677004963280705E-8 1.2592494441574774E-8 2.600759089990343E-10 
88 83:9.856177150942124E-8 5.7207087834347704E-8 1.929898713140342E-9 
88 84:1.1832753161003435E-8 6.488849462124105E-10 2.0183955802097603E-9 2.5367529813371664E-9 
88 85:1.1832753161003435E-8 6.488849462124105E-10 2.0183955802097603E-9 2.5367529813371664E-9 
88 86:1.1622858041188491E-8 1.2994228221079345E-9 7.647360028746603E-10 8.507242796505491E-10 
88 87:8.444179935769309E-145 1.4308711568261953E-90 8.200282974375099E-69 1.96507287713073E-63 
88 78:6.155568531452826E-10 1.3888517079524785E-17 3.798324612033148E-11 6.235048397601455E-9 
88 79:6.155568531452826E-10 1.3888517079524785E-17 3.798324612033148E-11 6.235048397601455E-9 
72 5:1.0847575628270488E-8 7.182765513059492E-11 1.844934534102904E-12 2.0805601095964246E-12 
72 4:1.0955308015361467E-7 1.863759067532059E-9 1.902308711568262E-10 4.110966379949244E-12 
72 7:7.540930222112427E-8 1.5722595279268757E-11 1.5122397646371864E-12 6.323466660677791E-13 
72 6:1.0847575628270488E-8 7.182765513059492E-11 1.844934534102904E-12 2.0805601095964246E-12 
72 9:2.352011139308734E-8 9.132211916365352E-10 2.274215644440452E-11 1.255144069890179E-11 
72 8:1.099285826577133E-7 9.490466458553238E-10 7.954095268039616E-12 2.8906506164798886E-12 
72 1:1.0955308015361467E-7 1.863759067532059E-9 1.902308711568262E-10 4.110966379949244E-12 
72 0:1.0955308015361467E-7 1.863759067532059E-9 1.902308711568262E-10 4.110966379949244E-12 
72 3:1.0955308015361467E-7 1.863759067532059E-9 1.902308711568262E-10 4.110966379949244E-12 
72 2:1.2428526512003954E-7 2.032569003076785E-9 2.1034765423226358E-10 4.76632155770656E-12 
69 91:2.6481236103936935E-10 2.2141666853819032E-10 2.8652278392885213E-16 3.72576189727581E-15 
70 80:6.702382823904597E-11 2.064347474565994E-12 8.065465897096145E-12 2.2095672288723696E-10 
37 3:3.000842955965586E-9 1.0934744504060907E-10 7.090151687472961E-11 2.6960095624211124E-11 5.206702614947527E-13 
69 92:1.7468053091382757E-7 3.129449547465583E-10 3.2640869584746336E-9 1.2369910391447886E-8 
70 81:3.920026051609136E-11 1.1736272374065174E-12 4.077301412626047E-18 1.4971365688234103E-10 
37 4:3.000842955965586E-9 1.0934744504060907E-10 7.090151687472961E-11 2.6960095624211124E-11 5.206702614947527E-13 
69 93:1.6050014597884428E-7 2.481820019314124E-8 7.87194286612617E-9 1.0310373481258562E-7 
37 5:3.2863017425550038E-9 1.1192225180744923E-10 5.626307362261441E-12 1.0972967428003087E-14 1.8277247771072783E-16 
69 94:1.8607586408246681E-10 1.0342915534394862E-12 1.238733801962854E-11 1.6339209917578098E-9 
37 6:3.2863017425550038E-9 1.1192225180744923E-10 5.626307362261441E-12 1.0972967428003087E-14 1.8277247771072783E-16 
94 50:4.593437689491769E-8 9.019538706852023E-14 3.818492150829834E-26 
37 7:4.917733741877072E-9 8.361944775234043E-11 3.919620357609573E-12 8.909955354554414E-15 1.207211064577563E-17 
82 69:1.648164035304422E-12 4.381588698991623E-31 1.1884002964493453E-8 4.286792283333707E-21 
37 8:2.726775225122764E-9 8.863927282782736E-11 7.682495506464893E-11 1.932474321063641E-13 1.6094348626962996E-16 
37 9:2.6931729486956485E-9 1.1880014807480453E-10 3.6772905878837347E-11 1.217438038276445E-13 1.4011845984362943E-16 
69 90:1.6379792036292586E-12 1.2616165472634581E-25 6.029218227143082E-28 9.543468008174814E-10 
82 66:1.2271857524647967E-8 1.2449053383340445E-8 5.6438340781997435E-11 1.611554786983179E-10 
69 99:9.512700159453814E-8 
82 65:9.274530060412783E-9 1.2449053383340445E-8 1.3198598603094751E-8 2.6582972129269883E-10 
82 68:6.6373211759157365E-9 2.164376670334853E-10 1.0996541424304353E-12 1.908682372493094E-8 
82 67:1.6866260920340466E-8 3.4746333685179777E-8 4.198306645406158E-13 1.2988254317605049E-8 
82 62:7.255507894086733E-10 1.5664922406629684E-8 8.266534911402071E-8 1.8886787791676962E-10 
69 95:9.848608709322434E-8 4.904305252992566E-9 2.6630134525119587E-9 9.136434073708086E-13 
82 61:7.255507894086733E-10 1.5664922406629684E-8 8.266534911402071E-8 1.8886787791676962E-10 
69 96:5.68443865519797E-9 7.466054304130078E-9 1.01112358793541E-9 7.575897769892424E-8 
37 0:3.000842955965586E-9 1.0934744504060907E-10 7.090151687472961E-11 2.6960095624211124E-11 5.206702614947527E-13 
82 64:9.247916994183305E-10 1.5116131785208975E-8 7.593999146585217E-8 1.1978956588137535E-10 
69 97:9.844476385114649E-8 9.693174927572034E-10 6.432142295685763E-10 9.309946773867542E-8 
37 1:3.000842955965586E-9 1.0934744504060907E-10 7.090151687472961E-11 2.6960095624211124E-11 5.206702614947527E-13 
82 63:7.255507894086733E-10 1.5664922406629684E-8 8.266534911402071E-8 1.8886787791676962E-10 
69 98:8.469423046690772E-10 
37 2:3.0441726766304953E-9 1.1149675974862963E-10 8.046527601232767E-11 3.0658308468362393E-11 5.979144644999577E-13 
82 71:4.554113234666607E-8 4.436162328474858E-10 1.7599097176993734E-10 1.3578008848563792E-26 
82 70:1.648164035304422E-12 4.381588698991623E-31 1.1884002964493453E-8 4.286792283333707E-21 
94 48:5.254384979899836E-11 2.5016282255710017E-11 1.991708401643946E-18 
94 49:4.9228782536438565E-11 1.7654658970961437E-11 1.5323107328137985E-12 
70 79:3.0677791003211533E-8 1.4901879758348864E-10 6.318458463404227E-11 1.0830978956588137E-12 
70 77:4.06649897814809E-11 7.414871875491275E-12 2.376872459406652E-19 3.181732432007546E-18 
94 44:1.5179104812810203E-7 9.487681631369732E-14 3.3336178049273475E-18 
70 78:3.0677791003211533E-8 1.4901879758348864E-10 6.318458463404227E-11 1.0830978956588137E-12 
94 45:1.2452085251645068E-8 9.542502301974085E-13 2.9779235070855883E-14 
70 75:5.809059671659892E-15 1.5964358703707863E-27 3.421092820086689E-24 2.1019606081703237E-22 
94 46:2.6508635210097244E-8 4.405304646618906E-14 6.173827116131785E-14 
70 76:9.675792215958856E-15 2.5699463247018664E-27 6.957486468884048E-24 4.3805107013722015E-22 
94 47:1.0337907337121297E-10 5.89525456464617E-16 
70 73:2.3644081119320863E-16 2.1757809868169874E-7 1.5358905832416285E-12 1.2224695128798256E-10 
94 40:2.7382711613178524E-8 4.447638511464954E-11 1.6519168145170346E-12 
70 74:2.3644081119320863E-16 2.1757809868169874E-7 1.5358905832416285E-12 1.2224695128798256E-10 
94 41:1.1520987266153121E-8 4.573809149504795E-11 1.53890897657601E-12 
70 71:2.2650526646753655E-11 1.6545758753116087E-14 8.686774316706717E-16 2.4612482314101558E-15 
94 42:1.4860376850001123E-7 6.793091831922205E-13 4.239472679497833E-17 
70 72:1.6329575313854517E-7 2.17722056280459E-12 3.7423136523906844E-13 7.02966739281784E-12 
94 43:1.5179104812810203E-7 9.487681631369732E-14 3.3336178049273475E-18 
70 91:2.6481236103936935E-10 2.2141666853819032E-10 2.8652278392885213E-16 3.72576189727581E-15 
70 92:1.7468053091382757E-7 3.129449547465583E-10 3.2640869584746336E-9 1.2369910391447886E-8 
70 90:1.6379792036292586E-12 1.2616165472634581E-25 6.029218227143082E-28 9.543468008174814E-10 
82 59:6.91614076852247E-8 2.3658454420913157E-9 2.50077481078896E-22 2.4686819233274192E-20 
82 58:6.91614076852247E-8 2.3658454420913157E-9 2.50077481078896E-22 2.4686819233274192E-20 
82 55:6.91614076852247E-8 2.3658454420913157E-9 2.50077481078896E-22 2.4686819233274192E-20 
82 54:6.91614076852247E-8 2.3658454420913157E-9 2.50077481078896E-22 2.4686819233274192E-20 
82 57:6.91614076852247E-8 2.3658454420913157E-9 2.50077481078896E-22 2.4686819233274192E-20 
82 56:6.91614076852247E-8 2.3658454420913157E-9 2.50077481078896E-22 2.4686819233274192E-20 
82 51:6.587396411166258E-8 1.3732723965234577E-10 7.250679363083073E-26 3.771217463561435E-34 
82 50:5.162710265681497E-8 1.8824376221169178E-10 1.8471107417971118E-24 3.6653715723044444E-12 
82 53:5.353515844319177E-9 9.362364408111934E-9 1.0121162440766277E-9 4.828283962539582E-20 
82 52:3.0580771217463563E-12 8.713769173759741E-36 1.845484762054484E-21 4.6597794596536935E-15 
82 60:1.3317784714892088E-9 1.705616816762863E-8 1.031722325779864E-8 1.181105845891257E-10 
94 37:1.294338266669661E-8 2.1263458126529972E-11 2.980393918296764E-13 
94 38:1.2226132458957486E-8 2.0050598513261616E-11 1.667992454016664E-13 
94 39:8.967413030296224E-9 8.503806679093583E-11 2.550722033822175E-12 
70 88:3.2322186538504726E-12 8.362678824084263E-27 5.173984324117951E-27 4.315583803085768E-8 
94 33:1.7449884339838747E-8 4.344330406270353E-12 5.950052776966784E-20 
70 89:1.6379792036292586E-12 1.2616165472634581E-25 6.029218227143082E-28 9.543468008174814E-10 
94 34:1.7449884339838747E-8 4.344330406270353E-12 5.950052776966784E-20 
70 86:1.2302108832842996E-9 2.671839558020976E-12 1.4186763087564848E-18 7.036674377344084E-15 
94 35:5.689042603364251E-9 4.6375008421856406E-12 8.414692209221371E-13 
70 87:3.2322186538504726E-12 8.362678824084263E-27 5.173984324117951E-27 4.315583803085768E-8 
94 36:8.456195117569115E-9 9.89074044961484E-12 2.2778988029734765E-13 
70 84:3.2290071192759446E-12 3.498102275024143E-11 2.524895007523525E-12 2.1486828216587688E-11 
70 85:3.2290071192759446E-12 3.498102275024143E-11 2.524895007523525E-12 2.1486828216587688E-11 
94 30:4.644844700967952E-15 1.5334650885979293E-21 1.6235160689020144E-26 
70 82:3.10189323331911E-11 2.182469063714151E-19 6.047342062119613E-11 1.2246838996563882E-17 
94 31:3.5726188604666832E-9 5.220787387427853E-14 6.10957396635749E-8 
70 83:6.284321872122533E-9 8.252049318391089E-10 3.6580277135221324E-10 
94 32:3.374334673344263E-9 4.822669391605093E-14 9.638691131223752E-8 
94 70:8.962270083320232E-11 7.22905203584342E-8 1.6356525254340064E-16 
94 71:7.208637455925618E-8 7.88305971657646E-11 2.5126552428863386E-19 
94 72:1.656684708154603E-8 2.0039077413704047E-11 1.8412918004806072E-12 
82 88:2.7800435690704514E-8 1.0587620994003639E-8 4.19817189570373E-8 1.4036764210479034E-29 
82 87:2.7800435690704514E-8 1.0587620994003639E-8 4.19817189570373E-8 1.4036764210479034E-29 
82 89:8.664855031778472E-12 1.7651761852359244E-8 1.5015451299211712E-8 7.655355177757317E-12 
82 84:5.5577963931996315E-8 5.171087205515755E-11 7.037909582949671E-13 1.3705279942506793E-11 
82 83:1.0854335571675613E-40 1.026608574572731E-28 1.005857120398859E-8 5.8161789476048237E-8 
82 86:1.1721157949109528E-9 2.814494576324477E-10 7.967255822310058E-10 1.153749410470052E-15 
82 85:5.5577963931996315E-8 5.171087205515755E-11 7.037909582949671E-13 1.3705279942506793E-11 
82 91:3.359804163765805E-8 4.95438722572821E-10 1.5989354773508207E-11 3.463583892918903E-29 
82 90:8.664855031778472E-12 1.7651761852359244E-8 1.5015451299211712E-8 7.655355177757317E-12 
82 93:2.479416982954163E-8 2.2230354616300225E-7 8.396074292002605E-24 2.8674736676623173E-21 
82 92:2.187250432321962E-8 9.551867406292812E-8 4.031531430368091E-9 5.2323983201203766E-11 
70 99:9.512700159453814E-8 
94 66:1.1834662115121162E-8 1.932973252184068E-24 1.8889505244009254E-27 
94 67:1.097617176095403E-9 5.2701731533676195E-17 2.0534439778112156E-19 
70 97:9.844476385114649E-8 9.693174927572034E-10 6.432142295685763E-10 9.309946773867542E-8 
94 68:9.059671659891752E-9 1.0934915893727402E-13 3.117456823949514E-18 
70 98:8.469423046690772E-10 
94 69:8.962270083320232E-11 7.22905203584342E-8 1.6356525254340064E-16 
70 95:9.848608709322434E-8 4.904305252992566E-9 2.6630134525119587E-9 9.136434073708086E-13 
94 62:7.572888359871538E-10 1.0066835852404158E-27 3.687021357827835E-25 
70 96:5.68443865519797E-9 7.466054304130078E-9 1.01112358793541E-9 7.575897769892424E-8 
94 63:1.4711590720237159E-9 6.644979450670381E-29 6.81337166213758E-26 
70 93:1.6050014597884428E-7 2.481820019314124E-8 7.87194286612617E-9 
94 64:5.32919352303097E-10 3.837581692007096E-33 9.846362880948637E-28 
70 94:1.8607586408246681E-10 1.0342915534394862E-12 1.238733801962854E-11 1.6339209917578098E-9 
94 65:3.848294293350102E-9 2.3664068991847644E-24 3.4358479125025265E-26 
24 4:5.524216028651582E-9 3.6362756510608316E-11 5.418199820704604E-16 2.3313396755734553E-16 4.9292853606647314E-15 
24 3:5.524216028651582E-9 3.6362756510608316E-11 5.418199820704604E-16 2.3313396755734553E-16 4.9292853606647314E-15 
24 2:5.653870684310761E-9 3.825302951237896E-11 6.039266583709096E-16 2.8316362711909766E-16 6.1950573343859134E-15 
94 60:1.554088530554495E-8 1.1630134525119591E-23 1.4743414108293845E-23 
24 1:5.524216028651582E-9 3.6362756510608316E-11 5.418199820704604E-16 2.3313396755734553E-16 4.9292853606647314E-15 
94 61:6.745457812113997E-10 9.540840388977474E-28 4.763896063062861E-25 
24 0:5.524216028651582E-9 3.6362756510608316E-11 5.418199820704604E-16 2.3313396755734553E-16 4.9292853606647314E-15 
82 77:5.307588654075056E-12 2.845734049003975E-11 8.933635771554337E-14 6.841893682484785E-16 
82 76:2.385316774092124E-12 1.0875109484133223E-11 5.382509488624879E-20 9.311698519999103E-20 
82 79:3.828283962539583E-11 1.0896175354279426E-21 1.4260201675387966E-26 4.770745839602937E-8 
82 78:3.828283962539583E-11 1.0896175354279426E-21 1.4260201675387966E-26 4.770745839602937E-8 
24 9:5.497455521807584E-9 1.071187408289513E-11 3.5224899759601444E-20 5.3038878556359853E-20 4.5419270240978364E-20 
82 73:9.309654816178947E-10 1.800188649583399E-18 1.2813349203853841E-15 1.7043344487614257E-18 
24 8:6.38278228989657E-9 2.199276574298317E-12 6.423190655231009E-21 7.970839967708988E-21 2.0069755721173358E-20 
82 72:4.9800345857569566E-9 1.076654614054394E-8 3.3818581983964785E-9 7.865834212949446E-12 
24 7:6.499993309873289E-9 1.5487241928362124E-11 5.446342953735545E-20 5.6251477402982E-20 8.391470534451923E-21 
82 75:1.1964538369977766E-12 7.054102005524738E-12 2.3879219350057268E-20 4.6717272666022866E-20 
24 6:5.910548545789457E-9 8.244912158636283E-12 1.4084143953686483E-19 9.9817136536566E-20 8.709028549000717E-19 
82 74:9.309654816178947E-10 1.800188649583399E-18 1.2813349203853841E-15 1.7043344487614257E-18 
24 5:5.910548545789457E-9 8.244912158636283E-12 1.4084143953686483E-19 9.9817136536566E-20 8.709028549000717E-19 
82 80:3.499876479439441E-102 3.882947425157769E-70 1.3849911289779234E-50 1.85280167089631E-42 
82 81:7.490264333999596E-101 2.2353560760886653E-69 4.040582118714488E-50 2.3563455880701597E-42 
94 59:9.540054349046646E-9 2.411840007186651E-8 1.1675882049093808E-15 
94 55:9.540054349046646E-9 2.411840007186651E-8 1.1675882049093808E-15 
94 56:9.540054349046646E-9 2.411840007186651E-8 1.1675882049093808E-15 
94 57:9.540054349046646E-9 2.411840007186651E-8 1.1675882049093808E-15 
94 58:9.540054349046646E-9 2.411840007186651E-8 1.1675882049093808E-15 
94 51:1.142282210793451E-8 1.4002627619197342E-11 5.0397511622161834E-12 
94 52:2.301232959777214E-9 1.0325510364497945E-13 1.007505558425225E-15 
94 53:6.86974195431985E-8 1.0229748242639299E-10 1.4527567543288344E-7 
94 54:9.540054349046646E-9 2.411840007186651E-8 1.1675882049093808E-15 
94 91:1.5531722325779864E-8 2.479798773777708E-11 1.9859029352976844E-18 
94 92:3.013991510768747E-9 1.3884317380465785E-14 5.314954971141106E-13 
94 93:7.021245536416108E-10 3.4690412558672265E-10 
94 90:1.0690232892402364E-7 8.987670402227861E-11 4.645630740898781E-15 
94 88:4.218047476811822E-8 1.1710355514631572E-27 3.6983852493992415E-14 
94 89:1.0690232892402364E-7 8.987670402227861E-11 4.645630740898781E-15 
94 84:3.383856985649157E-8 6.205403463067353E-10 6.71554337817504E-9 
94 85:3.383856985649157E-8 6.205403463067353E-10 6.71554337817504E-9 
94 86:1.0927706784647517E-8 6.141711770386507E-9 1.3487771464504683E-11 
94 87:4.218047476811822E-8 1.1710355514631572E-27 3.6983852493992415E-14 
94 80:1.0237586183663844E-13 2.7665910571114156E-11 8.910997821546477E-8 
94 81:8.413479461899522E-14 1.7489613043771195E-11 6.78215464774182E-8 
94 82:1.0187144878388394E-13 4.094504457969322E-22 8.2317021133245E-9 
94 83:2.2140925730455676E-9 1.923147753048712E-8 
82 99:5.0656904799335236E-8 6.788353134053497E-10 9.395625126327847E-8 6.00395265793788E-8 
82 98:9.880993554472566E-10 1.8945740786489097E-10 1.9890268825656345E-9 
82 95:2.0902441215442315E-7 9.126687178565813E-8 5.182316347384733E-13 1.167662317245716E-14 
82 94:4.768208053540549E-13 7.488265546746918E-13 5.2005749320636915E-17 1.1562175758528532E-9 
82 97:1.197516113818582E-8 3.7008556606104155E-8 2.5152604037999417E-13 
82 96:2.8746378601747253E-8 1.3797718238372225E-7 1.0275473308329776E-8 
94 77:8.017203045343275E-9 1.3795202910593573E-17 7.58638578839805E-8 
94 78:2.9056976665843196E-11 3.5032452220001347E-13 4.154243492712287E-9 
94 79:2.9056976665843196E-11 3.5032452220001347E-13 4.154243492712287E-9 
94 73:5.2516899858512814E-14 5.44833471826083E-25 2.289666943652166E-16 
94 74:5.2516899858512814E-14 5.44833471826083E-25 2.289666943652166E-16 
94 75:9.982325330698228E-10 5.928694949131988E-20 5.712691176140319E-19 
94 76:1.2314056639791586E-9 1.084973162350933E-19 7.600601882004178E-19 
11 6:2.7008978150046163E-71 3.6243627654307775E-65 1.0372773860336915E-51 
11 5:2.7008978150046163E-71 3.6243627654307775E-65 1.0372773860336915E-51 
11 4:5.115137080696308E-38 2.3906141982329144E-41 2.648710366574343E-35 
11 3:5.115137080696308E-38 2.3906141982329144E-41 2.648710366574343E-35 
11 2:2.6518012051148247E-38 7.976459674146229E-43 1.7448251869890416E-36 
11 1:5.115137080696308E-38 2.3906141982329144E-41 2.648710366574343E-35 
11 0:5.115137080696308E-38 2.3906141982329144E-41 2.648710366574343E-35 
11 9:3.5104165272890265E-68 2.1165286270521964E-59 5.01077110400471E-49 
11 8:1.7972222593895928E-66 4.752398410425893E-58 1.55872370222692E-46 
11 7:3.758227740833412E-76 1.0909634228472288E-66 7.311015070625438E-55 
94 99:2.9592382150156085E-8 2.938756260246592E-8 
94 95:3.2604487165090844E-10 1.3453050957845802E-8 3.957037303209289E-16 
94 96:5.538751768589844E-10 1.9648460484649762E-13 1.766543894715566E-7 
94 97:1.8698025916859435E-7 5.238394681878411E-11 8.100725402564736E-11 
94 98:7.400678240168887E-8 
57 29:8.644013744469649E-8 1.2489051586677747E-13 2.4846497630651067E-19 1.3151301457542613E-16 
21 70:2.226590131617093E-9 9.92569499266316E-9 4.270562104446258E-9 1.1967923072462993E-9 3.801860747242553E-12 
21 71:1.4001810794296444E-8 1.3904803956986947E-10 1.2270049194731747E-8 1.3775149301327767E-9 6.014914522481055E-12 
21 72:1.999656573495502E-8 2.5889407745382697E-11 1.6256026689145494E-12 9.604212103777245E-16 3.6853455004437783E-16 
57 26:4.744784063601859E-9 2.4024973611516607E-8 8.105868349540727E-10 2.5148561546926585E-11 
33 59:1.9690648540883364E-11 2.9703181378255305E-9 4.742987632185754E-12 1.9502120770167386E-10 3.369009549040859E-8 
21 73:3.8376306247240325E-11 1.8033236549500246E-12 4.837541423034553E-16 1.4545584293366515E-22 9.730789301149364E-14 
57 25:4.744784063601859E-9 2.4024973611516607E-8 8.105868349540727E-10 2.5148561546926585E-11 
33 58:1.9690648540883364E-11 2.9703181378255305E-9 4.742987632185754E-12 1.9502120770167386E-10 3.369009549040859E-8 
21 74:3.8376306247240325E-11 1.8033236549500246E-12 4.837541423034553E-16 1.4545584293366515E-22 9.730789301149364E-14 
57 28:9.36128641049251E-9 2.5808835088822515E-12 5.09870415702832E-17 1.7910638489006673E-8 
33 57:1.9690648540883364E-11 2.9703181378255305E-9 4.742987632185754E-12 1.9502120770167386E-10 3.369009549040859E-8 
21 75:2.4484258131849014E-10 2.2479004152338648E-14 2.294923085843246E-18 4.03487786058668E-24 4.456503026167316E-26 
57 27:9.36128641049251E-9 2.5808835088822515E-12 5.09870415702832E-17 1.7910638489006673E-8 
33 56:1.9690648540883364E-11 2.9703181378255305E-9 4.742987632185754E-12 1.9502120770167386E-10 3.369009549040859E-8 
21 76:2.388009508900098E-10 3.0800406759704033E-14 2.490274785804443E-18 4.203571635646779E-24 5.71015695037264E-26 
69 11:4.235228063871359E-9 3.830911581736924E-9 5.52857816605655E-12 2.611696274170728E-14 
45 44:1.008492000838496E-14 3.879970206635714E-27 1.1560761960831539E-39 
69 12:5.058009746895143E-8 8.443124396433624E-9 1.7245963123498101E-10 5.630875648482943E-14 
69 13:4.527051002762369E-9 2.569452242459631E-10 6.146158510566622E-14 4.831809913086442E-15 
45 42:5.563776977935962E-14 2.0414029641721414E-26 7.266235822506478E-39 
69 14:1.4843870011453724E-7 2.036907943494958E-11 1.0280975587845578E-11 2.172342623576706E-14 
45 43:1.008492000838496E-14 3.879970206635714E-27 1.1560761960831539E-39 
45 40:1.1623649151914935E-9 8.900499975469536E-11 5.923839597521977E-14 
45 41:2.6966250540785243E-10 5.520737162761863E-11 1.1334457274620781E-13 
69 10:5.098052866799919E-8 1.3959799672109058E-8 2.4177914523772094E-10 1.1836638444090102E-13 
45 39:8.527592312598401E-10 1.4012827202947223E-10 1.8916913086333855E-13 
45 37:2.068921685376721E-8 5.2424724924290064E-11 1.360896655382653E-12 
45 38:1.2630111814317762E-8 6.216019731413713E-11 2.3884242967561802E-12 
45 35:5.338096703551565E-9 3.161660221844602E-12 1.7323949315600038E-15 
45 36:2.0495649187595614E-8 4.0232459602784876E-11 1.28292991869266E-12 
57 33:7.049790015047049E-11 7.770364048779392E-13 3.688997686796775E-25 8.588227367664562E-25 
33 66:8.861028227874635E-10 1.4826881821141692E-10 2.9442667844128964E-9 8.287282961139284E-13 2.065656903541753E-11 
21 66:1.919245710513757E-16 5.459544803778584E-37 3.969216496960452E-37 1.643831034159787E-36 8.109994603297785E-37 
57 32:1.2345857569564534E-10 5.1906932872189906E-17 1.2119073820378647E-11 5.5904731960383585E-8 
33 65:6.128557474878574E-10 1.0732568874854489E-10 1.6896004210319742E-9 3.5959029664021834E-13 5.216737805014027E-23 
21 67:8.275508338127924E-16 2.6289477322700493E-23 9.530888315024686E-26 8.807641016720857E-24 1.5960947500345656E-24 
57 35:3.7644350618725713E-8 1.201275630516316E-11 1.4103847104004311E-8 2.8227592247400454E-15 
33 64:2.779613845886241E-10 1.87073337169006E-10 5.8540838763486184E-9 1.0931667045773847E-12 2.0284865595354377E-11 
21 68:2.3201939244729297E-15 3.6112947179219576E-20 1.2676407491157884E-21 1.1682656069505956E-19 3.427664119958432E-9 
57 34:7.049790015047049E-11 7.770364048779392E-13 3.688997686796775E-25 8.588227367664562E-25 
33 63:9.678427909424605E-11 3.937086048409757E-10 9.980108023245961E-9 3.947562786839183E-12 3.604377126902783E-11 
21 69:2.226590131617093E-9 9.92569499266316E-9 4.270562104446258E-9 1.1967923072462993E-9 3.801860747242553E-12 
33 62:3.0653803783043653E-10 4.99163734161125E-10 1.3864217188273546E-8 6.092653794862875E-12 7.10518217215034E-11 
33 61:3.1540869984077497E-10 4.99163734161125E-10 1.5959877080071896E-8 7.039797333761501E-12 8.356860278933682E-11 
57 31:1.3366698856873357E-10 9.785141599478966E-18 1.858034451007254E-24 2.6245199541851015E-8 
33 60:7.1258769641097E-11 1.0431914580462154E-9 1.7459357480230675E-8 1.226157503423115E-12 1.7738068159010934E-11 
57 30:8.644013744469649E-8 1.2489051586677747E-13 2.4846497630651067E-19 1.3151301457542613E-16 
21 80:2.2920374111885678E-10 5.0289682486586296E-9 4.578544317629376E-16 4.560079567907016E-20 1.1352074608293081E-24 
21 81:1.792102082413441E-10 4.991191333163851E-9 3.3998064323338287E-16 2.5330559160790505E-20 5.350495738389285E-25 
21 82:2.3219467376712113E-10 9.41055523591617E-10 7.660195084094893E-17 1.9516437641328927E-21 2.2467809340308906E-26 
21 83:3.844120047633702E-9 2.439278179928728E-10 6.35312272814447E-10 7.315921163546837E-12 
33 49:2.954319814817292E-11 1.996538974448176E-11 6.748375414230346E-12 5.899888943896597E-12 7.563054444251174E-11 
57 37:2.5651402519819433E-8 1.926532216408022E-10 3.181170974914097E-9 2.1158196150650167E-13 
21 84:1.3941109044605305E-8 1.1905660293205953E-10 4.25964827773838E-13 1.2680287764650262E-8 7.967138097595568E-10 
33 48:7.116733790938001E-10 1.706183015106306E-11 1.221844601736757E-20 1.6079496545664574E-22 1.0930195217897426E-8 
57 36:3.092011588474409E-8 7.240438385698566E-11 3.818042985155075E-9 4.3816336155590987E-14 
21 85:1.3941109044605305E-8 1.1905660293205953E-10 4.25964827773838E-13 1.2680287764650262E-8 7.967138097595568E-10 
33 47:2.9604033700398288E-8 5.163752001462908E-15 4.98120074394209E-9 1.8778828871018816E-8 
57 39:2.548386372313428E-9 5.951377815707323E-13 1.7258247804702767E-17 2.4587104453477664E-17 
21 86:1.938236750204049E-8 3.098451904679075E-10 1.290057133682112E-11 2.012564057963258E-8 4.388665141317776E-10 
33 46:1.145095468108166E-9 1.5833166080165559E-15 1.7460606303883395E-11 4.841733902440112E-11 7.408557118071816E-11 
57 38:1.0513194241696049E-8 2.1016035214588902E-10 3.961349293686977E-9 3.8142924517708355E-13 
21 87:3.225577692441495E-8 9.252579043847092E-10 6.358341026979051E-11 1.2387037210484767E-10 8.735253845707838E-11 
33 45:7.86990825606237E-18 2.783792945038379E-26 3.830378527369309E-12 1.1272283697053222E-14 5.6829058342365007E-11 
69 22:2.1580164843802636E-8 9.418510117456823E-10 3.73081501111685E-12 5.189480539897141E-10 
45 33:2.572028134212862E-13 2.9862807801579765E-49 2.640851697731155E-16 
69 23:4.187930918319222E-19 3.3901677633795223E-13 6.503267680283873E-15 8.35600871381409E-13 
45 34:2.572028134212862E-13 2.9862807801579765E-49 2.640851697731155E-16 
69 24:1.17775282412918E-7 1.6079861656972174E-9 2.7050778179531522E-12 1.0551081366361983E-10 
45 31:4.7564124864524934E-12 1.0393780858209456E-12 1.4866041362823413E-15 
69 25:3.072091090798841E-21 7.173130909335909E-38 3.79116041952074E-32 6.611202191928493E-17 
45 32:3.5069867223285204E-12 2.052691437975835E-12 2.5605567969457342E-15 
45 30:1.284700572228838E-19 7.254639602874078E-22 9.446592718466089E-38 
69 20:1.6836818110360004E-8 1.527302535540234E-9 1.9179374312215062E-14 1.2584342084577896E-13 
69 21:2.2432434253374357E-8 9.442787522177554E-10 1.2297302760123073E-11 1.5436005120488692E-9 
69 19:3.943472499831563E-9 6.856199609225863E-15 1.2233745817144654E-9 4.2889707368562897E-11 
45 28:1.9902457952553622E-14 1.2145746640441371E-15 8.123687062632966E-21 
45 29:1.284700572228838E-19 7.254639602874078E-22 9.446592718466089E-38 
69 15:4.805264221708177E-8 3.744132773373459E-14 5.60518337188672E-14 3.283895164731511E-21 
45 26:2.9718434867156384E-9 9.34102251896651E-29 1.2516424261075506E-18 
69 16:1.0578547847373504E-7 2.3357962584499293E-9 6.998315628719653E-12 3.331641475958407E-16 
45 27:1.9902457952553622E-14 1.2145746640441371E-15 8.123687062632966E-21 
69 17:2.0875693399510408E-8 1.2372493094077751E-9 1.3322029330518562E-12 1.3996541424304354E-23 
45 24:4.4042397563009845E-8 2.4527877758004733E-9 2.6615910905352547E-9 
69 18:3.130168212545197E-10 3.9441013317762255E-14 5.2089069553304735E-14 3.458755361915242E-8 
45 25:2.9718434867156384E-9 9.34102251896651E-29 1.2516424261075506E-18 
57 44:9.534776652368226E-8 5.328295191681451E-10 8.658611628899319E-11 2.233590854986862E-19 
33 55:1.9690648540883364E-11 2.9703181378255305E-9 4.742987632185754E-12 1.9502120770167386E-10 3.369009549040859E-8 
21 77:1.2819888408686462E-10 3.2595010949507383E-14 1.2765296974724701E-16 3.3963989277956924E-23 3.8613359737033416E-25 
57 43:9.534776652368226E-8 5.328295191681451E-10 8.658611628899319E-11 2.233590854986862E-19 
33 54:1.9690648540883364E-11 2.9703181378255305E-9 4.742987632185754E-12 1.9502120770167386E-10 3.369009549040859E-8 
21 78:3.808069184830361E-8 9.666965492326425E-12 3.7922894059613485E-15 8.112180044690046E-15 4.408802422717887E-18 
57 46:1.0510499247647494E-7 5.493677993127765E-8 2.244878388393559E-9 3.9716351876389606E-8 
33 53:7.112764315756141E-11 3.847424970228936E-35 8.927617289071456E-41 2.1124744102653307E-40 5.817109776059158E-41 
21 79:3.808069184830361E-8 9.666965492326425E-12 3.7922894059613485E-15 8.112180044690046E-15 4.408802422717887E-18 
57 45:1.4221932759898489E-8 1.4813663619826172E-9 7.620365171693579E-9 5.671210726076314E-12 
33 52:1.5048637221188968E-12 3.278010445517838E-22 6.485587237022269E-36 6.340500689083051E-32 1.1215506821699203E-32 
57 40:1.2460417274911851E-8 3.319805960428504E-11 7.366856064859523E-9 1.0672468389965639E-16 
33 51:1.3834557626521448E-9 1.137482103911048E-10 4.481002270182998E-11 4.588401104316916E-18 6.094794635410396E-13 
33 50:1.2304436446026288E-9 1.2094455668990371E-11 4.728313954266294E-21 5.7412883400011594E-12 1.280998702115418E-10 
57 42:9.778606238911223E-8 1.3042670739102119E-9 7.756215330024481E-11 1.5980596042850405E-17 
57 41:3.7605722370696436E-8 2.3711006804859975E-11 1.4345430862173512E-16 4.329260897882184E-17 
33 39:8.159144734201265E-9 8.806882802360277E-9 4.268269621026622E-23 6.227571350201373E-21 1.1237584239845502E-20 
33 38:3.9422686665685446E-9 1.1524412272368438E-21 1.0265642631271436E-23 9.177783427218112E-23 3.1695947121238473E-21 
21 50:2.3335384972191376E-9 5.573455361244541E-20 1.0449665716668674E-20 2.271141915427878E-19 1.297197728924986E-15 
57 48:4.730567969995733E-8 2.7717115458036695E-9 1.3309856940732589E-12 3.797740696655962E-13 
33 37:6.027090553095075E-10 1.2159394498931809E-9 8.678655373732778E-24 5.915187033642418E-23 2.9474156040515406E-21 
21 51:1.5654851902895044E-8 1.6818264937937926E-8 4.064961130363809E-16 7.504805741020735E-18 8.365958851260643E-22 
57 47:2.2682866575336314E-9 4.94459541401846E-13 4.379567453455207E-11 
33 36:2.2385654584297826E-9 2.6134400185539515E-9 9.25418467425773E-25 5.724875229136839E-23 2.9384820548501186E-22 
21 52:9.431606834633448E-10 1.1700094999799297E-12 1.5451382849191164E-14 1.0213548844615117E-14 2.5931823148730435E-17 
33 35:3.6788293170272643E-9 8.797293620741177E-10 4.622832956456196E-22 8.058748232691528E-20 6.681474147120346E-19 
21 53:2.8873784069470272E-8 2.635664619487893E-11 1.6714389570538465E-12 1.2567358425768584E-11 2.0168903399030376E-11 
57 49:6.796977115008871E-8 5.428099804612932E-9 9.644373077009455E-12 4.388910099490197E-11 
33 34:4.239350433297207E-152 3.176998452350688E-99 6.045689105351656E-80 1.3707757424925628E-72 7.434604011399976E-72 
21 54:6.006529563669936E-16 5.789055844717699E-15 6.49134074599373E-16 3.8295355714037226E-16 4.3773142263314474E-16 
69 33:1.171543108675635E-18 1.70386956228805E-28 1.644954746558268E-31 9.929503447346553E-14 
45 22:4.318534773048602E-8 3.5529969537623048E-12 9.516526843018406E-20 
69 34:1.171543108675635E-18 1.70386956228805E-28 1.644954746558268E-31 9.929503447346553E-14 
45 23:8.831948477104156E-22 3.3204838299637397E-13 1.6244742675426271E-18 
69 35:6.870797493655534E-10 2.3589732072675006E-11 1.771641925124082E-37 1.497109618882925E-32 
45 20:3.9616075928478086E-8 5.499953169113022E-10 1.553755168122884E-8 
69 36:1.0571855278819592E-7 2.1507197879938014E-10 1.8738136411615423E-14 5.76335706425315E-13 
45 21:4.4390194950292356E-8 2.1620125685180478E-12 4.759356142205333E-20 
69 30:1.2498843398387496E-20 2.2684214072360589E-41 3.943652166101467E-38 5.3968827902171715E-28 
69 31:6.532238866305837E-13 1.5894535899566555E-11 8.140768522469514E-14 5.068857097940575E-11 
69 32:7.971769937341389E-13 8.00451411503133E-12 9.777573157859276E-15 4.804231140656231E-12 
70 19:3.943472499831563E-9 6.856199609225863E-15 1.2233745817144654E-9 4.2889707368562897E-11 
45 19:2.1346544103545324E-8 3.0163729701040535E-10 9.681728371935365E-11 
70 17:2.0875693399510408E-8 1.2372493094077751E-9 1.3322029330518562E-12 1.3996541424304354E-23 
45 17:1.8701491006239656E-8 1.2503400814411424E-11 2.3800036572692686E-18 
70 18:3.130168212545197E-10 3.9441013317762255E-14 5.2089069553304735E-14 3.458755361915242E-8 
45 18:2.3697410028945947E-8 1.0121180495158578E-8 3.3817787708899206E-9 
69 26:3.072091090798841E-21 7.173130909335909E-38 3.79116041952074E-32 6.611202191928493E-17 
70 15:4.805264221708177E-8 3.744132773373459E-14 5.60518337188672E-14 3.283895164731511E-21 
45 15:5.620955260892641E-10 2.398918875523502E-10 5.69057717953178E-15 
69 27:1.7418375367754397E-13 4.310148898421183E-27 7.417050329013857E-29 1.6500370561681677E-11 
70 16:1.0578547847373504E-7 2.3357962584499293E-9 6.998315628719653E-12 3.331641475958407E-16 
45 16:3.764868806615197E-8 3.362515666046715E-12 3.9208513409243973E-14 
69 28:1.7418375367754397E-13 4.310148898421183E-27 7.417050329013857E-29 1.6500370561681677E-11 
70 13:4.527051002762369E-9 2.569452242459631E-10 6.146158510566622E-14 4.831809913086442E-15 
45 13:1.0629808528573532E-9 1.0396189303825414E-9 2.5052785099749787E-9 
69 29:1.2498843398387496E-20 2.2684214072360589E-41 3.943652166101467E-38 5.3968827902171715E-28 
70 14:1.4843870011453724E-7 2.036907943494958E-11 1.0280975587845578E-11 2.172342623576706E-14 
45 14:1.6570462644562487E-8 1.3272140974350054E-8 1.8428489235586121E-13 
57 55:1.4764502436723788E-122 1.5508455543827342E-64 7.334965301951624E-52 2.26159408897972E-43 
70 11:4.235228063871359E-9 3.830911581736924E-9 5.52857816605655E-12 2.611696274170728E-14 
33 44:6.941764677022983E-15 1.9525224007742706E-41 1.8303963677072044E-36 1.2224913139854869E-33 2.446119949511844E-33 
21 44:5.246664971834567E-9 2.7987832889554927E-11 1.1855484342873454E-12 1.6719697071062525E-12 2.928219400475445E-12 
57 54:1.4764502436723788E-122 1.5508455543827342E-64 7.334965301951624E-52 2.26159408897972E-43 
70 12:5.058009746895143E-8 8.443124396433624E-9 1.7245963123498101E-10 5.630875648482943E-14 
33 43:6.941764677022983E-15 1.9525224007742706E-41 1.8303963677072044E-36 1.2224913139854869E-33 2.446119949511844E-33 
21 45:1.3301934338636373E-8 6.702168939079706E-11 3.077092560133089E-16 2.6180651261534894E-18 6.159109053525473E-14 
33 42:6.544861759681728E-15 1.0608623127322031E-41 3.905107242731177E-36 1.430487353430474E-33 2.3116484026207456E-33 
21 46:1.8959283888836854E-8 7.765854485283951E-10 2.4865773757754972E-11 6.763628903131425E-12 3.360009098572327E-14 
70 10:5.098052866799919E-8 1.3959799672109058E-8 2.4177914523772094E-10 1.1836638444090102E-13 
57 56:1.4764502436723788E-122 1.5508455543827342E-64 7.334965301951624E-52 2.26159408897972E-43 
33 41:1.139261677616174E-8 7.436298843500096E-9 9.31287938593557E-22 4.840485078787392E-20 1.6068123330255875E-18 
21 47:1.3996949302219784E-8 2.8131982819754607E-9 1.2290431780777928E-9 9.003126519216274E-11 
57 51:5.1370179890852744E-8 4.1347272441440024E-10 4.9769578008848564E-12 3.8315853302490625E-11 
33 40:1.437226541070688E-8 6.906842215591563E-9 2.5220305872593227E-8 3.962388107630759E-21 2.241749958744219E-9 
21 48:5.5151174563246224E-9 1.0684622966758991E-8 2.149988180776144E-9 1.2931301318846978E-11 5.498615143770823E-15 
57 50:1.705023918072181E-7 1.3334089428885843E-9 3.5419857614481103E-8 1.5079749365553484E-11 
21 49:5.847482951327098E-9 8.375949440482402E-9 3.3016533533145118E-9 1.0395163484396394E-11 4.113794595269634E-15 
57 53:3.979765086352101E-8 1.5030026725357648E-9 1.211464953848227E-9 4.3002672535764816E-11 
57 52:9.717317582590339E-9 7.15498461607564E-11 7.064994273137647E-13 3.255575268937948E-10 
33 29:6.759748629639045E-18 2.7984220221130985E-41 5.164644018357708E-45 7.258386073832239E-44 4.089598636998185E-43 
21 60:1.6895692004406563E-14 1.283393767477956E-29 1.4672785902564993E-32 8.516397500568661E-31 7.98221318311769E-31 
33 28:6.39165785799983E-34 2.267993095789234E-39 1.2664588267301783E-36 7.032928803671542E-35 3.149729495876652E-34 
21 61:1.3174375922679977E-14 6.830976178688823E-30 1.074795616628979E-31 2.4000784974867424E-30 1.8312794644330563E-30 
33 27:6.39165785799983E-34 2.267993095789234E-39 1.2664588267301783E-36 7.032928803671542E-35 3.149729495876652E-34 
57 59:1.4764502436723788E-122 1.5508455543827342E-64 7.334965301951624E-52 2.26159408897972E-43 
21 62:1.3174375922679977E-14 6.064332258452975E-30 6.116158440040854E-32 1.2398187421669768E-30 9.562242708876907E-31 
33 26:8.57054292608302E-34 6.3618644937135106E-46 2.5636966964154302E-36 8.47063703386542E-34 2.641315546516451E-32 
57 58:1.4764502436723788E-122 1.5508455543827342E-64 7.334965301951624E-52 2.26159408897972E-43 
21 63:1.2132946198000991E-14 1.5841551038976678E-30 9.065210895094352E-33 1.652541579137509E-31 1.1558264313526099E-31 
33 25:8.57054292608302E-34 6.3618644937135106E-46 2.5636966964154302E-36 8.47063703386542E-34 2.641315546516451E-32 
21 64:6.174540945805513E-15 5.509051741439983E-33 5.490230184959703E-33 6.846541873503084E-32 1.4685987752608033E-32 
33 24:2.917952286016297E-8 1.5405711584177405E-8 4.547323726311377E-9 2.7324038517289516E-9 
21 65:3.01656921382091E-14 7.338310787606317E-36 3.5990919268010934E-37 8.844927322923495E-37 1.788333311032911E-37 
33 23:7.274085571180718E-35 4.700260022924834E-46 1.5855421901690818E-36 3.1725562082145835E-9 8.685568504667479E-16 
69 44:4.001145372470636E-15 3.1342107036180295E-22 1.5106227682080535E-27 2.269791362544074E-24 
45 11:2.4044984412004763E-8 9.824674079327061E-10 6.080031755801455E-14 
69 45:2.6796774990455228E-11 2.2821658768836886E-10 1.4951939272800773E-10 4.328025692276596E-9 
45 12:1.4122277675939184E-8 9.211590867531031E-11 3.636173069117929E-10 
69 46:5.95371347721607E-11 5.952096480786938E-9 1.7936622723291487E-9 2.5389314348597482E-8 
69 47:1.076820805354055E-8 9.307970444898601E-8 6.304938576593976E-8 2.5270959193298446E-11 
45 10:8.390890723470304E-9 6.736199383616325E-11 2.2139859328935692E-13 
69 40:1.0546118085655894E-7 1.514124014642801E-11 1.1956161430143508E-26 1.2364924652458058E-33 
69 41:9.098771531879533E-8 2.1411907382037862E-12 2.7412805713387385E-27 7.093471376917376E-34 
69 42:6.954566891998113E-15 1.7839355896422396E-22 6.049071349967435E-28 3.62200462640645E-24 
69 43:4.001145372470636E-15 3.1342107036180295E-22 1.5106227682080535E-27 2.269791362544074E-24 
70 28:1.7418375367754397E-13 4.310148898421183E-27 7.417050329013857E-29 1.6500370561681677E-11 
57 60:8.423855188986457E-16 5.870842410223011E-21 1.3288588946032744E-21 6.699620455004829E-20 
70 29:1.2498843398387496E-20 2.2684214072360589E-41 3.943652166101467E-38 5.3968827902171715E-28 
69 37:1.984696925460956E-7 4.459518943562333E-10 2.1551148741213193E-15 1.9241314258764346E-29 
70 26:3.072091090798841E-21 7.173130909335909E-38 3.79116041952074E-32 6.611202191928493E-17 
69 38:2.221591393985672E-9 4.334516136276866E-10 6.825723718193456E-16 9.096885036045545E-21 
70 27:1.7418375367754397E-13 4.310148898421183E-27 7.417050329013857E-29 1.6500370561681677E-11 
69 39:6.563500797269073E-8 3.795157994026097E-11 3.502549015204258E-28 6.18674062928111E-31 
70 24:1.17775282412918E-7 1.6079861656972174E-9 2.7050778179531522E-12 1.0551081366361983E-10 
70 25:3.072091090798841E-21 7.173130909335909E-38 3.79116041952074E-32 6.611202191928493E-17 
57 66:2.7264356457879488E-15 1.2931120443775687E-27 2.263660251083612E-27 2.2915534394861546E-26 
70 22:2.1580164843802636E-8 9.418510117456823E-10 3.73081501111685E-12 5.189480539897141E-10 
21 55:6.006529563669936E-16 5.789055844717699E-15 6.49134074599373E-16 3.8295355714037226E-16 4.3773142263314474E-16 
57 65:1.075401441821816E-14 2.4794843578053762E-28 1.6934623936038808E-26 5.637231342780785E-25 
70 23:4.187930918319222E-19 3.3901677633795223E-13 6.503267680283873E-15 8.35600871381409E-13 
33 32:1.2737287644227981E-25 4.417691371074568E-28 1.2979381029476698E-12 3.637894661724893E-15 2.6057954337655153E-12 
21 56:6.006529563669936E-16 5.789055844717699E-15 6.49134074599373E-16 3.8295355714037226E-16 4.3773142263314474E-16 
70 20:1.6836818110360004E-8 1.527302535540234E-9 1.9179374312215062E-14 1.2584342084577896E-13 
57 68:3.324185325757406E-14 1.084656500550228E-14 1.810133177622566E-17 5.977811215666899E-21 
33 31:1.9832791433069744E-25 3.8152454607490266E-28 1.1254041951554562E-12 2.3012162650360595E-15 1.1827564214066215E-12 
21 57:6.006529563669936E-16 5.789055844717699E-15 6.49134074599373E-16 3.8295355714037226E-16 4.3773142263314474E-16 
70 21:2.2432434253374357E-8 9.442787522177554E-10 1.2297302760123073E-11 1.5436005120488692E-9 
57 67:1.2044489860084893E-13 4.569923866418128E-19 2.6741976778134616E-17 3.088126305387742E-15 
33 30:6.759748629639045E-18 2.7984220221130985E-41 5.164644018357708E-45 7.258386073832239E-44 4.089598636998185E-43 
21 58:6.006529563669936E-16 5.789055844717699E-15 6.49134074599373E-16 3.8295355714037226E-16 4.3773142263314474E-16 
57 62:1.5354144676263842E-14 2.2644462910144406E-22 5.657870505535967E-23 2.1563837671525142E-20 
21 59:6.006529563669936E-16 5.789055844717699E-15 6.49134074599373E-16 3.8295355714037226E-16 4.3773142263314474E-16 
57 61:1.3871942866126171E-14 3.886585667123319E-22 9.516518067689267E-23 3.572147236508186E-20 
57 64:2.148651380061536E-15 3.775125204931839E-23 4.691490556291688E-28 1.6647337570462865E-24 
57 63:1.8999955083432523E-14 2.5988501358726165E-22 1.022411121342107E-23 1.090196959148382E-21 
33 19:4.736475908853714E-10 1.2506701276922184E-11 3.492183701959315E-16 1.6705424800745725E-15 3.508971459919451E-11 
82 29:2.9538482269184988E-18 2.9728254766770724E-8 2.7679834707031688E-11 3.9078761201069014E-8 
33 18:4.96416322125141E-10 5.71104896726744E-11 2.3277314672339893E-13 1.4703961893038253E-13 5.366507441650945E-13 
33 17:6.689323895794587E-10 1.722092136425064E-9 2.9632132232584483E-8 5.314190650770925E-19 3.2751515313700044E-8 
69 50:1.5429492218204684E-7 1.4133918745929436E-24 1.176313248141577E-26 5.009746895142274E-20 
33 16:5.6534692767081E-11 2.1755890656569036E-10 1.1182234591523165E-8 5.547854476363782E-16 2.9510728733202206E-8 
82 26:2.9972376311002314E-20 3.138724818649359E-8 1.8874166236216226E-33 2.0188020751454174E-11 
33 15:3.4436713631356176E-10 2.989648143935846E-8 5.295993506117006E-10 5.965719790732836E-9 6.995464094089942E-9 
57 69:1.6553461944438207E-8 1.4610977609091113E-10 3.1335369551058905E-10 3.1127855009320185E-9 
82 25:2.9972376311002314E-20 3.138724818649359E-8 1.8874166236216226E-33 2.0188020751454174E-11 
33 14:1.0765974907564749E-10 2.223129106065269E-9 1.6294294213932413E-8 2.4954618640477052E-12 1.3244979059903394E-15 
21 30:1.147918701580208E-9 4.3458884711276433E-11 1.492580649477501E-11 1.4717252944770776E-13 3.0098211060117477E-11 
82 28:6.445392683091159E-17 8.186336380173826E-27 2.740292406854268E-8 2.9176454735329126E-8 
33 13:2.1039511888355166E-10 6.534335960323089E-10 2.7072489752955922E-8 7.15740976134088E-11 6.801049011868285E-12 
21 31:3.805616138369661E-12 3.7029717542850265E-11 5.582598534416242E-12 4.9642524229408907E-11 5.3343948334381453E-11 
82 27:6.445392683091159E-17 8.186336380173826E-27 2.740292406854268E-8 2.9176454735329126E-8 
33 12:1.5909924133963097E-10 1.635432695095245E-9 2.1710843803381638E-8 2.7108393432971623E-9 1.5879907765453076E-10 
21 32:1.573758646988774E-14 5.944534389481336E-11 9.523350772263626E-12 7.330015030484677E-11 7.713448492714451E-11 
69 55:2.714600130258046E-8 3.6821479102566983E-9 8.895119814943742E-11 6.558851932535316E-12 
82 22:8.414669750937633E-9 6.289981359624497E-9 8.562804590473196E-16 1.435865879129517E-8 
69 56:2.714600130258046E-8 3.6821479102566983E-9 8.895119814943742E-11 6.558851932535316E-12 
82 21:8.537112313876974E-9 5.529566330541021E-9 2.0972331394434837E-15 1.4559615514182406E-8 
69 57:2.714600130258046E-8 3.6821479102566983E-9 8.895119814943742E-11 6.558851932535316E-12 
82 24:1.2646484155680822E-7 1.0943068250724279E-7 8.870146203427134E-8 
69 58:2.714600130258046E-8 3.6821479102566983E-9 8.895119814943742E-11 6.558851932535316E-12 
82 23:2.720304534327487E-8 4.6197138814651784E-10 3.7261436880993555E-28 3.1283266332786846E-8 
69 51:4.317694881757136E-8 6.094908707076605E-11 7.713387382936195E-11 3.58375816920071E-9 
69 52:2.1707952478271612E-32 1.8782985604240127E-12 1.2195521818222652E-11 1.934031037348126E-10 
82 20:4.539964515911693E-9 2.396523457677364E-10 3.0744492105913266E-16 4.7120623441956566E-9 
69 53:1.5372672760347654E-14 1.1640016169964292E-10 2.257147348799605E-14 3.613784894558358E-12 
69 54:2.714600130258046E-8 3.6821479102566983E-9 8.895119814943742E-11 6.558851932535316E-12 
70 39:6.563500797269073E-8 3.795157994026097E-11 3.502549015204258E-28 6.18674062928111E-31 
57 71:2.2110517214274483E-7 4.162306016574213E-9 5.4197228647786736E-9 1.2415141374896132E-9 
57 70:1.6553461944438207E-8 1.4610977609091113E-10 3.1335369551058905E-10 3.1127855009320185E-9 
69 48:7.2298156174905115E-9 3.498596357266378E-11 1.4175915736519416E-15 7.08013115637703E-12 
70 37:1.984696925460956E-7 4.459518943562333E-10 2.1551148741213193E-15 1.9241314258764346E-29 
69 49:4.271498192108159E-10 1.2032182720596491E-11 1.8587778201989805E-15 2.6408246681788578E-12 
70 38:2.221591393985672E-9 4.334516136276866E-10 6.825723718193456E-16 9.096885036045545E-21 
70 35:6.870797493655534E-10 2.3589732072675006E-11 1.771641925124082E-37 1.497109618882925E-32 
70 36:1.0571855278819592E-7 2.1507197879938014E-10 1.8738136411615423E-14 5.76335706425315E-13 
57 77:8.825903384463359E-9 2.509308958609383E-12 5.52846587463786E-10 2.1875985357199002E-7 
70 33:1.171543108675635E-18 1.70386956228805E-28 1.644954746558268E-31 9.929503447346553E-14 
33 22:9.024490323846734E-11 1.1815566586831154E-9 2.8710634179411356E-8 3.497651765524439E-8 7.117804211211761E-9 
21 22:1.2509288125917106E-92 8.097149560012666E-68 5.655119507963481E-57 3.879952366297818E-52 3.211577487277609E-51 
57 76:7.464774181957016E-9 1.261926471579042E-11 1.2825386843937385E-24 6.563613088687762E-21 
70 34:1.171543108675635E-18 1.70386956228805E-28 1.644954746558268E-31 9.929503447346553E-14 
33 21:1.0562862660618792E-10 1.3016221327231938E-9 3.181900085187613E-8 3.660373487473853E-8 7.82570881892503E-9 
21 23:1.2748660859636682E-10 3.789528613671943E-10 3.361570128138227E-11 3.2612717484869166E-11 1.2436900954904086E-11 
70 31:6.532238866305837E-13 1.5894535899566555E-11 8.140768522469514E-14 5.068857097940575E-11 
57 79:9.40582118714488E-8 3.3306533114739376E-10 8.854964403620276E-19 1.5664922406629684E-18 
33 20:9.967129177426621E-11 3.225506331089911E-10 1.8458014994804001E-9 9.281747996307051E-9 3.7026417080339506E-15 
21 24:8.696763316697218E-11 8.823964925895696E-12 1.919896882846961E-10 7.520639040903435E-10 2.144778802110512E-10 
70 32:7.971769937341389E-13 8.00451411503133E-12 9.777573157859276E-15 4.804231140656231E-12 
57 78:9.40582118714488E-8 3.3306533114739376E-10 8.854964403620276E-19 1.5664922406629684E-18 
21 25:8.880340393647056E-10 9.98010802324596E-11 9.98470191025418E-12 5.7052062566065E-12 6.649539942286507E-12 
57 73:7.86590158780066E-9 2.2764390145305094E-11 4.8223100590652864E-27 8.343746490893167E-24 
21 26:8.880340393647056E-10 9.98010802324596E-11 9.98470191025418E-12 5.7052062566065E-12 6.649539942286507E-12 
70 30:1.2498843398387496E-20 2.2684214072360589E-41 3.943652166101467E-38 5.3968827902171715E-28 
57 72:9.015990298021425E-8 2.3102836481236104E-10 1.5347092775170122E-10 4.890830282749792E-10 
21 27:1.140251816369402E-8 2.9702244760515763E-10 9.151959538113653E-10 1.9302710393334848E-8 1.8802021310283616E-9 
57 75:6.466121678981292E-9 1.8678374918588722E-11 1.4462258854178364E-24 5.19695914838188E-21 
21 28:1.140251816369402E-8 2.9702244760515763E-10 9.151959538113653E-10 1.9302710393334848E-8 1.8802021310283616E-9 
57 74:7.86590158780066E-9 2.2764390145305094E-11 4.8223100590652864E-27 8.343746490893167E-24 
21 29:1.147918701580208E-9 4.3458884711276433E-11 1.492580649477501E-11 1.4717252944770776E-13 3.0098211060117477E-11 
82 19:2.110968625777618E-8 2.093922788420509E-9 1.3887641206459003E-9 2.156078334493678E-8 
82 18:4.91504031261931E-8 1.5147977631549397E-8 2.9415860039975745E-8 1.8859029352976845E-7 
69 60:7.393424214521526E-8 2.8402093112044375E-8 3.4695802546769377E-16 1.3079637074134793E-15 
69 61:1.6667774608664408E-8 1.6593145731803176E-11 9.207334875468816E-17 1.2735104543310801E-14 
82 15:2.8108338760751903E-9 9.117389449098301E-9 2.014204864464258E-9 6.227098165158218E-16 
21 40:2.5865769297670495E-9 2.156557885206346E-11 4.0254715424310137E-13 3.746288094696514E-14 1.0322062699867535E-16 
82 14:6.036135378534373E-8 1.2113459249444157E-8 2.5206054753295755E-9 1.0656478091944212E-15 
21 41:3.3932679484949444E-9 2.975264371507196E-11 4.1791214525603115E-14 6.020891035676216E-16 2.310283616771702E-17 
82 17:2.9433377501291354E-8 1.0761852359242707E-8 1.8200866889752284E-15 5.061378489455836E-25 
21 42:2.2163497776647892E-8 1.1655717159282997E-8 1.1117607967494903E-12 1.5995646957553376E-12 2.7479071053605756E-12 
82 16:8.311114604621914E-9 7.459631234981023E-9 6.470298919756553E-10 4.356862128596133E-14 
21 43:5.246664971834567E-9 2.7987832889554927E-11 1.1855484342873454E-12 1.6719697071062525E-12 2.928219400475445E-12 
82 11:1.5177465358097333E-8 1.1711770386507062E-8 4.4062254362521614E-16 6.3024906236665396E-27 
69 66:5.457228198621061E-8 4.897455476452489E-13 1.1969636400386283E-15 8.155164282345544E-15 
82 10:5.2730927302535544E-9 8.848721000741125E-9 2.952702854447863E-12 5.7388775349787776E-27 
69 67:2.250836571069239E-8 1.4858400521032182E-15 9.86336380173827E-38 1.8518584229793159E-10 
82 13:2.9882543176050484E-8 1.2016259797426282E-8 6.180407393267007E-12 3.636310553147529E-25 
69 68:4.562602465919554E-9 5.27753947043367E-10 1.7823343140117233E-11 2.126101017360253E-9 
82 12:2.0774316706717274E-8 1.1179419228782535E-8 2.3091831922204505E-20 1.1695398297662093E-24 
69 62:1.6825386843937387E-8 1.581624632245604E-11 8.934668852606284E-17 1.1887551373324051E-14 
69 63:1.6511622161834394E-8 6.2898241516383325E-12 1.2066409145013137E-16 8.017292878478226E-15 
69 64:5.941586003997574E-8 5.1561749051137515E-8 1.404824039346913E-15 1.0998674961259461E-14 
69 65:3.65036943876749E-8 4.2765513059491994E-13 8.890336200507558E-16 1.1326543445549891E-15 
57 80:1.9589035865879128E-8 6.1290452983583E-11 2.9093583668336067E-9 1.9423585689581604E-7 
57 82:1.6511464953848226E-8 2.1935679475374495E-9 3.991578143598266E-10 3.702068407932266E-26 
57 81:1.5581489882543175E-8 4.121836189278415E-11 2.178175039863454E-9 1.6576481685269613E-7 
69 59:2.714600130258046E-8 3.6821479102566983E-9 8.895119814943742E-11 6.558851932535316E-12 
70 48:7.2298156174905115E-9 3.498596357266378E-11 1.4175915736519416E-15 7.08013115637703E-12 
70 49:4.271498192108159E-10 1.2032182720596491E-11 1.8587778201989805E-15 2.6408246681788578E-12 
70 46:5.95371347721607E-11 5.952096480786938E-9 1.7936622723291487E-9 2.5389314348597482E-8 
70 47:1.076820805354055E-8 9.307970444898601E-8 6.304938576593976E-8 2.5270959193298446E-11 
57 88:6.309070900801761E-8 2.1851124037101086E-9 1.1513688323938286E-10 1.4322725537314438E-10 
70 44:4.001145372470636E-15 3.1342107036180295E-22 1.5106227682080535E-27 2.269791362544074E-24 
33 11:1.8403111354929063E-10 1.6615866304507807E-9 2.1115511727792124E-8 6.3973221652818105E-9 2.0394539072570033E-10 
21 33:6.48304498887209E-11 1.137437503066308E-13 1.5753018362167779E-9 9.465904884238506E-10 5.212456123918987E-10 
57 87:6.309070900801761E-8 2.1851124037101086E-9 1.1513688323938286E-10 1.4322725537314438E-10 
70 45:2.6796774990455228E-11 2.2821658768836886E-10 1.4951939272800773E-10 4.328025692276596E-9 
33 10:2.8310386198714603E-10 4.609452703034195E-9 3.128905361467546E-8 2.0591630205476092E-8 5.071472853695849E-12 
21 34:6.48304498887209E-11 1.137437503066308E-13 1.5753018362167779E-9 9.465904884238506E-10 5.212456123918987E-10 
70 42:6.954566891998113E-15 1.7839355896422396E-22 6.049071349967435E-28 3.62200462640645E-24 
21 35:3.9952009491059765E-9 2.1184732238828605E-12 1.5221242490332768E-16 7.476885612213495E-17 2.1127018745735043E-17 
70 43:4.001145372470636E-15 3.1342107036180295E-22 1.5106227682080535E-27 2.269791362544074E-24 
57 89:1.7359175331821142E-7 1.3587845576841018E-8 2.5963572663777034E-10 7.047454353538303E-11 
21 36:2.7320782655623497E-10 4.251762848388348E-16 3.2514283420527987E-17 1.70770390391194E-17 5.143012608658808E-19 
70 40:1.0546118085655894E-7 1.514124014642801E-11 1.1956161430143508E-26 1.2364924652458058E-33 
57 84:9.098816448447011E-8 6.224201046556023E-10 1.5535383026029152E-9 9.148336964089205E-9 
21 37:9.207755194883392E-10 4.549509167703636E-15 6.121867348167573E-17 8.796847612293776E-17 6.103937808582094E-18 
70 41:9.098771531879533E-8 2.1411907382037862E-12 2.7412805713387385E-27 7.093471376917376E-34 
57 83:5.24510970871606E-9 1.7460484649763064E-8 1.3905091292923394E-12 
21 38:2.940886040381605E-10 4.349443158453421E-16 2.1082685506063483E-17 2.8182827782758205E-17 3.610549883814799E-18 
57 86:6.044894109192176E-9 4.65124531183327E-9 3.663709659307836E-10 7.671278100927527E-10 
21 39:2.4435375606013974E-9 3.675725098233361E-11 3.1146643117420644E-13 4.7009736364406735E-15 1.072525433631713E-15 
57 85:9.098816448447011E-8 6.224201046556023E-10 1.5535383026029152E-9 9.148336964089205E-9 
99 9:1.0375524962382375E-7 3.538055561793968E-9 4.3907965953241856E-13 
69 70:1.9213174029240687E-167 7.723650818604442E-90 2.706245648707526E-71 1.4180834100658028E-56 
69 71:2.2650526646753655E-11 1.6545758753116087E-14 8.686774316706717E-16 2.4612482314101558E-15 
99 7:2.060307229321535E-7 7.660071417342287E-9 5.306847530711703E-11 
69 72:1.6329575313854517E-7 2.17722056280459E-12 3.7423136523906844E-13 7.02966739281784E-12 
99 8:2.1246367372605385E-9 1.0409706470231545E-11 1.52747771015339E-8 4.4695802546769375E-11 
82 48:1.0989646731196802E-7 1.0983043995777843E-12 7.245311833269702E-12 1.3499427313764684E-22 
82 47:4.051070137220114E-11 2.653805556179397E-14 2.3706515148112382E-8 
82 49:1.1492263121252274E-7 6.249736115166078E-13 1.6642823455431537E-7 8.198239270554945E-10 
21 10:1.220247891495065E-14 6.047428538296515E-19 5.538309895589422E-28 5.519666742488103E-28 1.8105133111221127E-28 
69 77:4.06649897814809E-11 7.414871875491275E-12 2.376872459406652E-19 3.181732432007546E-18 
82 44:3.529476497406068E-11 2.7861971388146516E-20 1.1835829945875535E-18 9.426258225346419E-23 
99 1:7.113885956835179E-8 7.963976912884318E-10 4.599748467222135E-11 
69 78:3.0677791003211533E-8 1.4901879758348864E-10 6.318458463404227E-11 1.0830978956588137E-12 
82 43:3.529476497406068E-11 2.7861971388146516E-20 1.1835829945875535E-18 9.426258225346419E-23 
99 2:8.060592449525007E-8 9.55285557077728E-10 5.7831877287937655E-11 
69 79:3.0677791003211533E-8 1.4901879758348864E-10 6.318458463404227E-11 1.0830978956588137E-12 
82 46:9.034114132997956E-8 1.635953466436095E-10 8.202596177600108E-11 1.577676465964471E-10 
82 45:2.650122397646372E-8 7.257102432232129E-10 3.297459968109237E-22 1.1268578615222225E-31 
99 0:7.113885956835179E-8 7.963976912884318E-10 4.599748467222135E-11 
82 40:1.5571316280009882E-7 2.3364026321108544E-8 9.914950479484359E-25 1.681512340826914E-7 
69 73:2.3644081119320863E-16 2.1757809868169874E-7 1.5358905832416285E-12 1.2224695128798256E-10 
99 5:1.0851483369640893E-11 1.0054393963213331E-8 1.6267994699845038E-10 
69 74:2.3644081119320863E-16 2.1757809868169874E-7 1.5358905832416285E-12 1.2224695128798256E-10 
99 6:1.0851483369640893E-11 1.0054393963213331E-8 1.6267994699845038E-10 
82 42:2.1529184539717474E-11 3.0027623688997686E-20 1.700220091180632E-18 3.3339995957508926E-22 
69 75:5.809059671659892E-15 1.5964358703707863E-27 3.421092820086689E-24 2.1019606081703237E-22 
99 3:7.113885956835179E-8 7.963976912884318E-10 4.599748467222135E-11 
82 41:1.827942596626766E-8 8.139690524850091E-8 2.107209109079884E-24 1.7207604374873672E-24 
69 76:9.675792215958856E-15 2.5699463247018664E-27 6.957486468884048E-24 4.3805107013722015E-22 
99 4:7.113885956835179E-8 7.963976912884318E-10 4.599748467222135E-11 
57 91:1.0230893615109933E-7 2.5440294652682642E-11 9.716688750645675E-10 2.440923484627305E-8 
57 90:1.7359175331821142E-7 1.3587845576841018E-8 2.5963572663777034E-10 7.047454353538303E-11 
57 93:4.031261930963236E-8 5.817054820670605E-9 4.0408965346868194E-9 3.0667011027017315E-12 
57 92:2.6445302849956207E-8 2.1079098075325085E-10 4.541940844880635E-15 4.8463404226649E-15 
70 59:2.714600130258046E-8 3.6821479102566983E-9 8.895119814943742E-11 6.558851932535316E-12 
94 26:5.740022907449413E-9 5.30170458373571E-22 4.4194309070900796E-18 
94 27:3.762750690592225E-10 1.1655265344622365E-21 2.7338693377052123E-8 
70 57:2.714600130258046E-8 3.6821479102566983E-9 8.895119814943742E-11 6.558851932535316E-12 
94 28:3.762750690592225E-10 1.1655265344622365E-21 2.7338693377052123E-8 
70 58:2.714600130258046E-8 3.6821479102566983E-9 8.895119814943742E-11 6.558851932535316E-12 
94 29:4.644844700967952E-15 1.5334650885979293E-21 1.6235160689020144E-26 
70 55:2.714600130258046E-8 3.6821479102566983E-9 8.895119814943742E-11 6.558851932535316E-12 
94 22:1.1220405596604307E-8 1.1381117075033126E-12 1.2374985963572663E-19 
57 98:4.860444224852337E-8 
70 56:2.714600130258046E-8 3.6821479102566983E-9 8.895119814943742E-11 6.558851932535316E-12 
94 23:2.2825252094234958E-8 1.663101039818537E-14 9.320592000359332E-17 
70 53:1.5372672760347654E-14 1.1640016169964292E-10 2.257147348799605E-14 3.613784894558358E-12 
94 24:8.790284546454959E-9 1.2817256945224246E-8 
70 54:2.714600130258046E-8 3.6821479102566983E-9 8.895119814943742E-11 6.558851932535316E-12 
94 25:5.740022907449413E-9 5.30170458373571E-22 4.4194309070900796E-18 
70 51:4.317694881757136E-8 6.094908707076605E-11 7.713387382936195E-11 3.58375816920071E-9 
57 95:1.260046713230175E-8 8.451276753430503E-13 5.574774855705527E-16 2.6938262178004356E-14 
70 52:2.1707952478271612E-32 1.8782985604240127E-12 1.2195521818222652E-11 1.934031037348126E-10 
57 94:8.571810362252117E-9 6.4800458148988254E-12 4.260987715318795E-20 4.819682439867945E-26 
57 97:2.9266512453118335E-9 9.986839445729557E-11 2.2881173220742474E-8 7.13223437464909E-11 
94 20:1.089130190670829E-8 1.2148247130954254E-12 1.4037527792126127E-17 
70 50:1.5429492218204684E-7 1.4133918745929436E-24 1.176313248141577E-26 5.009746895142274E-20 
57 96:1.6732881173220743E-8 5.176567026747816E-11 1.1623262290295776E-11 5.261930963235789E-16 
94 21:1.0682956408471266E-8 9.949962943831832E-14 2.5893278235677228E-20 
69 80:6.702382823904597E-11 2.064347474565994E-12 8.065465897096145E-12 2.2095672288723696E-10 
69 81:3.920026051609136E-11 1.1736272374065174E-12 4.077301412626047E-18 1.4971365688234103E-10 
69 82:3.10189323331911E-11 2.182469063714151E-19 6.047342062119613E-11 1.2246838996563882E-17 
69 83:6.284321872122533E-9 8.252049318391089E-10 3.6580277135221324E-10 
82 37:1.359036090461967E-8 1.0855930109821008E-7 8.435398746827768E-18 1.7254609562737215E-7 
82 36:1.6795292743728524E-8 1.1444539268309116E-7 9.456554450108922E-8 1.7808722797403823E-7 
82 39:8.658926044871651E-8 4.376468210299369E-8 3.647719361286411E-24 6.382621780043569E-27 
21 20:1.4797891272060691E-67 3.0438916913086333E-60 2.2312196993011047E-50 1.1074255946407625E-46 4.642412727297055E-46 
82 38:1.548714263256002E-8 5.622902957755968E-10 5.111280795921576E-18 5.506277090304759E-24 
82 33:1.9783210187077504E-19 4.889505244009253E-11 4.4085835560446466E-27 4.111864711298763E-16 
69 88:3.2322186538504726E-12 8.362678824084263E-27 5.173984324117951E-27 4.315583803085768E-8 
82 32:3.1228468120466235E-16 1.0220764929144116E-8 1.0471601500213353E-8 6.0320928874615405E-9 
69 89:1.6379792036292586E-12 1.2616165472634581E-25 6.029218227143082E-28 9.543468008174814E-10 
82 35:8.447436386911312E-9 1.24548251622611E-7 2.6114043164821345E-18 6.090641633166393E-23 
82 34:1.9783210187077504E-19 4.889505244009253E-11 4.4085835560446466E-27 4.111864711298763E-16 
69 84:3.2290071192759446E-12 3.498102275024143E-11 2.524895007523525E-12 2.1486828216587688E-11 
69 85:3.2290071192759446E-12 3.498102275024143E-11 2.524895007523525E-12 2.1486828216587688E-11 
82 31:3.544972713185258E-16 8.978103173355493E-9 9.200282974375098E-9 5.290408067015519E-9 
69 86:1.2302108832842996E-9 2.671839558020976E-12 1.4186763087564848E-18 7.036674377344084E-15 
82 30:2.9538482269184988E-18 2.9728254766770724E-8 2.7679834707031688E-11 3.9078761201069014E-8 
69 87:3.2322186538504726E-12 8.362678824084263E-27 5.173984324117951E-27 4.315583803085768E-8 
21 19:4.4578990326076775E-12 2.788128147147107E-17 1.925703912832109E-20 1.0134872954493758E-19 4.1315858722364195E-9 
94 19:4.418195701484493E-9 2.7524198800727646E-14 1.3381206908168078E-16 
94 15:5.9991016686504824E-9 1.4374963505288924E-15 8.404136815864531E-22 
94 16:2.565971208480248E-8 3.3602308711568262E-18 3.079592157567319E-26 
70 68:4.562602465919554E-9 5.27753947043367E-10 1.7823343140117233E-11 2.126101017360253E-9 
94 17:1.0024434612706896E-9 1.7200642306914905E-8 2.7072787297594714E-18 
70 69:1.9213174029240687E-167 7.723650818604442E-90 2.706245648707526E-71 1.4180834100658028E-56 
94 18:5.417881285512162E-9 3.4213398612078064E-13 1.294053046466189E-9 
70 66:5.457228198621061E-8 4.897455476452489E-13 1.1969636400386283E-15 8.155164282345544E-15 
21 11:1.2679752554513382E-14 7.748638559214311E-20 5.963132941737916E-30 7.831283924517531E-29 3.9489944739553375E-31 
94 11:2.3929750488467675E-10 1.6616592180025604E-17 2.8648011318975002E-27 
70 67:2.250836571069239E-8 1.4858400521032182E-15 9.86336380173827E-38 1.8518584229793159E-10 
21 12:1.3949761608484865E-15 1.224382389802463E-23 2.6173648928910716E-31 1.2600318450031444E-31 7.474075758994876E-33 
94 12:2.852179576436769E-10 2.207042917780223E-19 1.5374177465358098E-30 
70 64:5.941586003997574E-8 5.1561749051137515E-8 1.404824039346913E-15 1.0998674961259461E-14 
21 13:2.3998956340233084E-14 4.452783315716E-23 3.209896035430911E-31 2.6027224355629295E-31 1.078091619055265E-33 
94 13:4.211467199676601E-10 6.037572708693602E-21 2.8496867069418553E-32 
70 65:3.65036943876749E-8 4.2765513059491994E-13 8.890336200507558E-16 1.1326543445549891E-15 
21 14:2.0167253167774997E-14 4.454094580551356E-22 4.008376038642172E-30 1.3725419359442667E-29 9.878061290480841E-31 
94 14:1.780236710310598E-10 8.290677566420373E-21 6.121117524198801E-25 
70 62:1.6825386843937387E-8 1.581624632245604E-11 8.934668852606284E-17 1.1887551373324051E-14 
21 15:2.851184821440518E-16 2.4585100641806157E-27 1.2285837893769708E-32 1.646716708814465E-31 8.5340594350857E-32 
70 63:1.6511622161834394E-8 6.2898241516383325E-12 1.2066409145013137E-16 8.017292878478226E-15 
21 16:6.043191458046215E-14 8.224128164987445E-30 3.45815771750717E-36 1.996061745409458E-34 8.887253524581755E-36 
70 60:7.393424214521526E-8 2.8402093112044375E-8 3.4695802546769377E-16 1.3079637074134793E-15 
21 17:1.7742260638416492E-13 5.334930043575025E-15 5.073524492553888E-22 5.333948824990746E-22 4.900250210738991E-22 
70 61:1.6667774608664408E-8 1.6593145731803176E-11 9.207334875468816E-17 1.2735104543310801E-14 
21 18:4.4582112385208577E-13 2.513846332249533E-18 1.2279236968748188E-22 2.1113906097381484E-21 9.30810709554839E-22 
94 10:1.0914433938958384E-9 5.580209760370112E-17 7.414422709816516E-29 
86 9:7.3444651559727805E-9 8.21663260493633E-11 1.9966986322905205E-7 2.0684663238035348E-16 
3 0:4.686210756831734E-112 1.6921426691821544E-77 6.969372599917043E-63 2.3885536392059264E-57 
3 1:4.686210756831734E-112 1.6921426691821544E-77 6.969372599917043E-63 2.3885536392059264E-57 
3 2:3.3844191408985286E-112 1.285775452587072E-77 1.0291555722065377E-62 4.1017434470208867E-57 
86 3:1.1102656814966201E-7 8.041300783794102E-11 3.8563343589282906E-16 1.2213196487524423E-13 
3 4:4.686210756831734E-112 1.6921426691821544E-77 6.969372599917043E-63 2.3885536392059264E-57 
86 4:1.1102656814966201E-7 8.041300783794102E-11 3.8563343589282906E-16 1.2213196487524423E-13 
3 5:1.0451048342855615E-36 3.379071499614203E-42 2.9594578321313406E-37 2.142896646462484E-37 
86 1:1.1102656814966201E-7 8.041300783794102E-11 3.8563343589282906E-16 1.2213196487524423E-13 
3 6:1.0451048342855615E-36 3.379071499614203E-42 2.9594578321313406E-37 2.142896646462484E-37 
86 2:1.2854110988838233E-7 8.778269364655154E-11 4.697666584319627E-16 1.6517146899633928E-13 
3 7:7.447716659753536E-39 7.222437792971799E-46 9.564918759561306E-41 5.187925659311988E-40 
86 7:1.8629640442877357E-8 1.396999573292609E-10 1.021005232780111E-15 4.804006557818851E-18 
3 8:9.363322941336509E-37 1.1357961919798761E-40 3.3666813849454307E-35 5.142343595987708E-34 
86 8:2.1690232892402363E-9 3.3191771284838415E-10 5.029061019156916E-15 6.529970579648303E-16 
3 9:9.523350772263627E-37 1.4601736756894177E-41 1.071486233949271E-35 3.4614537199334556E-34 
86 5:1.8498349316145259E-10 5.077907786286972E-10 1.5544860421766568E-15 4.3440609068654974E-16 
86 6:1.8498349316145259E-10 5.077907786286972E-10 1.5544860421766568E-15 4.3440609068654974E-16 
86 0:1.1102656814966201E-7 8.041300783794102E-11 3.8563343589282906E-16 1.2213196487524423E-13 
45 91:1.9725571002314785E-8 1.2684123437297904E-14 8.833331103291095E-18 
45 92:1.2973538318815758E-8 7.80033093826797E-9 1.4910017795737052E-9 
45 90:3.2506835079456406E-17 1.6050639799117796E-12 3.6123562180267697E-44 
45 99:2.158230416884096E-8 
45 97:3.926890295302193E-8 1.1019084701464246E-9 3.399190940676416E-10 
45 98:3.477857910628827E-8 7.427244872017876E-10 1.213316920222469E-9 
45 95:1.655480774805875E-8 4.428881723019834E-9 1.439015034944762E-12 
45 96:3.5020627890692245E-8 1.0389231572045974E-8 3.8454892935672203E-10 
45 93:1.1918862143248993E-9 3.529171182502196E-9 
45 94:5.665333101408941E-9 2.204080085276815E-11 1.6626302902176967E-16 
45 80:2.3436272082993252E-9 1.2167868659432408E-13 6.776117139658625E-18 
45 81:2.286903853958994E-9 7.466359812854856E-14 3.403981071401492E-18 
45 88:8.042558126050908E-9 1.1332361034918002E-33 3.8972039730432496E-35 
73 4:2.2681743661149414E-9 6.849237541267097E-13 2.1760684528488333E-14 2.2884991128977927E-15 1.1645922698587374E-17 
45 89:3.2506835079456406E-17 1.6050639799117796E-12 3.6123562180267697E-44 
73 3:2.2681743661149414E-9 6.849237541267097E-13 2.1760684528488333E-14 2.2884991128977927E-15 1.1645922698587374E-17 
45 86:9.081980812716594E-9 2.1884207286886012E-10 4.973440196957331E-32 
73 6:7.031374222381925E-9 1.007826711882678E-11 2.8869899162306014E-21 4.702292990769645E-14 2.882273676645631E-17 
45 87:8.042558126050908E-9 1.1332361034918002E-33 3.8972039730432496E-35 
73 5:7.031374222381925E-9 1.007826711882678E-11 2.8869899162306014E-21 4.702292990769645E-14 2.882273676645631E-17 
45 84:4.0189375186766036E-9 2.575863806860502E-16 3.7499364437962454E-11 
73 8:7.918296763761314E-9 1.0241875715857794E-10 3.997844004761156E-20 2.542232802569228E-13 1.3473802412019674E-26 
45 85:4.0189375186766036E-9 2.575863806860502E-16 3.7499364437962454E-11 
73 7:5.8313382891279455E-9 3.821142228310912E-12 3.368607810991084E-23 2.0388483392099176E-26 4.7034159049565434E-29 
45 82:5.69905134003238E-9 9.35163752001463E-15 1.9874404021212163E-20 
45 83:6.328681465226952E-9 8.328806347592224E-12 4.930980192764851E-13 
73 9:8.61683922114672E-9 6.929031823388057E-11 2.063047139937566E-19 2.1951512565409753E-13 5.208233206818335E-25 
73 0:2.2681743661149414E-9 6.849237541267097E-13 2.1760684528488333E-14 2.2884991128977927E-15 1.1645922698587374E-17 
45 79:4.532427044168216E-10 9.153163760921632E-12 1.1967744669084033E-31 
73 2:2.4707256271475735E-9 7.366721315157095E-13 2.7121521773306086E-14 2.986457654906012E-15 1.6028005479821232E-17 
73 1:2.2681743661149414E-9 6.849237541267097E-13 2.1760684528488333E-14 2.2884991128977927E-15 1.1645922698587374E-17 
45 70:8.951032732559955E-14 4.740846791638233E-13 6.064109254229275E-17 
33 89:8.082877289695867E-13 1.5982757313423515E-21 2.206180785064069E-25 8.969319078903354E-31 2.575774605171022E-9 
45 77:1.3151228084259915E-11 5.826565155144038E-11 3.5555570422503805E-12 
45 78:4.532427044168216E-10 9.153163760921632E-12 1.1967744669084033E-31 
45 75:5.675323690630701E-9 1.9030377635352414E-12 2.924718234163355E-13 
45 76:5.517793507009023E-9 2.854066036010722E-12 1.579766380775252E-27 
45 73:9.365062374281368E-9 1.0428078907814514E-13 5.955238592218937E-19 
45 74:9.365062374281368E-9 1.0428078907814514E-13 5.955238592218937E-19 
45 71:1.2573557943187444E-8 1.3875233596924326E-11 1.8833509506670056E-13 
45 72:4.298642796294562E-8 5.255629741627306E-10 6.41690193612267E-15 
33 91:4.928393343769931E-9 1.2662804233512183E-9 9.169978279388613E-9 1.4614804804402994E-23 3.230577447136849E-22 
33 90:8.082877289695867E-13 1.5982757313423515E-21 2.206180785064069E-25 8.969319078903354E-31 2.575774605171022E-9 
45 68:1.3950564423690184E-9 2.340692472715433E-10 5.2338199285494465E-11 
45 69:8.951032732559955E-14 4.740846791638233E-13 6.064109254229275E-17 
33 99:2.634625419805451E-9 1.0602022202300512E-10 6.41993479356499E-13 5.543305190200303E-9 1.800464740802191E-12 
33 98:4.152378786054208E-8 1.507187426129851E-9 5.021876714344969E-9 5.244880938044967E-10 2.414386448479334E-10 
33 97:5.827858579641499E-10 3.0997319489231124E-9 5.733126385413739E-10 2.702525745837626E-8 2.503855743027773E-8 
33 96:2.5773222544835E-8 4.415737854074956E-9 1.5083738085999348E-8 2.641279865840659E-8 2.8040105079590205E-8 
33 95:5.754088782441539E-9 3.3698703453443407E-9 4.838834847532012E-9 1.6109557515019336E-8 4.285164421014134E-16 
33 94:4.253047352716861E-9 1.6639772357288447E-12 1.3929914232575565E-14 4.830271485341932E-25 1.8934619621695638E-23 
33 93:2.516321679132603E-8 1.8803448537315297E-9 2.9374339349987288E-8 1.2174692588677629E-8 1.0884925360486327E-8 
33 92:7.10237231893172E-9 5.606549188041622E-10 3.1787245050421256E-10 8.081940671956327E-11 1.6155228780033095E-9 
21 91:1.7560556796945733E-9 7.409404534121876E-14 5.392598935823845E-13 1.156620326388982E-13 2.4186948900812182E-23 
21 92:3.043503663959395E-10 1.7240902542694156E-11 3.0244457230019935E-13 5.507312308495122E-12 5.923393589074577E-12 
21 93:3.3919745239974845E-10 5.097341343645049E-16 1.1343288241879302E-13 5.303441847188586E-13 9.404757126099968E-14 
21 94:1.5980705674565475E-9 1.491024079996075E-13 3.769070206189705E-23 1.42481858606402E-21 3.986963173082498E-22 
21 95:9.813390065607842E-10 1.0443912207697214E-13 9.662639210386645E-21 3.239163109749299E-20 2.878931006953272E-20 
21 96:1.0126309592303678E-9 2.2021934695443134E-11 3.724143775283104E-19 9.417022358403468E-18 1.972780104455178E-17 
33 79:7.747924945698471E-10 7.004562666416902E-15 2.4735048681822036E-12 9.080776589908613E-16 7.635932224556333E-11 
21 97:1.4495809750636677E-10 1.4649415059921236E-11 4.367693824121029E-14 6.684239399494227E-13 6.545352368973868E-13 
33 78:7.747924945698471E-10 7.004562666416902E-15 2.4735048681822036E-12 9.080776589908613E-16 7.635932224556333E-11 
21 98:6.569615228512428E-9 6.0550998835917954E-9 3.1904723675466415E-9 
45 66:1.3820329957049386E-8 7.936051308811788E-13 2.7957816521044906E-14 
45 67:1.8403601964221202E-8 8.459620625214643E-12 4.3984461065692585E-14 
45 64:7.458911471783275E-9 2.066218874185477E-8 1.663192260861421E-13 
45 65:7.196881508935779E-9 5.06563014303491E-13 1.568977436432646E-14 
45 62:1.0398463946907153E-8 9.855270258818702E-9 2.397777093898158E-13 
45 63:9.923286547047202E-9 1.8928821511879435E-9 1.4005512664409864E-13 
45 60:5.972186913220137E-9 6.973163671719943E-10 6.906574610523123E-13 
45 61:1.0398463946907153E-8 1.072012523917203E-8 2.932942629933411E-13 
21 90:4.449019004419944E-8 1.422459201377274E-9 1.929151558130511E-10 1.9085994888743193E-10 2.572010293874966E-10 
33 80:1.2947268421263898E-21 3.1990045091454034E-22 3.43124110770658E-11 2.2569276262092406E-25 6.841011368755324E-30 
45 59:5.592901329551181E-9 1.5177667465021788E-8 8.351686580943843E-15 
45 57:5.592901329551181E-9 1.5177667465021788E-8 8.351686580943843E-15 
45 58:5.592901329551181E-9 1.5177667465021788E-8 8.351686580943843E-15 
33 88:5.698516129895501E-11 1.2163586978337371E-10 4.98775706811887E-22 5.338676514533186E-31 1.8960354309110615E-8 
57 11:6.806926134704786E-26 7.859500976935343E-45 2.2962023042199115E-39 1.0919397219664474E-34 
21 88:3.225577692441495E-8 9.252579043847092E-10 6.358341026979051E-11 1.2387037210484767E-10 8.735253845707838E-11 
33 87:5.698516129895501E-11 1.2163586978337371E-10 4.98775706811887E-22 5.338676514533186E-31 1.8960354309110615E-8 
57 10:1.3149998877085812E-25 2.7168010420643653E-39 4.849507040671952E-34 2.68740314865138E-30 
21 89:4.449019004419944E-8 1.422459201377274E-9 1.929151558130511E-10 1.9085994888743193E-10 2.572010293874966E-10 
33 86:3.923139364259559E-8 7.89443872066937E-10 2.9003572527663675E-10 8.668307977753098E-12 1.1648268818211415E-10 
57 13:8.499854021155704E-26 5.534215195274778E-49 4.240842634805848E-42 3.5371796887281875E-37 
33 85:1.8221050706700385E-10 4.503302692552997E-12 1.2340295525197246E-13 1.563656555655164E-13 6.902203727738603E-11 
57 12:4.610708109686258E-27 1.0703370988389067E-49 8.01978574797314E-44 4.4674018011543554E-40 
33 84:1.8221050706700385E-10 4.503302692552997E-12 1.2340295525197246E-13 1.563656555655164E-13 6.902203727738603E-11 
33 83:8.276890964314864E-14 6.061700808613316E-9 4.077569789171807E-15 7.693601116805151E-9 1.573326018794796E-17 
33 82:9.020431646975393E-21 9.023063096815054E-25 7.063168176405261E-13 1.0028901347391519E-31 1.0400247980696754E-36 
33 81:1.0302081521424017E-21 1.0350384236277435E-22 1.880514336941542E-11 2.9553723947531567E-26 9.821685822729483E-31 
57 19:2.2010465560221887E-10 6.207537000022458E-13 3.933456105284434E-12 2.812069081680778E-12 
57 18:1.7481033979383295E-11 2.8056235542479843E-16 7.655332719473578E-12 1.3461046106856513E-12 
57 15:7.229186785545849E-22 1.8964470995126552E-30 4.865587171828329E-29 7.640600085341478E-25 
57 14:9.666045320816583E-27 4.908325285781661E-38 4.1952523188177965E-30 2.059593055898668E-25 
33 69:3.672183791161005E-11 1.0960300788096927E-11 6.283813015418512E-20 7.446200231032376E-20 1.301202884782638E-22 
57 17:1.4247175870819952E-27 6.687537898353807E-40 8.884631796438117E-36 1.7298021425202686E-31 
33 68:7.316768579596897E-11 5.784506558554219E-9 1.2966714389570538E-11 1.6751051464914745E-9 1.7693021305823534E-8 
57 16:1.4602960001796663E-25 2.610258944011499E-35 6.693152469288297E-33 1.4619309632357896E-31 
33 67:1.3704412361570128E-9 2.966736689992908E-9 1.9959770038044522E-8 7.970037152503669E-12 9.106199071410412E-10 
45 55:5.592901329551181E-9 1.5177667465021788E-8 8.351686580943843E-15 
60 6:5.01736025332944E-19 5.477934736227458E-31 2.3348080939654592E-32 
45 56:5.592901329551181E-9 1.5177667465021788E-8 8.351686580943843E-15 
60 5:5.01736025332944E-19 5.477934736227458E-31 2.3348080939654592E-32 
45 53:3.087364134676711E-9 2.7573580243609813E-30 8.955136010276035E-30 
60 8:1.3566712331843602E-18 6.128281716711209E-29 7.404204190715745E-31 
45 54:5.592901329551181E-9 1.5177667465021788E-8 8.351686580943843E-15 
60 7:2.1835852404159274E-18 2.069984503784221E-32 4.992880724055068E-35 
45 51:8.916333275352235E-41 1.4030489137464264E-85 2.3473335384972192E-76 
45 52:3.501982507548693E-14 1.144555797886812E-33 1.6927537007550921E-37 
60 9:3.845262425045478E-18 2.3474970242774048E-28 2.9401037572708695E-30 
45 50:5.73749726819826E-56 5.418467425773044E-75 5.525509453149043E-69 
60 0:1.6819457857030567E-19 6.230758865407505E-30 1.0647921485840052E-29 
45 48:1.656408472376467E-32 3.2562675337070885E-64 9.165919602517272E-60 
60 2:1.7780245693624093E-19 6.860331933433647E-30 1.4229141868978373E-29 
45 49:1.3136108397893055E-9 2.1212964573549023E-9 7.16182524497014E-51 
60 1:1.6819457857030567E-19 6.230758865407505E-30 1.0647921485840052E-29 
45 46:7.847830837916071E-65 5.985477964952656E-82 7.225069242811459E-67 
60 4:1.6819457857030567E-19 6.230758865407505E-30 1.0647921485840052E-29 
45 47:7.06985830311626E-12 2.7229663129819678E-21 4.966437864333151E-23 
60 3:1.6819457857030567E-19 6.230758865407505E-30 1.0647921485840052E-29 
57 22:7.215666898735599E-16 6.544837963482831E-26 1.761742313652391E-25 1.7863633301143126E-25 
33 77:4.722382041915874E-16 2.2474677870398864E-11 1.6770675836600345E-19 1.3142709322914576E-27 6.432824437694851E-17 
21 99:2.941421250518485E-10 1.209646270700367E-12 
57 21:4.70828935252768E-16 1.2292743728524267E-26 2.3490466458553236E-26 8.219394973836099E-27 
33 76:4.8997596014468514E-11 5.628760408722141E-20 3.527735035301569E-24 1.1442703524804759E-26 8.571524144667299E-24 
57 24:1.1124396433624541E-7 3.650099939362634E-8 2.6802614144227097E-8 2.5776270577402477E-8 
33 75:3.415568370864944E-11 1.856354059345884E-15 4.97370780202577E-21 5.889898354674838E-27 6.098407303834334E-24 
57 23:1.3760145529678623E-11 7.718979495586948E-9 3.3480360230871154E-9 3.132211916365351E-9 
33 74:1.0473125761001913E-9 1.3654905423908727E-13 3.5962686933290516E-16 4.6047250134917556E-20 6.235421098875612E-22 
33 73:1.0473125761001913E-9 1.3654905423908727E-13 3.5962686933290516E-16 4.6047250134917556E-20 6.235421098875612E-22 
33 72:3.4542283830855754E-14 3.1114129101605188E-12 1.6111787557256334E-40 6.42680332365495E-38 1.801579761920691E-37 
57 20:3.4923529543872257E-17 1.1162171266871787E-27 1.770375277921261E-24 2.257439306488198E-26 
33 71:2.86203620696576E-12 2.492504828041443E-11 4.459879310114134E-12 7.755105681701612E-30 8.432949320060122E-29 
33 70:3.672183791161005E-11 1.0960300788096927E-11 6.283813015418512E-20 7.446200231032376E-20 1.301202884782638E-22 
75 10:6.59045073775462E-9 1.5901542884092796E-9 1.7463449143216474E-20 1.2801985312282435E-26 
51 43:5.977628216278417E-14 5.133601830418669E-26 4.5261383250598765E-11 7.1876491340746E-9 
26 87:2.9260027384918666E-14 6.881910343381904E-34 3.643434086641601E-28 
75 11:5.169425292519146E-9 5.441799357693086E-10 7.391380510701371E-18 1.545403912233027E-24 
51 44:5.977628216278417E-14 5.133601830418669E-26 4.5261383250598765E-11 7.1876491340746E-9 
26 88:2.9260027384918666E-14 6.881910343381904E-34 3.643434086641601E-28 
75 12:2.0421699193747613E-9 3.25478922900712E-11 1.7191367035731129E-12 9.553439486154467E-27 
51 41:5.383411161807405E-9 2.1147356730936484E-10 1.9670667362439845E-20 7.86237071330131E-34 
26 85:2.5989536641823997E-10 8.000544130305828E-21 2.7588030917305574E-11 
75 13:6.9690749432928334E-9 1.0100927527118378E-9 2.1002807285467244E-18 1.8284568913243648E-24 
51 42:4.579480935368916E-14 3.1439403062294E-25 1.9816422923050162E-11 6.776340143882325E-9 
26 86:4.779604925717293E-10 3.2940622895397636E-20 2.482518698904157E-24 
51 47:8.910579766380776E-14 9.814282082502643E-10 1.2464553478642886E-8 1.5970759686188456E-9 
75 14:9.834257866013878E-9 5.7831428122262894E-8 5.935454892537112E-15 2.4041368158645317E-17 
51 48:1.068997506812779E-43 8.62830102002132E-67 1.361793132361927E-51 1.1897899746221194E-48 
75 15:2.381004783614436E-9 7.4541738720327E-9 2.6750061760280278E-11 1.7638354256967681E-9 
51 45:2.4137174358082343E-41 5.337739896793645E-72 2.86190240443154E-53 7.79578165210449E-50 
26 89:2.955586478807909E-11 4.474981156143097E-10 6.835926872454964E-9 
75 16:3.834100658027714E-9 1.0072203382217532E-8 2.3575358771082715E-16 5.947425157769443E-19 
51 46:2.5976736199383617E-39 1.4843740940453413E-61 9.756657791098563E-47 3.5108313151451086E-42 
75 17:7.867451209378579E-9 2.394547128708424E-8 5.732521840680935E-15 5.764502436723785E-18 
75 18:3.8246232622902956E-10 7.673456554450109E-10 8.589866822377434E-9 1.91701664158825E-8 
26 80:2.130823197791366E-21 3.2349394097524204E-8 3.5920583735855955E-13 
75 19:1.234114132997956E-10 3.0136995530801535E-10 9.564466503469805E-10 9.311137062905653E-10 
51 49:1.5674699278804341E-9 1.7014820860707102E-54 2.7530362025056755E-8 2.3392697057682274E-8 
26 83:2.9919718479468E-13 7.402491403187176E-9 1.4771755177043054E-8 
26 84:2.5989536641823997E-10 8.000544130305828E-21 2.7588030917305574E-11 
63 30:2.5534394861544683E-10 9.88986457654906E-9 3.752217755519123E-9 1.2133941204213175E-14 7.667078401868529E-10 
26 81:1.3113183563696698E-21 2.488450611254577E-8 2.0452074162284633E-13 
26 82:2.6498476881152128E-20 8.329073952660662E-9 1.1989063872869753E-15 
63 21:3.3544141756686955E-14 3.2098951198149434E-19 2.9545444337143755E-29 7.174074157252903E-30 9.598984885575044E-28 
38 76:1.5259197809206507E-9 8.377153663290381E-12 2.9751394891419243E-12 3.5189531289722624E-16 6.790166405751725E-13 
63 20:1.0251689985851281E-15 5.548386372313428E-22 5.310238731556135E-31 2.454870078828576E-30 6.644373077009454E-29 
38 75:1.429060126398794E-9 5.517704305319542E-12 2.0412424011310775E-12 1.7042116577687981E-16 4.1844423333377934E-13 
63 23:4.403867316459676E-10 3.0865093089586094E-8 2.838053315965594E-10 7.270375277921262E-11 9.744065398522245E-11 
38 78:8.038544050024308E-12 5.65431669275816E-45 1.1721681808653454E-38 1.1685644326103535E-36 2.658045323378425E-10 
63 22:3.438632739686034E-14 1.3709951265524289E-18 8.402429986300447E-29 1.3973678891459114E-29 2.4470096795202913E-27 
38 77:1.8902150206724915E-9 7.614791424149574E-12 1.1060831092140885E-12 2.0913648304498884E-28 1.0567144341713831E-14 
63 25:1.1788824758011992E-8 2.323848451501336E-9 4.271318525838256E-9 1.5181260808049048E-24 7.065218855975026E-25 
63 24:9.743953107103555E-8 1.3861971388146518E-8 4.383228153704494E-10 4.1888292496687403E-11 1.2861881555011565E-10 
38 79:8.038544050024308E-12 5.65431669275816E-45 1.1721681808653454E-38 1.1685644326103535E-36 2.658045323378425E-10 
63 27:2.827632672311182E-10 2.573247692411346E-8 2.5370449390257593E-9 2.3427358681249577E-19 1.3687515440070072E-13 
63 26:1.1788824758011992E-8 2.323848451501336E-9 4.271318525838256E-9 1.5181260808049048E-24 7.065218855975026E-25 
63 29:2.5534394861544683E-10 9.88986457654906E-9 3.752217755519123E-9 1.2133941204213175E-14 7.667078401868529E-10 
63 28:2.827632672311182E-10 2.573247692411346E-8 2.5370449390257593E-9 2.3427358681249577E-19 1.3687515440070072E-13 
38 70:3.919968244198545E-8 3.725089313191592E-10 4.1003117599047324E-11 1.4774163622659014E-8 8.869011779083096E-13 
51 50:6.6607347543162465E-65 6.319984300502652E-75 6.7523002885674655E-56 4.169933678543872E-52 
38 72:2.1517811347346917E-8 2.448443653522798E-9 1.353519675662657E-10 1.6818041933714224E-13 2.5464718501768424E-8 
38 71:2.0908296203130088E-10 6.005191538327736E-9 5.956576617561137E-10 6.828077123780725E-15 8.758312482438418E-9 
38 74:1.917742662046019E-9 2.974796062637426E-13 6.958668397179443E-13 8.095856135515206E-14 2.162623600090986E-12 
38 73:1.917742662046019E-9 2.974796062637426E-13 6.958668397179443E-13 8.095856135515206E-14 2.162623600090986E-12 
75 20:2.923596918723471E-9 1.0109416758371327E-11 8.928021200619849E-12 4.4964179037437954E-21 
51 54:1.7114013139408862E-8 1.5950956911123897E-10 1.3568513587647351E-11 2.6967008755145822E-21 
26 98:1.2254305096538528E-9 1.212924432788757E-11 2.4201667179576383E-9 
51 55:1.7114013139408862E-8 1.5950956911123897E-10 1.3568513587647351E-11 2.6967008755145822E-21 
26 99:1.1219833103638983E-8 8.168243306528226E-9 2.1726498699885375E-12 
51 52:4.482384896369937E-9 4.582825998724415E-16 1.9910040096159423E-16 1.709630660404708E-20 
26 96:3.329238975786201E-10 2.582803698302046E-10 3.3139141255335373E-10 
51 53:1.4068578258872222E-24 2.27817992872785E-11 6.735396568411006E-12 6.469263327847429E-9 
26 97:2.9005757969055932E-8 1.005646466944084E-9 7.679462649022573E-10 
51 58:1.7114013139408862E-8 1.5950956911123897E-10 1.3568513587647351E-11 2.6967008755145822E-21 
51 59:1.7114013139408862E-8 1.5950956911123897E-10 1.3568513587647351E-11 2.6967008755145822E-21 
51 56:1.7114013139408862E-8 1.5950956911123897E-10 1.3568513587647351E-11 2.6967008755145822E-21 
51 57:1.7114013139408862E-8 1.5950956911123897E-10 1.3568513587647351E-11 2.6967008755145822E-21 
26 90:2.955586478807909E-11 4.474981156143097E-10 6.835926872454964E-9 
26 91:9.025828349188933E-10 1.1276743781527223E-10 5.1532262021042676E-12 
26 94:2.43333734740936E-9 1.9161816324801194E-9 6.015048325015276E-16 
26 95:3.975429394632735E-8 5.577781643184321E-10 2.409373313530558E-10 
26 92:1.1074300547252366E-9 2.655810821056951E-9 6.841145171289544E-9 
63 41:1.2298156174905114E-8 3.5561793967704985E-10 2.255036270128237E-14 2.9856491566914456E-15 5.556359063040402E-15 
26 93:9.244818496862331E-9 1.8322963636931285E-9 1.3392384851769092E-8 
63 40:1.7857816605654995E-8 2.3254429896467312E-10 2.427403597817055E-14 4.0366070024928696E-15 3.248231410155636E-15 
63 32:2.1813304287286366E-10 6.373548633413434E-13 8.688368854852112E-11 1.180259168594336E-10 6.557302310957396E-10 
38 65:6.739945854574486E-9 6.174763950029214E-11 2.1822256713542152E-13 1.425808724817248E-16 3.925003679569691E-11 
63 31:2.376333460596941E-10 3.3204347923731665E-13 4.0928200866889756E-11 5.569856491566914E-11 3.321310665438947E-10 
38 64:1.922532792771095E-9 3.2397741413222367E-11 8.912943611151995E-14 1.6748375414230344E-16 1.3053909041037237E-10 
63 34:2.0248523367844232E-10 1.471212971904687E-11 4.0128236800143736E-15 5.948727738226245E-19 2.5037842208098457E-20 
38 67:7.248440085455219E-9 4.052642377046621E-10 3.898880964805473E-11 4.3312683142218714E-13 5.872236420157798E-12 
63 33:2.0248523367844232E-10 1.471212971904687E-11 4.0128236800143736E-15 5.948727738226245E-19 2.5037842208098457E-20 
38 66:8.306773530290664E-9 6.174763950029214E-11 2.667362439844611E-12 1.6196083153814933E-15 7.383446842483196E-12 
38 69:3.919968244198545E-8 3.725089313191592E-10 4.1003117599047324E-11 1.4774163622659014E-8 8.869011779083096E-13 
63 36:1.1376670334853011E-8 7.480831854829654E-12 1.6650796146158512E-17 1.8876007815482743E-18 2.1798369528600623E-19 
38 68:1.2974207331486857E-9 2.771710576198313E-11 2.798868030560499E-13 4.4049935105770904E-14 8.53044676666176E-12 
63 35:1.0389943180542142E-8 8.873447571136615E-10 1.5465245805915513E-13 1.605989624272913E-16 2.5213690569766657E-16 
63 38:1.7468165382801447E-9 3.464212724863566E-14 2.0227929121656523E-18 3.2635030430974467E-19 2.6451815752240215E-20 
63 37:8.059312327351944E-9 6.169941833045119E-12 2.4567790329463022E-17 1.844660543041301E-18 6.169245626249242E-19 
63 39:2.2743054775754037E-8 1.72697464459766E-10 9.102117816156489E-14 2.35710916971725E-14 1.42297482426393E-14 
38 61:1.938187689274835E-9 5.401340701392884E-11 1.001685911931172E-12 2.117978154506246E-15 2.6856978471172245E-10 
51 61:2.0974974466016387E-8 2.124414056402228E-9 1.8399587888194601E-9 3.4877815985834774E-9 
38 60:3.0257079269081357E-9 5.442551881932644E-11 3.481809545472791E-13 5.223115725811847E-16 1.2471555811267065E-10 
51 62:2.218316674917823E-8 1.915677642934557E-9 1.7554535682905834E-9 3.087203571635647E-9 
38 63:2.1534313659900718E-9 5.401340701392884E-11 1.3498178055492372E-12 4.328757286663009E-15 2.213780769007765E-10 
38 62:1.919718479468001E-9 5.401340701392884E-11 1.001685911931172E-12 2.117978154506246E-15 2.8185459232597867E-10 
51 60:2.2529046300136924E-8 5.786513596567519E-10 1.3995432873498622E-10 5.700255562840361E-13 
26 65:7.594141233034954E-9 1.201854503124289E-10 1.3690229292942807E-14 
75 32:8.722123655310262E-10 7.810474543535383E-17 1.1319154670200103E-13 6.937947762032026E-14 
51 65:1.5749762500501762E-8 3.060866772816677E-9 3.227375106484517E-9 8.487362350642922E-12 
26 66:6.791682834472885E-9 2.3014615696821295E-10 2.439679587531388E-15 
75 33:1.4832775619287176E-10 9.754149167920588E-11 5.696678419835156E-14 9.575111729961597E-15 
51 66:1.6967543965282704E-8 9.610857629643506E-12 5.086235733304789E-10 3.4382746609220778E-12 
26 63:7.519613221474416E-9 3.280708796624608E-10 5.7069902903961E-11 
75 34:1.4832775619287176E-10 9.754149167920588E-11 5.696678419835156E-14 9.575111729961597E-15 
51 63:2.1772928179259716E-8 1.3272586982797454E-9 1.4006806088907324E-9 2.837077574249256E-9 
26 64:5.8809781857268376E-9 3.2242842679440353E-10 7.976950283438367E-11 
75 35:7.702001033081052E-9 7.683360657578548E-9 1.1823118557279853E-10 4.253890897657601E-17 
51 64:2.3968583164965146E-8 5.567791053962562E-10 1.6129360290083894E-10 2.0447034266829012E-10 
26 69:6.269005534964832E-19 2.7422695585854397E-27 1.8044877369977387E-26 
51 69:1.2408222611736266E-8 5.912823188871198E-17 2.4655748379874315E-15 1.7600920561435433E-13 
75 36:5.2169919374761385E-9 4.540615806140095E-8 3.7057964830327665E-10 4.5315875760774365E-10 
75 37:3.3480809396545916E-9 4.2604037999416087E-14 2.8700563702921824E-20 5.638309340400207E-11 
26 67:3.5540985946273824E-9 5.414765555659624E-10 4.502276873123977E-11 
51 67:1.2240389632979649E-8 8.396733434131243E-10 2.0829129703716588E-10 3.201247931635825E-13 
75 38:1.097879938015137E-8 3.0402901610258945E-8 1.8155972780560107E-15 7.766456307408988E-23 
26 68:1.848526611094014E-8 1.1121443640142544E-11 8.912319199325635E-12 
51 68:4.156330420898172E-9 1.5977895821346856E-10 1.3978752157565864E-8 1.4409551716909518E-8 
75 39:2.658229838075774E-8 4.5813102162732725E-8 5.690457475239741E-10 3.4971590271071486E-10 
87 19:1.0711186471129877E-8 5.207155209198913E-9 9.726458104071688E-10 2.0971545354504007E-12 
87 18:1.663056123251061E-8 5.066880768971635E-9 2.7128034675590094E-9 9.008803647225279E-11 
87 17:7.614840433894042E-8 2.313090933590855E-8 1.0041210950659151E-8 1.6064342982909246E-9 
87 16:4.675567633121477E-8 1.899833808700339E-9 1.2136973072517798E-10 7.250859029352977E-10 
87 15:9.793406247894537E-8 1.615792665124531E-9 6.0145080512947196E-9 3.6982280414130755E-11 
26 61:6.659441329818787E-9 4.436133820374558E-10 6.516183416513908E-11 
87 14:6.945718328205359E-9 7.088957261886047E-8 5.372335886091584E-10 
63 50:1.4510342039661332E-7 1.194571832820536E-8 4.269319738585577E-12 3.662586745120938E-13 2.141666853819031E-16 
26 62:6.536119994112688E-9 4.1922162605759754E-10 6.214860109450474E-11 
87 13:1.8698430165966714E-8 5.445415141374896E-9 1.0901834841781392E-8 3.591214319401711E-11 
87 12:1.1409886136501448E-7 7.337098838906731E-9 1.0934736227457496E-8 3.244525793338873E-11 
63 52:5.545534170278708E-11 9.837941024546904E-12 3.4562175758528537E-12 7.879466391178386E-15 9.165607384283693E-16 
26 60:5.889496947072178E-9 1.7450749517195855E-10 1.289704787008666E-10 
87 11:1.0344779571945113E-8 6.644934534102905E-9 6.990028522020347E-8 7.561299885462753E-12 
63 51:2.9118736946122577E-8 8.50055022795158E-8 2.5243560087138144E-9 1.7075437375075797E-14 2.020529117164866E-13 
38 54:1.42435027719425E-9 6.46707788645517E-11 1.285012778142018E-13 2.9849338346468283E-14 5.72112875817868E-10 
14 87:2.6893328159635343E-10 6.746725182974965E-29 3.501277814201801E-29 2.2889242722257157E-12 
63 43:2.0490533833404452E-7 6.322972578435557E-8 2.7730365845442087E-12 1.8821905809958003E-13 3.942147461091024E-15 
87 21:1.1539043726278438E-7 3.314618096885036E-9 2.8377838165607387E-9 2.6435421205111506E-9 
38 53:1.069332013148329E-8 4.3109927702030674E-9 1.3943651292755486E-10 1.7000949997992962E-12 5.1035408610639086E-9 
14 86:2.4618372871982195E-8 4.565297866741596E-10 1.6845248449005623E-11 1.1160513980134785E-10 7.78391782740365E-9 
63 42:2.122521166932423E-7 6.24807420216947E-8 2.7561704134570033E-12 7.388573225234128E-13 1.2930491611831023E-14 
87 20:6.825454218788601E-8 6.953511352662429E-9 1.0812271206234419E-9 4.8363914029689844E-12 
38 56:1.42435027719425E-9 6.46707788645517E-11 1.285012778142018E-13 2.9849338346468283E-14 5.72112875817868E-10 
14 85:5.312808024583986E-9 1.4770060344942934E-12 9.704876210355425E-14 6.286489066102912E-13 3.757161780644125E-11 
63 45:1.2081276528847665E-8 1.0240550677117255E-7 4.325645114200373E-9 4.54254721854156E-15 2.024717587081995E-17 
38 55:1.42435027719425E-9 6.46707788645517E-11 1.285012778142018E-13 2.9849338346468283E-14 5.72112875817868E-10 
14 84:5.312808024583986E-9 1.4770060344942934E-12 9.704876210355425E-14 6.286489066102912E-13 3.757161780644125E-11 
63 44:2.0490533833404452E-7 6.322972578435557E-8 2.7730365845442087E-12 1.8821905809958003E-13 3.942147461091024E-15 
38 58:1.42435027719425E-9 6.46707788645517E-11 1.285012778142018E-13 2.9849338346468283E-14 5.72112875817868E-10 
63 47:1.321047903519213E-8 5.743414108293845E-10 2.1253643856536484E-13 
38 57:1.42435027719425E-9 6.46707788645517E-11 1.285012778142018E-13 2.9849338346468283E-14 5.72112875817868E-10 
63 46:1.350540121723898E-7 1.502549015204258E-8 5.155209198913019E-10 7.38810160127563E-15 9.63574909605408E-16 
14 89:2.643938076187163E-9 2.208406367216595E-24 8.062182497736507E-27 3.078631289276619E-12 
63 49:6.580501718058706E-8 1.0208884497046735E-8 1.9897814808992298E-8 8.344959238215016E-11 1.1337839962270082E-12 
38 59:1.42435027719425E-9 6.46707788645517E-11 1.285012778142018E-13 2.9849338346468283E-14 5.72112875817868E-10 
14 88:2.6893328159635343E-10 6.746725182974965E-29 3.501277814201801E-29 2.2889242722257157E-12 
63 48:5.6924338042086826E-8 1.2972915309812024E-8 1.1683180991308644E-8 5.689985851281245E-11 1.5694881757136119E-12 
38 50:2.7642399347043634E-9 1.4479842648219757E-9 1.0115605389566077E-9 2.923527391608797E-12 1.6981905437288982E-9 
14 83:1.4538225153984415E-9 6.372970104053771E-9 4.616365833968896E-10 
51 72:2.068266052959043E-9 2.2516781067833426E-15 2.997542493454826E-15 3.27090999103523E-15 
14 82:1.910624367225515E-9 1.1697998760096515E-12 1.285110900000446E-9 5.6841546578892206E-12 1.0116586608150358E-19 
51 73:6.3433551431464116E-9 3.1239189870256144E-16 1.3810562372051328E-12 3.804973886205405E-10 
75 40:4.9331866058795784E-8 4.593999146585218E-8 4.517775731578593E-10 8.146023760864194E-10 
38 52:6.042210239461935E-9 2.5794853954533898E-11 5.7296921203687595E-12 6.385904349028371E-16 9.98590613306216E-12 
14 81:1.4870813653210592E-9 3.14984991815745E-12 5.1271347079313685E-9 1.0470984920454393E-8 8.755502629219797E-18 
51 70:1.2408222611736266E-8 5.912823188871198E-17 2.4655748379874315E-15 1.7600920561435433E-13 
75 41:2.537291980146877E-8 2.743526399712534E-8 3.9026433399959575E-10 3.687470523502594E-15 
38 51:4.1478294998907275E-8 2.8912809808617776E-9 8.279968422601925E-9 6.0080905932358355E-9 1.0515630366039134E-9 
14 80:1.8199731502914666E-9 4.396929677848099E-12 6.626436704711187E-9 1.4309244417089258E-8 2.6376181364875053E-17 
51 71:4.913095254024111E-9 4.801905348087292E-10 3.237160531820473E-9 1.0999594132312867E-8 
75 42:1.0674893884609337E-10 2.172385294315808E-22 1.3045590315988052E-7 3.531273160105105E-9 
26 76:1.0142232093875858E-10 1.5877588521526598E-35 3.613921707677143E-14 
75 21:1.7324095492622456E-9 1.5028095312956183E-11 1.1362588990949312E-17 2.6800368315853305E-22 
51 76:3.153899674859841E-11 4.769034525513913E-35 1.8105445317134306E-14 2.6864337610554344E-14 
26 77:7.84609140497121E-11 6.144078568848094E-13 1.707097332423476E-17 
75 22:1.6977227300289711E-9 6.584499292564062E-11 1.8746940058840706E-17 5.276820805354055E-22 
51 77:6.186627774730052E-17 1.0264393807618716E-21 1.428172569588468E-16 1.3388103170674053E-18 
26 74:9.37197550521607E-10 2.0531686670145532E-13 4.1399708310475395E-14 
75 23:2.7949558694724553E-9 3.1067666808902466E-10 5.25995463426685E-17 4.650459271902441E-13 
51 74:6.3433551431464116E-9 3.1239189870256144E-16 1.3810562372051328E-12 3.804973886205405E-10 
26 75:7.091578914504641E-11 5.486037705554143E-33 2.8335719478526925E-14 
75 24:9.066409145013138E-8 5.5803445100725406E-8 1.6844813259370718E-7 
51 75:2.4746600300609694E-11 2.2380480886307985E-35 1.2415537150273625E-14 4.040113999759156E-8 
75 25:1.8380667909358366E-10 3.50131380959867E-10 1.2694073258921555E-27 4.319132211916365E-25 
75 26:1.8380667909358366E-10 3.50131380959867E-10 1.2694073258921555E-27 4.319132211916365E-25 
26 78:6.41748174710429E-15 1.9614291894688485E-26 3.0419158738866516E-28 
75 27:1.2752824129180048E-16 6.977564174545781E-9 6.446538055561794E-17 7.677162171266871E-15 
51 78:6.460967570725789E-13 1.6833875233596924E-16 1.1940181347034712E-11 5.6894621584132806E-12 
26 79:6.41748174710429E-15 1.9614291894688485E-26 3.0419158738866516E-28 
75 28:1.2752824129180048E-16 6.977564174545781E-9 6.446538055561794E-17 7.677162171266871E-15 
51 79:6.460967570725789E-13 1.6833875233596924E-16 1.1940181347034712E-11 5.6894621584132806E-12 
75 29:7.2278392885215715E-9 3.6282255710018644E-8 1.2422889482785727E-15 1.6144092348462732E-24 
38 39:2.0336914781165955E-55 3.360214262458131E-64 3.998519251954632E-60 3.3410002185441393E-59 1.3791963819794748E-46 
26 72:2.359652291814407E-18 4.344858191614149E-36 1.57393259028326E-10 
63 61:8.18433759292115E-91 7.179935769308509E-63 1.4964628203112717E-58 5.624025871942867E-54 5.037393042423698E-48 
26 73:9.37197550521607E-10 2.0531686670145532E-13 4.1399708310475395E-14 
63 60:7.731848092168796E-63 4.4057987288611406E-51 1.0090506883463966E-49 4.876546814292452E-46 3.026545691378265E-41 
26 70:6.269005534964832E-19 2.7422695585854397E-27 1.8044877369977387E-26 
26 71:1.1586452047401778E-13 1.5892351401135537E-9 2.069109008924629E-9 
63 62:3.2884092797628406E-92 1.5505872841197478E-63 7.511509870415703E-59 2.5880701596783976E-54 1.8452624250454777E-48 
14 98:1.1089152628550784E-8 3.0365593124333773E-9 
38 43:8.65274228293884E-9 1.0817667286618408E-8 2.1538996748598418E-9 7.953936247552529E-10 
87 10:2.8470590877445145E-8 3.7323870909785074E-8 6.395198418936824E-8 1.5652098726615312E-10 
63 54:1.0822916432726212E-14 1.839522087722056E-15 8.605205830170458E-19 1.1448761425651851E-16 3.915714061131448E-15 
14 97:5.364812609550825E-10 1.293170272644964E-14 3.951465360753933E-20 1.8473625290463E-17 5.124637060625929E-10 
38 42:8.468808399231082E-9 1.0391417013438233E-8 2.1272908108879582E-9 8.003666189437628E-10 
63 53:2.3245671165809508E-8 2.6717721831697623E-8 2.0282659959125923E-10 6.462079187908461E-12 4.96285399869742E-11 
14 96:3.0723068894924868E-9 1.929102497201297E-11 7.086806624117461E-14 1.4981111542252611E-18 1.1917568718751534E-8 
38 45:4.579480935368916E-9 1.507017942919839E-8 7.206470690554879E-9 1.931872209659651E-14 6.001132861456396E-10 
63 56:1.0822916432726212E-14 1.839522087722056E-15 8.605205830170458E-19 1.1448761425651851E-16 3.915714061131448E-15 
14 95:5.132888216902828E-9 3.1829437449545295E-14 1.9840462778365023E-22 5.886151883716677E-20 1.2681313584079283E-8 
38 44:8.65274228293884E-9 1.0817667286618408E-8 2.1538996748598418E-9 7.953936247552529E-10 
63 55:1.0822916432726212E-14 1.839522087722056E-15 8.605205830170458E-19 1.1448761425651851E-16 3.915714061131448E-15 
38 47:1.214329359398067E-9 6.840342356084224E-9 3.771888979577273E-8 1.4029552519724722E-8 
63 58:1.0822916432726212E-14 1.839522087722056E-15 8.605205830170458E-19 1.1448761425651851E-16 3.915714061131448E-15 
38 46:3.642435027719425E-9 7.965621668874408E-9 5.575640802636802E-9 2.2614010909366623E-12 2.2388642840895407E-9 
63 57:1.0822916432726212E-14 1.839522087722056E-15 8.605205830170458E-19 1.1448761425651851E-16 3.915714061131448E-15 
38 49:1.4858057811614953E-9 3.0381381823371735E-8 1.8826194968132697E-8 4.353796200900045E-13 1.43175401742109E-9 
38 48:1.1787958663937096E-9 2.1444219953525918E-9 2.072516513462765E-8 1.800964270263279E-9 3.1091962481769403E-10 
63 59:1.0822916432726212E-14 1.839522087722056E-15 8.605205830170458E-19 1.1448761425651851E-16 3.915714061131448E-15 
14 99:4.776304463206533E-9 1.3068359714732998E-10 3.938348252315899E-13 1.0475534206617873E-13 
14 90:2.643938076187163E-9 2.208406367216595E-24 8.062182497736507E-27 3.078631289276619E-12 
51 80:5.488892159617503E-9 1.1694252289138356E-15 1.147187247726472E-15 5.8964546788516176E-18 
14 94:3.099254719884395E-11 1.1825512575208175E-17 5.456288942112564E-16 9.807770359170603E-10 4.568241522494436E-12 
51 83:2.6301341147401333E-8 8.427017407709701E-9 5.3837679685653245E-9 1.8046215395319587E-11 
14 93:7.993497196836908E-11 1.0868423047932527E-15 2.290061593766586E-14 9.039966816971513E-14 2.080388562559375E-9 
51 84:1.853633407816744E-8 1.3107430054725236E-9 7.968431522093029E-9 6.470824357413329E-12 
14 92:1.8788284250103697E-9 1.1735329667143897E-11 7.698150402968632E-13 3.85028388437677E-11 2.480899688240095E-9 
38 41:2.3943740494444965E-46 7.983729611838848E-64 6.974412495372663E-60 2.0383790268987694E-58 1.577228592709546E-9 
75 30:7.2278392885215715E-9 3.6282255710018644E-8 1.2422889482785727E-15 1.6144092348462732E-24 
51 81:4.1270276659039916E-9 1.358920837960671E-8 5.839142593360719E-16 3.0137147597575497E-18 
14 91:7.384963271204357E-9 7.658678655373733E-11 3.4129592214476544E-14 1.217522779881451E-13 2.356873659187105E-20 
38 40:1.4358751354750662E-48 3.360963556649763E-66 3.798582585154163E-62 5.668365958851261E-60 3.0949774988738288E-9 
75 31:7.084712646259573E-10 2.077036404877939E-17 1.1160374604172748E-13 2.6761515484986635E-14 
51 82:5.166472652992048E-9 8.128593155554367E-17 4.501875465521317E-17 1.7592044993332175E-24 
99 21:1.1428279470882835E-10 4.749859635726637E-9 1.8871650908437578E-8 
26 43:4.521232232138477E-11 9.085058271003652E-31 3.409422374459772E-33 
75 54:6.7998517753273294E-9 1.2581983964785411E-9 1.2149617086262268E-9 2.3236238686639568E-10 
51 87:1.0963333645539247E-9 1.915686563103505E-15 1.4104348136353702E-17 3.074385288857371E-17 
99 22:9.238327307027197E-11 4.5307341612953934E-9 1.6998068587598537E-8 
26 44:4.521232232138477E-11 9.085058271003652E-31 3.409422374459772E-33 
75 55:6.7998517753273294E-9 1.2581983964785411E-9 1.2149617086262268E-9 2.3236238686639568E-10 
51 88:1.0963333645539247E-9 1.915686563103505E-15 1.4104348136353702E-17 3.074385288857371E-17 
26 41:2.3882592736306426E-9 3.503467715678535E-10 7.762375619394231E-11 
75 56:6.7998517753273294E-9 1.2581983964785411E-9 1.2149617086262268E-9 2.3236238686639568E-10 
51 85:1.853633407816744E-8 1.3107430054725236E-9 7.968431522093029E-9 6.470824357413329E-12 
99 20:1.7455049745098482E-10 2.097228647786736E-14 6.213398612078065E-19 
26 42:4.656015984942755E-11 1.1102622083662265E-30 8.845061125457717E-33 
75 57:6.7998517753273294E-9 1.2581983964785411E-9 1.2149617086262268E-9 2.3236238686639568E-10 
51 86:1.1006551864092306E-8 6.664927233721807E-10 7.796004656328192E-15 1.934396617471935E-8 
26 47:4.525781518301956E-10 3.813934195913671E-8 1.6725941189326126E-11 
75 58:6.7998517753273294E-9 1.2581983964785411E-9 1.2149617086262268E-9 2.3236238686639568E-10 
26 48:1.1498320778195539E-9 2.8415421188077303E-26 6.722596125970626E-28 
75 59:6.7998517753273294E-9 1.2581983964785411E-9 1.2149617086262268E-9 2.3236238686639568E-10 
26 45:1.1636583396889536E-8 4.646471404168395E-26 6.748687620143526E-31 
51 89:5.262810477630446E-18 6.054207866696996E-16 3.2432173265361646E-17 1.3937228771112926E-17 
26 46:4.687994790621334E-15 2.644210141340077E-18 1.1265370566118524E-26 
38 29:2.6744985750030107E-9 1.71118276980166E-12 2.507575453479089E-15 5.348176494462805E-27 4.4120939650596986E-13 
38 28:3.0962263225265485E-10 1.0078185280829219E-13 6.915093371868463E-15 2.8387322655891105E-13 9.94505175928032E-13 
87 39:3.016169964291329E-9 9.79369820558313E-9 5.94789678172794E-10 1.585900689469311E-11 
63 70:6.312866350753476E-9 1.1227771913670358E-7 1.8228018954791475E-8 2.521975430637591E-9 6.198351561973634E-16 
87 38:6.239360388079143E-9 3.228984660992207E-9 5.634109641341208E-11 2.8158869899162304E-12 
14 59:8.239337053043785E-28 2.539563179326616E-29 1.3287082257337954E-23 2.517387639321889E-20 1.9718078060398464E-10 
87 37:4.272778314281223E-9 1.2740561906259123E-9 5.3694612257731265E-11 1.2637860174725447E-12 
87 36:4.260156758820491E-9 6.439081905360792E-9 1.504705010443102E-10 4.6913333483055224E-12 
63 72:1.9009522312304895E-7 6.9366900981427E-10 1.210672176432277E-11 7.741033530217621E-12 4.682844117052575E-11 
26 40:3.0314837363019655E-9 3.1759324921614017E-10 5.603516330599302E-11 
87 35:6.105172142744852E-11 3.4820895187189795E-10 2.4126035888337413E-11 5.736676623172457E-12 
63 71:1.5240079053158758E-7 3.183484178139107E-9 8.652390684303906E-11 8.99768679677499E-11 8.612459855817818E-11 
87 34:2.732768881802053E-10 2.35205605587621E-8 7.371212971904687E-9 3.410582343297325E-11 
63 74:5.224807420216947E-9 3.0010779976194216E-10 3.4957216969479197E-19 6.238282390459721E-17 6.744604397331956E-17 
87 33:2.732768881802053E-10 2.35205605587621E-8 7.371212971904687E-9 3.410582343297325E-11 
63 73:5.224807420216947E-9 3.0010779976194216E-10 3.4957216969479197E-19 6.238282390459721E-17 6.744604397331956E-17 
38 32:2.0021363804630458E-10 5.69066638122126E-9 2.4646783610081573E-10 1.841435076780354E-14 3.7357578352534E-10 
14 65:1.0175861130809817E-24 1.0595822684881652E-38 4.993867383848251E-37 2.4435509408548196E-31 2.3353359112621592E-30 
63 65:3.5753812293664515E-63 4.002739910616031E-61 2.5223347631773978E-59 1.1687762481191187E-56 2.158782311855728E-51 
87 43:1.6714510297123094E-13 7.094998540211557E-30 6.491701664158825E-14 9.449255507894086E-10 
38 31:2.207665993193911E-10 5.140291957129668E-9 1.8188848896798106E-10 1.4784466417793955E-14 3.9647162717261865E-10 
14 64:9.125600438872313E-26 6.889358684453484E-36 3.6347859828465154E-34 8.650556841546579E-29 1.361391724759267E-28 
63 64:3.069553304736452E-80 1.5445549891077326E-60 2.7970444898600847E-57 1.6522065263772543E-53 1.9590607945740787E-47 
87 42:1.055177757315786E-14 1.0841871224201046E-29 5.300244795292744E-13 9.27971792395625E-15 
38 34:2.407897025569664E-9 1.4328511982016938E-13 3.481827385810687E-39 4.718412566734013E-40 1.72199847465111E-16 
14 63:1.3601830418668128E-23 2.8302536450040362E-37 2.4990968328940154E-35 1.3035087484556957E-29 2.630629184116747E-29 
63 67:1.433314618096885E-26 1.851413748961304E-27 1.3006445527432794E-32 1.0613066229478744E-29 1.5870909785074226E-27 
87 41:4.769690300267253E-11 2.567094122667146E-9 1.8652098726615312E-10 1.2824623262290295E-11 
38 33:2.407897025569664E-9 1.4328511982016938E-13 3.481827385810687E-39 4.718412566734013E-40 1.72199847465111E-16 
14 62:2.2942808336789898E-23 4.97593784426277E-36 9.651667402580605E-34 2.7827403651025152E-28 3.102559642479629E-28 
63 66:8.141599478967817E-61 9.926044871650908E-61 2.0377074583960294E-58 1.2309969232151279E-54 1.2964358703707863E-48 
87 40:3.966649448649134E-10 1.0290340692164306E-8 5.364767444471894E-10 3.743863273968603E-11 
38 36:2.3988118334961265E-57 2.508235545981241E-50 1.866077043499204E-45 7.86335193188559E-43 1.422561783320176E-9 
14 69:1.733559013607718E-8 4.347114994357993E-8 1.0416794894095294E-8 7.447716659753535E-11 7.608859511799154E-18 
63 69:6.312866350753476E-9 1.1227771913670358E-7 1.8228018954791475E-8 2.521975430637591E-9 6.198351561973634E-16 
38 35:2.2465713100606123E-53 1.1596531838313018E-67 9.820972209213643E-63 9.520451717355527E-61 1.4809799697606272E-10 
14 68:1.5250723648705905E-16 1.079023776710331E-20 9.357435629830828E-21 4.025302059221002E-18 1.8104241094326327E-10 
63 68:2.7723628360320705E-15 1.9698205583129338E-22 5.997529588788825E-26 1.5050396388707977E-23 8.667078401868529E-9 
14 67:5.440678646453564E-20 3.3996547894617125E-24 2.6179001030279515E-24 6.610871009896927E-23 6.229355383990972E-23 
38 37:5.494645668588963E-80 7.600920561435434E-74 4.222326290859949E-68 4.8047152013059124E-67 6.049078769551895E-54 
14 66:4.1905348087292774E-26 9.351503717480409E-41 5.944222183568157E-38 4.627203839240715E-32 1.4843384133695493E-30 
99 18:2.9106609472904084E-9 1.0267073910211781E-17 1.8524468300132504E-8 2.8736047791227793E-18 
51 90:5.262810477630446E-18 6.054207866696996E-16 3.2432173265361646E-17 1.3937228771112926E-17 
99 19:1.2654097513867991E-9 1.7096188829249668E-9 2.7335773800166193E-13 
51 91:5.747978466712159E-10 2.0383032054627114E-17 8.128637756399105E-15 3.507397050100129E-14 
99 16:1.0067307476362658E-8 3.6052507467379344E-10 1.0990589979113798E-8 3.778988029734768E-8 
26 38:2.578053708337236E-9 2.073845618636017E-10 2.647675626976375E-10 
99 17:1.3679407999640668E-10 3.6817885777168908E-9 6.697846250589529E-12 
26 39:1.4713729478036313E-9 1.283291185535054E-9 1.6995642497468902E-10 
75 60:6.641228917286141E-9 1.3671075976373886E-16 2.4198576144811014E-13 8.058166954881308E-15 
99 14:1.5165809508837335E-8 1.526720865991421E-9 6.222224717587082E-8 1.5641947582365756E-15 
14 61:2.3437476305801232E-23 6.115623229903975E-36 1.064024512624269E-33 3.488753896998809E-28 4.104767384294259E-28 
51 94:1.1026399240001605E-8 1.0878146032085847E-10 1.0842866763896507E-13 2.2954761363180222E-21 
75 61:5.200440182361264E-9 1.2173310575605812E-18 6.939721966447324E-15 4.503065555730231E-16 
99 15:1.1114941496170863E-7 1.0912210568868327E-7 3.800660273541896E-9 
14 60:7.489150844516994E-23 1.641676813358845E-32 1.2903068984126559E-30 1.3674440593904848E-26 5.069332013148329E-26 
51 95:2.2406616981325627E-8 1.7492629710406714E-9 1.1211046737225204E-10 2.5712966803591257E-12 
75 62:5.200440182361264E-9 1.1799245401666404E-18 6.464661890538325E-15 3.7455701035326884E-16 
99 12:5.452759000157208E-8 2.1482471309542527E-9 3.085790643878995E-13 
38 30:2.6744985750030107E-9 1.71118276980166E-12 2.507575453479089E-15 5.348176494462805E-27 4.4120939650596986E-13 
51 92:2.816400622627793E-8 2.5215667384740267E-9 2.7621615353394793E-9 1.1903341049279474E-8 
75 63:4.911469445504975E-9 3.5236822602016754E-19 1.4969209692995261E-15 1.250342488827004E-16 
99 13:1.5249242032923842E-9 3.833426909515575E-17 1.7023423989938687E-8 7.99328497316235E-11 
51 93:2.6716396608551764E-9 1.3405452899277913E-8 3.362136558866425E-10 5.571448323231241E-10 
75 64:4.74543535383026E-9 2.804882430884632E-21 3.04660093875626E-16 6.978507422462776E-17 
99 10:1.0375524962382375E-7 3.538055561793968E-9 4.3907965953241856E-13 
26 54:1.907966156879011E-9 1.1165866081503584E-9 1.2218044609764909E-14 
75 43:1.3611202191928493E-10 3.850472746872684E-22 2.178161564893211E-7 1.5799357693085095E-9 
51 98:7.032125988466222E-9 5.1703529264844275E-9 1.6120529322825377E-8 2.876674204209428E-8 
99 11:3.1721202865677E-12 1.3813124621016462E-8 7.773059042827948E-12 
26 55:1.907966156879011E-9 1.1165866081503584E-9 1.2218044609764909E-14 
75 44:1.3611202191928493E-10 3.850472746872684E-22 2.178161564893211E-7 1.5799357693085095E-9 
51 99:2.0482937946844714E-9 5.867865537373278E-9 3.1897676741997495E-8 
26 52:5.6850466747840205E-21 4.885754936198492E-41 3.254916128111466E-36 
75 45:1.3104498394232713E-8 3.318615671390392E-14 3.0669032272553734E-8 5.6634177016192426E-11 
51 96:1.3728006208437587E-8 1.6505746818844747E-8 3.0394093064122633E-9 1.0119485663058458E-8 
26 53:4.024526004522526E-23 1.152467987743688E-34 7.066602441450241E-32 
51 97:1.7367925748513675E-8 2.1693806280690957E-9 1.2780639665315261E-8 2.5920985143458618E-8 
75 46:3.942551710198307E-8 2.0310351022974823E-13 2.4329957104678057E-9 5.388730433220293E-21 
26 58:1.907966156879011E-9 1.1165866081503584E-9 1.2218044609764909E-14 
75 47:4.992229433826667E-8 6.7564174545781206E-9 3.878882475801199E-10 3.497698025916859E-8 
26 59:1.907966156879011E-9 1.1165866081503584E-9 1.2218044609764909E-14 
75 48:2.984121993397265E-10 2.158944011498641E-8 4.051811260583466E-25 4.014979675253217E-10 
26 56:1.907966156879011E-9 1.1165866081503584E-9 1.2218044609764909E-14 
75 49:1.7212208323039954E-10 6.3530442203606804E-18 5.295573472275249E-26 1.493722909695241E-9 
26 57:1.907966156879011E-9 1.1165866081503584E-9 1.2218044609764909E-14 
38 18:9.93813862834562E-9 1.7139792427668582E-11 3.154060237900906E-13 6.286533666947652E-14 5.249118018295266E-11 
87 29:4.8179980685875985E-12 3.443955352931929E-8 1.0464998764794394E-9 1.485974801805646E-13 
38 17:2.228133320845097E-9 4.41253105333815E-12 2.423712485114468E-15 2.1624273563741296E-16 1.208094161303415E-10 
87 28:1.5287600781548273E-8 1.2241853257574055E-9 4.948503155388865E-10 7.303950412109506E-8 
87 27:1.5287600781548273E-8 1.2241853257574055E-9 4.948503155388865E-10 7.303950412109506E-8 
63 81:7.188043209737912E-11 8.114806746468435E-13 3.5075572124778226E-15 1.7083297774384083E-22 6.231747029891976E-20 
38 19:6.505434612931569E-10 1.2708653901904901E-12 2.153832773592732E-12 1.3387746363916132E-13 1.141059091659196E-10 
87 26:9.378736496956903E-14 5.246255081186696E-30 7.507579670761561E-10 3.081186695712714E-11 
63 80:8.055090170009208E-11 4.4025871942866125E-13 2.544590922361713E-15 3.7500168437128033E-22 1.8366743773440832E-19 
26 50:1.5401251499703403E-17 4.1278795420385264E-32 9.822131831176883E-32 
87 25:9.378736496956903E-14 5.246255081186696E-30 7.507579670761561E-10 3.081186695712714E-11 
63 83:1.3399240910009657E-10 4.844880634221932E-15 8.167785837806274E-16 
26 51:3.6684284000338964E-9 8.523176828969141E-13 1.4584253225756094E-31 
87 24:9.966604532081659E-8 2.1217261436880994E-9 2.2360163496305613E-11 
63 82:6.895501605767287E-11 8.621802501852808E-14 1.8350416601163341E-16 2.8321917039099874E-24 5.274395310710356E-15 
87 23:1.1496260695757631E-17 6.340871830574707E-47 3.578210973117434E-38 3.686280234464482E-8 
63 85:8.246749163428931E-9 5.722460529566331E-10 9.005412446380848E-12 5.233251734902419E-12 7.980259168594336E-12 
87 22:1.2475576616434973E-7 3.1559727805601094E-9 3.972578435555955E-9 2.3074539043726276E-9 
63 84:8.246749163428931E-9 5.722460529566331E-10 9.005412446380848E-12 5.233251734902419E-12 7.980259168594336E-12 
14 76:1.7800330938267969E-9 9.458456543166927E-19 1.1421919531155918E-21 7.161468438212219E-20 3.872512945395186E-24 
38 21:2.6060050577357935E-10 1.4625062998693195E-16 4.3770689216853764E-16 1.1667759387362796E-16 1.9070072387171014E-14 
87 32:6.19642014957217E-11 1.283106878972309E-7 1.675147663215577E-7 8.712129719046871E-8 
63 76:3.073348754688167E-9 3.1855952568104746E-11 9.257057515664653E-18 1.8124778224448086E-23 1.0055224919711636E-13 
14 75:1.6175388361855573E-9 8.226759614827105E-19 9.063516062994233E-22 4.3759806610737206E-20 1.654785001627931E-24 
38 20:1.4095918576697841E-9 2.5183643978216947E-14 1.3694020364745707E-15 6.999879577719202E-12 6.710776902114525E-14 
87 31:7.069485929885238E-11 1.0803108226469334E-7 1.3444651559727806E-7 7.324836615985807E-8 
63 75:2.7331282143418604E-9 3.192692074471669E-11 1.72919352303097E-17 9.226357041794866E-22 7.237339142542726E-14 
14 74:2.1142629041394043E-9 6.710732301269787E-17 8.937875483361655E-24 3.54670377456949E-22 2.0152401086476578E-28 
38 23:1.8288620986481483E-9 1.4043334180749383E-9 6.660868556850468E-11 4.717788154907654E-14 9.24138423181735E-11 
87 30:4.8179980685875985E-12 3.443955352931929E-8 1.0464998764794394E-9 1.485974801805646E-13 
63 78:8.875715857794147E-8 1.4149370045141152E-9 3.3958497091652256E-12 1.358330900352595E-16 4.0848473959620004E-20 
14 73:2.1142629041394043E-9 6.710732301269787E-17 8.937875483361655E-24 3.54670377456949E-22 2.0152401086476578E-28 
38 22:2.6835213258939123E-10 1.644210141340077E-16 5.077047959288349E-16 1.232183077547489E-16 1.8962004540365994E-14 
63 77:1.882280414130752E-9 3.8718305747074806E-12 7.682147910256699E-19 2.2375165629842565E-17 1.9493498326857863E-17 
38 25:1.0531329863387612E-9 4.899090588775752E-9 1.6588302982458488E-9 3.8520545379129483E-16 1.2352337753277048E-24 
14 79:1.3855163216791326E-10 1.0906556770185227E-12 1.2133481408137871E-12 2.0968551944373824E-17 
38 24:1.0066990468799479E-8 1.2322544388990728E-8 2.6768088987605423E-9 1.0550017617333671E-8 
63 79:8.875715857794147E-8 1.4149370045141152E-9 3.3958497091652256E-12 1.358330900352595E-16 4.0848473959620004E-20 
14 78:1.3855163216791326E-10 1.0906556770185227E-12 1.2133481408137871E-12 2.0968551944373824E-17 
38 27:3.0962263225265485E-10 1.0078185280829219E-13 6.915093371868463E-15 2.8387322655891105E-13 9.94505175928032E-13 
14 77:2.1746970487621036E-10 2.228811253685145E-16 1.4642903336589195E-14 6.42162962566511E-13 9.685519443738264E-11 
38 26:1.0531329863387612E-9 4.899090588775752E-9 1.6588302982458488E-9 3.8520545379129483E-16 1.2352337753277048E-24 
26 49:4.709893805388674E-10 2.1469731636717198E-26 7.794889635209691E-28 
14 72:6.073564633314155E-9 4.752621414649593E-11 1.8374254608382284E-11 2.0115872994634518E-12 1.0606928295221911E-11 
75 50:5.636759718822288E-9 5.16607900824219E-8 1.9471601500213355E-12 1.1511240371010848E-11 
14 71:9.862673999045542E-9 1.8489949199637842E-10 2.7046978069764644E-13 7.974140430219748E-25 1.8833509506670058E-9 
75 51:7.106384890066701E-11 1.8784602600669256E-25 6.660677791003211E-29 5.301367709479642E-10 
14 70:1.733559013607718E-8 4.347114994357993E-8 1.0416794894095294E-8 7.447716659753535E-11 7.608859511799154E-18 
75 52:4.897051227345206E-13 1.6810856334358928E-20 6.518988478900442E-10 2.810519460102859E-12 
75 53:1.4160105104767893E-9 6.91865609630112E-10 5.120982774496373E-31 4.989422148359422E-35 
99 43:2.850023581197925E-8 5.842208098457117E-11 1.753913355941339E-11 
26 21:2.5629518623082725E-9 1.0631949369121051E-11 6.512392344711009E-12 
38 2:2.847862058507388E-9 7.575052071486235E-11 7.067137651587121E-13 9.008523221429814E-15 2.4555797886811977E-8 
75 76:2.480360230871157E-126 2.3008736272374063E-77 1.3399263368293396E-60 6.239090888674288E-56 
99 44:2.850023581197925E-8 5.842208098457117E-11 1.753913355941339E-11 
26 22:3.932675024864971E-8 9.685162636980344E-12 3.624893515483183E-12 
38 3:2.551663388504578E-9 7.424881027246656E-11 6.866879858704524E-13 8.681732832019838E-15 2.2296675899041528E-8 
75 77:1.8175399195993442E-57 1.4924293125519347E-58 1.7907988411525592E-50 1.2216991937476138E-45 
99 41:1.1689469310755271E-7 
38 4:2.551663388504578E-9 7.424881027246656E-11 6.866879858704524E-13 8.681732832019838E-15 2.2296675899041528E-8 
75 78:1.7896646978237923E-11 2.2037550250409865E-10 1.725600197632897E-10 1.9104678060502617E-11 
99 42:1.1653446223639588E-8 1.0229074494127159E-15 8.967188447458845E-11 
26 20:1.4383861630339278E-8 3.2506879680301144E-11 2.7640035502272413E-11 
38 5:6.016386350357476E-9 9.489052722658566E-11 3.1540111769716917E-12 3.146156968212978E-16 4.11225140604163E-8 
75 79:1.7896646978237923E-11 2.2037550250409865E-10 1.725600197632897E-10 1.9104678060502617E-11 
26 25:0.0 0.0 6.552443903287529E-163 
38 6:6.016386350357476E-9 9.489052722658566E-11 3.1540111769716917E-12 3.146156968212978E-16 4.11225140604163E-8 
99 40:1.7270375277921262E-7 
38 7:5.73499962089282E-9 6.361686090334551E-11 7.811258145229271E-13 1.9198612021711692E-17 3.013830721953874E-8 
26 23:2.4769926542408713E-26 6.609131576952068E-9 1.936622199624461E-32 
38 8:4.763682424145113E-9 6.422031033267769E-11 2.7483129730477096E-13 1.637131987279839E-17 5.150104142972467E-10 
26 24:3.199945586969417E-8 1.57823657180067E-9 
38 9:5.277840962307826E-9 8.955983426326094E-11 4.653473736792574E-13 1.921391011145751E-16 1.3917872004495765E-9 
63 90:1.5493386035439173E-7 2.3651492352954386E-9 3.431131672917556E-11 2.447369012060098E-18 3.446111348170773E-20 
14 39:1.2779613845886242E-8 9.966950774047661E-11 7.667063614184853E-14 1.4236589641007798E-14 4.849940457872272E-9 
14 38:1.706972450058204E-8 4.216314096988997E-11 3.3181645860372595E-14 7.515420742068856E-15 1.1594837006212897E-9 
63 92:6.397129831338289E-9 1.530334403844858E-9 2.789251465403014E-11 1.7785276349181398E-11 1.1823185932131067E-15 
14 37:1.7261731137187737E-9 3.8123464058409266E-13 5.3282399168640255E-15 7.439242499252936E-15 1.351909585167543E-9 
63 91:1.2800368315853302E-7 1.100956722887237E-11 1.0533069822804141E-24 5.460394816628113E-25 4.905944707705437E-24 
87 59:6.430076133581871E-8 6.02957755968289E-8 1.6718328205358545E-8 3.0763806229927907E-9 
87 58:6.430076133581871E-8 6.02957755968289E-8 1.6718328205358545E-8 3.0763806229927907E-9 
63 94:1.0877198104520852E-9 4.641206459002403E-19 1.6377523749635054E-24 5.736788914591146E-23 5.187863543468008E-21 
87 57:6.430076133581871E-8 6.02957755968289E-8 1.6718328205358545E-8 3.0763806229927907E-9 
63 93:3.955218182226515E-9 4.3502369348934355E-10 3.0137220113638914E-12 1.1582657713297548E-12 6.985087699597997E-9 
38 0:2.551663388504578E-9 7.424881027246656E-11 6.866879858704524E-13 8.681732832019838E-15 2.2296675899041528E-8 
87 56:6.430076133581871E-8 6.02957755968289E-8 1.6718328205358545E-8 3.0763806229927907E-9 
63 96:1.0297437509825498E-8 4.582298380757743E-12 9.01978574797314E-16 1.2806050261639006E-15 2.0493251285736746E-15 
38 1:2.551663388504578E-9 7.424881027246656E-11 6.866879858704524E-13 8.681732832019838E-15 2.2296675899041528E-8 
87 55:6.430076133581871E-8 6.02957755968289E-8 1.6718328205358545E-8 3.0763806229927907E-9 
63 95:2.871111909627866E-10 3.7916769600467134E-24 1.504716239584971E-25 3.547465582680172E-23 1.0489298627798864E-21 
14 43:1.5606638389731105E-8 1.2517405479659785E-8 4.288094696513552E-11 2.0712721498945187E-12 2.499199414836917E-15 
38 10:5.277840962307826E-9 8.955983426326094E-11 4.653473736792574E-13 1.921391011145751E-16 1.3917872004495765E-9 
63 87:1.5096323578952095E-7 4.741931861567139E-9 1.5915758977698923E-10 1.1645046825521595E-20 4.390369887933164E-21 
87 65:4.09760370112516E-8 8.367507355087924E-9 3.4804725222898465E-11 1.9152424371729512E-10 
14 42:1.6015092925860015E-8 1.2487032304391844E-8 1.6705915410037867E-9 2.44132089861782E-11 6.745476359322246E-16 
63 86:5.836076986996654E-8 2.328115525411548E-9 5.7746086644058655E-11 5.999842792013835E-11 3.9865699463247016E-10 
87 64:1.7602892626945449E-7 1.3672266265411996E-8 1.096164125137557E-9 5.242639297504885E-10 
14 41:1.5825762339938716E-8 8.719554348359358E-11 6.629870969756167E-14 2.6526709215872548E-14 7.954382255999928E-10 
38 12:4.411228708671742E-9 5.2771273487919865E-11 5.344073216746726E-13 6.1926488887699526E-18 6.072984822332535E-10 
63 89:1.5493386035439173E-7 2.3651492352954386E-9 3.431131672917556E-11 2.447369012060098E-18 3.446111348170773E-20 
87 63:1.8789049340849372E-7 1.3499584521750848E-8 1.7704314236306061E-9 6.241651133020415E-10 
14 40:2.132732113946238E-8 9.593641703573866E-11 3.9179522860162976E-14 4.538581960742336E-15 4.7096708011649745E-9 
38 11:4.125011707721744E-9 6.600434412227768E-11 2.2646792530250524E-13 5.232571104896727E-19 1.4909973194892313E-10 
63 88:1.5096323578952095E-7 4.741931861567139E-9 1.5915758977698923E-10 1.1645046825521595E-20 4.390369887933164E-21 
87 62:1.9144721180407393E-7 1.5555325981988457E-8 2.446133806454511E-9 7.999685584027669E-10 
14 47:3.1095931956951265E-8 1.56650654963405E-8 4.209289463942447E-8 6.338493651069751E-9 
38 14:1.4155906712873142E-8 2.0389855983872334E-10 3.46698868476569E-13 5.640802636801941E-15 1.9680345745748424E-10 
87 61:1.9507108046803064E-7 1.5555325981988457E-8 2.377388999932625E-9 7.999685584027669E-10 
14 46:3.02053868900277E-8 6.374308129395972E-10 9.21729977565775E-12 1.5458786589418003E-12 5.70038936537458E-15 
38 13:7.21788850680832E-9 6.541427494636749E-11 4.807302050300832E-13 2.3206399329203297E-17 4.522882463393857E-10 
87 60:4.528510791205336E-8 4.890156534237654E-9 8.094392166550633E-10 7.54407438183574E-10 
14 45:2.3837813488187467E-8 1.0615045648964591E-8 1.2007216416678933E-8 3.639727756443707E-16 3.4012782602102484E-9 
38 16:1.9163243551832872E-8 3.919424113892717E-10 2.43969296778481E-12 5.852656649316938E-15 2.785403035533493E-8 
14 44:1.5606638389731105E-8 1.2517405479659785E-8 4.288094696513552E-11 2.0712721498945187E-12 2.499199414836917E-15 
38 15:5.461551841791883E-9 1.4461021091739478E-10 4.1169077342324863E-13 1.5865189486688877E-8 4.291274736743514E-12 
26 18:1.1307607566087302E-8 1.6534112956099389E-10 8.837568183541396E-12 
26 19:5.448662197662024E-9 1.1028406278014905E-10 4.013933303896776E-12 
75 80:2.0344644822242683E-13 1.6460776607451657E-7 3.492891953196937E-11 1.376576010061311E-11 
26 16:5.505349871326563E-9 1.0145621758076099E-10 7.709122210774672E-14 
75 81:1.5774159498731107E-13 1.1857569564533879E-7 1.6526354795966492E-11 6.876052732050216E-12 
26 17:2.711008826507174E-8 5.072989282417009E-10 6.762424680323446E-19 
75 82:3.1129202506344465E-13 7.32786848429043E-10 4.3695735171918165E-14 1.2975093763334606E-13 
75 83:1.1577694432591461E-7 1.6047431895254564E-7 2.4124014642800998E-8 
75 84:4.6200732140049856E-10 1.2171671120892943E-11 2.292204729714555E-11 4.952455813326745E-8 
99 34:6.98966918948054E-9 2.5662631661688415E-8 5.597278056010961E-10 1.570682956408471E-11 
75 85:4.6200732140049856E-10 1.2171671120892943E-11 2.292204729714555E-11 4.952455813326745E-8 
75 86:1.200649044400027E-10 2.3336178049273476E-11 8.407101309317942E-22 3.495564488961753E-18 
99 32:4.3777932490399083E-8 7.52166101466526E-10 4.657780672401015E-11 6.087295348889439E-8 
26 32:1.139863789020164E-14 4.460931890049998E-20 1.714625955015588E-9 
75 65:1.4287353740427156E-9 2.3288566487749005E-28 2.748714263256002E-20 4.726278437801783E-22 
99 33:6.98966918948054E-9 2.5662631661688415E-8 5.597278056010961E-10 1.570682956408471E-11 
26 33:1.2602548492268444E-33 1.9677758896753505E-49 8.706084893247878E-41 
75 66:2.8829025085902936E-10 1.7429357468502255E-27 2.079037437958991E-21 2.783973768724594E-23 
99 30:2.451254295146765E-9 2.65124531183327E-12 6.965796033867091E-11 1.0786286971949604E-11 
26 30:1.4437248841493058E-30 1.0208731953383198E-42 6.026243137045015E-41 
75 67:7.689289644485368E-9 9.521301682125452E-9 2.119464594515687E-10 6.624856828441171E-10 
99 31:5.0308352235722145E-8 6.024344779571945E-10 4.182630763357064E-11 4.785568306869989E-8 
26 31:2.1684975313432436E-14 2.0472902756778213E-19 8.759293701022697E-10 
75 68:7.395692501179059E-10 2.2761021402744404E-9 1.1852291867855457E-9 6.293619601590046E-15 
26 36:3.5654316692758156E-8 4.601870559428395E-11 8.801530700991478E-11 
75 69:1.0912188110584588E-14 1.97091876838772E-9 5.550272868147415E-10 4.014687717564624E-20 
26 37:2.980317647216238E-10 3.976883382171258E-11 3.381127598556717E-10 
26 34:1.2602548492268444E-33 1.9677758896753505E-49 8.706084893247878E-41 
26 35:4.5090116006797167E-10 4.378924316826561E-11 1.4780630745146313E-10 
14 49:3.590961192804992E-9 4.199727042830191E-9 1.99698944298005E-13 6.45726570061237E-16 2.8232290119574867E-15 
87 49:1.341329979562962E-10 1.1387023603656208E-9 6.672468389965639E-9 1.8170166415882497E-10 
14 48:4.713729478036314E-9 2.710701080678468E-8 4.98864908501367E-13 1.0214619264888877E-15 8.682357243846199E-16 
87 48:1.8649313899431807E-10 6.835358321917039E-23 6.514339614166685E-10 1.732798077570912E-23 
87 47:7.201495721696948E-8 6.25555281065421E-11 4.770476340198081E-12 
87 46:1.1379005996361757E-7 1.8337053922339256E-12 1.2430098591865609E-17 4.308913692815595E-26 
87 45:1.6669009814269996E-8 5.744986188155502E-12 1.801441821815977E-18 8.524019134457744E-9 
87 44:1.6714510297123094E-13 7.094998540211557E-30 6.491701664158825E-14 9.449255507894086E-10 
14 54:8.239337053043785E-28 2.539563179326616E-29 1.3287082257337954E-23 2.517387639321889E-20 1.9718078060398464E-10 
87 54:6.430076133581871E-8 6.02957755968289E-8 1.6718328205358545E-8 3.0763806229927907E-9 
63 98:1.1544546005794236E-8 1.1106654389471556E-8 1.5480270397736206E-8 
14 53:6.3293058770533115E-9 2.412517673084728E-9 1.0930730428034307E-10 1.3464950426161073E-9 9.601937460695505E-12 
87 53:1.179172187661419E-8 5.593886855166528E-11 1.6066454061580615E-16 6.62474453702248E-18 
63 97:7.474790576504144E-10 8.402362611449233E-10 7.024501987558111E-11 6.107979428212097E-11 1.1463224560379096E-10 
14 52:1.0857852647729147E-9 9.744570962174023E-12 1.5101310818826907E-12 6.504631797726248E-14 1.3000789434951898E-9 
87 52:5.649313899431805E-9 3.8693601634963054E-17 4.587576077436162E-9 6.374941047005188E-11 
14 51:5.04399873333601E-9 1.1545909879533119E-8 2.5800429060126398E-11 4.358795955595399E-24 3.5041545686875306E-11 
87 51:2.5498461607563947E-9 1.6760078154827409E-16 5.268151907831203E-19 2.1096211287533406E-19 
63 99:3.641700541244638E-8 2.3271947357782916E-9 1.9793720663866866E-11 9.466638219507265E-11 
14 58:8.239337053043785E-28 2.539563179326616E-29 1.3287082257337954E-23 2.517387639321889E-20 1.9718078060398464E-10 
87 50:7.59146136052283E-14 5.773283625665327E-15 4.738113953331686E-18 4.349024187571586E-17 
14 57:8.239337053043785E-28 2.539563179326616E-29 1.3287082257337954E-23 2.517387639321889E-20 1.9718078060398464E-10 
14 56:8.239337053043785E-28 2.539563179326616E-29 1.3287082257337954E-23 2.517387639321889E-20 1.9718078060398464E-10 
14 55:8.239337053043785E-28 2.539563179326616E-29 1.3287082257337954E-23 2.517387639321889E-20 1.9718078060398464E-10 
99 29:2.451254295146765E-9 2.65124531183327E-12 6.965796033867091E-11 1.0786286971949604E-11 
26 29:1.4437248841493058E-30 1.0208731953383198E-42 6.026243137045015E-41 
99 27:1.3522491971163564E-8 6.895164731511218E-12 5.0724728816223865E-11 1.2375053338423877E-8 
26 27:3.225559852103599E-28 7.179710183710879E-39 5.74061932733006E-13 
75 70:1.0912188110584588E-14 1.97091876838772E-9 5.550272868147415E-10 4.014687717564624E-20 
99 28:1.3522491971163564E-8 6.895164731511218E-12 5.0724728816223865E-11 1.2375053338423877E-8 
26 28:3.225559852103599E-28 7.179710183710879E-39 5.74061932733006E-13 
75 71:2.1801131897500394E-9 5.8732229882992344E-8 4.451052170593123E-9 7.518179980685876E-8 
99 25:2.175444112560918E-8 8.490196959148382E-10 4.033912008444315E-21 8.590495654322096E-19 
14 50:1.999036621753616E-8 3.2131697374348266E-10 1.501862085267895E-11 4.386118433083123E-12 2.210324203540415E-10 
75 72:4.638219507265255E-8 4.7168010420643655E-9 1.6518404563523255E-9 2.080955375390213E-13 
99 26:2.175444112560918E-8 8.490196959148382E-10 4.033912008444315E-21 8.590495654322096E-19 
75 73:4.89195319693669E-68 1.6467177218316976E-53 7.50165068385474E-42 1.559011386349855E-39 
99 23:3.467379342870618E-8 8.904282794708828E-23 5.972623352123431E-8 
75 74:4.89195319693669E-68 1.6467177218316976E-53 7.50165068385474E-42 1.559011386349855E-39 
25 3:8.895237075790216E-9 1.3713243328828648E-10 4.027318017403249E-13 
25 2:9.083229636369313E-9 1.567447627458064E-10 4.98285097519747E-13 
25 1:8.895237075790216E-9 1.3713243328828648E-10 4.027318017403249E-13 
25 0:8.895237075790216E-9 1.3713243328828648E-10 4.027318017403249E-13 
25 9:2.199892065955729E-8 5.323378424787365E-10 1.5742849369567058E-11 
25 8:1.8939659517151254E-8 8.59502878984528E-11 6.9369031849463225E-12 
25 7:1.949444942487211E-8 4.5981686893149756E-11 2.6745833166080165E-13 
25 6:7.515911351360993E-9 1.855627065576622E-10 1.5966656408472378E-11 
25 5:7.515911351360993E-9 1.855627065576622E-10 1.5966656408472378E-11 
25 4:8.895237075790216E-9 1.3713243328828648E-10 4.027318017403249E-13 
12 5:1.294909705589824E-68 7.06664704229498E-58 3.2618158787927445E-46 3.803345955372394E-48 3.009326036635134E-45 
12 4:1.1320898617819822E-34 3.824352953244934E-41 1.3323610349180013E-32 7.924678093403089E-34 6.004879332414556E-33 
12 3:1.1320898617819822E-34 3.824352953244934E-41 1.3323610349180013E-32 7.924678093403089E-34 6.004879332414556E-33 
12 2:6.602396849396327E-35 4.741560405154074E-41 2.6951755266244745E-32 1.2384450361489846E-33 1.1267109999063383E-32 
12 1:1.1320898617819822E-34 3.824352953244934E-41 1.3323610349180013E-32 7.924678093403089E-34 6.004879332414556E-33 
12 0:1.1320898617819822E-34 3.824352953244934E-41 1.3323610349180013E-32 7.924678093403089E-34 6.004879332414556E-33 
12 9:4.2811994059167485E-68 7.922938660458229E-59 1.5910905352547376E-46 3.572434001899996E-48 4.99021011457957E-45 
12 8:1.9014142927867053E-66 4.629300078943495E-55 6.777142959087645E-44 1.646560605857875E-45 1.3109080285980618E-43 
12 7:1.1268180419337141E-71 5.108937563277449E-62 1.7538836185557355E-48 1.1171441187096084E-50 6.1018861697240546E-49 
12 6:1.294909705589824E-68 7.06664704229498E-58 3.2618158787927445E-46 3.803345955372394E-48 3.009326036635134E-45 
51 10:1.073867919058387E-9 1.5813541708479958E-10 3.108380052718198E-10 3.171668651404258E-10 
51 11:4.4403039993577474E-10 1.0529189022840093E-10 7.1771679355607E-11 6.915985388763264E-11 
51 14:1.217794845034365E-8 5.583490551311042E-10 2.5318293928487007E-8 1.6638032924343587E-8 
51 15:1.293866045822908E-8 4.5366641244185165E-11 1.1541851202661778E-8 2.7064640004281683E-9 
51 12:2.5489694974822822E-9 1.6895736605251303E-8 2.093412009223455E-8 2.8125025087975168E-12 
51 13:1.3754900517815808E-9 8.001926756492767E-12 3.1798306059916772E-12 4.02738491867036E-8 
51 18:1.8355433051902004E-8 1.148409310872348E-9 1.7964194441842729E-12 8.411362511205962E-12 
51 19:1.1643228922755797E-8 3.6837577103710344E-10 4.645757790652556E-13 2.7766255892886613E-12 
51 16:3.9541057307625404E-8 1.3711593097573268E-23 6.105632640682214E-30 1.5378638871420226E-8 
51 17:1.1544348849967217E-9 1.0267828072663697E-9 4.280557153752492E-17 1.2732247748772362E-15 
51 21:4.090615536258257E-8 6.933602722435562E-11 8.665230519466037E-9 5.437779591545464E-9 
51 22:4.133717792614992E-8 9.767986405662522E-11 7.87592937010227E-9 4.800388919366133E-9 
51 20:2.496817729727801E-8 3.1776050238391514E-11 1.3172725691424596E-8 3.4722961852897497E-9 
51 25:4.8038231844111124E-9 4.8584592192176115E-15 5.086280334149529E-27 4.961041162119611E-13 
51 26:4.8038231844111124E-9 4.8584592192176115E-15 5.086280334149529E-27 4.961041162119611E-13 
51 23:1.2627078956875442E-23 1.6974278692838442E-9 2.5518819326438043E-9 3.130185405711584E-13 
51 24:8.56001712672438E-9 3.773891557506099E-8 
51 29:2.2595724563023223E-18 1.7037701094058723E-13 1.7151879256593121E-12 5.346124855604765E-12 
51 27:2.339947638608275E-16 3.6965759931493107E-13 2.0668031452515712E-11 1.504605037219405E-11 
51 28:2.339947638608275E-16 3.6965759931493107E-13 2.0668031452515712E-11 1.504605037219405E-11 
38 98:1.9626735530370942E-9 9.120471341727213E-9 5.149256726922408E-9 2.2289004553746248E-10 3.6247507927800154E-9 
38 97:1.3853780590604387E-8 1.132674132848076E-9 9.167123825325252E-11 7.279303870015298E-9 1.2052084866487373E-10 
38 90:6.673847402669807E-10 2.5520826364451342E-8 4.571541985005196E-9 7.600117746230115E-13 9.27550387804345E-9 
38 92:1.0517905009120874E-8 1.796780711026667E-9 1.4255232794109118E-10 1.9177248217081232E-9 
38 91:9.20771059403865E-9 1.4731123807484913E-9 5.375293808064725E-11 3.2139502522177772E-9 7.703859311095353E-9 
38 94:1.9047682763111533E-9 4.907074139984211E-11 1.1140577402536004E-12 8.787793640811557E-14 1.1384276418195361E-10 
38 93:2.9831319605193325E-8 4.504060906913577E-9 1.0328619024044315E-9 3.064247516847969E-11 5.5578896664302823E-11 
38 96:7.15134404645624E-10 4.752532212960114E-13 1.491786754441129E-8 7.872182899144109E-10 
38 95:5.9908300663214565E-9 4.664222540374915E-11 3.7849882476774114E-14 2.1605184402192577E-15 2.0849333886383806E-9 
51 32:1.0145532556386618E-8 9.90308236437998E-13 1.0033406032710258E-8 5.903903019923197E-9 
51 33:2.5958137647127037E-9 1.4696201346053496E-18 5.556194834330162E-9 3.114164782280977E-32 
51 30:2.2595724563023223E-18 1.7037701094058723E-13 1.7151879256593121E-12 5.346124855604765E-12 
51 31:9.681951376159065E-9 5.924062601745678E-13 1.7364357680934475E-8 1.0499930868690654E-8 
51 36:8.246116381444265E-9 1.895977449812899E-9 3.7234569222741083E-9 2.0952763245335867E-9 
51 37:7.083015552314561E-9 4.630727305975176E-9 2.5966344202559195E-25 1.074813456966875E-11 
51 34:2.5958137647127037E-9 1.4696201346053496E-18 5.556194834330162E-9 3.114164782280977E-32 
51 35:4.770818559303513E-9 1.941996601415631E-12 1.995080526825178E-20 6.796633528239025E-29 
51 38:7.491425487598734E-9 8.739401724268657E-9 7.438751889960796E-30 1.8662822073850078E-31 
51 39:4.93071258769641E-9 1.1156589105797663E-11 1.843901503494476E-15 7.21971714144266E-14 
63 10:3.04990230646574E-20 4.3062636153345157E-26 4.173198284187122E-30 2.1066566352999304E-27 1.8693062636153343E-25 
38 87:8.166682276962326E-10 1.1320185004303982E-8 1.7530763432659416E-9 8.376217045550843E-14 9.836627105717382E-9 
38 86:7.454362185619796E-9 8.053396131322728E-11 1.712592156495444E-13 2.7169362787731195E-38 2.570614287434604E-29 
63 12:1.169903653962764E-22 1.300208862038763E-34 1.5245199541851012E-38 1.561784984391493E-35 4.602802793810497E-33 
38 89:6.673847402669807E-10 2.5520826364451342E-8 4.571541985005196E-9 7.600117746230115E-13 9.27550387804345E-9 
63 11:3.7498820940103757E-19 1.1931008152356997E-29 2.942506793630831E-34 7.053877422687357E-32 1.732973252184068E-29 
38 88:8.166682276962326E-10 1.1320185004303982E-8 1.7530763432659416E-9 8.376217045550843E-14 9.836627105717382E-9 
63 14:7.113571540862847E-24 3.106474723201653E-37 6.612235272980439E-38 8.399690075684416E-34 1.3023648572776067E-31 
63 13:6.33952433355043E-20 4.913490691041391E-32 1.607669503896512E-36 7.464100433444876E-34 7.301794416870663E-32 
63 16:1.1176544568464077E-23 1.0556246771621713E-39 1.1159116940283425E-40 3.600736631706605E-37 5.368697644126037E-34 
63 15:9.718148539088644E-23 3.2883419049116266E-28 5.117142407977182E-30 2.3809598670469603E-28 2.3630606149078087E-27 
63 18:1.5245603790958296E-16 1.2737395288252071E-23 8.660385833314619E-25 8.888674287510948E-22 9.96186583421295E-22 
63 17:1.3820423563231298E-15 1.318429267635367E-22 2.343050284097289E-26 1.2230197408314057E-23 1.4267276034765423E-21 
38 81:9.607423364598525E-10 6.267935114691072E-11 1.3229457965933874E-12 2.02111849998439E-9 8.679235184714398E-10 
63 19:1.2239899386888855E-13 1.7649268982864328E-19 7.719585869247872E-21 3.3518988478900443E-19 6.212994362970782E-19 
38 80:1.1543010824625019E-9 8.587134440326299E-11 1.778909152539349E-12 3.3203857081053114E-9 1.5579298071905483E-9 
38 83:1.3055024062155737E-8 
51 40:6.270834169599172E-9 3.087747701941475E-20 8.846488352489396E-17 5.5314413654994625E-37 
38 82:4.27835833210681E-10 5.7075255005329795E-11 1.367390538376797E-12 4.208348386118433E-10 1.6564575333056807E-14 
38 85:1.0430799559343654E-8 8.937563277448475E-10 6.257052508574512E-11 1.4195289258778562E-21 1.7932215636164148E-25 
38 84:1.0430799559343654E-8 8.937563277448475E-10 6.257052508574512E-11 1.4195289258778562E-21 1.7932215636164148E-25 
4 17:1.572411701477626E-31 4.362564726975929E-31 7.425282434849316E-30 2.4244662393905742E-29 
4 16:1.2713961402428963E-37 1.2309431740637167E-42 2.070496095196043E-37 6.564129324609409E-38 
4 19:1.5550664329582404E-12 2.7525991142272235E-16 2.862687379298964E-16 7.199735962999139E-17 
4 18:6.759124217812686E-13 1.2822653661060342E-20 2.3425612481100394E-23 6.176547983818814E-22 
4 11:5.714572434001901E-38 2.468915441258457E-44 3.8173952214654944E-38 3.0863338551632166E-36 
4 10:9.523350772263627E-37 1.4601736756894177E-41 1.071486233949271E-35 3.4614537199334556E-34 
4 13:2.660712453893877E-40 5.813095700032559E-48 3.527828697075523E-40 1.3253408619559254E-38 
4 12:1.2951104093911537E-34 2.9057539549799074E-44 1.8878021149720574E-38 1.001222063145876E-36 
4 15:2.510073100784529E-34 2.433283826395672E-32 1.7776469486332073E-32 1.6897342235661942E-32 
4 14:1.1195704046634644E-36 1.7683209119980733E-37 6.083020012399035E-34 1.6753861318133365E-36 
4 28:2.0148520812984198E-8 3.963043740048437E-9 6.896093412009223E-10 9.834129458411941E-12 
4 27:2.0148520812984198E-8 3.963043740048437E-9 6.896093412009223E-10 9.834129458411941E-12 
4 29:1.072507593293817E-8 3.1009763124913585E-9 1.728001748353114E-11 3.7719023598306954E-11 
4 20:5.179139292898207E-15 6.377073381769851E-21 8.185191627529426E-27 2.564874158716566E-25 
4 22:2.083720245661453E-14 5.073613694243369E-18 6.112367368237955E-22 2.3726400578026945E-22 
4 21:2.161196373059306E-14 4.1812444527699354E-19 2.513520746082931E-23 1.071026845248449E-23 
4 24:1.842425215533582E-8 3.504747759922573E-9 6.115578629059234E-9 6.844757839713484E-9 
4 23:1.5490809995941324E-9 1.777941314208491E-10 3.916507218646721E-10 4.5739950314658954E-11 
4 26:4.2864935261873855E-9 4.791111943660213E-9 1.0422726806445713E-9 1.0513266521267913E-10 
4 25:4.2864935261873855E-9 4.791111943660213E-9 1.0422726806445713E-9 1.0513266521267913E-10 
4 39:3.371230671108911E-9 5.944222183568157E-10 4.98476881152129E-11 1.7997109865260847E-12 
4 38:2.2057258564477214E-9 1.0353417093719755E-10 1.7689051830641674E-13 1.9024222718778295E-14 
4 31:1.5931555543661995E-11 2.43244533051456E-10 1.066959248208161E-12 2.6095151442168317E-13 
4 30:1.072507593293817E-8 3.1009763124913585E-9 1.728001748353114E-11 3.7719023598306954E-11 
4 33:1.8150492170321706E-10 4.679788235189174E-14 1.4871304262502733E-14 5.1109000004460085E-17 
4 32:1.3670649522101949E-11 2.8614474758151923E-10 2.8032121528381748E-12 7.12601076664392E-13 
4 35:4.617614657621616E-9 6.013130488691456E-10 1.4682642689252534E-11 1.279098706129494E-15 
4 34:1.8150492170321706E-10 4.679788235189174E-14 1.4871304262502733E-14 5.1109000004460085E-17 
4 37:3.0219748362033974E-9 5.227219003527928E-10 3.3423248636329174E-12 1.206760596045689E-14 
4 36:3.784069470275767E-9 3.1299267208120925E-10 8.367742885050243E-13 5.494824071967923E-16 
4 49:2.4826346611004812E-8 3.078006877450259E-8 2.6065001271124075E-8 1.4593039592169877E-9 
4 42:8.257132790095043E-9 2.934740043976433E-8 3.073823318213647E-11 1.2614992127950905E-13 
4 41:2.708725263256486E-9 3.4494114918536555E-10 1.502936965626129E-11 5.960055483450857E-13 
4 44:1.139605104120672E-8 2.941764677022983E-8 3.3013768280771235E-11 1.5411420492304124E-15 
4 43:1.139605104120672E-8 2.941764677022983E-8 3.3013768280771235E-11 1.5411420492304124E-15 
4 46:9.552029115431446E-9 1.6708011649740646E-9 9.280320769275371E-10 3.123963587870354E-13 
4 45:2.15830177823568E-9 4.114004219239912E-10 2.7680443867606854E-8 7.702922693355812E-9 
4 48:2.1873993693440555E-8 4.175227798814509E-8 2.6088327512923094E-8 8.671207032661199E-9 
4 47:2.149818697566132E-8 2.8804831163502238E-8 2.554161035810018E-8 
4 40:5.310890188260166E-9 4.134145960724496E-10 2.3284094000740373E-11 3.295391394713016E-13 
4 53:6.913264737234123E-9 8.707467519434819E-10 4.029686322258944E-10 3.7081454522748663E-10 
4 52:3.0088443475119416E-10 1.0687745025890791E-13 3.649437360343604E-12 3.834633447957504E-12 
4 55:1.0397705732546574E-29 3.6219097189700773E-31 2.1331781223936383E-30 7.745115092479852E-28 
4 54:1.0397705732546574E-29 3.6219097189700773E-31 2.1331781223936383E-30 7.745115092479852E-28 
4 57:1.0397705732546574E-29 3.6219097189700773E-31 2.1331781223936383E-30 7.745115092479852E-28 
4 56:1.0397705732546574E-29 3.6219097189700773E-31 2.1331781223936383E-30 7.745115092479852E-28 
4 59:1.0397705732546574E-29 3.6219097189700773E-31 2.1331781223936383E-30 7.745115092479852E-28 
4 58:1.0397705732546574E-29 3.6219097189700773E-31 2.1331781223936383E-30 7.745115092479852E-28 
4 51:2.094723274058811E-9 3.2968632225894354E-8 3.5445986146977628E-9 2.386435099080777E-10 
4 50:3.347525322129601E-9 3.2885094843696337E-9 4.274152472447828E-10 1.56429880781942E-10 
4 64:7.135064738126141E-21 8.455428145809082E-25 1.8979577273193554E-24 1.0528430808479513E-25 
4 63:2.5905865457091757E-20 1.2717351066629202E-25 3.8174799630705E-25 8.196386439559166E-27 
4 66:3.906757473986558E-20 3.052530874934771E-27 4.094147923161665E-28 3.8959774498128993E-32 
4 65:1.3622614412316968E-19 5.621445870184782E-26 1.2283429448153748E-24 3.284499868427508E-29 
4 68:1.2292706423859668E-15 1.1700630209936176E-15 1.413146544995562E-16 2.089166008804207E-19 
4 67:5.0993483816583483E-17 2.6141536320697916E-23 3.69385534162017E-22 6.838112313847225E-21 
4 69:3.2235884947660907E-9 3.956652438997194E-11 8.62870242762398E-9 9.576871785951625E-9 
4 60:6.2261887240144335E-19 4.3214739687169674E-24 1.7213919031626458E-23 2.2226563371110247E-25 
4 62:2.8183630597963526E-20 4.350250433743215E-25 2.085682682830013E-24 4.702400863472354E-26 
4 61:2.908844793520389E-20 6.814340063600804E-25 3.99788145987485E-24 9.430848620272867E-26 
4 75:4.852973315314592E-10 9.555463380476426E-13 6.913353938923604E-19 2.9908791272506698E-24 
4 74:4.115926515648206E-10 2.4806187029182334E-13 1.2694961442569721E-17 2.12850841394936E-17 
4 77:1.8793279544714577E-9 2.9610545423730324E-12 1.8298700777392726E-12 4.107719960216047E-14 
4 76:6.033557675582375E-10 4.805651819045452E-13 4.36790790817578E-19 2.582246187742796E-24 
4 79:2.8363773409868383E-9 1.6062949632266035E-11 2.071196328458461E-11 1.28941934160233E-12 
4 78:2.8363773409868383E-9 1.6062949632266035E-11 2.071196328458461E-11 1.28941934160233E-12 
4 71:3.490430888761033E-8 6.800379999197184E-10 6.901445513378023E-9 6.41177283897757E-9 
4 70:3.2235884947660907E-9 3.956652438997194E-11 8.62870242762398E-9 9.576871785951625E-9 
4 73:4.115926515648206E-10 2.4806187029182334E-13 1.2694961442569721E-17 2.12850841394936E-17 
4 72:1.788043405542101E-8 4.888609390261851E-10 1.0422369999687795E-11 5.687053712797321E-12 
87 8:8.499741729737013E-9 2.2598423428481596E-8 1.3551710198306644E-7 9.087789431131673E-11 
87 9:2.8470590877445145E-8 3.7323870909785074E-8 6.395198418936824E-8 1.5652098726615312E-10 
4 0:4.686210756831734E-112 1.6921426691821544E-77 6.969372599917043E-63 2.3885536392059264E-57 
4 1:4.686210756831734E-112 1.6921426691821544E-77 6.969372599917043E-63 2.3885536392059264E-57 
4 2:3.3844191408985286E-112 1.285775452587072E-77 1.0291555722065377E-62 4.1017434470208867E-57 
87 2:1.8262110629505693E-7 5.6276416556246775E-9 2.3689446852471535E-8 3.207873874278528E-11 
4 3:4.686210756831734E-112 1.6921426691821544E-77 6.969372599917043E-63 2.3885536392059264E-57 
87 3:1.85328676982505E-7 4.837581692007097E-9 2.0048981516832482E-8 2.547645248950075E-11 
87 0:1.85328676982505E-7 4.837581692007097E-9 2.0048981516832482E-8 2.547645248950075E-11 
4 5:1.0451048342855615E-36 3.379071499614203E-42 2.9594578321313406E-37 2.142896646462484E-37 
87 1:1.85328676982505E-7 4.837581692007097E-9 2.0048981516832482E-8 2.547645248950075E-11 
4 6:1.0451048342855615E-36 3.379071499614203E-42 2.9594578321313406E-37 2.142896646462484E-37 
87 6:2.3050733262964045E-8 7.97558784557684E-9 2.109966986322905E-9 1.3424416646079906E-10 
4 7:7.447716659753536E-39 7.222437792971799E-46 9.564918759561306E-41 5.187925659311988E-40 
87 7:1.8790217171603744E-8 3.981831248455993E-9 3.234307274238103E-10 6.212208323039954E-11 
4 8:9.363322941336509E-37 1.1357961919798761E-40 3.3666813849454307E-35 5.142343595987708E-34 
87 4:1.85328676982505E-7 4.837581692007097E-9 2.0048981516832482E-8 2.547645248950075E-11 
4 9:9.523350772263627E-37 1.4601736756894177E-41 1.071486233949271E-35 3.4614537199334556E-34 
87 5:2.3050733262964045E-8 7.97558784557684E-9 2.109966986322905E-9 1.3424416646079906E-10 
4 86:1.3083122594341937E-8 2.2251406041630428E-11 1.002939195668366E-10 4.796820851786933E-10 
4 85:1.0170999638733156E-8 4.306247240322732E-10 1.5505171467947603E-10 5.152244983519988E-11 
4 88:2.923968939971723E-8 3.936541918103928E-9 4.809086084090433E-10 2.1113147883020906E-10 
4 87:2.923968939971723E-8 3.936541918103928E-9 4.809086084090433E-10 2.1113147883020906E-10 
4 89:1.7931591224337788E-8 3.634072369330675E-10 6.740927073158765E-10 1.2593672924165185E-10 
4 80:1.0542480074572612E-10 4.3671273933928307E-13 1.5399110659155884E-9 5.436040158600604E-14 
4 82:2.579668258916824E-10 2.989822087230332E-13 3.1756069059948E-10 4.343203500274295E-17 
4 81:8.319930779488963E-11 3.575685403481542E-13 1.4949712547555652E-9 3.926850154541927E-14 
4 84:1.0170999638733156E-8 4.306247240322732E-10 1.5505171467947603E-10 5.152244983519988E-11 
4 83:1.934548260344051E-10 6.576751363670828E-16 
14 18:2.507107144609319E-12 1.1562456792931659E-26 2.797240099727489E-26 7.777316902382131E-23 5.186810638193487E-9 
14 17:4.265522208990639E-28 4.849360646890653E-31 8.685613105512219E-27 4.216247195721887E-23 8.640477050635338E-10 
14 16:3.417869774453528E-54 1.1035988421620706E-51 3.211488285588129E-44 7.224266427606139E-38 8.444010329555641E-37 
14 15:6.061611606923835E-53 2.5994308932211173E-49 1.0526512972155692E-41 3.514769569735651E-34 1.3293192573067335E-32 
14 19:5.782588722230398E-13 3.6624429666697886E-19 2.509136483044989E-19 5.69731190708752E-19 2.7584552051415852E-9 
14 21:2.3470525531753573E-14 1.1318400970514383E-16 1.2050434635231992E-21 6.160937688159813E-9 1.1951376159064453E-11 
4 97:1.0499172654330072E-10 1.9548639451231207E-12 6.351204891820651E-12 4.751461792686354E-12 
14 20:1.670685202777741E-14 8.356369669641543E-17 5.543929602026662E-25 1.796923433729835E-8 6.293000789434952E-11 
4 96:2.4307727988368097E-11 6.0250835150817755E-15 2.528520010168993E-18 4.711990045091454E-17 
4 99:4.886736154782772E-10 8.237374615875226E-11 7.16673133789154E-13 
4 98:1.988073734116524E-8 7.370780202577036E-9 
14 25:1.3815245460749026E-8 3.0267560467595257E-9 2.3612177814647806E-12 2.1077333404694685E-23 8.912542203549335E-11 
14 24:2.3508034842179912E-9 8.181668160794965E-10 9.683467804880224E-12 3.407972847005723E-11 3.41362377403428E-11 
14 23:4.8712596616579916E-11 1.1150077382465624E-8 2.1106279352930943E-10 9.252891249760271E-9 1.9573392920061908E-17 
14 22:2.1718693552055874E-14 5.395274986508245E-17 6.834990254715424E-22 5.089536195815549E-9 9.198522820022212E-12 
4 91:3.3443408218151656E-8 1.2744156174317942E-9 1.0554210096739232E-10 3.6834365842889066E-11 
4 90:1.7931591224337788E-8 3.634072369330675E-10 6.740927073158765E-10 1.2593672924165185E-10 
4 93:9.32639344189179E-9 4.406835525464852E-10 7.394329448599757E-12 2.5884412450771817E-12 
4 92:2.7420956152909536E-9 5.71863111087324E-10 1.6582950881089688E-11 2.6110092725156215E-13 
4 95:5.459187997020664E-11 2.0319743455941056E-16 4.110525353350192E-27 1.996601415630812E-25 
4 94:2.5480819406719563E-11 5.7698774814795E-14 1.5580769899781902E-21 3.565387068431076E-20 
26 10:2.199892065955729E-8 5.323378424787365E-10 1.5742849369567058E-11 
26 11:1.5508739535526803E-8 1.9513850792334006E-10 6.924860956866522E-17 
26 14:3.867660373487474E-8 1.2452154443805165E-10 1.1954855024954173E-12 
26 15:1.3987315519755946E-8 1.3827421491363044E-10 1.992382175718408E-14 
26 12:9.97649535482202E-9 1.8982610130635874E-10 5.933651783364777E-18 
26 13:2.858436918795242E-8 2.500626641868597E-11 6.257320113642952E-15 
14 29:2.1678597392634617E-11 1.0739035997341788E-9 7.247012858423539E-20 4.192118138717548E-22 3.896048811164484E-17 
14 28:1.0606080879171852E-10 5.148409310872349E-16 3.989706125034008E-9 7.239163109749298E-9 2.7359496188857817E-9 
14 27:1.0606080879171852E-10 5.148409310872349E-16 3.989706125034008E-9 7.239163109749298E-9 2.7359496188857817E-9 
14 26:1.3815245460749026E-8 3.0267560467595257E-9 2.3612177814647806E-12 2.1077333404694685E-23 8.912542203549335E-11 
14 32:1.5994219730521695E-11 1.838540481956728E-11 2.068689760984073E-12 4.546877717863976E-12 6.665774649771866E-10 
14 31:1.508427329613623E-11 9.790509832256224E-12 9.434416687852067E-13 3.207848856657345E-12 6.488575493619849E-10 
14 30:2.1678597392634617E-11 1.0739035997341788E-9 7.247012858423539E-20 4.192118138717548E-22 3.896048811164484E-17 
14 36:5.326768088987605E-10 1.2101011993167151E-14 3.378893096235243E-16 3.499855047254595E-15 1.7998001882155648E-9 
14 35:1.4860733862299352E-8 1.0394271467501594E-10 6.184754539250973E-13 6.39228226982619E-14 8.013121568522508E-10 
14 34:7.689988448381212E-11 1.1681184241629537E-13 1.7238271092854497E-9 2.0569641989019273E-10 1.0752862259211189E-16 
14 33:7.689988448381212E-11 1.1681184241629537E-13 1.7238271092854497E-9 2.0569641989019273E-10 1.0752862259211189E-16 
74 3:2.2681743661149414E-9 6.849237541267097E-13 2.1760684528488333E-14 2.2884991128977927E-15 1.1645922698587374E-17 
74 2:2.4707256271475735E-9 7.366721315157095E-13 2.7121521773306086E-14 2.986457654906012E-15 1.6028005479821232E-17 
74 5:7.031374222381925E-9 1.007826711882678E-11 2.8869899162306014E-21 4.702292990769645E-14 2.882273676645631E-17 
74 4:2.2681743661149414E-9 6.849237541267097E-13 2.1760684528488333E-14 2.2884991128977927E-15 1.1645922698587374E-17 
74 7:5.8313382891279455E-9 3.821142228310912E-12 3.368607810991084E-23 2.0388483392099176E-26 4.7034159049565434E-29 
74 6:7.031374222381925E-9 1.007826711882678E-11 2.8869899162306014E-21 4.702292990769645E-14 2.882273676645631E-17 
74 9:8.61683922114672E-9 6.929031823388057E-11 2.063047139937566E-19 2.1951512565409753E-13 5.208233206818335E-25 
74 8:7.918296763761314E-9 1.0241875715857794E-10 3.997844004761156E-20 2.542232802569228E-13 1.3473802412019674E-26 
74 1:2.2681743661149414E-9 6.849237541267097E-13 2.1760684528488333E-14 2.2884991128977927E-15 1.1645922698587374E-17 
74 0:2.2681743661149414E-9 6.849237541267097E-13 2.1760684528488333E-14 2.2884991128977927E-15 1.1645922698587374E-17 
14 10:2.2681536588302985E-31 2.158341918995946E-30 4.197554981691353E-33 8.928464705121516E-30 2.921105565739415E-10 
14 13:4.914567081900531E-31 3.6746858985509187E-31 5.429127027665904E-34 1.6954297514394923E-30 1.4715781116894354E-10 
14 12:1.1110070424733844E-29 3.3762393459732127E-31 1.0174210899554437E-36 1.72086115311024E-8 3.476675988243218E-11 
14 11:2.2210150260245928E-30 6.693070366752746E-31 4.591478562603976E-36 7.416585270125016E-33 3.466132348546682E-10 
61 5:2.217495003031868E-20 6.556740853863948E-32 1.600691715139129E-31 5.67597188222876E-30 1.298010196060817E-8 
61 4:5.137736654164889E-20 3.3919644260785586E-27 2.0774833247243247E-28 5.9330293978934135E-27 2.430637590675321E-24 
61 7:2.339007793024457E-20 1.0912120735733375E-32 3.872773822624475E-34 1.5488939295259055E-33 3.1930064904440006E-31 
61 6:2.217495003031868E-20 6.556740853863948E-32 1.600691715139129E-31 5.67597188222876E-30 1.298010196060817E-8 
61 9:4.238259932175983E-20 2.810384710400431E-27 1.823224111213421E-29 2.2521840680935163E-28 6.193006490444E-9 
61 8:5.131740292406854E-20 3.453432748669347E-28 9.286410492510163E-30 5.333303388955016E-29 1.8550025827026298E-26 
61 1:5.137736654164889E-20 3.3919644260785586E-27 2.0774833247243247E-28 5.9330293978934135E-27 2.430637590675321E-24 
61 0:5.137736654164889E-20 3.3919644260785586E-27 2.0774833247243247E-28 5.9330293978934135E-27 2.430637590675321E-24 
61 3:5.137736654164889E-20 3.3919644260785586E-27 2.0774833247243247E-28 5.9330293978934135E-27 2.430637590675321E-24 
61 2:3.8404114357580795E-20 2.7304107620095674E-28 1.2198800727648393E-29 2.5335863633301143E-28 8.383250611988233E-26 
39 1:3.3240786580497833E-9 3.808403691165911E-11 1.5277751760618344E-8 7.86397634371195E-13 5.240287051036746E-11 
39 2:3.371270811869177E-9 3.890371123629081E-11 1.699555329577942E-8 8.090593235835886E-13 5.892574405359237E-11 
39 3:3.3240786580497833E-9 3.808403691165911E-11 1.5277751760618344E-8 7.86397634371195E-13 5.240287051036746E-11 
39 4:3.3240786580497833E-9 3.808403691165911E-11 1.5277751760618344E-8 7.86397634371195E-13 5.240287051036746E-11 
39 5:5.352948784849985E-9 9.710272912568964E-11 7.178238355834459E-9 3.5548791094103325E-14 1.8248614028749704E-12 
39 6:5.352948784849985E-9 9.710272912568964E-11 7.178238355834459E-9 3.5548791094103325E-14 1.8248614028749704E-12 
39 7:5.7809384909750195E-9 5.614844945163261E-11 7.047557880746261E-9 1.6669967129177424E-14 2.943174063716767E-13 
39 8:4.5322486407892565E-9 5.66881196729866E-11 1.3090214128655597E-8 7.650472099941573E-13 5.133914036331848E-12 
39 0:3.3240786580497833E-9 3.808403691165911E-11 1.5277751760618344E-8 7.86397634371195E-13 5.240287051036746E-11 
39 9:3.1656296970264617E-9 5.835886731694697E-11 3.760431022563567E-8 3.650498860448417E-12 1.9053837679685652E-10 
26 2:9.083229636369313E-9 1.567447627458064E-10 4.98285097519747E-13 
26 1:8.895237075790216E-9 1.3713243328828648E-10 4.027318017403249E-13 
26 0:8.895237075790216E-9 1.3713243328828648E-10 4.027318017403249E-13 
26 9:2.199892065955729E-8 5.323378424787365E-10 1.5742849369567058E-11 
26 8:1.8939659517151254E-8 8.59502878984528E-11 6.9369031849463225E-12 
26 7:1.949444942487211E-8 4.5981686893149756E-11 2.6745833166080165E-13 
26 6:7.515911351360993E-9 1.855627065576622E-10 1.5966656408472378E-11 
26 5:7.515911351360993E-9 1.855627065576622E-10 1.5966656408472378E-11 
26 4:8.895237075790216E-9 1.3713243328828648E-10 4.027318017403249E-13 
26 3:8.895237075790216E-9 1.3713243328828648E-10 4.027318017403249E-13 
19 39:2.285811133262864E-10 5.02169831096601E-13 4.99337677455611E-14 1.72915691023188E-14 2.502856684105597E-15 
20 17:1.273309516482242E-13 2.9034525513913234E-14 5.436798372961184E-20 9.545740396323107E-19 
19 38:3.640686674605617E-10 1.2420086436437105E-13 6.39763437119499E-14 1.3886562211488284E-14 2.225417129400431E-8 
20 16:4.655391573116395E-15 3.925953677562653E-27 5.9252222237089165E-34 1.0466970844427795E-30 
20 15:1.980076802654642E-15 5.1198647702387486E-26 3.502209971856867E-31 2.727970527761796E-28 
20 14:1.435549549308464E-14 5.156571265459768E-20 7.018656533354742E-30 2.0357520371435835E-27 
20 13:1.8919187729415595E-14 2.6638478932790986E-19 2.4113669712904363E-27 5.764391577576479E-25 
19 35:1.8062048695202287E-10 3.665462443858687E-13 6.128289869810135E-14 1.782325577246433E-14 6.226902337530273E-15 
20 12:7.071508534371641E-16 4.227187782936609E-21 1.5817065175214416E-30 1.0901160067971687E-28 
19 34:1.628947732270049E-10 1.4937670319475852E-12 2.576189393027104E-18 9.93550717850596E-16 1.0271797547845557E-16 
20 11:9.686099254719885E-15 2.644892534264599E-17 2.6176949391421474E-25 5.223249528346067E-23 
19 37:4.3184678717814916E-10 2.148806258390534E-13 1.074144444295775E-13 2.488588873873271E-14 2.3865064604323607E-8 
20 10:8.487451552332401E-15 2.4497816788649978E-17 9.062534844409953E-26 3.700019178363238E-23 
19 36:5.4453171343065235E-11 2.3116305622828494E-13 6.605741912751827E-14 3.648059194241139E-14 9.93006587544768E-15 
19 31:2.454950916770363E-13 3.488414930578785E-19 7.86830262565173E-19 1.3977860140671064E-18 4.8069898443876525E-18 
32 10:1.7769734758776332E-13 3.639228226982619E-9 8.801263095923036E-17 2.1060340482848746E-8 3.438167618894702E-18 
19 30:1.9887115261963062E-8 8.674641297706178E-19 2.7252944770773958E-18 1.1414872597687E-18 3.859195133155822E-13 
19 33:1.628947732270049E-10 1.4937670319475852E-12 2.576189393027104E-18 9.93550717850596E-16 1.0271797547845557E-16 
19 32:1.7996396251745007E-13 9.063248457925794E-19 2.7692842902444574E-18 3.0765930306720007E-18 9.064140474820594E-18 
20 19:2.4041059537667645E-12 2.3281284147521753E-16 6.854703828090504E-18 1.9679141522940443E-15 
20 18:9.626066517699845E-14 1.3681086119771109E-16 4.005080036215886E-19 1.1674984724210676E-17 
20 31:6.53571858651003E-11 3.8125426495577823E-10 3.023419903572973E-11 6.593833487206249E-10 
20 30:1.5175392821940048E-9 9.614693302291145E-9 4.2351668740605943E-19 1.5637546775135921E-9 
20 28:1.3161307875171155E-8 6.714255768004246E-11 6.841234372979025E-10 9.136170839075692E-10 
19 49:2.5265531129159586E-8 7.415470249006516E-9 1.55861220011507E-8 1.079411804059569E-9 5.351476956973565E-11 
20 27:1.3161307875171155E-8 6.714255768004246E-11 6.841234372979025E-10 9.136170839075692E-10 
20 26:4.239867803096191E-9 2.7490399668169713E-11 1.3996815499685562E-8 1.6982351445736383E-9 
20 25:4.239867803096191E-9 2.7490399668169713E-11 1.3996815499685562E-8 1.6982351445736383E-9 
19 46:2.0285088599578076E-8 3.295101489222206E-11 1.004174639067664E-12 3.86725450580034E-14 7.238271092854498E-15 
20 24:2.160143793123442E-10 5.231143877865047E-11 3.858320956598918E-10 1.14708466578357E-9 
19 45:3.309320238525318E-9 2.2001284504328515E-9 9.894652804724121E-10 2.498360918955805E-11 3.790474151580431E-12 
20 23:1.0106774422307559E-10 5.348042691928585E-10 1.4471368487719158E-9 3.0178492580649476E-12 
19 48:2.887092961540692E-8 6.2848388348475314E-9 9.227201163190031E-9 6.728394235786826E-10 2.6944306925173162E-11 
20 22:5.967370021988217E-66 8.117532146058847E-55 5.110409391153869E-45 1.5196801227415248E-40 
19 47:2.3045880888984036E-9 1.0116006797168738E-8 4.1517632943967955E-9 9.93506117005856E-11 
20 21:1.4797891272060691E-67 7.85474396885077E-56 5.71640106863624E-46 3.9067886945778753E-41 
19 42:1.555414319547212E-8 1.0132152302964618E-10 2.0524015324850254E-12 3.725017951840008E-13 4.295766041808832E-13 
19 41:4.6379526428230547E-10 5.776433805656279E-13 3.375619394231327E-14 2.207643692771541E-14 5.73495502004808E-15 
19 44:1.5259822221032866E-8 1.0557599760939472E-10 2.2302206403789287E-12 3.8934708823385116E-13 3.0598409533876573E-13 
19 43:1.5259822221032866E-8 1.0557599760939472E-10 2.2302206403789287E-12 3.8934708823385116E-13 3.0598409533876573E-13 
19 40:1.066615821703663E-10 2.1618876861527756E-13 3.631864627516045E-14 1.5585096181721682E-14 2.40481510719813E-15 
20 29:1.5175392821940048E-9 9.614693302291145E-9 4.2351668740605943E-19 1.5637546775135921E-9 
13 4:2.363010735423329E-40 5.851898434956358E-41 6.888600470092904E-36 3.3238913345018753E-34 
13 3:2.363010735423329E-40 5.851898434956358E-41 6.888600470092904E-36 3.3238913345018753E-34 
13 2:2.1590599925962596E-40 5.348667103754945E-41 1.0113241544794859E-35 4.3226068301733635E-34 
13 1:2.363010735423329E-40 5.851898434956358E-41 6.888600470092904E-36 3.3238913345018753E-34 
13 0:2.363010735423329E-40 5.851898434956358E-41 6.888600470092904E-36 3.3238913345018753E-34 
13 9:1.4191587388665143E-68 4.831654111528872E-57 3.560623698212844E-45 3.499939788859601E-44 
13 8:2.0138753227986138E-66 3.0454348805366373E-56 5.1226746234573684E-45 1.4036867058262082E-44 
13 7:6.388625000557511E-75 2.0199767183590455E-61 2.634848424029151E-49 2.615152690991967E-49 
13 6:1.7788288710188171E-65 1.1129917800643145E-61 6.038597571037996E-50 7.908532587607209E-49 
13 5:1.7788288710188171E-65 1.1129917800643145E-61 6.038597571037996E-50 7.908532587607209E-49 
19 17:2.4903639874939232E-11 1.800281877338757E-14 1.3369326215038514E-17 4.164782280976402E-18 4.8338841537658726E-18 
19 16:1.5777682629308999E-13 2.136242200427276E-20 5.870229382144498E-24 9.216675363831391E-26 9.856519082471422E-26 
19 18:3.5983024918491957E-40 2.5278777580047366E-33 1.220283572170857E-30 1.3407236933067512E-28 2.2957571216398837E-28 
19 13:2.293986468103706E-12 2.4877548380766332E-17 1.424626802431638E-21 7.686910990094151E-23 1.226130742916271E-22 
19 12:5.441838268416804E-12 2.5946853633407817E-17 4.543621856197956E-22 9.513850792334006E-24 6.384254117772991E-24 
19 15:4.378701312602861E-13 2.8735476849931536E-20 9.31564463830945E-22 5.919825521495377E-23 7.108259630437401E-23 
19 14:2.784203272809987E-13 2.0187412749597476E-19 7.668134034458613E-23 1.840730383433462E-24 3.567148801798306E-24 
19 11:5.076155942393549E-12 5.994799541503317E-17 8.568848093982899E-22 4.9199191832693306E-24 3.4111082863909444E-24 
19 10:2.857362038437008E-12 5.428235010771105E-16 4.5370209311764363E-20 5.742358760274919E-22 1.1239368273635103E-21 
19 28:1.0787918523176828E-11 2.5177667465021787E-16 2.0245572251138437E-16 1.5260669637082927E-10 3.15703065416059E-11 
19 27:1.0787918523176828E-11 2.5177667465021787E-16 2.0245572251138437E-16 1.5260669637082927E-10 3.15703065416059E-11 
19 29:1.9887115261963062E-8 8.674641297706178E-19 2.7252944770773958E-18 1.1414872597687E-18 3.859195133155822E-13 
19 24:1.0254938428533837E-8 2.3067066290235537E-9 1.1970688324836872E-9 1.0209490167743778E-9 
19 23:3.1373260009544584E-11 3.6571488463991512E-9 4.795259822221032E-10 2.9579324832412323E-11 2.500532980094643E-11 
19 26:1.7839624282483912E-8 9.694707217754704E-11 3.091766238052548E-11 2.376176904790577E-13 3.1963596790523214E-13 
19 25:1.7839624282483912E-8 9.694707217754704E-11 3.091766238052548E-11 2.376176904790577E-13 3.1963596790523214E-13 
19 20:1.3471283746114152E-12 1.0838362078577769E-17 3.804982806374353E-20 5.910370142410497E-21 2.9629010173452685E-21 
19 22:1.5113665252819889E-12 7.113790135185161E-17 3.369745462979069E-17 3.5117723929691227E-19 2.8977258029267076E-19 
19 21:2.497959511353145E-12 6.363916132571551E-17 1.7259144288192817E-17 2.855542323971616E-19 2.1615264193103818E-19 
88 9:2.8470590877445145E-8 3.7323870909785074E-8 6.395198418936824E-8 1.5652098726615312E-10 
88 7:1.8790217171603744E-8 3.981831248455993E-9 3.234307274238103E-10 6.212208323039954E-11 
88 8:8.499741729737013E-9 2.2598423428481596E-8 1.3551710198306644E-7 9.087789431131673E-11 
5 0:9.281703395462311E-37 3.667019013340113E-40 9.470454170401987E-35 2.8042513525206165E-32 2.8481564240826723E-33 
5 1:9.281703395462311E-37 3.667019013340113E-40 9.470454170401987E-35 2.8042513525206165E-32 2.8481564240826723E-33 
88 1:1.85328676982505E-7 4.837581692007097E-9 2.0048981516832482E-8 2.547645248950075E-11 
5 2:8.459353020146201E-37 5.834816311420938E-40 1.9013652318574912E-34 6.667068074269326E-32 6.0882829120783554E-33 
88 2:1.8262110629505693E-7 5.6276416556246775E-9 2.3689446852471535E-8 3.207873874278528E-11 
5 3:9.281703395462311E-37 3.667019013340113E-40 9.470454170401987E-35 2.8042513525206165E-32 2.8481564240826723E-33 
5 4:9.281703395462311E-37 3.667019013340113E-40 9.470454170401987E-35 2.8042513525206165E-32 2.8481564240826723E-33 
88 0:1.85328676982505E-7 4.837581692007097E-9 2.0048981516832482E-8 2.547645248950075E-11 
88 5:2.3050733262964045E-8 7.97558784557684E-9 2.109966986322905E-9 1.3424416646079906E-10 
5 6:2.7696723175936955E-101 2.1895669703984194E-73 7.85273693083747E-61 3.8960309708265874E-57 1.3984148859779405E-56 
88 6:2.3050733262964045E-8 7.97558784557684E-9 2.109966986322905E-9 1.3424416646079906E-10 
5 7:9.28103438279121E-72 1.2916716842617E-65 1.5484655079367203E-55 1.0951291417459448E-53 9.682531187140685E-54 
88 3:1.85328676982505E-7 4.837581692007097E-9 2.0048981516832482E-8 2.547645248950075E-11 
5 8:4.393227807734678E-68 3.077712511874975E-61 7.048271494262101E-52 1.0179518400078497E-50 3.475966834811851E-51 
88 4:1.85328676982505E-7 4.837581692007097E-9 2.0048981516832482E-8 2.547645248950075E-11 
5 9:1.8245536570462643E-67 1.9029530219302356E-58 9.368764244394789E-49 7.589993354474133E-47 6.336397411366971E-48 
99 65:9.592786399263369E-12 1.5052619758798034E-9 1.3285691827430547E-9 
75 98:2.208978821838435E-8 2.49637298717632E-8 9.180384934983268E-9 
99 66:3.470276461472814E-12 1.5500684977654007E-9 1.3285691827430547E-9 
75 9:6.59045073775462E-9 1.5901542884092796E-9 1.7463449143216474E-20 1.2801985312282435E-26 
75 99:7.911132571248906E-9 2.99263368293395E-11 1.092427066723561E-14 1.1895456689199811E-11 
99 63:3.1193208614997643E-10 5.647517236732769E-9 4.2538908976576006E-19 
99 64:2.697329710063557E-10 4.174613156062614E-9 4.6991712893300695E-9 
99 61:3.9936892222696344E-10 7.416286747366766E-9 1.8531407909807535E-18 
99 62:3.44350618725717E-10 6.663754575875311E-9 1.1635120264109417E-18 
99 60:1.3933950187526669E-10 1.0265097581242842E-8 6.638421631818897E-9 
75 2:2.8932557773934912E-9 1.1254542187886003E-9 7.655804343432076E-18 2.9641116625867453E-19 
75 1:2.7854335571675612E-9 1.031666180070519E-9 4.907943494958115E-18 1.8096211287533407E-19 
75 4:2.7854335571675612E-9 1.031666180070519E-9 4.907943494958115E-18 1.8096211287533407E-19 
75 3:2.7854335571675612E-9 1.031666180070519E-9 4.907943494958115E-18 1.8096211287533407E-19 
75 6:5.69872212365531E-9 5.2753834751948253E-11 6.522222471758707E-19 1.2041772407752599E-23 
87 79:6.155568531452826E-10 1.3888517079524785E-17 3.798324612033148E-11 6.235048397601455E-9 
75 5:5.69872212365531E-9 5.2753834751948253E-11 6.522222471758707E-19 1.2041772407752599E-23 
87 78:6.155568531452826E-10 1.3888517079524785E-17 3.798324612033148E-11 6.235048397601455E-9 
75 8:6.663889325577739E-9 7.493722909695241E-10 3.114941496170862E-20 5.299750713050508E-26 
87 77:4.990477687695106E-13 1.064441799357693E-9 9.694297841758933E-15 5.913266108204011E-10 
75 7:4.372605385496441E-9 1.119091787005637E-14 3.8442967188447456E-22 3.4186673254429897E-28 
87 86:1.1622858041188491E-8 1.2994228221079345E-9 7.647360028746603E-10 8.507242796505491E-10 
87 85:1.1832753161003435E-8 6.488849462124105E-10 2.0183955802097603E-9 2.5367529813371664E-9 
87 84:1.1832753161003435E-8 6.488849462124105E-10 2.0183955802097603E-9 2.5367529813371664E-9 
87 83:9.856177150942124E-8 5.7207087834347704E-8 1.929898713140342E-9 
87 82:9.618860466683135E-8 6.677004963280705E-8 1.2592494441574774E-8 2.600759089990343E-10 
87 81:8.200103308105194E-8 6.581939048217936E-11 2.1760662070204596E-13 6.01021851910077E-9 
75 0:2.7854335571675612E-9 1.031666180070519E-9 4.907943494958115E-18 1.8096211287533407E-19 
87 80:8.929233947941698E-8 9.565342376535585E-11 7.630740898780515E-13 9.223257798639027E-9 
99 58:4.022795157994026E-9 6.595750892716779E-9 3.231544905338334E-8 
99 59:4.022795157994026E-9 6.595750892716779E-9 3.231544905338334E-8 
99 56:4.022795157994026E-9 6.595750892716779E-9 3.231544905338334E-8 
99 57:4.022795157994026E-9 6.595750892716779E-9 3.231544905338334E-8 
99 54:4.022795157994026E-9 6.595750892716779E-9 3.231544905338334E-8 
75 87:1.0989579356345588E-7 3.142969434275833E-8 1.92310508230961E-8 1.137336896714353E-7 
99 55:4.022795157994026E-9 6.595750892716779E-9 3.231544905338334E-8 
75 88:1.0989579356345588E-7 3.142969434275833E-8 1.92310508230961E-8 1.137336896714353E-7 
99 52:1.2505625800076357E-10 9.044152985828822E-23 2.2935522267388328E-10 1.9175489029128393E-15 
75 89:2.3657780672401015E-9 4.5383699777662995E-9 1.0955667347901274E-8 2.3814539492891953E-8 
99 53:2.9696588586700205E-8 5.2229882992341723E-11 1.7351225099377906E-8 1.50602331169852E-7 
99 50:3.0470725627147573E-9 1.9173624991578143E-34 2.902194174321198E-8 9.228423203898759E-25 
99 51:2.5127001594538144E-9 5.417072787297595E-23 3.6693916050935384E-27 4.3639814045410645E-11 
87 69:1.2930267028993645E-11 4.767354638758506E-11 1.556089563635547E-7 2.2638174590697777E-23 
87 68:1.0791968917735307E-8 2.528510791205336E-9 1.8316594425853976E-10 
87 67:2.242030678015586E-9 8.607990657353966E-8 1.0406921643048037E-8 1.0925752913962315E-9 
87 66:1.0769645383699777E-7 1.0795135535742359E-8 5.082466817885777E-8 1.7911851236328518E-10 
87 76:1.3764367687021357E-7 2.5393581422507693E-11 2.4694904215419855E-14 1.1506007590899904E-10 
87 75:1.2135715408628473E-7 2.026678195252319E-11 1.5085116895366856E-14 4.13816336155591E-18 
87 74:2.302176207694208E-9 2.2405237271767693E-16 2.0162777640532712E-7 4.815572573943899E-9 
87 73:2.302176207694208E-9 2.2405237271767693E-16 2.0162777640532712E-7 4.815572573943899E-9 
87 72:1.2685988276775888E-7 1.3839737687245942E-9 7.405416938037596E-11 5.3987917443348974E-11 
87 71:3.5277247512745076E-8 1.0332786848429043E-8 8.549441911649112E-10 1.0108451052170592E-10 
87 70:1.2930267028993645E-11 4.767354638758506E-11 1.556089563635547E-7 2.2638174590697777E-23 
75 90:2.3657780672401015E-9 4.5383699777662995E-9 1.0955667347901274E-8 2.3814539492891953E-8 
75 91:2.996384216318189E-8 5.214925775372246E-9 1.1322186538504728E-10 1.6462169021043413E-10 
99 49:1.3585240415927415E-8 1.0452646708738519E-14 5.000134749702427E-21 7.906438789947672E-20 
75 92:5.748422305567409E-8 1.1980932917106475E-7 1.6553866193545487E-7 1.6416893121027692E-9 
75 93:4.4285714285714283E-8 1.1874480652188559E-8 5.439957778426572E-9 4.0809845711590724E-8 
99 47:8.899633929975072E-8 7.999461001190289E-8 
75 94:1.0565701709075393E-9 2.5011341433287665E-10 1.7445707099063487E-10 5.635861387472769E-11 
99 48:1.3984032160262313E-8 1.1054708379185664E-14 1.0029487726547938E-9 1.7657803130684753E-19 
75 95:1.4213039279538257E-8 7.807173175825904E-9 1.231149639544546E-9 1.0932984481325937E-8 
99 45:2.7945291620814336E-8 2.325869697037752E-15 9.777662990994228E-8 3.5352033597592475E-9 
75 96:2.8626675949423945E-9 2.885350461517731E-8 6.785186516046444E-9 6.214004985738989E-8 
99 46:4.143688099355448E-8 6.63848900667011E-14 9.77719136703573E-19 2.769308509443708E-16 
75 97:6.009252812900038E-9 2.0223504839760144E-8 1.2982370247265703E-7 3.064208233206818E-8 
99 87:3.9945426370516763E-8 8.464235183147305E-9 2.00453208165832E-8 
99 88:3.9945426370516763E-8 8.464235183147305E-9 2.00453208165832E-8 
99 85:2.2280975587845576E-7 7.474565993666764E-10 9.168526961169626E-8 7.419700406494936E-8 
99 86:4.1741415321041166E-10 1.875410425135311E-7 2.753857210231994E-16 
99 83:5.219552181822265E-9 5.506546589709614E-10 1.710164619219799E-7 2.2973027601230715E-8 
99 84:2.2280975587845576E-7 7.474565993666764E-10 9.168526961169626E-8 7.419700406494936E-8 
99 81:7.30446695263548E-9 2.7277157679610128E-9 1.0973544141756688E-8 1.6139398567161496E-13 
99 82:5.684595863184136E-9 8.714240797718239E-10 5.037325667572484E-12 1.9221865385047275E-14 
99 80:7.659465043681362E-9 3.761201069014306E-9 1.6610820401104946E-8 3.0130482628517533E-13 
87 99:2.024928694949132E-9 5.791362544074382E-11 6.379792036292586E-10 
99 78:8.285399869741955E-8 9.220630179441687E-10 
99 79:8.285399869741955E-8 9.220630179441687E-10 
99 76:1.2434006333236013E-10 7.404069441013317E-35 3.793293956475846E-41 5.367103105980641E-34 
99 77:2.772969209692995E-19 1.1965504076178499E-28 7.956520762683317E-24 
99 74:4.879151975206055E-16 5.270420194488737E-31 7.184068093516294E-26 
99 75:1.0443259146136053E-10 2.7240999842792015E-35 1.136544119298403E-40 1.487701843825095E-33 
99 72:1.626871336492465E-7 4.2136007366317065E-9 6.418128326633278E-18 6.868641498416691E-19 
99 73:4.879151975206055E-16 5.270420194488737E-31 7.184068093516294E-26 
99 70:1.1731893008736273E-12 5.537067397309498E-12 6.05199092685337E-12 
99 71:6.847732836256653E-12 
62 4:5.76995979967211E-20 1.31635412221798E-26 6.0030543265883624E-30 3.4349046645855323E-28 4.5902710714847176E-26 
62 3:5.76995979967211E-20 1.31635412221798E-26 6.0030543265883624E-30 3.4349046645855323E-28 4.5902710714847176E-26 
62 6:1.8709771599254383E-20 9.964336245424124E-31 1.1504435511038246E-30 4.921777797740696E-31 2.065674759134907E-28 
62 5:1.8709771599254383E-20 9.964336245424124E-31 1.1504435511038246E-30 4.921777797740696E-31 2.065674759134907E-28 
62 8:4.7140386731645966E-20 2.2882745300604126E-27 1.2456599366676399E-29 1.9106744222606508E-29 6.01329530397287E-26 
62 7:6.414355334965302E-20 4.730635344846947E-32 6.255799851775327E-34 4.1202641094167584E-35 7.415590540570891E-32 
87 89:4.107889595077144E-97 5.913378399622701E-81 2.1746580726300894E-64 3.348283064208233E-61 
87 88:8.444179935769309E-145 1.4308711568261953E-90 8.200282974375099E-69 1.96507287713073E-63 
62 9:4.062119612819188E-20 5.275675432883419E-26 2.076205448379635E-28 3.864935881599928E-28 2.085098928739866E-8 
87 98:7.552069530846453E-8 
87 97:3.846497630651066E-8 1.483499898937723E-8 1.7322074247086037E-8 8.911604195207402E-9 
87 96:3.23763110023132E-8 1.1568149662002829E-7 4.320142834684574E-8 6.51517057066499E-8 
87 95:1.5120713275091518E-7 5.031711096637995E-8 2.6115839827520384E-10 6.752958878882476E-8 
87 94:4.9301771958586925E-8 6.541671345475779E-12 2.7102881397803583E-12 4.584139960024255E-9 
62 0:5.76995979967211E-20 1.31635412221798E-26 6.0030543265883624E-30 3.4349046645855323E-28 4.5902710714847176E-26 
87 93:1.633664967323197E-8 5.965257035057381E-8 1.2094055292294564E-7 2.5992993015473758E-8 
87 92:2.318907629078986E-9 2.648370651514811E-8 2.3064432816044197E-9 1.5462011813057248E-8 
62 2:5.854784737350371E-20 1.0123632851977453E-26 5.236261144923305E-31 1.6985671614975185E-29 2.57309048442518E-27 
87 91:1.132701506950839E-9 1.0434747456599367E-9 2.204341186246547E-9 4.9975520470725634E-18 
62 1:5.76995979967211E-20 1.31635412221798E-26 6.0030543265883624E-30 3.4349046645855323E-28 4.5902710714847176E-26 
87 90:4.107889595077144E-97 5.913378399622701E-81 2.1746580726300894E-64 3.348283064208233E-61 
99 69:1.1731893008736273E-12 5.537067397309498E-12 6.05199092685337E-12 
99 67:2.8038493498326856E-11 1.2412985379657287E-8 2.3253082399443032E-8 
99 68:3.4648640150919666E-10 2.205922249421699E-21 4.154445617265929E-9 1.1338356502796058E-9 
99 98:1.52569676825297E-8 1.0128730882385968E-8 6.044152985828823E-9 
99 96:2.023918072180924E-7 3.362162283558291E-9 7.567026747815932E-11 
99 97:1.9513665865654547E-9 1.7031868304624159E-7 2.8379634828306422E-14 
99 94:1.1733397713746715E-8 2.5646461697397087E-12 
99 95:1.3478383901902216E-7 5.06167044714443E-10 3.546724459316819E-16 
99 92:1.443569070451636E-7 5.564578794888495E-8 1.461057335998383E-8 
99 93:1.428391762301525E-7 3.4112111752419884E-8 5.637680508455544E-9 
99 90:2.6167718462955058E-8 8.198621061378489E-10 3.359602039212163E-17 
99 91:1.1984885575044354E-7 3.0611314483347185E-9 9.343544366339523E-11 
99 89:2.6167718462955058E-8 8.198621061378489E-10 3.359602039212163E-17 
9 16:2.287349862406394E-30 2.3897132611691664E-38 4.164951764186414E-36 9.774007519702423E-33 4.499377818215876E-34 
9 15:2.8897288714648255E-30 3.233150915878347E-38 9.29151558130511E-34 1.0253778806570597E-30 3.403271917970126E-31 
9 14:1.0583869658491334E-31 4.739910173898694E-36 2.0925645931733948E-32 8.625312763423739E-29 2.3963855475422706E-30 
9 13:1.916319895098813E-74 1.6217402357600653E-63 1.6257453916177172E-53 4.404427079848892E-49 8.436784992707763E-49 
9 19:5.259108607517026E-12 2.495002475346883E-15 6.829459749967664E-15 9.475984675149746E-10 2.8341249983274684E-12 
9 18:4.352168270067035E-13 9.962981298865801E-24 2.15230296461815E-21 7.765363875991812E-20 2.7265834414903816E-19 
9 17:1.3053864440192497E-30 3.095521629179657E-37 2.4635098188759698E-31 3.656573495502005E-29 1.9602249666608684E-31 
9 12:2.141973408976366E-72 2.520523078707111E-63 1.6768936403655485E-54 3.8672232852090216E-50 1.4755431267868213E-49 
9 11:2.2577661220903523E-72 9.765131951599164E-63 2.6249470364968713E-53 2.0963333645539248E-48 9.836716307406863E-48 
9 10:8.204994402593984E-102 7.082212737109241E-66 7.1258769641097E-55 1.0475355803238913E-48 2.5606995196489023E-47 
9 27:1.498236036590533E-9 3.99110213147437E-17 3.5268296381533463E-12 4.799452301626593E-21 4.1196506861839964E-25 
9 26:7.678392228748813E-9 3.5372260950622403E-10 1.4166923121523921E-12 1.8317522333873002E-14 2.3844057606451065E-17 
9 25:7.678392228748813E-9 3.5372260950622403E-10 1.4166923121523921E-12 1.8317522333873002E-14 2.3844057606451065E-17 
9 24:5.550352123669223E-9 1.5325563866179626E-9 5.322218802824125E-9 6.555967370021988E-9 5.891682388464438E-9 
9 29:2.1708390756920937E-8 3.7964863454513826E-13 5.7678258426214594E-9 1.996070665578406E-16 3.746930346860769E-20 
9 28:1.498236036590533E-9 3.99110213147437E-17 3.5268296381533463E-12 4.799452301626593E-21 4.1196506861839964E-25 
9 23:5.912332579579057E-9 1.150893577924366E-10 7.90509832256223E-11 4.022407464397375E-11 1.3369281614193772E-20 
9 22:5.068886004700929E-15 2.0892239899023688E-21 3.572041514466284E-21 7.276449415951939E-24 6.274937447315252E-23 
9 21:6.277791901378612E-15 2.205574213575605E-21 7.470463090570936E-21 1.581340790594574E-23 1.650873507544233E-22 
9 20:9.518489280186968E-16 3.754534790888939E-23 1.942906458648327E-21 1.4355227888016197E-23 2.8695915900647156E-23 
9 38:5.619572634705701E-9 3.154698029980688E-11 1.3898336834499644E-13 1.6742443501879927E-17 8.112001641311086E-22 
9 37:2.088349813345465E-9 3.5846144925984895E-11 3.178613002930276E-13 6.881776540847684E-15 5.557399057138142E-18 
9 36:2.8141750404752665E-10 3.1246192202880324E-14 3.8153123620161366E-14 2.783494119378621E-15 3.9280008563362194E-19 
9 35:5.02945885795077E-9 5.6102510581550416E-11 6.484383014214289E-13 3.806980924218705E-15 2.432775376765636E-20 
9 39:1.6977177747746542E-9 1.0988711526196308E-10 4.883301889737791E-12 3.823019387987208E-19 3.5806048766563643E-22 
9 30:2.1708390756920937E-8 3.7964863454513826E-13 5.7678258426214594E-9 1.996070665578406E-16 3.746930346860769E-20 
9 34:1.349273675243409E-10 1.6954743522842323E-15 9.22969881049547E-25 2.296591157436522E-25 2.2802226474169423E-29 
9 33:1.349273675243409E-10 1.6954743522842323E-15 9.22969881049547E-25 2.296591157436522E-25 2.2802226474169423E-29 
9 32:2.8112135443845304E-13 3.208834535326099E-11 3.17814915414498E-11 6.147780438961514E-11 1.0484142169652694E-12 
9 31:2.712056946358564E-12 1.1446316193228699E-11 1.2697771295788342E-11 2.7331353055826878E-11 4.413405229895055E-13 
9 49:3.18439327240858E-8 1.2313178211595328E-8 1.639357569432365E-10 5.156169857857108E-15 3.7025257458376265E-16 
9 48:4.214463161932287E-8 3.091360370365415E-9 3.070433654013407E-11 2.0254804625999616E-16 5.71260999683334E-16 
9 47:2.768650958249149E-9 5.930440522543498E-10 1.3476145238190813E-12 9.21765658241567E-15 
9 46:1.0895094353087047E-8 5.605835574525782E-10 3.0236295275432517E-13 5.702307201698401E-13 6.860234332838264E-14 
9 41:4.4354960282947756E-9 5.070402433422089E-11 5.324092038303205E-12 1.3295288812770113E-16 1.2954627560645998E-20 
9 40:1.2650672803742903E-9 5.169416308744887E-11 3.229489186525193E-13 3.0260290529902637E-20 8.034975982445107E-23 
9 45:2.158399900094108E-9 8.680573210056599E-9 4.4639201466475774E-11 1.1945221242490334E-19 9.098081717667733E-25 
9 44:1.2086695122005611E-8 4.394400809951341E-9 1.002065019111462E-11 3.924446169010441E-12 1.5468108165968665E-20 
9 43:1.2086695122005611E-8 4.394400809951341E-9 1.002065019111462E-11 3.924446169010441E-12 1.5468108165968665E-20 
9 42:1.2525166026644546E-8 6.799086574699724E-11 9.052945662790853E-12 3.6122357957459716E-12 5.087975166249648E-15 
9 59:9.708845685537284E-27 4.414542551435924E-30 9.938317031724581E-27 9.255344296220971E-26 2.0121849507829677E-26 
9 58:9.708845685537284E-27 4.414542551435924E-30 9.938317031724581E-27 9.255344296220971E-26 2.0121849507829677E-26 
9 57:9.708845685537284E-27 4.414542551435924E-30 9.938317031724581E-27 9.255344296220971E-26 2.0121849507829677E-26 
9 52:5.7774596250852985E-11 9.680702552506345E-12 2.4212951193295604E-12 4.067828964680591E-12 1.0155924553211037E-13 
9 51:2.934820325496965E-10 9.141522940444493E-10 1.865778217839446E-12 4.830003880273492E-17 4.687058172881794E-14 
9 50:6.057240724139315E-9 4.2391720299182465E-10 2.0368848985999795E-11 5.421098875612704E-12 3.218240853481765E-14 
9 56:9.708845685537284E-27 4.414542551435924E-30 9.938317031724581E-27 9.255344296220971E-26 2.0121849507829677E-26 
9 55:9.708845685537284E-27 4.414542551435924E-30 9.938317031724581E-27 9.255344296220971E-26 2.0121849507829677E-26 
9 54:9.708845685537284E-27 4.414542551435924E-30 9.938317031724581E-27 9.255344296220971E-26 2.0121849507829677E-26 
9 53:3.237713582295248E-8 1.3727515599145449E-10 1.5093817876910588E-10 9.083229636369314E-11 3.6331714322669275E-11 
9 70:3.730744700304624E-9 1.726391657858E-11 8.861385034632555E-13 3.8441914089852865E-8 4.358653232892231E-8 
9 69:3.730744700304624E-9 1.726391657858E-11 8.861385034632555E-13 3.8441914089852865E-8 4.358653232892231E-8 
9 68:3.2617222170187903E-16 1.0334372533015774E-20 4.588401104316916E-20 1.8337458911471783E-18 1.296412754057562E-18 
9 63:1.1022831172422405E-20 4.544915280695417E-25 1.789626735530371E-25 3.968846309949111E-23 1.0265419627047737E-24 
9 62:1.225604452948339E-20 6.6154202960604075E-25 3.5952339537310836E-25 1.071062525924241E-22 3.1959582714496616E-24 
9 61:1.348328137334921E-20 1.1676902560534495E-24 7.2195833389084395E-25 1.7681514287880614E-22 4.221826761398861E-24 
9 60:1.5888426526798418E-18 7.691103469499712E-24 1.1830686273198015E-24 1.9659115743652186E-22 1.3266788872981255E-23 
9 67:1.928995455173921E-19 1.784832144720821E-25 2.6048052950122876E-24 3.7313958726378277E-22 8.883373251089375E-22 
9 66:6.584288906431888E-20 5.5383098955894226E-30 1.784778623707133E-30 9.746934806945242E-28 7.539282194004754E-29 
9 65:7.632765564579793E-20 1.787931903430251E-33 3.1658259407433177E-31 1.2219293433417629E-27 3.44604858816026E-28 
9 64:1.642649111774177E-20 4.9381163279232506E-26 1.6528716253885847E-26 2.860510858075652E-24 1.790549973016489E-25 
27 1:2.273938388393076E-8 7.985870452386368E-11 3.698422468121546E-11 
27 0:2.273938388393076E-8 7.985870452386368E-11 3.698422468121546E-11 
9 81:9.386693783980268E-11 1.1852986695568014E-14 2.7664610567724154E-9 2.006596464937046E-12 1.6676612655043686E-13 
9 80:1.1333163850123321E-10 1.6658192506166067E-14 4.057601990981709E-9 1.1291908068738823E-16 2.1255558380275723E-13 
27 9:2.367145233730727E-9 5.544241807939843E-9 5.6077980116943414E-11 
27 8:3.015984942754816E-8 7.969635744901009E-10 2.345451382849191E-10 
27 7:3.647457082837149E-12 5.276235331897187E-10 6.456641288786011E-14 
27 6:2.6026421540423977E-12 2.2137361681630254E-9 2.0474998996480993E-10 
27 5:2.6026421540423977E-12 2.2137361681630254E-9 2.0474998996480993E-10 
27 4:2.273938388393076E-8 7.985870452386368E-11 3.698422468121546E-11 
27 3:2.273938388393076E-8 7.985870452386368E-11 3.698422468121546E-11 
27 2:2.3044275258573396E-8 9.888988497442142E-11 4.631753125404195E-11 
9 79:2.0352658879359174E-9 8.385048012809362E-13 8.942736975438316E-14 2.725169594712124E-13 1.8688512160420318E-12 
9 74:1.137259099687348E-9 1.6956928964234582E-14 4.050858343257021E-18 5.650927028557921E-16 3.673396934137933E-20 
9 73:1.137259099687348E-9 1.6956928964234582E-14 4.050858343257021E-18 5.650927028557921E-16 3.673396934137933E-20 
9 72:3.5903546213165274E-8 1.5924910017795735E-10 1.4217545080303822E-11 2.154434884996722E-11 1.2317013884242968E-11 
9 71:3.5770992502598E-8 4.005026515202198E-10 8.412611334858682E-11 5.230564066883427E-11 2.280316309190896E-11 
9 78:2.0352658879359174E-9 8.385048012809362E-13 8.942736975438316E-14 2.725169594712124E-13 1.8688512160420318E-12 
9 77:1.348203254969649E-9 8.56978471172244E-23 3.4638041844512533E-23 1.0108380052718198E-21 2.0841261133485868E-23 
9 76:9.067663941555054E-10 1.8136755110141785E-12 5.779957272390739E-16 2.6097604488629014E-10 1.8258604617971462E-18 
9 75:8.114410086927046E-10 3.4688217794845035E-12 1.1076575190334105E-15 1.5489784176512303E-9 2.0805312852625427E-18 
9 92:5.0048837924990304E-9 4.5386711624318166E-11 1.8873025855109696E-12 1.7279839080152177E-12 8.463144091949102E-13 
9 91:6.573094094402148E-10 1.0621780376520331E-12 1.1175366061433203E-13 1.8892739428484776E-13 2.71004544826079E-15 
9 90:1.4631262516112054E-8 1.502490957178729E-9 5.05492594029731E-10 3.1592517762286417E-10 3.358604171963017E-10 
9 85:5.074238106069729E-9 8.236214993911986E-11 6.560962664632868E-12 9.695777638028465E-9 5.097742751247709E-10 
9 84:5.074238106069729E-9 8.236214993911986E-11 6.560962664632868E-12 9.695777638028465E-9 5.097742751247709E-10 
9 83:1.4521232232138477E-9 1.6132303945836735E-10 3.0952584841956906E-9 3.799840328975831E-11 
9 82:9.597298972842545E-11 3.737278724059034E-15 1.85394115364545E-10 4.8392808559794125E-15 5.234890348823206E-16 
9 89:1.4631262516112054E-8 1.502490957178729E-9 5.05492594029731E-10 3.1592517762286417E-10 3.358604171963017E-10 
9 88:4.925092881259171E-9 1.5646600746618141E-9 3.1107483575738924E-10 1.3231777209860354E-10 3.241170147762599E-10 
9 87:4.925092881259171E-9 1.5646600746618141E-9 3.1107483575738924E-10 1.3231777209860354E-10 3.241170147762599E-10 
9 86:3.069604078301243E-8 1.2550142499698945E-10 6.069996565734954E-11 2.8847335768539456E-9 2.1452783315716E-10 
9 96:2.1750137147597574E-12 1.0089647697927399E-16 2.3453488009062892E-21 2.0870117880032647E-19 3.0201640419069536E-19 
9 95:7.81099054016083E-11 7.435942036742176E-17 6.744718144961666E-26 2.0866103804006048E-23 1.4854757349104192E-23 
9 94:1.351713341450687E-10 5.4991057530629634E-15 2.7516178956429434E-22 4.3291230135898775E-21 1.3357105583579754E-22 
9 93:1.1252213316920222E-8 3.292144453215944E-10 4.083604283465129E-11 3.432971620482492E-12 1.3934909527186445E-12 
9 99:3.408356414270486E-9 5.070982244403709E-9 1.645298401951733E-8 
9 98:3.883895080972833E-9 7.450749517195856E-10 6.118611486501554E-15 
9 97:9.297447493655531E-11 3.086846764877727E-14 3.459156776429345E-21 3.558821824085348E-20 5.596737002198822E-21 
14 3:1.0569374383950832E-36 5.286047517739985E-34 8.331660801655583E-32 5.203089946523587E-28 1.7856751006864073E-11 
14 2:9.95379352484936E-37 7.333404694684918E-34 1.140046652483598E-31 8.677540352614278E-28 2.2404253136554405E-11 
14 1:1.0569374383950832E-36 5.286047517739985E-34 8.331660801655583E-32 5.203089946523587E-28 1.7856751006864073E-11 
14 0:1.0569374383950832E-36 5.286047517739985E-34 8.331660801655583E-32 5.203089946523587E-28 1.7856751006864073E-11 
93 82:2.112971904687044E-8 1.141350192018326E-7 3.531834617198554E-22 2.2012935971433063E-22 8.986906820580771E-23 
93 81:1.8110786713679343E-8 1.443196262941586E-7 1.6961978125631637E-21 2.049848406584769E-11 1.4394636961843375E-12 
93 80:2.0500370561681676E-8 1.660432995710468E-7 5.032115345745279E-22 6.078020077705661E-22 5.054012172389786E-22 
81 97:1.7587755743706065E-7 5.223976463718643E-8 7.430660048959058E-12 
81 98:2.2384867608417366E-8 4.857322523412761E-9 
81 99:8.286006243402879E-9 5.323668785231432E-10 1.4739528825207176E-9 
14 9:2.2681536588302985E-31 2.158341918995946E-30 4.197554981691353E-33 8.928464705121516E-30 2.921105565739415E-10 
14 8:1.4481002270182997E-31 2.213129596674561E-31 1.1115957736239523E-33 2.787280731097047E-31 6.135515206658014E-10 
81 93:4.26972398769286E-9 3.9412940463089806E-16 4.688323938284636E-20 
14 7:3.651234774386627E-33 8.043137937032527E-32 8.245536570462645E-36 1.3087894884729117E-8 4.7704617525455935E-11 
81 94:4.469759920946841E-14 4.119320861499764E-11 5.885372919801468E-11 
14 6:4.924200864364371E-30 6.959203607316323E-31 2.000151642872116E-34 2.99736855016034E-8 1.075701013777201E-10 
81 95:1.781105845891257E-8 1.1866216003772992E-8 5.857973813641162E-14 
14 5:4.924200864364371E-30 6.959203607316323E-31 2.000151642872116E-34 2.99736855016034E-8 1.075701013777201E-10 
81 96:4.0023581197924856E-8 4.0684303905495544E-11 
14 4:1.0569374383950832E-36 5.286047517739985E-34 8.331660801655583E-32 5.203089946523587E-28 1.7856751006864073E-11 
93 75:3.4776652368226023E-8 1.2514362072450423E-12 1.2811440249736114E-22 6.95108585801873E-21 6.059986075864082E-19 
93 74:3.6620252880274895E-8 2.515664652907225E-12 2.1124037101084734E-15 1.9886271251150987E-19 1.325586722662654E-15 
93 73:3.6620252880274895E-8 2.515664652907225E-12 2.1124037101084734E-15 1.9886271251150987E-19 1.325586722662654E-15 
93 72:7.713701798908526E-8 2.6342668493273744E-9 5.240258719428661E-11 1.1928313158308443E-11 2.6451815752240217E-12 
93 79:1.12827048756934E-7 5.999708042311407E-10 7.119792485458261E-14 5.589866822377434E-14 4.882992341725246E-14 
93 78:1.12827048756934E-7 5.999708042311407E-10 7.119792485458261E-14 5.589866822377434E-14 4.882992341725246E-14 
93 77:4.108091719630785E-8 1.2317515215487231E-11 7.629483234891189E-14 3.0984121993397266E-14 2.404473690120601E-15 
93 76:3.9848406584768794E-8 1.4117142407977184E-12 1.5820221438677656E-22 4.039930828486087E-22 1.294823365598401E-19 
93 71:1.1000696206795877E-7 7.207312417185078E-10 5.5130594919936215E-11 2.8657443798144946E-9 1.0741864486715925E-11 
93 70:8.534799110651963E-8 4.5917308599276845E-9 1.1162642890830282E-10 9.796774990455229E-14 8.270195611651358E-13 
81 86:9.062254362521615E-8 2.277696678419835E-10 1.469674579468637E-9 
81 87:5.373952882520718E-8 3.3066454061580615E-18 3.629640442877355E-18 
81 88:5.373952882520718E-8 3.3066454061580615E-18 3.629640442877355E-18 
81 89:3.049632807060885E-8 1.1060053450715296E-18 3.1664158824982594E-18 
81 82:1.2469041255867227E-101 2.756305163159431E-66 4.071013093179419E-52 
81 83:1.1707480854313114E-44 2.804208682372493E-9 1.492525883172008E-10 
81 84:1.9244099085947852E-7 1.251669773395917E-10 1.7444471893457902E-8 
81 85:1.9244099085947852E-7 1.251669773395917E-10 1.7444471893457902E-8 
81 90:3.049632807060885E-8 1.1060053450715296E-18 3.1664158824982594E-18 
81 91:4.72796280908213E-9 4.321580164843802E-20 2.1724728816223864E-23 
93 69:8.534799110651963E-8 4.5917308599276845E-9 1.1162642890830282E-10 9.796774990455229E-14 8.270195611651358E-13 
81 92:3.36348732229883E-9 1.2661306622947875E-7 2.1779774069665596E-10 
93 64:3.2705100276236892E-9 5.568643744245064E-14 6.618770633548184E-16 1.4225256585891707E-17 3.30963235789521E-17 
93 63:3.776787117928448E-9 1.3758663282951915E-13 1.599847283670582E-15 3.4212051115053786E-17 6.869494913198733E-17 
93 62:2.5875311608686863E-9 8.091539964515912E-14 2.0300896085521143E-15 4.1738495744155234E-17 9.798594111438004E-17 
93 61:2.417544411256092E-9 8.343432074920835E-14 2.1601634963056123E-15 4.0874076403081274E-17 9.901430592674108E-17 
93 68:8.040312619309633E-8 2.835807487591798E-10 3.3691243515170575E-13 1.2447189345790194E-14 6.081321445415141E-14 
93 67:2.9779684236530643E-8 2.4395086127518135E-12 2.1105733599838302E-14 1.1798818694275382E-15 5.286814741617446E-15 
93 66:2.0478698317874547E-9 6.870707660520583E-14 1.0577559682889035E-15 8.32083904148045E-18 1.0886181418016035E-17 
93 65:7.31017135670492E-10 2.796505491050374E-14 2.720057493206369E-16 2.4289756776787115E-19 5.394277629303568E-19 
93 97:8.550519909268534E-10 2.4937678262627168E-12 3.459406652143643E-12 6.832528578166057E-13 2.4507602129045298E-12 
93 96:2.598827677588879E-10 1.184710400431199E-18 3.646686280234464E-18 1.6076335706425315E-17 2.91075078042536E-16 
93 95:1.9228445662182496E-9 1.6265636580052552E-15 2.1938149886585668E-16 2.1545219754306375E-17 2.2748893929525905E-16 
93 94:1.8891818447234263E-7 2.450692838053316E-10 2.5728434433040626E-15 1.619529723538527E-15 4.545579086846183E-15 
93 99:2.206124373975341E-7 3.729579805511263E-9 4.1021402744402275E-10 
93 98:2.0127585509915333E-8 3.70004716239585E-8 1.1013048262851753E-8 1.5696835627821322E-8 
93 92:2.3129786421721654E-11 7.245154625283535E-15 8.284636288094865E-13 2.185505423675523E-12 1.5865632088395804E-11 
93 91:1.273916949266737E-10 2.7013497428526513E-21 8.571563321131E-20 5.5697217418644864E-12 4.789318840254228E-13 
93 90:4.64300312170144E-9 2.996249466615761E-9 1.128070608844072E-11 3.2347564399128617E-11 8.492712286927032E-11 
93 86:1.448584005210322E-7 1.5833337076380622E-9 4.9685134861993845E-14 8.333864846048466E-14 5.90394592045276E-14 
93 85:1.2305836907943494E-7 3.042580905967166E-11 6.356862128596132E-15 8.385676106631931E-14 1.9224245963123497E-13 
93 84:1.2305836907943494E-7 3.042580905967166E-11 6.356862128596132E-15 8.385676106631931E-14 1.9224245963123497E-13 
93 83:6.673254429896468E-8 2.1723201652929684E-9 1.8221438677656255E-11 2.0895479147483548E-11 
93 89:4.64300312170144E-9 2.996249466615761E-9 1.128070608844072E-11 3.2347564399128617E-11 8.492712286927032E-11 
93 88:1.1617176095402789E-8 1.1655287802906102E-9 1.9939721966447327E-11 5.783457228198621E-12 6.956453387832102E-11 
93 87:1.1617176095402789E-8 1.1655287802906102E-9 1.9939721966447327E-11 5.783457228198621E-12 6.956453387832102E-11 
81 17:3.6070024928694947E-9 5.2254587104453475E-9 1.4799335234801355E-12 
81 18:8.074224627753948E-9 2.0623352123430728E-8 4.628876861230265E-8 
81 19:3.1787903968378735E-9 1.1600961214543986E-9 3.403103734812586E-9 
81 13:2.4161295393806006E-9 3.3677768544927798E-9 1.7769039010038854E-8 
56 57:1.4764502436723788E-122 1.5508455543827342E-64 7.334965301951624E-52 2.26159408897972E-43 
81 14:5.222763716396793E-9 1.6846475172367327E-8 4.6512228535495315E-14 
56 58:1.4764502436723788E-122 1.5508455543827342E-64 7.334965301951624E-52 2.26159408897972E-43 
81 15:3.1467424259438093E-10 8.511105621308421E-10 2.7702517573607024E-8 
56 59:1.4764502436723788E-122 1.5508455543827342E-64 7.334965301951624E-52 2.26159408897972E-43 
32 88:5.332476997114326E-12 5.326322080540206E-9 8.158743326598605E-10 1.3706151794514988E-9 1.3379941216086633E-10 
81 16:1.2800368315853303E-9 5.811440249736115E-9 2.869876704022279E-15 
32 89:5.056263965639509E-15 1.1257431615754803E-8 1.2092047223374412E-9 2.1551618787659838E-9 2.369807904161705E-10 
68 42:1.269820558312934E-7 1.5134749702427742E-9 4.716149751835964E-16 9.80357985042783E-14 8.792013834302782E-20 
44 75:6.324801191734572E-14 1.601442391318892E-33 3.9335848820976674E-30 
81 10:6.624025871942867E-10 2.277225054461338E-8 2.423787814135244E-8 
68 41:4.28248029285602E-9 1.935823208390415E-11 4.4136366698856877E-10 2.0578390639387338E-9 3.073056796999573E-14 
44 74:2.805932804367315E-9 1.2794109120426741E-15 3.845855020494088E-28 
81 11:1.750329013856761E-9 6.115615244683001E-9 7.728142475352033E-8 
68 40:6.569137826487299E-9 3.962472207873874E-12 2.065838704606194E-9 1.6090282300626587E-9 4.25961776001078E-14 
44 77:2.8540437355883524E-11 4.2367056032041246E-16 7.022492206002382E-13 
81 12:9.519302894872774E-10 5.59507714420464E-9 2.6512003952657936E-8 
44 76:8.232736128022266E-14 4.763325617387193E-33 7.221679578611218E-30 
68 46:5.953803310351024E-10 2.26148179756103E-8 2.466233970399982E-9 9.198957935634559E-10 4.4566891998113503E-10 
44 71:1.2747768842741882E-8 1.0631860167431571E-41 1.5329042732069345E-33 
68 45:2.078181777348575E-9 5.757832326453612E-9 1.2462034271340984E-9 4.782334314011723E-10 4.853571990028522E-27 
44 70:5.66568990816686E-16 1.696424350277194E-22 1.3922733496572424E-23 
68 44:1.2718822287600783E-7 2.4464706807105803E-9 4.167359130415254E-16 4.858939519841894E-14 4.6975992094684125E-20 
44 73:2.805932804367315E-9 1.2794109120426741E-15 3.845855020494088E-28 
68 43:1.2718822287600783E-7 2.4464706807105803E-9 4.167359130415254E-16 4.858939519841894E-14 4.6975992094684125E-20 
44 72:4.937491916096891E-10 6.015003724170536E-13 3.7818305078698185E-43 
68 39:4.111774878163811E-9 9.064208233206818E-12 4.746154018909875E-9 2.6355918880679137E-14 4.237428975677679E-12 
68 38:5.330608394906461E-9 5.39140296898511E-12 8.47856356817212E-10 9.920273092730254E-16 2.543018842500056E-12 
32 90:5.056263965639509E-15 1.1257431615754803E-8 1.2092047223374412E-9 2.1551618787659838E-9 2.369807904161705E-10 
68 37:1.7507961461585106E-9 4.970714398005704E-12 9.643272621106296E-10 2.062254362521616E-15 1.7617737552496236E-12 
68 36:1.7176028027938106E-9 1.2059739034742965E-13 1.3480405147438633E-9 6.559907471871E-15 1.9133110247714868E-11 
44 68:1.8223414551471603E-8 1.0440700946875933E-9 2.8570230720169843E-8 
44 67:4.043677607253881E-8 2.8806213789689176E-8 1.3239448555155635E-12 
20 99:1.2977641596531838E-9 
20 98:2.2615438136398306E-8 1.0165513734830137E-8 
44 69:5.66568990816686E-16 1.696424350277194E-22 1.3922733496572424E-23 
56 64:2.148651380061536E-15 3.775125204931839E-23 4.691490556291688E-28 1.6647337570462865E-24 
32 97:1.782267596148271E-11 4.915459098795331E-9 1.7723617485315172E-14 2.4696781157035114E-20 6.2145925043820324E-21 
56 65:1.075401441821816E-14 2.4794843578053762E-28 1.6934623936038808E-26 5.637231342780785E-25 
32 98:9.066548920436553E-11 4.347458420862491E-9 1.1189058520768384E-10 8.767009647162718E-10 
56 66:2.7264356457879488E-15 1.2931120443775687E-27 2.263660251083612E-27 2.2915534394861546E-26 
32 95:8.736012060068417E-9 8.086356155585587E-10 4.616722640726816E-13 1.2560579097368104E-8 3.072971442079113E-8 
56 67:1.2044489860084893E-13 4.569923866418128E-19 2.6741976778134616E-17 3.088126305387742E-15 
32 96:1.0860171891655626E-8 3.9203562715477833E-10 5.388852464865684E-13 5.087439956112769E-9 1.275026649004732E-8 
56 60:8.423855188986457E-16 5.870842410223011E-21 1.3288588946032744E-21 6.699620455004829E-20 
32 93:7.85835663727471E-9 9.496724067953847E-10 3.4573861228931676E-12 1.2639344189178943E-8 1.4564405849846798E-8 
56 61:1.3871942866126171E-14 3.886585667123319E-22 9.516518067689267E-23 3.572147236508186E-20 
32 94:3.3941198246294785E-10 1.875692985625148E-10 3.169237905365928E-15 1.920383032054627E-8 2.8587268242860518E-8 
56 62:1.5354144676263842E-14 2.2644462910144406E-22 5.657870505535967E-23 2.1563837671525142E-20 
32 91:2.944891196239257E-9 2.7229663129819682E-11 1.1871986655427254E-12 2.482995927942875E-12 1.4886468549714332E-13 
56 63:1.8999955083432523E-14 2.5988501358726165E-22 1.022411121342107E-23 1.090196959148382E-21 
32 92:5.245371547337107E-9 2.0971495600126666E-12 9.403909710049907E-9 1.719179701263542E-8 
56 68:3.324185325757406E-14 1.084656500550228E-14 1.810133177622566E-17 5.977811215666899E-21 
32 79:3.218173952214655E-11 8.903399030377635E-12 7.007818528082921E-12 3.4924557671122295E-9 3.14257998046483E-9 
56 69:1.6553461944438207E-8 1.4610977609091113E-10 3.1335369551058905E-10 3.1127855009320185E-9 
32 77:1.4124463117331442E-13 2.988595563999982E-11 1.3047754124463117E-14 4.98405519800545E-10 2.3138650646043235E-15 
32 78:3.218173952214655E-11 8.903399030377635E-12 7.007818528082921E-12 3.4924557671122295E-9 3.14257998046483E-9 
68 53:1.6543894715565835E-10 2.0423114065623106E-9 3.6585667123318435E-10 5.476789363756822E-10 3.4123340894288857E-10 
44 64:2.4454107960804778E-8 2.069354313570699E-8 8.568580488914459E-13 
68 52:1.2313001100455902E-9 2.1218519100770318E-14 9.10353268803198E-11 2.5573023109573966E-8 1.6650549105037393E-11 
44 63:2.6347280017483532E-8 2.0875336178867227E-8 1.4066036010722043E-12 
68 51:5.827116131785209E-9 7.591191861117974E-10 1.3744132773373458E-10 9.170458373571092E-11 2.2888584454376E-12 
44 66:2.8821155072677078E-8 6.019196203576096E-9 1.0858789265468687E-12 
68 50:6.625800076358165E-10 1.283861477305904E-9 3.603656208592539E-10 1.0216003772991667E-10 4.8945583578502926E-11 
44 65:2.527761795808413E-8 5.033249929753669E-9 9.566568990816687E-13 
68 57:1.876355918880679E-14 6.806948592988524E-13 1.8663507534754193E-9 5.0672176432277046E-8 9.841085184270218E-10 
44 60:2.9637974943245423E-8 8.912809808617775E-9 5.081998653054489E-12 
68 56:1.876355918880679E-14 6.806948592988524E-13 1.8663507534754193E-9 5.0672176432277046E-8 9.841085184270218E-10 
68 55:1.876355918880679E-14 6.806948592988524E-13 1.8663507534754193E-9 5.0672176432277046E-8 9.841085184270218E-10 
44 62:2.5614800344318523E-8 2.403579663798832E-8 2.4041550146959784E-12 
68 54:1.876355918880679E-14 6.806948592988524E-13 1.8663507534754193E-9 5.0672176432277046E-8 9.841085184270218E-10 
44 61:2.5614800344318523E-8 2.5911931171976397E-8 2.6757741591625746E-12 
68 49:1.4728838682147911E-7 5.786489096503246E-10 9.513912906775664E-17 1.1178139106609473E-11 1.1965324409908593E-21 
68 48:1.4965077368787476E-7 7.589170615581557E-10 3.9909268533698654E-17 7.96691894805399E-12 6.491589372740135E-22 
56 70:1.6553461944438207E-8 1.4610977609091113E-10 3.1335369551058905E-10 3.1127855009320185E-9 
68 47:1.6740180115435577E-7 2.517236732768882E-9 6.516136276865722E-15 8.61418914366564E-12 4.063085319019921E-14 
44 57:2.5852522846782718E-8 5.441882869261544E-9 7.15491211403544E-9 
44 56:2.5852522846782718E-8 5.441882869261544E-9 7.15491211403544E-9 
44 59:2.5852522846782718E-8 5.441882869261544E-9 7.15491211403544E-9 
44 58:2.5852522846782718E-8 5.441882869261544E-9 7.15491211403544E-9 
56 75:6.466121678981292E-9 1.8678374918588722E-11 1.4462258854178364E-24 5.19695914838188E-21 
32 86:3.7808448292010654E-13 2.6869600510233663E-12 6.211648848629193E-16 9.132290565583313E-11 3.3277448474874115E-10 
56 76:7.464774181957016E-9 1.261926471579042E-11 1.2825386843937385E-24 6.563613088687762E-21 
32 87:5.332476997114326E-12 5.326322080540206E-9 8.158743326598605E-10 1.3706151794514988E-9 1.3379941216086633E-10 
56 77:8.825903384463359E-9 2.509308958609383E-12 5.52846587463786E-10 2.1875985357199002E-7 
32 84:1.4450272288157137E-8 2.8913255817065175E-11 3.784564539652381E-12 6.215885928879493E-11 9.821953427797922E-11 
56 78:9.40582118714488E-8 3.3306533114739376E-10 8.854964403620276E-19 1.5664922406629684E-18 
32 85:1.4450272288157137E-8 2.8913255817065175E-11 3.784564539652381E-12 6.215885928879493E-11 9.821953427797922E-11 
56 71:2.2110517214274483E-7 4.162306016574213E-9 5.4197228647786736E-9 1.2415141374896132E-9 
32 82:5.881290391640017E-18 1.064064653384535E-25 1.8453733313708964E-22 2.9118508904558655E-25 3.846680136121778E-26 
56 72:9.015990298021425E-8 2.3102836481236104E-10 1.5347092775170122E-10 4.890830282749792E-10 
32 83:1.003050697780216E-10 2.440442261976442E-9 1.139141255335376E-9 3.028714023843612E-9 3.4462091512013236E-10 
56 73:7.86590158780066E-9 2.2764390145305094E-11 4.8223100590652864E-27 8.343746490893167E-24 
32 80:3.564503971705224E-18 4.471502290253377E-23 1.069166990022791E-19 5.475824112108683E-22 3.7296162989327014E-23 
56 74:7.86590158780066E-9 2.2764390145305094E-11 4.8223100590652864E-27 8.343746490893167E-24 
32 81:3.009384017733296E-18 1.2053289089295351E-23 3.55196667424881E-20 1.3904090343471105E-22 8.928063297518856E-24 
81 39:1.0279493341118873E-8 1.2930019987872525E-8 3.684169155793114E-11 
19 91:2.421067655021386E-8 6.210712230889654E-11 1.6481662362685148E-13 3.475703689827885E-14 3.588949694707218E-14 
19 90:8.392630156415162E-10 3.6771746256874105E-10 6.8736591871050034E-9 3.213214338279567E-9 4.224699055800117E-11 
56 79:9.40582118714488E-8 3.3306533114739376E-10 8.854964403620276E-19 1.5664922406629684E-18 
68 60:7.070990634895681E-16 1.8480090731466302E-22 2.5818042985155074E-9 2.149549711411054E-7 1.5728883598715387E-9 
81 35:8.216744896355021E-10 1.657353965009994E-8 7.07793024457071E-12 
32 68:2.5021475306742308E-12 5.265352725780627E-10 6.327254238195271E-15 2.3229279562554915E-9 4.157846849619332E-9 
81 36:2.9319064837065154E-9 3.228333370763806E-8 1.1175241988007276E-13 
32 69:8.663312683142219E-19 1.640365548523489E-8 3.6345852790451854E-8 2.5395185784818764E-8 6.518502660440389E-10 
81 37:1.7006400610865318E-9 4.899791137961238E-9 9.35612100523278E-14 
32 66:4.079666028874587E-11 2.127442453760074E-10 4.081615085789725E-14 1.7640570712409291E-15 4.725102693445014E-23 
81 38:4.240393469131089E-9 1.2508208502706223E-8 6.564444045186067E-14 
32 67:1.357328587803453E-11 8.078328003532387E-11 3.7206916699002283E-14 1.7552127237289876E-8 1.3390600817979494E-16 
68 64:1.4030430974464932E-15 8.343364700069621E-23 1.2606193994654928E-9 1.3014463134727243E-7 6.740090282300627E-10 
81 31:2.2621330877894313E-17 8.041300783794103E-10 3.1187144878388395E-9 
44 53:5.199388076410167E-35 6.40271886749535E-36 9.99076762513882E-32 
20 86:3.920240309351459E-9 7.048182292572621E-10 4.739820972209214E-10 2.850877075611812E-10 
68 63:4.5452422125901144E-15 1.55957059761493E-23 1.2487412131964875E-9 7.453926830911581E-21 6.863880342264244E-21 
81 32:2.2150964583286546E-17 9.620499921396007E-25 9.64574303231747E-13 
44 52:1.6603467269670088E-9 2.427548157762108E-33 3.651921627395623E-30 
20 85:5.4686433761055435E-9 3.3994942264206487E-10 4.787588476925753E-10 4.5623096101440164E-10 
68 62:5.428706178273856E-15 7.030341141329979E-23 1.664068991847643E-9 1.79158038942664E-20 3.5993217598311134E-20 
81 33:2.3714824713095425E-21 1.306054753295753E-10 2.6582972129269883E-10 
44 55:2.5852522846782718E-8 5.441882869261544E-9 7.15491211403544E-9 
20 84:5.4686433761055435E-9 3.3994942264206487E-10 4.787588476925753E-10 4.5623096101440164E-10 
68 61:5.372290969524109E-15 1.092296808677881E-22 1.855341702787073E-9 2.897837267276035E-20 5.458418487659173E-20 
81 34:2.3714824713095425E-21 1.306054753295753E-10 2.6582972129269883E-10 
44 54:2.5852522846782718E-8 5.441882869261544E-9 7.15491211403544E-9 
20 83:1.6549321844155728E-9 1.9767317392991424E-10 1.13758468585395E-13 
20 82:1.2953423337838017E-10 9.123682602548493E-10 1.9553010334015725E-10 2.569423444880046E-13 
68 67:3.1639454712870842E-15 9.559727805601096E-20 7.803332809306713E-19 2.229822354975633E-8 3.5582006423069147E-10 
20 81:1.270695906980478E-10 1.1079028236794804E-8 2.770550954235073E-10 1.4399293522619318E-11 
68 66:4.6222292092438293E-14 8.44361847867586E-25 6.816897612684439E-23 1.202438969613942E-23 1.4636355469715005E-23 
44 51:1.57373188648193E-8 3.4057249644308264E-10 2.1305466725539782E-11 
20 80:1.626534826569615E-10 1.1593454380025958E-8 3.5383812569410065E-10 1.139025293139052E-11 
81 30:1.131160868686415E-19 3.2342848159543648E-9 3.794416870662744E-8 
68 65:6.170570664989781E-15 3.69158038942664E-29 2.733510005165405E-25 7.099849529498956E-24 1.895811530082871E-24 
44 50:1.6288496104116213E-23 6.537012011007488E-9 1.2753522351713342E-9 
93 17:7.443887978080715E-8 3.846946796325825E-11 1.341767916095852E-14 5.81754890291284E-16 1.4742268735823208E-15 
93 16:2.8567610663193118E-9 9.199878725267816E-21 5.435398746827768E-20 3.8616345138904486E-19 7.579041929615739E-19 
44 49:6.5382608346602084E-21 1.3981517409939745E-33 2.9841488597794045E-13 
93 15:1.8818290026276192E-10 2.1756237788308216E-17 3.36261144923305E-20 3.16322680620747E-23 3.9068205807712173E-22 
68 59:1.876355918880679E-14 6.806948592988524E-13 1.8663507534754193E-9 5.0672176432277046E-8 9.841085184270218E-10 
56 80:1.9589035865879128E-8 6.1290452983583E-11 2.9093583668336067E-9 1.9423585689581604E-7 
93 14:3.8163361555909895E-10 6.957441552316572E-16 3.2923394794169826E-17 3.218249601365464E-21 3.545983335953466E-20 
68 58:1.876355918880679E-14 6.806948592988524E-13 1.8663507534754193E-9 5.0672176432277046E-8 9.841085184270218E-10 
56 81:1.5581489882543175E-8 4.121836189278415E-11 2.178175039863454E-9 1.6576481685269613E-7 
20 79:1.4242833759271399E-8 1.4599774319725617E-10 6.523319551672309E-10 1.3851505947522648E-10 
44 46:2.927162360455107E-19 9.24428328672545E-26 8.152766813403447E-27 
20 78:1.4242833759271399E-8 1.4599774319725617E-10 6.523319551672309E-10 1.3851505947522648E-10 
44 45:1.6661894376279484E-8 2.8824187930119398E-28 1.5549237102550722E-26 
93 19:2.9575313854515237E-9 2.1844139510858582E-11 3.856222067509601E-13 9.802479394524671E-15 2.5584476834280325E-14 
20 77:4.459861469776238E-10 6.255357676474393E-13 1.2039775033339132E-23 8.6377563991062E-14 
44 48:1.6591737247503468E-20 1.649843228030739E-36 5.184669797645968E-13 
93 18:6.2078064994273135E-9 1.2439935320142834E-11 3.511330204145799E-15 4.621420711029263E-16 2.414826958923799E-15 
20 76:4.2109173947754573E-10 1.7384651065291177E-13 3.00637792079782E-15 4.8225555392019124E-14 
44 47:4.781433560351633E-13 1.8479557202813422E-8 3.319114584030222E-8 
56 86:6.044894109192176E-9 4.65124531183327E-9 3.663709659307836E-10 7.671278100927527E-10 
32 75:8.288888591549925E-11 2.2906815455084723E-13 1.1927782312196992E-21 6.680626731070286E-13 1.214507762777027E-12 
19 97:2.2316612476640308E-10 5.6689903706776205E-12 4.898421576104651E-12 9.768031006507264E-13 9.99580752059444E-13 
56 87:6.309070900801761E-8 2.1851124037101086E-9 1.1513688323938286E-10 1.4322725537314438E-10 
32 76:9.27425505439073E-11 2.471239145269411E-13 1.85617119588245E-21 6.371096868574691E-13 1.1018192684569446E-12 
19 96:4.97767727720763E-10 8.843990705183956E-12 1.932915869426567E-13 1.2385030172471466E-14 8.403780367600162E-15 
56 88:6.309070900801761E-8 2.1851124037101086E-9 1.1513688323938286E-10 1.4322725537314438E-10 
32 73:1.4243547372787241E-13 7.287778030515897E-11 6.625946095419047E-14 1.3306528225644594E-13 5.144662839914188E-15 
19 99:1.8832795893154214E-9 7.88547395087663E-11 3.6259773160103653E-16 3.7511362065197513E-16 
56 89:1.7359175331821142E-7 1.3587845576841018E-8 2.5963572663777034E-10 7.047454353538303E-11 
32 74:1.4243547372787241E-13 7.287778030515897E-11 6.625946095419047E-14 1.3306528225644594E-13 5.144662839914188E-15 
19 98:1.8272163274772425E-9 9.072436231942232E-10 2.059510907136581E-10 1.9003438725129456E-11 
93 13:6.946122577312642E-8 1.254616300222337E-11 4.735710916971725E-17 1.192184517259191E-19 3.078356951961731E-20 
56 82:1.6511464953848226E-8 2.1935679475374495E-9 3.991578143598266E-10 3.702068407932266E-26 
32 71:1.851051018906298E-12 1.7324573727426397E-8 4.019642212023496E-10 5.074238106069728E-10 5.05746818844749E-11 
19 93:2.9826413512271925E-10 9.063203857081052E-12 1.9444942487210705E-12 2.8753495591206493E-13 1.9778199999107982E-13 
93 12:4.5431311339187456E-8 5.997709255058728E-12 1.4502975722595278E-16 1.361023648572776E-20 4.2848608709322434E-21 
56 83:5.24510970871606E-9 1.7460484649763064E-8 1.3905091292923394E-12 
32 72:6.6658192506166065E-12 1.1877338756796054E-8 6.241620616294473E-12 2.0971986209418807E-13 2.1174830851296323E-11 
19 92:9.293210413405229E-10 4.765377256245233E-11 2.069211590867531E-13 3.6720901293870506E-14 1.2012256312134552E-14 
93 11:4.573764232937319E-8 2.79324903990837E-12 1.0377613582770005E-17 2.7019336582298382E-22 2.1738540660722706E-22 
56 84:9.098816448447011E-8 6.224201046556023E-10 1.5535383026029152E-9 9.148336964089205E-9 
19 95:1.4561729799162398E-10 4.542908242682117E-13 3.5215667384740267E-16 1.486608596366815E-16 2.3149488651315054E-16 
93 10:6.15684865362589E-8 1.6949289195319693E-11 5.112763042648281E-17 8.332988972982684E-21 5.3622072001257666E-21 
56 85:9.098816448447011E-8 6.224201046556023E-10 1.5535383026029152E-9 9.148336964089205E-9 
32 70:8.663312683142219E-19 1.640365548523489E-8 3.6345852790451854E-8 2.5395185784818764E-8 6.518502660440389E-10 
19 94:3.703435603070322E-10 2.0502606919375053E-13 1.2986160357877177E-14 5.861130809817538E-15 2.281957620277328E-15 
81 28:2.51824735553709E-18 3.620275338558627E-9 7.764727019561165E-8 
89 8:8.281290003817908E-8 1.6657915422103441E-7 1.0033058593662272E-10 2.3668336065757853E-10 
81 29:1.131160868686415E-19 3.2342848159543648E-9 3.794416870662744E-8 
89 9:1.1078334493677992E-7 2.4005659487501965E-8 2.2215801648438027E-10 5.588474408785681E-12 
32 59:1.3780322999317607E-11 9.060973814844054E-13 1.6867861077288804E-16 2.143815423864128E-8 1.434760114356566E-8 
89 6:9.053944797538572E-8 1.6235564938127428E-7 9.494216991937475E-11 1.6748444763851146E-10 
89 7:1.0625642868371999E-7 4.918094639207671E-8 5.302445707099064E-12 2.4775080288364363E-12 
81 24:6.480742021694702E-8 2.1463561434635166E-8 
68 71:1.3215195274777102E-7 2.025301502459182E-9 4.304736452040335E-9 8.04363644530285E-8 9.093269252363735E-10 
32 57:1.3780322999317607E-11 9.060973814844054E-13 1.6867861077288804E-16 2.143815423864128E-8 1.434760114356566E-8 
81 25:1.9825409302221124E-22 6.7823567722954615E-31 9.135895074898377E-9 
68 70:1.6477440653985221E-9 2.95020998495295E-11 5.367574729939138E-15 2.0094324791699418E-11 6.224403171109664E-15 
32 58:1.3780322999317607E-11 9.060973814844054E-13 1.6867861077288804E-16 2.143815423864128E-8 1.434760114356566E-8 
81 26:1.9825409302221124E-22 6.7823567722954615E-31 9.135895074898377E-9 
32 55:1.3780322999317607E-11 9.060973814844054E-13 1.6867861077288804E-16 2.143815423864128E-8 1.434760114356566E-8 
81 27:2.51824735553709E-18 3.620275338558627E-9 7.764727019561165E-8 
32 56:1.3780322999317607E-11 9.060973814844054E-13 1.6867861077288804E-16 2.143815423864128E-8 1.434760114356566E-8 
6 0:9.281703395462311E-37 3.667019013340113E-40 9.470454170401987E-35 2.8042513525206165E-32 2.8481564240826723E-33 
81 20:5.676376131336044E-10 2.387293103061064E-9 2.094077750578301E-8 
68 75:4.4918588721449903E-10 1.2024771486962967E-10 1.8486491342331618E-12 4.255103644979451E-13 8.49682215285108E-14 
20 97:1.1243159345438003E-11 9.917488437231001E-12 2.2353898782842948E-8 2.2957303611330398E-12 
44 42:2.6866523051946603E-135 1.0663437565507491E-79 1.1462283295645619E-64 
89 0:1.1302355873964113E-7 1.6571203988591193E-8 7.953803310351023E-10 1.583140566397916E-11 
6 1:9.281703395462311E-37 3.667019013340113E-40 9.470454170401987E-35 2.8042513525206165E-32 2.8481564240826723E-33 
81 21:8.751094841332225E-10 6.81161991600602E-10 1.1833898533474073E-8 
68 74:9.42448402093112E-10 2.2784153434994496E-13 4.386956228804995E-12 4.583488669795854E-13 3.8709097850742243E-13 
20 96:1.7755685492683231E-10 1.5149925739593508E-16 4.785135430465053E-9 4.9391867481970105E-9 
44 41:1.1260419872352383E-9 1.0510412067204553E-10 2.3981160603181823E-12 
89 1:1.1302355873964113E-7 1.6571203988591193E-8 7.953803310351023E-10 1.583140566397916E-11 
6 2:8.459353020146201E-37 5.834816311420938E-40 1.9013652318574912E-34 6.667068074269326E-32 6.0882829120783554E-33 
81 22:9.01010622768208E-10 6.944325914613605E-10 1.1401688862937094E-8 
68 73:9.42448402093112E-10 2.2784153434994496E-13 4.386956228804995E-12 4.583488669795854E-13 3.8709097850742243E-13 
20 95:8.53660168323588E-10 2.2985848151964E-13 3.503623818635125E-10 6.323418565547631E-10 
6 3:9.281703395462311E-37 3.667019013340113E-40 9.470454170401987E-35 2.8042513525206165E-32 2.8481564240826723E-33 
81 23:2.784467850966829E-9 2.87668156399488E-20 5.2351382307364067E-14 
68 72:3.441440025153278E-8 1.3122801895479149E-11 1.1126574887147124E-9 5.580164843802636E-10 4.176477193612864E-10 
20 94:1.6292331776763852E-9 1.9180905486349915E-12 9.081579405113934E-17 5.492415626351963E-21 
44 43:3.929405782945529E-138 1.076124721802231E-81 7.063792588231621E-67 
6 4:9.281703395462311E-37 3.667019013340113E-40 9.470454170401987E-35 2.8042513525206165E-32 2.8481564240826723E-33 
68 79:1.0791048128102051E-7 1.1220854762279067E-10 6.522739012284681E-15 8.526512003952658E-12 2.9171513912906776E-11 
20 93:8.715674074866978E-10 2.1485564936599898E-15 7.245853236460299E-9 1.439907051839562E-8 
89 4:1.1302355873964113E-7 1.6571203988591193E-8 7.953803310351023E-10 1.583140566397916E-11 
6 5:2.7696723175936955E-101 2.1895669703984194E-73 7.85273693083747E-61 3.8960309708265874E-57 1.3984148859779405E-56 
68 78:1.0791048128102051E-7 1.1220854762279067E-10 6.522739012284681E-15 8.526512003952658E-12 2.9171513912906776E-11 
20 92:4.0557287555026294E-10 6.486613056451289E-11 2.56800067793284E-11 9.186480591942412E-11 
89 5:9.053944797538572E-8 1.6235564938127428E-7 9.494216991937475E-11 1.6748444763851146E-10 
68 77:8.462640645001908E-10 5.521638556381521E-12 3.820221438677656E-11 3.773081501111685E-12 1.2264985289824152E-12 
20 91:3.3760654026787265E-9 1.069104548840155E-11 2.495756229622989E-16 1.87532725869828E-15 
44 40:5.995914562621816E-10 9.867134083519542E-11 2.0589935373375972E-11 
89 2:1.1678779167696006E-7 1.8170525748422306E-8 9.027174523322927E-10 1.7607227075706875E-11 
6 7:9.28103438279121E-72 1.2916716842617E-65 1.5484655079367203E-55 1.0951291417459448E-53 9.682531187140685E-54 
68 76:5.736384665483864E-10 6.151234082691401E-11 1.6656545466795428E-12 5.372088844970468E-13 1.0390706762189232E-13 
20 90:2.6615955506197286E-8 9.9475940074305E-10 5.301167204106846E-10 9.35038869636191E-10 
89 3:1.1302355873964113E-7 1.6571203988591193E-8 7.953803310351023E-10 1.583140566397916E-11 
6 8:4.393227807734678E-68 3.077712511874975E-61 7.048271494262101E-52 1.0179518400078497E-50 3.475966834811851E-51 
44 39:4.269826190508048E-10 2.9495965853593264E-11 1.2852670029570359E-11 
6 9:1.8245536570462643E-67 1.9029530219302356E-58 9.368764244394789E-49 7.589993354474133E-47 6.336397411366971E-48 
56 90:1.7359175331821142E-7 1.3587845576841018E-8 2.5963572663777034E-10 7.047454353538303E-11 
44 38:1.0105436396965358E-9 1.5319453550450243E-11 2.3103861987146036E-11 
56 91:1.0230893615109933E-7 2.5440294652682642E-11 9.716688750645675E-10 2.440923484627305E-8 
68 69:1.6477440653985221E-9 2.95020998495295E-11 5.367574729939138E-15 2.0094324791699418E-11 6.224403171109664E-15 
56 92:2.6445302849956207E-8 2.1079098075325085E-10 4.541940844880635E-15 4.8463404226649E-15 
44 35:2.0374201087368595E-8 1.2031925284664891E-11 5.70792690813564E-12 
20 89:2.6615955506197286E-8 9.9475940074305E-10 5.301167204106846E-10 9.35038869636191E-10 
44 34:2.633947486965403E-19 1.721655048146612E-8 1.4863811320586412E-10 
20 88:4.2499921948521703E-8 9.87449322290164E-10 4.176690706521981E-10 1.2501393776398125E-9 
44 37:2.4526361329283577E-10 1.4458880251191958E-11 7.77847652434537E-12 
20 87:4.2499921948521703E-8 9.87449322290164E-10 4.176690706521981E-10 1.2501393776398125E-9 
44 36:4.401701968235278E-10 2.441940850359706E-11 2.373656957062767E-11 
56 97:2.9266512453118335E-9 9.986839445729557E-11 2.2881173220742474E-8 7.13223437464909E-11 
32 64:3.598628078015798E-11 6.514756189482229E-10 6.255179273095433E-14 1.7046041452025102E-16 5.211564107024187E-24 
56 98:4.860444224852337E-8 
32 65:3.471890317602615E-11 1.5597807422472582E-10 1.708631601482532E-14 9.415372127148088E-16 1.3420081976352634E-23 
32 62:4.062258319172565E-11 1.5109428172569588E-9 1.8959283888836854E-13 7.319266226902337E-16 2.2356574833527346E-23 
32 63:3.940845899621339E-11 1.27557077931056E-9 1.4048418677049742E-13 5.510211363403222E-16 1.0976134087979626E-23 
56 93:4.031261930963236E-8 5.817054820670605E-9 4.0408965346868194E-9 3.0667011027017315E-12 
32 60:5.309373759539006E-11 1.7417967896311956E-9 6.730312072110646E-14 5.76189393027104E-16 2.71200788542935E-23 
56 94:8.571810362252117E-9 6.4800458148988254E-12 4.260987715318795E-20 4.819682439867945E-26 
32 61:4.103549781232857E-11 1.5880710580658398E-9 1.9556087792302786E-13 8.659521611339319E-16 2.5718140501581102E-23 
56 95:1.260046713230175E-8 8.451276753430503E-13 5.574774855705527E-16 2.6938262178004356E-14 
56 96:1.6732881173220743E-8 5.176567026747816E-11 1.1623262290295776E-11 5.261930963235789E-16 
32 48:1.9132245964738572E-9 1.572857709925026E-15 2.944226643652631E-11 2.00196243716856E-12 3.969711566337067E-13 
32 49:3.636743959930601E-9 4.568598329252357E-15 2.3361922474811674E-11 1.561992944146362E-12 5.918978105445317E-13 
68 82:3.837963482830642E-9 5.294562849507041E-8 1.4331304601702337E-9 1.306782401688863E-16 2.6465290722482987E-16 
81 57:3.738113953331686E-9 8.084038897747434E-9 2.0146338176836526E-13 
32 46:4.253283737193982E-11 1.1853611107394376E-16 1.0419069537177034E-10 1.1679846216287337E-10 7.528265785353975E-12 
68 81:4.581894131650459E-9 1.948089922968087E-7 1.5241763424439103E-8 1.160309475149909E-14 1.877811215666899E-14 
81 58:3.738113953331686E-9 8.084038897747434E-9 2.0146338176836526E-13 
32 47:3.5658687575542683E-12 8.447890603048023E-12 1.6860412736217223E-13 1.653108009865707E-14 
68 80:5.5649381274283014E-9 1.709573966357491E-7 2.2452803916724687E-8 2.4583286545242214E-14 4.013070721135491E-14 
81 59:3.738113953331686E-9 8.084038897747434E-9 2.0146338176836526E-13 
32 44:4.905959118865711E-21 1.3645450044823849E-27 1.9740913692905342E-23 1.0801209574909348E-27 1.712199669061732E-27 
32 45:4.699858615322174E-9 2.503490016100905E-10 6.4854980353327895E-12 2.1240527895598343E-11 4.2053735097742746E-12 
68 86:3.221775551912323E-8 1.289711860219642E-9 1.6807824466054305E-9 1.4528510791205336E-8 4.246434747456599E-11 
81 53:4.692186763087565E-10 4.642486581175466E-10 9.299526130213129E-8 
44 31:1.6915182573557943E-20 1.4417758272341679E-30 7.12846381310462E-9 
20 64:1.1934829245665912E-15 2.865363429983364E-32 1.4531936434876075E-32 8.801173894233558E-29 
68 85:1.3280751005008198E-8 1.6776225660835E-11 1.3540862847261213E-11 3.492779661778247E-8 3.840995351135267E-11 
81 54:3.738113953331686E-9 8.084038897747434E-9 2.0146338176836526E-13 
44 30:6.562969702646168E-28 4.566412887860096E-53 7.636824241451133E-47 
20 63:7.710326433582652E-15 9.250259799920611E-30 2.3738219801883048E-32 8.660190624010419E-29 
68 84:1.3280751005008198E-8 1.6776225660835E-11 1.3540862847261213E-11 3.492779661778247E-8 3.840995351135267E-11 
81 55:3.738113953331686E-9 8.084038897747434E-9 2.0146338176836526E-13 
44 33:2.633947486965403E-19 1.721655048146612E-8 1.4863811320586412E-10 
20 62:8.460022032817302E-15 3.614470298067445E-29 1.1815120578383756E-31 4.331125591518703E-28 
68 83:4.927392368675186E-8 1.3599703550654659E-8 3.316706717272666E-8 4.5641296292137356E-11 
81 56:3.738113953331686E-9 8.084038897747434E-9 2.0146338176836526E-13 
44 32:7.094433368568001E-21 5.212589926453207E-31 9.94906583530692E-9 
20 61:8.202362952754325E-15 5.108580756519528E-29 2.0759864591835367E-31 6.743023312861546E-28 
20 60:1.1788627676608195E-14 2.509818875969511E-29 1.6240773200244412E-31 6.614216073252427E-28 
81 50:4.889662451995418E-8 1.9421272486356594E-17 5.3069149055629167E-11 
68 89:1.9046713230174952E-7 2.9442360814786532E-9 1.5516742650526647E-9 8.350618725716981E-8 1.802474902867923E-10 
81 51:7.81204662339704E-9 2.5381004783614436E-11 5.599973050059514E-12 
68 88:1.6344307947986615E-7 9.661306622947874E-9 7.191703909987199E-10 4.4159723313944345E-8 1.2164888719204079E-9 
81 52:1.224553641610708E-13 2.1130999169043504E-28 8.224201046556022E-15 
68 87:1.6344307947986615E-7 9.661306622947874E-9 7.191703909987199E-10 4.4159723313944345E-8 1.2164888719204079E-9 
93 39:1.6793855413569293E-7 1.29661553664069E-8 1.0267298493049162E-13 1.242832438745031E-27 2.3626788240842635E-29 
44 28:1.9030422236197154E-26 9.458857950769587E-44 1.3400457604667031E-40 
93 38:1.0980349001729288E-7 1.0358299458755361E-9 7.890673074763627E-14 7.17092999752959E-16 3.794327037527792E-28 
44 27:1.9030422236197154E-26 9.458857950769587E-44 1.3400457604667031E-40 
93 37:1.5324095492622455E-7 9.582859837851192E-10 2.154562400341366E-14 1.0930379320412334E-16 3.973589058324163E-27 
20 59:1.505992123490819E-16 4.513159479240537E-14 2.126639638554754E-8 1.87057726873347E-15 
93 36:2.2128573674399804E-7 3.1091023423989937E-10 1.849176903901004E-14 1.716464167808296E-17 1.130446695263548E-24 
44 29:6.562969702646168E-28 4.566412887860096E-53 7.636824241451133E-47 
20 58:1.505992123490819E-16 4.513159479240537E-14 2.126639638554754E-8 1.87057726873347E-15 
20 57:1.505992123490819E-16 4.513159479240537E-14 2.126639638554754E-8 1.87057726873347E-15 
44 24:2.6699849695153225E-8 1.575221554696246E-8 
19 79:7.987119276039088E-9 3.783034730677799E-11 2.1138793368746404E-13 2.7818082074474488E-12 4.33975139489142E-12 
20 56:1.505992123490819E-16 4.513159479240537E-14 2.126639638554754E-8 1.87057726873347E-15 
44 23:8.163604818675265E-25 7.966156879011287E-36 1.8106292733184364E-39 
19 78:7.987119276039088E-9 3.783034730677799E-11 2.1138793368746404E-13 2.7818082074474488E-12 4.33975139489142E-12 
20 55:1.505992123490819E-16 4.513159479240537E-14 2.126639638554754E-8 1.87057726873347E-15 
44 26:1.573272497781108E-14 6.982083840667943E-35 1.2620790237767104E-13 
20 54:1.505992123490819E-16 4.513159479240537E-14 2.126639638554754E-8 1.87057726873347E-15 
44 25:1.573272497781108E-14 6.982083840667943E-35 1.2620790237767104E-13 
93 31:6.658229838075774E-8 1.2734026545691378E-8 4.2393154715116674E-10 2.158299458755362E-13 1.1643923911334694E-15 
32 53:2.311991829125244E-13 4.295779422062254E-10 3.447145768940864E-13 4.312709902725558E-15 4.2884113625112056E-12 
19 75:9.773427708720802E-12 5.561814540767402E-13 3.048396376627373E-13 7.728924985839232E-14 7.429742519323316E-14 
93 30:2.219134457744739E-7 4.357805376513127E-8 4.0768522469512883E-10 1.0365171693579177E-12 8.21488085880477E-13 
32 54:1.3780322999317607E-11 9.060973814844054E-13 1.6867861077288804E-16 2.143815423864128E-8 1.434760114356566E-8 
19 74:2.0461797146437955E-11 9.021056058801754E-13 6.179893047174313E-13 2.634839503860203E-13 2.638465552537565E-13 
32 51:3.1231830730874043E-9 1.1570663348363818E-12 4.808640075643033E-13 4.0525130345968756E-13 1.688610282278746E-14 
19 77:1.629135055817957E-11 4.1191779172297524E-13 2.828474071298911E-13 4.196654044627605E-14 2.6068257132790096E-14 
32 52:1.0511259483254613E-14 1.1726766304953815E-11 8.53191859453818E-14 2.0453902796918975E-10 5.603828536512481E-10 
19 76:9.686812868235725E-12 4.4645445584739375E-13 2.351432356128825E-13 7.438127478134437E-14 6.874997212447204E-14 
93 35:1.9321512789992588E-7 1.6441058234329733E-9 7.065668021649786E-14 2.179479866148629E-20 9.881891885822086E-29 
19 71:7.711664458924853E-9 4.346512882954003E-10 1.3371823862343952E-10 7.959243748076589E-12 5.781072293509239E-12 
93 34:8.581197924854582E-8 1.503802187436836E-8 1.1001077997619423E-9 3.069710512722618E-12 3.5423900105553935E-15 
32 50:6.580587036318468E-11 2.5659311987369042E-14 3.438149778556806E-11 4.649013652318575E-12 1.3879782883087805E-14 
19 70:3.2513703609546367E-10 1.4847799617324752E-10 5.862781041072918E-10 6.076374486532775E-10 2.491911636806401E-10 
93 33:8.581197924854582E-8 1.503802187436836E-8 1.1001077997619423E-9 3.069710512722618E-12 3.5423900105553935E-15 
19 73:2.0461797146437955E-11 9.021056058801754E-13 6.179893047174313E-13 2.634839503860203E-13 2.638465552537565E-13 
93 32:6.4935207851416E-8 1.7901206009836728E-8 6.055247377995374E-10 1.1832753161003435E-13 9.01428346845734E-17 
19 72:1.136924593351798E-9 4.141759324921614E-11 1.4052254349697384E-11 2.4529884796018036E-12 3.4880402834829693E-12 
32 39:2.518301956639059E-10 4.1129739397264186E-9 7.962232004674169E-13 1.4455579788681199E-12 1.1063462541980544E-13 
19 80:4.0358590791709597E-10 2.085290195396301E-9 1.641052401532485E-12 8.5032848522151E-15 8.083947709969627E-15 
32 37:9.9201644879154E-9 1.3640543951902449E-10 8.443653522797722E-13 1.0281565132843614E-12 2.8201069528256866E-9 
32 38:1.2530919535616002E-10 2.7224623234364057E-10 6.879100490163284E-13 9.28085597941225E-13 1.3901904902078845E-14 
81 46:8.965459159611021E-9 2.961618793091832E-10 4.7937206638668674E-14 
68 93:6.218676308756485E-8 5.552181822265142E-9 8.769892424820895E-9 3.8925371123138765E-12 6.9087744514564195E-9 
32 35:1.283500809505332E-10 8.126006306559446E-11 5.64637774239444E-13 1.283679212884292E-12 4.1324555887088503E-14 
81 47:2.0757562827048756E-7 9.109978215464774E-11 1.5080804904889168E-11 
68 92:3.123071394884003E-8 1.737689491769039E-9 3.957216969479192E-9 2.5557751476632155E-11 1.1556651020728996E-8 
32 36:2.882311750984564E-8 6.438488744976831E-10 9.870969756167183E-13 1.5408209231482843E-12 5.175883431232187E-14 
81 48:9.08318548296539E-9 1.8918701012868595E-13 9.227255373144384E-13 
68 91:6.068722348238147E-8 2.8095088373346507E-9 3.205111505378759E-11 1.7726570395490377E-18 1.2928537741145822E-23 
32 33:5.256655561056327E-26 8.847960180365816E-10 4.081311800045493E-26 6.702168939079707E-9 5.973123530959677E-9 
81 49:1.0655018303501248E-8 3.1113930873402654E-13 1.2367035731129427E-12 
68 90:1.9046713230174952E-7 2.9442360814786532E-9 1.5516742650526647E-9 8.350618725716981E-8 1.802474902867923E-10 
32 34:5.256655561056327E-26 8.847960180365816E-10 4.081311800045493E-26 6.702168939079707E-9 5.973123530959677E-9 
81 42:1.4012868596581848E-12 2.559166348507647E-19 4.255036270128237E-15 
68 97:3.179059896242729E-10 3.991959934421811E-11 5.789296381970489E-10 8.326094279875131E-8 2.6211062950569315E-10 
20 75:4.1319560592477624E-10 1.5358122482839823E-13 3.024204878440398E-15 4.628274259514475E-14 
44 20:3.654945564668995E-9 3.1866099343921575E-12 3.46243939860221E-14 
81 43:2.5409302221124263E-12 1.4522694095717203E-19 5.693983425786601E-16 
68 96:6.816470905293417E-9 1.177269971028814E-10 1.507970444898601E-9 3.304871201742763E-11 3.5239293013227924E-10 
20 74:1.0405510880376075E-10 5.223650935948726E-15 4.0937063747987386E-16 2.0976267890513846E-14 
81 44:2.5409302221124263E-12 1.4522694095717203E-19 5.693983425786601E-16 
68 95:2.836907943494958E-10 3.5609405529229455E-15 3.462146562759674E-9 3.2988299234172524E-15 9.853437240326096E-10 
20 73:1.0405510880376075E-10 5.223650935948726E-15 4.0937063747987386E-16 2.0976267890513846E-14 
44 22:9.360691491496849E-9 2.6515826609755987E-9 2.6233235657483354E-14 
81 45:1.1071305050868014E-9 2.4797987737777082E-18 7.945089496260696E-15 
68 94:5.824084263480584E-9 2.2412266714577672E-8 5.2827048756933996E-12 9.299144339389584E-10 7.954521975430637E-13 
20 72:1.1277591197577281E-8 7.529023999714554E-11 9.753937139569423E-15 1.144992886165264E-11 
44 21:1.0094107782401399E-8 2.7545927719871015E-9 2.999335447413374E-8 
20 71:1.647091355910281E-8 1.3348363818010713E-10 2.0962976838781325E-12 3.181507597753901E-11 
20 70:3.5592678325327484E-8 3.536855908050898E-9 2.949039074800077E-10 2.983265763053552E-11 
81 40:1.787780447818178E-8 1.031172097828284E-8 9.940508006378152E-8 
68 99:5.7509376333460595E-8 1.69595301727042E-8 9.469243380420868E-9 1.8290093651043187E-9 3.1295393806005346E-12 
81 41:5.158330900352595E-9 1.543131133918746E-8 5.3677094796415656E-8 
68 98:1.4009522312304895E-8 2.1282547667707236E-9 7.830754373750759E-9 
93 28:1.2263525501381186E-7 1.0475127450760213E-8 8.299279089092011E-11 1.310101736025333E-13 1.2241673591304152E-15 
44 17:3.170874756367886E-8 3.7197372118227917E-9 7.369977387371717E-12 
93 27:1.2263525501381186E-7 1.0475127450760213E-8 8.299279089092011E-11 1.310101736025333E-13 1.2241673591304152E-15 
44 16:3.945948236259594E-8 1.4509769815040297E-10 9.35217273015151E-9 
93 26:1.9368989601814632E-8 8.770992880724055E-9 1.767893637568217E-10 5.175803445100725E-11 1.0035551463157186E-12 
44 19:4.3964390685559585E-9 1.1100213638046304E-10 6.241085406157593E-9 
93 25:1.9368989601814632E-8 8.770992880724055E-9 1.767893637568217E-10 5.175803445100725E-11 1.0035551463157186E-12 
20 69:3.5592678325327484E-8 3.536855908050898E-9 2.949039074800077E-10 2.983265763053552E-11 
44 18:7.295895384258578E-9 5.071695857919549E-11 3.469727176632725E-9 
20 68:4.645490185584115E-17 1.3877597441695547E-20 5.058003398584369E-10 1.4784332615259732E-8 
44 13:2.8551052356931643E-8 6.224181686001133E-9 1.0202755440188037E-14 
19 89:8.392630156415162E-10 3.6771746256874105E-10 6.8736591871050034E-9 3.213214338279567E-9 4.224699055800117E-11 
20 67:6.670636141848526E-16 6.092966000776055E-22 5.779645066477559E-24 9.21426691821543E-22 
44 12:1.211992275133691E-8 3.00243074603833E-9 3.6539286654089226E-13 
20 66:7.208031720120779E-17 1.0806249470364969E-39 1.2629621205025624E-37 3.979296287871692E-33 
44 15:3.6013308892070416E-9 3.919709559299053E-9 6.170571470623654E-15 
93 29:2.219134457744739E-7 4.357805376513127E-8 4.0768522469512883E-10 1.0365171693579177E-12 8.21488085880477E-13 
20 65:2.757317883600715E-17 9.33201314832903E-39 8.352890803751824E-38 3.893907970616963E-33 
44 14:2.3832282983439707E-8 8.309092774217144E-9 1.7368104151892637E-12 
93 20:4.842679722415613E-9 2.3371886720416826E-18 1.0022143867765625E-19 1.5469827295798054E-19 7.063848900667011E-18 
19 86:3.009459839169354E-10 1.1960207126322974E-12 8.033905562171349E-14 1.8418364843830143E-15 1.0363541485475734E-15 
32 42:3.30106016207947E-20 1.4063627565106085E-25 5.5507981321166225E-18 7.102550722310681E-26 1.4080040675970403E-25 
19 85:7.266860234332838E-10 6.522472135622249E-13 3.351829303647011E-15 5.262052263269866E-15 6.262583013322272E-15 
32 43:4.905959118865711E-21 1.3645450044823849E-27 1.9740913692905342E-23 1.0801209574909348E-27 1.712199669061732E-27 
19 88:7.681469687035873E-10 3.680599970563442E-10 1.3707177613944007E-10 4.225631213455183E-11 2.7038280905040342E-11 
32 40:5.389789082605224E-10 7.262578553237798E-9 2.1019753714135343E-13 4.45073167685796E-9 3.223494832992137E-14 
19 87:7.681469687035873E-10 3.680599970563442E-10 1.3707177613944007E-10 4.225631213455183E-11 2.7038280905040342E-11 
32 41:3.8435759173278743E-10 6.820539581019664E-9 2.3128749258510956E-13 3.0185851720031574E-9 4.035395230385663E-14 
93 24:1.3720955824555888E-7 2.674534552069531E-8 1.3187661418914366E-8 3.036966335032677E-8 
19 82:3.5175303620250567E-10 1.42593360718252E-10 1.4003550227241304E-15 1.417958976143008E-16 3.196011792463349E-17 
93 23:1.8490915624227997E-7 3.1897051227345205E-9 5.6019942955959305E-11 2.5086576683809825E-11 1.9892043030071641E-13 
19 81:3.3840132732113947E-10 1.6015940341910076E-9 1.0856603824076428E-12 5.093907078600069E-15 4.6924548750953345E-15 
93 22:1.7089833134951827E-9 5.287084241022301E-20 5.513823073640712E-20 4.5839602937543515E-19 4.207065376063961E-18 
19 84:7.266860234332838E-10 6.522472135622249E-13 3.351829303647011E-15 5.262052263269866E-15 6.262583013322272E-15 
93 21:1.8846812046623395E-9 6.140903272171941E-20 5.634513890448491E-20 5.1515260403799945E-19 3.8204684797987735E-18 
19 83:4.4781478161196374E-10 2.1202795580948304E-13 9.654967865091365E-16 8.4230479325278425E-16 
32 28:1.7760234778846714E-39 2.774453528149823E-8 3.608413503351754E-29 1.133963097261062E-29 2.495417263202965E-30 
76 9:9.378736496956901E-9 8.188425000561457E-10 1.931457318031756E-18 3.514294697599209E-28 
32 29:1.3382305060857853E-43 2.709742162516558E-37 1.28745690443377E-31 6.338181445156572E-33 2.051201769761519E-33 
76 8:9.206683585240416E-9 1.2846812046623398E-13 1.0738585577290183E-15 3.399847283670582E-27 
32 26:2.3675065005731208E-23 6.650833366783967E-10 4.2459914990789926E-17 2.702490065161834E-9 3.98077703591706E-9 
32 27:1.7760234778846714E-39 2.774453528149823E-8 3.608413503351754E-29 1.133963097261062E-29 2.495417263202965E-30 
93 60:7.415006625193703E-10 1.7089990342937994E-14 1.2148157297819301E-15 1.955869472454915E-17 4.743593774563748E-17 
81 79:1.0271969816066657E-12 3.893951984189368E-18 2.8785231432613924E-14 
32 24:9.398290003612669E-9 2.7622908777892256E-9 4.608917492897316E-10 2.0256053449652336E-10 5.585006980032201E-13 
32 25:2.3675065005731208E-23 6.650833366783967E-10 4.2459914990789926E-17 2.702490065161834E-9 3.98077703591706E-9 
32 22:9.785113130042682E-15 8.037161423837367E-17 1.6589953213713867E-20 1.0692472715433229E-19 5.9864591835369365E-21 
32 23:1.9536151214704008E-8 4.756769293210414E-10 7.790295748201472E-11 1.349122032371293E-10 3.741114396706673E-11 
81 75:7.264962831540414E-14 2.3019740831405664E-22 1.6276102140274438E-25 
20 42:2.6062637426352856E-8 2.1618207848856657E-8 7.338043182537877E-12 1.2371917524117907E-17 
76 1:4.334134345453321E-9 1.0444965975700137E-9 3.605789745547645E-18 3.834998989377232E-24 
81 76:1.1119792485458261E-13 6.074539043726278E-22 5.243447795719452E-25 
20 41:2.4020186342329324E-9 3.2416072360410506E-11 4.6382202478914945E-15 2.4315979144644996E-16 
76 0:4.334134345453321E-9 1.0444965975700137E-9 3.605789745547645E-18 3.834998989377232E-24 
81 77:1.932501628225571E-13 8.150470501044311E-11 5.284860870932243E-9 
20 40:3.134426946046358E-9 4.564584253225756E-11 5.543617396113482E-14 4.97277118428623E-16 
44 11:1.8412923540771863E-8 3.792070861822123E-10 1.1554473241723198E-8 
76 3:4.334134345453321E-9 1.0444965975700137E-9 3.605789745547645E-18 3.834998989377232E-24 
81 78:1.0271969816066657E-12 3.893951984189368E-18 2.8785231432613924E-14 
44 10:2.075816975973525E-8 2.846608774770194E-8 9.26867994879823E-13 
76 2:4.554584858625104E-9 1.232380353493386E-9 5.889662451995419E-18 7.451681002537786E-24 
81 71:4.807285467244593E-9 4.721270240528219E-29 4.901206009836728E-16 
76 5:7.897657601006132E-9 1.1578300806252387E-10 1.0658858670020438E-18 1.2283086666516946E-25 
81 72:2.4925999955083435E-8 4.011116850450289E-27 1.5993352348013563E-15 
76 4:4.334134345453321E-9 1.0444965975700137E-9 3.605789745547645E-18 3.834998989377232E-24 
81 73:1.0106587014620342E-10 8.493745367978979E-16 1.1196397691288432E-25 
76 7:6.4107395512834915E-9 3.791946459451568E-15 1.9024546904125584E-12 4.499090439508613E-30 
81 74:1.0106587014620342E-10 8.493745367978979E-16 1.1196397691288432E-25 
76 6:7.897657601006132E-9 1.1578300806252387E-10 1.0658858670020438E-18 1.2283086666516946E-25 
20 39:1.9552921132326246E-9 1.074933879247673E-10 1.3285833433685235E-14 6.147646636427294E-16 
20 38:1.425781964310404E-9 1.566747394195646E-13 5.3831435567389645E-18 1.9608315381493326E-17 
93 59:3.329058773328542E-8 2.9926785995014264E-10 6.231410155635907E-12 1.1601432838502481E-13 8.794933411188717E-14 
81 80:7.972937768095763E-109 2.9334785635681723E-63 2.821074853459698E-48 
20 37:1.3848606892614546E-9 4.042076436927715E-14 3.887266904835178E-18 1.3592018232825329E-17 
93 58:3.329058773328542E-8 2.9926785995014264E-10 6.231410155635907E-12 1.1601432838502481E-13 8.794933411188717E-14 
20 36:3.3801374598034886E-10 1.9557693422713426E-16 2.374187707115173E-19 9.628251959092106E-19 
20 35:3.048088630798667E-9 4.352253011672041E-11 9.166767018567332E-9 3.6839450339189426E-16 
19 57:1.9277332512677792E-11 2.8335184268390046E-13 1.1187006881910344E-17 7.820267515866751E-19 1.3483905785175572E-19 
20 34:6.117407263693575E-11 2.158506942121484E-13 3.1961455949975693E-12 8.5750922122465E-14 
19 56:1.9277332512677792E-11 2.8335184268390046E-13 1.1187006881910344E-17 7.820267515866751E-19 1.3483905785175572E-19 
20 33:6.117407263693575E-11 2.158506942121484E-13 3.1961455949975693E-12 8.5750922122465E-14 
19 59:1.9277332512677792E-11 2.8335184268390046E-13 1.1187006881910344E-17 7.820267515866751E-19 1.3483905785175572E-19 
20 32:3.6433582652055426E-13 5.404105953766764E-10 4.383183697499231E-11 9.413677295047968E-10 
19 58:1.9277332512677792E-11 2.8335184268390046E-13 1.1187006881910344E-17 7.820267515866751E-19 1.3483905785175572E-19 
93 53:1.4969973274642352E-8 5.065443438812406E-11 1.8155815572573945E-11 1.604967772362836E-11 3.2930356862128594E-11 
19 53:9.869497928290762E-9 3.074764396037661E-12 2.273224774877236E-12 2.0306006395761137E-12 1.1322905655833122E-12 
32 31:7.024766849084122E-58 9.033811900397394E-41 6.252235617342593E-33 3.121251856510162E-34 3.013050207170924E-34 
93 52:2.0685763693938507E-7 6.804006557818851E-9 2.3974891638780963E-12 1.4448267343409617E-11 5.649313899431805E-12 
19 52:2.5231143877865047E-9 2.8245224364549465E-12 6.590800629763928E-11 1.8079041617048226E-13 9.585078341383786E-15 
93 51:6.072517798189862E-9 1.2750016843712805E-7 2.2258135513284076E-8 9.452601792171042E-9 1.5823141015563593E-8 
19 55:1.9277332512677792E-11 2.8335184268390046E-13 1.1187006881910344E-17 7.820267515866751E-19 1.3483905785175572E-19 
93 50:9.947357782918229E-9 2.540975138679902E-9 3.9058324162867475E-12 4.812967413030296E-14 6.60255575268938E-14 
19 54:1.9277332512677792E-11 2.8335184268390046E-13 1.1187006881910344E-17 7.820267515866751E-19 1.3483905785175572E-19 
32 30:1.3382305060857853E-43 2.709742162516558E-37 1.28745690443377E-31 6.338181445156572E-33 2.051201769761519E-33 
93 57:3.329058773328542E-8 2.9926785995014264E-10 6.231410155635907E-12 1.1601432838502481E-13 8.794933411188717E-14 
93 56:3.329058773328542E-8 2.9926785995014264E-10 6.231410155635907E-12 1.1601432838502481E-13 8.794933411188717E-14 
93 55:3.329058773328542E-8 2.9926785995014264E-10 6.231410155635907E-12 1.1601432838502481E-13 8.794933411188717E-14 
19 51:1.3284227803274594E-8 3.074362988435001E-9 5.9019851835993774E-9 9.346865229627449E-10 4.909571787289651E-10 
93 54:3.329058773328542E-8 2.9926785995014264E-10 6.231410155635907E-12 1.1601432838502481E-13 8.794933411188717E-14 
19 50:2.54801949948932E-9 5.1190619550334285E-12 1.771050483696161E-12 7.936675720638149E-13 9.24419408503597E-14 
32 17:6.41235264995919E-11 7.553242258408374E-10 1.1306001935676661E-13 1.0426740882472315E-19 2.493878534059435E-20 
32 18:1.1249180459477901E-12 1.0945181101730067E-15 2.716427829143084E-19 1.941390029927167E-18 4.748161330175594E-19 
32 15:6.48005673227451E-10 2.7536026332338737E-13 1.084487380190981E-14 1.076347726025931E-14 3.071049145670819E-13 
32 16:1.0113865956621217E-11 2.805669659383349E-13 3.396381087457796E-16 1.3256307674467355E-12 6.248266142160732E-25 
81 68:7.406719518494397E-10 1.4641071709299975E-9 1.938623756372538E-10 
32 13:1.3808421531503808E-8 1.002618069586238E-11 1.2354523194669308E-17 4.2702052976883386E-11 3.8619603855297023E-19 
81 69:2.475576616434972E-13 4.286028701686617E-12 7.315606261369506E-13 
32 14:9.241116626748911E-12 6.260798979532672E-13 2.3067512298682936E-14 5.520514158538163E-16 1.2771764097212003E-20 
32 11:9.377015400671688E-13 2.0350473437966916E-10 1.1471560271351538E-16 7.540040408365335E-9 2.8756171641890897E-18 
32 12:2.0016502312553803E-12 1.9034614715602712E-10 1.0268274081111096E-16 3.2418659209405425E-10 1.6727769823960466E-12 
81 64:6.509915332270308E-11 3.885889460327441E-9 5.814786534013071E-8 
20 53:2.4569088938544496E-8 2.787329792026261E-10 1.5389120069934124E-11 2.10792512410185E-12 
81 65:1.4950254901520428E-9 1.1881240595593685E-9 1.2653760639611922E-9 
20 52:8.819906249024357E-10 2.1091471872477264E-13 4.162913505581796E-18 3.2878850725432737E-13 
81 66:1.5388887641206458E-9 1.2112583376378378E-9 4.250252655692052E-13 
20 51:8.441022072958063E-9 1.3234096453786834E-8 7.654619978502393E-17 1.8869279384151536E-11 
81 67:2.009396545915961E-9 5.374469423046691E-9 8.107283221416219E-14 
20 50:3.3218040149680436E-9 1.1227415247244782E-9 2.757358024360981E-20 4.625286002916895E-11 
81 60:1.2949626069575764E-10 5.354526467087385E-9 1.1298290924607542E-11 
81 61:7.866957127136344E-11 7.031261930963236E-9 2.1119433152918454E-7 
81 62:7.790104880185057E-11 6.0311047229770705E-9 1.9213151570956948E-7 
32 19:2.1595639821418217E-13 4.5096360125060766E-18 3.0434813635370253E-19 9.426522338333088E-19 2.3031519416977758E-20 
81 63:7.713971298313383E-11 5.375143171558829E-9 1.473982078289577E-7 
93 49:4.071058009746895E-10 1.662959552630988E-7 4.418352909470658E-8 1.0020189997080424E-8 2.1094279875131945E-8 
20 49:1.4470387269134876E-8 5.870853793970858E-9 3.4623100561524636E-12 1.421857089973284E-13 
93 48:3.570417948660363E-10 3.250050531138411E-8 1.1787297594717812E-8 2.9985851281245087E-9 4.545983335953466E-10 
20 48:1.0627578486336532E-8 1.0261316349331655E-8 5.397861835503165E-13 6.243627654307773E-15 
93 47:1.5067599434051248E-8 1.3412783255103646E-7 1.5977721382531946E-7 
81 70:2.475576616434972E-13 4.286028701686617E-12 7.315606261369506E-13 
20 47:8.65724696825758E-9 7.150452029561439E-12 6.358787035426451E-14 
20 46:1.7408423315537596E-8 1.0931979251687027E-9 8.235813586309325E-21 6.250897592000392E-11 
19 68:1.7669382858111333E-11 1.789880960345389E-14 7.450660315506376E-18 1.8065215355178826E-19 1.4386225475110499E-8 
20 45:1.1869266003898114E-8 2.0181525438091796E-10 2.716240505595176E-12 5.312272814447106E-19 
19 67:1.289031314253092E-11 5.00243074603833E-15 1.4835489784176513E-16 3.596125970625884E-18 2.2493722431102847E-18 
20 44:2.6114329805406513E-8 2.207777495305761E-8 7.662335924642414E-12 5.481622221924883E-18 
20 43:2.6114329805406513E-8 2.207777495305761E-8 7.662335924642414E-12 5.481622221924883E-18 
19 69:3.2513703609546367E-10 1.4847799617324752E-10 5.862781041072918E-10 6.076374486532775E-10 2.491911636806401E-10 
93 42:2.307408987805152E-8 1.422467267051452E-7 2.157859276394098E-9 1.9345049071349968E-10 1.0391919509511083E-12 
32 20:2.6237784943646833E-8 8.274527119543645E-16 3.499721244720375E-22 4.8290672625339526E-21 1.0703979733376152E-22 
19 64:2.846144925984898E-15 1.8196208036180207E-20 1.279910441503762E-19 1.0162347074853598E-21 2.5432249086797704E-22 
93 41:8.765962225166753E-8 1.1157095694747008E-9 2.4130527545085004E-17 2.5651402519819436E-25 1.239546791834168E-27 
32 21:1.0582174826391211E-14 8.535531262962121E-17 7.220386154113759E-21 1.1148293348676025E-19 1.0492036519171673E-20 
19 63:1.2064216296256651E-14 2.55379530888315E-20 3.2362194539964587E-19 3.401875911529764E-21 1.1266753192305462E-21 
93 40:1.4438408156848654E-7 1.1958047925977497E-9 7.693601634963056E-16 1.5141756686953983E-34 4.773059042827947E-32 
19 66:1.1955568638470013E-15 9.24370347574383E-22 1.924374807658857E-21 6.351740101957532E-24 5.319007542002845E-25 
19 65:4.26963886696014E-16 9.267966335282391E-23 7.404186235287297E-22 7.88012184950783E-24 1.2347743866268827E-24 
93 46:3.264356457879489E-9 4.344442697689043E-8 1.8030183933343815E-9 3.198553686527276E-10 4.57023828239046E-16 
19 60:1.0102403539523038E-14 1.8039302264384887E-19 1.1966585047120792E-18 1.9498240496675008E-20 3.2917029048530182E-21 
93 45:6.214296943427583E-10 1.2006220944595414E-8 3.433152918453972E-8 2.033038381206908E-10 3.717227749455386E-14 
93 44:2.2697015294091225E-8 1.4255552810654209E-7 2.1643609495362363E-9 1.9418555034024302E-10 1.0458373571091698E-12 
19 62:1.1569726730624278E-14 5.291622623332486E-20 8.641502870064359E-19 8.5648340179563E-21 3.3359424827506235E-21 
93 43:2.2697015294091225E-8 1.4255552810654209E-7 2.1643609495362363E-9 1.9418555034024302E-10 1.0458373571091698E-12 
19 61:1.3821534179857367E-14 6.081994192970014E-20 1.0359572010293876E-18 1.0060523346312178E-20 3.6745297955943286E-21 
63 3:7.4277853886406E-21 5.492352954387225E-26 8.341882453342915E-30 4.039010038852831E-27 2.501044310193815E-25 
63 2:7.088440721360074E-21 3.916297976508635E-26 1.0618995216385565E-30 2.458665528780291E-28 2.0030475891032408E-26 
63 5:6.194129404630898E-21 1.0418667325442989E-30 7.343027825813552E-33 1.266465290722483E-29 1.715386170188874E-27 
63 4:7.4277853886406E-21 5.492352954387225E-26 8.341882453342915E-30 4.039010038852831E-27 2.501044310193815E-25 
63 7:8.912075819165899E-20 6.044691984638533E-31 1.2069149055629168E-34 6.273564354212052E-32 4.8439149280212E-31 
63 6:6.194129404630898E-21 1.0418667325442989E-30 7.343027825813552E-33 1.266465290722483E-29 1.715386170188874E-27 
63 9:3.04990230646574E-20 4.3062636153345157E-26 4.173198284187122E-30 2.1066566352999304E-27 1.8693062636153343E-25 
63 8:3.356323129786422E-20 5.791227794371954E-27 7.761740067824017E-31 1.574752397421789E-28 1.1480786938262178E-26 
63 1:7.4277853886406E-21 5.492352954387225E-26 8.341882453342915E-30 4.039010038852831E-27 2.501044310193815E-25 
63 0:7.4277853886406E-21 5.492352954387225E-26 8.341882453342915E-30 4.039010038852831E-27 2.501044310193815E-25 
56 10:1.3149998877085812E-25 2.7168010420643653E-39 4.849507040671952E-34 2.68740314865138E-30 
56 11:6.806926134704786E-26 7.859500976935343E-45 2.2962023042199115E-39 1.0919397219664474E-34 
56 12:4.610708109686258E-27 1.0703370988389067E-49 8.01978574797314E-44 4.4674018011543554E-40 
56 17:1.4247175870819952E-27 6.687537898353807E-40 8.884631796438117E-36 1.7298021425202686E-31 
56 18:1.7481033979383295E-11 2.8056235542479843E-16 7.655332719473578E-12 1.3461046106856513E-12 
56 19:2.2010465560221887E-10 6.207537000022458E-13 3.933456105284434E-12 2.812069081680778E-12 
56 13:8.499854021155704E-26 5.534215195274778E-49 4.240842634805848E-42 3.5371796887281875E-37 
56 14:9.666045320816583E-27 4.908325285781661E-38 4.1952523188177965E-30 2.059593055898668E-25 
56 15:7.229186785545849E-22 1.8964470995126552E-30 4.865587171828329E-29 7.640600085341478E-25 
56 16:1.4602960001796663E-25 2.610258944011499E-35 6.693152469288297E-33 1.4619309632357896E-31 
50 4:5.025801588682089E-9 8.844481314476097E-10 5.811445468777179E-12 
50 5:1.0489048262574093E-8 3.617182029427637E-10 2.505153627609707E-10 
50 6:1.0489048262574093E-8 3.617182029427637E-10 2.505153627609707E-10 
50 7:3.4717832755752396E-9 3.0632618381792156E-10 4.12681358184924E-18 
50 8:1.2822207652612941E-8 5.1149586773173484E-9 3.551346722506924E-15 
50 9:1.0804019428127969E-8 8.258203210368805E-12 5.142120591764008E-13 
50 0:5.025801588682089E-9 8.844481314476097E-10 5.811445468777179E-12 
50 1:5.025801588682089E-9 8.844481314476097E-10 5.811445468777179E-12 
50 2:4.938874542283831E-9 9.846439291560183E-10 6.924058141661203E-12 
50 3:5.025801588682089E-9 8.844481314476097E-10 5.811445468777179E-12 
56 20:3.4923529543872257E-17 1.1162171266871787E-27 1.770375277921261E-24 2.257439306488198E-26 
56 21:4.70828935252768E-16 1.2292743728524267E-26 2.3490466458553236E-26 8.219394973836099E-27 
56 22:7.215666898735599E-16 6.544837963482831E-26 1.761742313652391E-25 1.7863633301143126E-25 
56 23:1.3760145529678623E-11 7.718979495586948E-9 3.3480360230871154E-9 3.132211916365351E-9 
56 28:9.36128641049251E-9 2.5808835088822515E-12 5.09870415702832E-17 1.7910638489006673E-8 
56 29:8.644013744469649E-8 1.2489051586677747E-13 2.4846497630651067E-19 1.3151301457542613E-16 
56 24:1.1124396433624541E-7 3.650099939362634E-8 2.6802614144227097E-8 2.5776270577402477E-8 
56 25:4.744784063601859E-9 2.4024973611516607E-8 8.105868349540727E-10 2.5148561546926585E-11 
56 26:4.744784063601859E-9 2.4024973611516607E-8 8.105868349540727E-10 2.5148561546926585E-11 
56 27:9.36128641049251E-9 2.5808835088822515E-12 5.09870415702832E-17 1.7910638489006673E-8 
68 13:4.0610865317672423E-16 5.041188492375413E-25 3.1436656410717093E-25 1.1428032429761718E-23 3.456307408987805E-25 
68 12:1.7087452556875604E-14 2.419565656792508E-22 5.931614526017921E-24 1.4395243335504302E-22 1.6346980483751432E-24 
68 11:8.199968558402767E-16 2.0167898129224965E-21 2.2459182069306264E-23 4.2423473398162915E-8 1.4550295326431154E-23 
68 10:2.3786017472544747E-15 4.5882498259483E-19 6.083904148045007E-9 8.265254789229007E-8 4.884901295842972E-9 
56 31:1.3366698856873357E-10 9.785141599478966E-18 1.858034451007254E-24 2.6245199541851015E-8 
56 32:1.2345857569564534E-10 5.1906932872189906E-17 1.2119073820378647E-11 5.5904731960383585E-8 
56 33:7.049790015047049E-11 7.770364048779392E-13 3.688997686796775E-25 8.588227367664562E-25 
56 34:7.049790015047049E-11 7.770364048779392E-13 3.688997686796775E-25 8.588227367664562E-25 
56 30:8.644013744469649E-8 1.2489051586677747E-13 2.4846497630651067E-19 1.3151301457542613E-16 
56 39:2.548386372313428E-9 5.951377815707323E-13 1.7258247804702767E-17 2.4587104453477664E-17 
44 91:1.1220992725602222E-16 1.130751836439782E-10 1.2793529309445123E-29 
44 90:6.8210301903118045E-19 4.849539050269613E-13 2.0304802172953156E-12 
56 35:3.7644350618725713E-8 1.201275630516316E-11 1.4103847104004311E-8 2.8227592247400454E-15 
56 36:3.092011588474409E-8 7.240438385698566E-11 3.818042985155075E-9 4.3816336155590987E-14 
56 37:2.5651402519819433E-8 1.926532216408022E-10 3.181170974914097E-9 2.1158196150650167E-13 
56 38:1.0513194241696049E-8 2.1016035214588902E-10 3.961349293686977E-9 3.8142924517708355E-13 
44 97:6.5693476234439876E-9 9.657064104794145E-11 1.7654753781036614E-12 
68 20:1.9963662496911988E-16 7.067464684348822E-22 1.5149527253127316E-20 6.400925281290004E-24 1.719004199699059E-23 
44 96:8.052905522030586E-9 8.403468161686982E-10 3.5386756225162908E-12 
44 99:1.9089295351253953E-8 7.099830070781541E-9 
44 98:2.574302777294602E-9 9.97850239283532E-9 
44 93:9.573928130198786E-9 1.3663468786098807E-9 4.363019655592277E-10 
68 24:1.81512340826914E-8 4.3683832281537045E-8 1.765620859253936E-7 1.7057291081815526E-8 1.7839378354706134E-8 
44 92:1.727252454161482E-8 3.222981923277627E-9 2.538974448176049E-10 
68 23:2.176171760954028E-11 1.4721427448514385E-14 1.771159072023716E-8 5.114020706537606E-8 9.457812113998248E-10 
44 95:1.1952535781027693E-8 7.713002484267053E-9 1.9927122219694843E-11 
68 22:9.913962314999887E-15 1.4329238439598445E-8 9.009746895142273E-12 1.0874143777932491E-22 1.3951939272800773E-21 
44 94:3.1992319734535773E-9 3.5375383009754204E-15 4.5005374401791164E-15 
68 21:9.970916522559347E-15 1.4415298582882298E-8 1.053219394973836E-11 7.77797740696656E-24 5.648977025175736E-23 
68 17:3.295056931749276E-14 4.582837379567454E-15 1.0586251038695622E-17 5.611179733644755E-18 3.375412670963685E-17 
68 16:1.269993487097716E-15 2.449120758191659E-22 2.4837738899993264E-9 8.465672513306535E-24 1.3706178273856311E-27 
68 15:1.0910571114155457E-16 1.612915758977699E-23 1.9655040761784986E-25 4.3507310171356704E-8 9.298358299458756E-11 
68 14:5.631504480427607E-16 1.765198643519662E-21 8.695128798257237E-9 1.0677476587239202E-22 3.843173804657848E-24 
44 89:6.8210301903118045E-19 4.849539050269613E-13 2.0304802172953156E-12 
68 19:1.3551148741213195E-10 1.7179621353336177E-14 6.524378466997552E-10 3.3580748759179825E-16 3.262020796370741E-10 
68 18:1.486206122128147E-12 2.1894603274417768E-19 4.7210007411233635E-23 2.0314056639791585E-22 3.178408606014328E-22 
56 42:9.778606238911223E-8 1.3042670739102119E-9 7.756215330024481E-11 1.5980596042850405E-17 
56 43:9.534776652368226E-8 5.328295191681451E-10 8.658611628899319E-11 2.233590854986862E-19 
56 44:9.534776652368226E-8 5.328295191681451E-10 8.658611628899319E-11 2.233590854986862E-19 
56 45:1.4221932759898489E-8 1.4813663619826172E-9 7.620365171693579E-9 5.671210726076314E-12 
56 40:1.2460417274911851E-8 3.319805960428504E-11 7.366856064859523E-9 1.0672468389965639E-16 
56 41:3.7605722370696436E-8 2.3711006804859975E-11 1.4345430862173512E-16 4.329260897882184E-17 
44 80:3.1749512735771216E-13 3.1070152668691547E-21 5.325474664490145E-13 
56 46:1.0510499247647494E-7 5.493677993127765E-8 2.244878388393559E-9 3.9716351876389606E-8 
56 47:2.2682866575336314E-9 4.94459541401846E-13 4.379567453455207E-11 
56 48:4.730567969995733E-8 2.7717115458036695E-9 1.3309856940732589E-12 3.797740696655962E-13 
32 99:8.045769386872188E-9 2.4612351757942296E-11 5.00127112407509E-9 3.947616307852871E-9 2.6819602963280125E-10 
56 49:6.796977115008871E-8 5.428099804612932E-9 9.644373077009455E-12 4.388910099490197E-11 
68 31:2.5385721023199406E-11 1.8867383834527365E-16 2.0605587620994006E-8 1.476688301480001E-8 3.508657668380982E-11 
44 86:2.6315568816873393E-8 9.758129618974984E-11 1.6954921926221282E-9 
68 30:4.646192197992229E-14 9.072248298785007E-12 1.6844206885709793E-8 2.0217598311137064E-17 2.530958744132773E-22 
44 85:2.912301358987739E-8 3.1448234029552523E-10 9.436066919107448E-14 
44 88:9.475449465012868E-19 1.1988707066111833E-34 6.930391461614283E-41 
44 87:9.475449465012868E-19 1.1988707066111833E-34 6.930391461614283E-41 
68 35:1.1495542030678015E-9 4.556987894985065E-13 2.6398140454106495E-10 3.273182563388506E-9 1.6809149504794843E-14 
44 82:4.585948057856216E-13 6.241085406157592E-23 5.273247075299606E-14 
68 34:1.9298560424012396E-10 1.0858849686706942E-19 6.409234846273048E-9 1.1503986345363488E-9 8.374357131628001E-10 
44 81:1.993225131683994E-13 9.644665069956426E-22 3.223267368683963E-13 
68 33:1.9298560424012396E-10 1.0858849686706942E-19 6.409234846273048E-9 1.1503986345363488E-9 8.374357131628001E-10 
44 84:2.912301358987739E-8 3.1448234029552523E-10 9.436066919107448E-14 
68 32:1.5991398477328363E-11 5.7731488759628987E-8 1.969991241269342E-18 3.6046443730770096E-10 3.98021425202686E-11 
44 83:1.849762054493312E-10 4.2233833308802866E-10 1.7706089353332351E-15 
68 28:1.034028791519752E-10 2.7267500617602802E-11 4.499651896602062E-9 4.525254340063332E-8 1.9029397893412984E-9 
68 27:1.034028791519752E-10 2.7267500617602802E-11 4.499651896602062E-9 4.525254340063332E-8 1.9029397893412984E-9 
68 26:2.726323354369259E-8 2.4252700608619488E-9 8.775259954634266E-11 1.1417746535809733E-11 1.3586857412356546E-12 
68 25:2.726323354369259E-8 2.4252700608619488E-9 8.775259954634266E-11 1.1417746535809733E-11 1.3586857412356546E-12 
44 79:1.0530304043958594E-9 5.70235180254314E-30 2.3977057325465744E-26 
44 78:1.0530304043958594E-9 5.70235180254314E-30 2.3977057325465744E-26 
68 29:4.646192197992229E-14 9.072248298785007E-12 1.6844206885709793E-8 2.0217598311137064E-17 2.530958744132773E-22 
56 53:3.979765086352101E-8 1.5030026725357648E-9 1.211464953848227E-9 4.3002672535764816E-11 
56 54:1.4764502436723788E-122 1.5508455543827342E-64 7.334965301951624E-52 2.26159408897972E-43 
56 55:1.4764502436723788E-122 1.5508455543827342E-64 7.334965301951624E-52 2.26159408897972E-43 
56 50:1.705023918072181E-7 1.3334089428885843E-9 3.5419857614481103E-8 1.5079749365553484E-11 
56 51:5.1370179890852744E-8 4.1347272441440024E-10 4.9769578008848564E-12 3.8315853302490625E-11 
56 52:9.717317582590339E-9 7.15498461607564E-11 7.064994273137647E-13 3.255575268937948E-10 
50 75:1.5462265455307722E-9 1.6080343961714635E-12 7.673932144274813E-16 
74 42:2.4171850787162844E-8 1.7158151234082692E-18 6.005232780110943E-22 6.156466862802345E-23 4.82359018123835E-8 
49 86:3.360807453693173E-8 1.5484565877677724E-9 6.889537087832443E-11 1.9859641141603224E-10 
98 10:6.633907516787567E-8 1.15746401060031E-7 5.7214499067981225E-9 4.744042940238507E-11 
50 76:1.7578620139065433E-9 2.0366306737849613E-12 2.5867687133994318E-16 
74 43:1.7806724010151144E-8 1.5871628450153838E-18 1.701354234509399E-21 6.89339052709592E-23 1.0762638399173536E-25 
49 87:1.2450727216773487E-8 7.041179959948441E-20 1.5901360771773015E-20 3.2345870630789745E-22 
50 73:1.1736756894175576E-8 2.0336870180321216E-12 2.306617427334074E-15 
74 44:1.7806724010151144E-8 1.5871628450153838E-18 1.701354234509399E-21 6.89339052709592E-23 1.0762638399173536E-25 
49 88:1.2450727216773487E-8 7.041179959948441E-20 1.5901360771773015E-20 3.2345870630789745E-22 
50 74:1.1736756894175576E-8 2.0336870180321216E-12 2.306617427334074E-15 
74 45:4.458283737956745E-9 4.957486468884048E-16 2.025716980708334E-16 2.91800480607272E-9 5.211983740202574E-9 
49 89:1.7899790822038168E-13 6.46069996565735E-20 1.1105298134346663E-19 7.931234417579869E-21 
50 79:1.4491215863628458E-9 1.1784122991289453E-13 1.1870559428395575E-9 
74 46:1.2808880005389988E-7 8.611224650212231E-19 7.150156085071978E-8 3.1624183079929033E-10 1.1329081231612281E-10 
74 47:8.222831091248006E-11 2.592067734183754E-19 4.926067329934646E-24 3.0184831675163385E-25 
50 77:2.227731913242437E-17 2.4536708725263256E-32 5.71350201372814E-28 
74 48:5.633885058503829E-9 1.721533002447953E-12 8.212118489905002E-15 1.1652862308262403E-14 2.951624856828441E-14 
50 78:1.4491215863628458E-9 1.1784122991289453E-13 1.1870559428395575E-9 
74 49:3.728052642217082E-9 8.601028589395199E-13 1.6706223190423788E-18 2.2087452556875604E-14 1.4741415321041165E-25 
86 29:1.525654097513868E-10 1.5068969389359265E-8 1.3237159476272823E-8 4.400543490466458E-8 
86 28:7.601859545893503E-11 4.382981112583377E-9 4.381498865856671E-9 1.5424439104363644E-7 
86 27:7.601859545893503E-11 4.382981112583377E-9 4.381498865856671E-9 1.5424439104363644E-7 
49 80:2.3299436691330935E-11 1.221643897935427E-13 6.094170223584035E-19 1.508008081673067E-13 
86 26:1.8269499404855481E-9 5.1521997888921336E-9 7.344285489702877E-16 4.097626159408898E-14 
49 81:1.8701044997792258E-11 3.72262288647747E-14 1.7033865421411082E-19 4.213820909768031E-14 
86 25:1.8269499404855481E-9 5.1521997888921336E-9 7.344285489702877E-16 4.097626159408898E-14 
86 24:1.7899364430570213E-7 8.733801962853999E-8 1.411177487816381E-7 
62 60:5.193388281267545E-62 2.096328070608844E-54 1.8936712556426437E-47 7.638511464953849E-43 6.901318301255419E-38 
49 82:3.016966161339096E-11 1.9148837478981854E-16 5.362002756332205E-9 2.3239626958534597E-9 
86 23:1.1057470748085431E-7 5.973342017203046E-8 9.40723605902037E-10 3.660161250477238E-12 
49 83:1.4793877196034091E-8 9.198701223401172E-9 1.6297996084045832E-8 1.7302763914348538E-8 
86 22:2.383677319379253E-9 5.301906708289353E-10 2.1802883643631953E-16 9.287802906101916E-14 
49 84:5.889987556364318E-9 1.215948370062129E-9 6.31275896365477E-11 9.766915985388763E-12 
86 21:2.027677588878658E-7 1.8270554944191164E-10 8.29741505154176E-17 6.847261212298155E-14 
62 61:3.684685696319088E-107 1.3333056347833898E-64 2.6289442360814784E-56 4.767040222786175E-50 8.357850293080603E-44 
49 85:5.889987556364318E-9 1.215948370062129E-9 6.31275896365477E-11 9.766915985388763E-12 
62 53:2.5776495160239854E-8 1.1310418397826038E-8 1.1336492465245807E-9 1.856231050823096E-11 7.06144586430705E-11 
86 31:1.4699732746423517E-11 5.3366496732319715E-15 3.4891638780964356E-9 9.088238596806433E-9 
62 52:5.440743818357401E-11 6.127181260808049E-12 8.367260313966807E-11 3.3782199564309296E-13 2.4057088957261886E-9 
86 30:1.525654097513868E-10 1.5068969389359265E-8 1.3237159476272823E-8 4.400543490466458E-8 
62 55:1.0391897051227346E-14 7.229119410694636E-16 9.593774563747839E-19 4.7933613313270595E-19 3.8472387540144183E-17 
62 54:1.0391897051227346E-14 7.229119410694636E-16 9.593774563747839E-19 4.7933613313270595E-19 3.8472387540144183E-17 
62 57:1.0391897051227346E-14 7.229119410694636E-16 9.593774563747839E-19 4.7933613313270595E-19 3.8472387540144183E-17 
62 56:1.0391897051227346E-14 7.229119410694636E-16 9.593774563747839E-19 4.7933613313270595E-19 3.8472387540144183E-17 
62 59:1.0391897051227346E-14 7.229119410694636E-16 9.593774563747839E-19 4.7933613313270595E-19 3.8472387540144183E-17 
62 58:1.0391897051227346E-14 7.229119410694636E-16 9.593774563747839E-19 4.7933613313270595E-19 3.8472387540144183E-17 
50 82:1.1751341370405556E-8 4.125100909411225E-9 3.1927470106283815E-21 
50 83:5.321772794376725E-9 2.1274781344358664E-11 
74 50:4.5889011161767016E-8 2.554989107732387E-14 2.192379904327711E-9 2.5307117030116558E-17 9.584791250252655E-33 
50 80:1.5253622703614008E-8 1.9493825013045746E-8 6.8059997056344254E-15 
74 51:1.5032744177689942E-7 5.501336267882409E-15 3.6953758393783546E-27 2.1304803826891549E-7 6.138387944393289E-9 
50 81:1.3855787628617685E-8 1.599774319725616E-8 3.728220292492339E-15 
74 52:5.128551216116064E-10 3.5801423855188985E-14 6.002582702629865E-15 2.2317582590338447E-15 2.274619893547735E-15 
74 31:1.2854897028769061E-12 7.876524356008713E-13 1.533559413389629E-11 4.913288566487749E-14 6.066588811283041E-14 
50 86:8.378491688632583E-9 5.972231514064876E-11 1.862223530513668E-24 
49 75:4.5166829459749966E-11 1.5203268349902547E-16 5.72969212036876E-13 2.446677460071094E-13 
74 32:1.2592898690682057E-12 5.796595324185326E-13 3.001077997619422E-11 1.0888898870348328E-11 1.2645810407168684E-14 
50 87:6.739276841903385E-15 6.029142191953116E-43 2.7786147869640652E-36 
49 76:4.957919102987811E-11 2.5848820976669297E-16 1.1335438493205063E-16 3.302166263029022E-15 
74 33:4.286455409077638E-9 2.8648909650324525E-11 1.146591955442765E-16 1.7317919464594517E-12 4.4446291014440674E-15 
50 84:6.184486934182533E-9 9.010619461132594E-14 1.3784158671965249E-19 
49 77:3.5201305912733986E-11 2.207001440607285E-10 1.4127317571394803E-12 2.952299396550571E-14 
74 34:4.286455409077638E-9 2.8648909650324525E-11 1.146591955442765E-16 1.7317919464594517E-12 4.4446291014440674E-15 
50 85:6.184486934182533E-9 9.010619461132594E-14 1.3784158671965249E-19 
49 78:1.2363086556859387E-14 1.58057811614952E-11 5.315394873578905E-14 1.1885099303780813E-13 
74 35:1.5789880297347676E-8 5.19246749163429E-10 9.946302243582546E-10 1.3038830372582926E-21 2.0373256675724843E-22 
49 79:1.2363086556859387E-14 1.58057811614952E-11 5.315394873578905E-14 1.1885099303780813E-13 
74 36:5.85128124508725E-9 2.87865789296382E-10 1.0580389426640016E-9 4.846901879758349E-23 1.2573607024951152E-23 
86 19:5.618568508994542E-9 3.3357064253149774E-12 1.2706290565275002E-12 3.466705594358479E-11 
74 37:3.8455992993015475E-9 3.86293709434725E-10 3.283445999056752E-22 7.09540278931884E-25 8.515215487232466E-25 
50 88:6.739276841903385E-15 6.029142191953116E-43 2.7786147869640652E-36 
86 18:2.2600669256855392E-10 7.10705863857884E-14 5.138118444988434E-13 1.2392278842050891E-7 
74 38:1.4148584005210323E-8 7.0503514721405E-11 2.974195431985088E-10 2.470568419161408E-23 1.7811777123992186E-23 
50 89:2.0408008527681514E-15 5.667919950403861E-41 3.194508743995611E-16 
86 17:2.2920924382958653E-8 5.390100388528309E-9 2.0592494441574777E-12 1.4849372290969523E-11 
74 39:2.8641273833853617E-8 3.3114739371617218E-9 3.7738899993262516E-9 1.3173535158443192E-22 5.251420486446426E-23 
86 16:3.4345004154782495E-8 5.824151638331799E-10 1.0108495968738069E-16 5.181754890291284E-15 
86 15:9.229635951220608E-8 1.7016798796235992E-11 4.7390347429649425E-17 2.332427515889236E-8 
86 14:2.2129741505154177E-7 5.63936487973589E-9 7.527904417544411E-14 1.331270914276731E-13 
49 70:2.3427307313200513E-11 4.060536726565601E-10 7.80242717797075E-10 1.344224859618841E-9 
86 13:1.808835088822512E-8 5.697150043793653E-12 5.215082983358411E-18 2.6065982437622116E-18 
49 71:9.935328775127E-12 3.949311139952991E-16 1.0609381341682611E-15 1.6905058181801963E-17 
62 71:1.5097513867990208E-7 1.7902912839400814E-9 2.6010061311114606E-10 1.7981382082781233E-10 9.08826105509017E-8 
86 12:2.3386260022009117E-8 5.949513778157073E-10 1.310717092999753E-7 6.860848473959621E-16 
49 72:1.0915521539977967E-10 2.86350803484218E-9 3.488116104919027E-10 1.3249394543532655E-14 
62 70:6.433018168751544E-9 9.42724638983089E-11 5.619129966087991E-8 1.0156826195342153E-8 2.2377658499337484E-9 
86 11:1.5895636355469713E-9 6.904080670155187E-10 1.7579423720439284E-7 3.472095582455589E-15 
49 73:6.43443006810549E-10 1.510059720531107E-10 3.4426856844668637E-15 4.773405408298433E-14 
62 73:5.638960630628608E-9 1.817409661553664E-12 6.106766680890246E-19 1.641426550183035E-17 4.738203786466638E-8 
86 10:7.3444651559727805E-9 8.21663260493633E-11 1.9966986322905205E-7 2.0684663238035348E-16 
49 74:6.43443006810549E-10 1.510059720531107E-10 3.4426856844668637E-15 4.773405408298433E-14 
62 72:1.8656253509106833E-7 3.6050037056168163E-10 5.3966806656635306E-11 3.0843533137197656E-12 3.1769488175713614E-11 
86 20:4.1011521099557566E-8 6.029981808790172E-10 3.584881083387608E-17 1.1951243066004897E-14 
62 64:1.118860466683136E-78 1.0682597075931458E-61 5.995688009522313E-54 2.0723246569497156E-48 5.9628539986974194E-43 
37 97:2.2990709644040658E-8 1.15335108446954E-9 7.988501902226027E-9 2.082007573223437E-9 9.183626137879052E-11 
62 63:1.1113593999146585E-91 1.6964673119680196E-64 1.0041862240887552E-56 7.186224088755136E-52 1.054847620544838E-45 
37 96:4.830851296323553E-10 5.6214904710295214E-9 1.2800888448827219E-10 5.68611709505778E-12 
62 66:2.8652727558559976E-60 6.194174321198374E-61 2.7613358187167337E-55 1.2802838727064478E-51 2.375412670963685E-45 
37 99:2.716619612775466E-10 3.213816449683557E-10 
62 65:1.8743750982549914E-63 2.9366900981427E-63 4.7292429312551935E-57 5.5818941316504595E-52 4.279560715970085E-45 
37 98:1.0532132678592932E-8 2.4617257850863697E-8 1.5569664289441642E-8 1.6340054680635651E-9 
62 68:3.210097244368585E-15 8.936622723291485E-22 2.706560064679857E-27 3.0001347497024277E-25 1.8069530846452715E-8 
62 67:1.6926269454488288E-26 2.169223167965504E-29 5.665124531183327E-30 8.244840209311205E-28 4.217216520313518E-25 
62 69:6.433018168751544E-9 9.42724638983089E-11 5.619129966087991E-8 1.0156826195342153E-8 2.2377658499337484E-9 
50 90:2.0408008527681514E-15 5.667919950403861E-41 3.194508743995611E-16 
37 91:6.939980643233383E-9 7.900058427106609E-11 5.878569740110877E-11 4.660520670261495E-12 1.440754467889622E-28 
37 90:1.2581764498619603E-9 3.5915945248002994E-9 1.1678062182497737E-13 5.885081463442917E-20 3.5608690028589143E-31 
37 93:3.376132303945837E-8 3.976606856933871E-9 6.38969542083127E-10 7.730709019628832E-22 1.7283496349420858E-23 
50 93:3.812069880603539E-9 1.1056906217803767E-8 1.6653331014089407E-12 
37 92:6.43331504698699E-9 2.659303067200093E-9 4.420523524715558E-9 8.160571961232945E-10 
50 94:1.3841559959145627E-8 3.5593748745601244E-10 2.6659129123905605E-14 
74 40:6.27017315336762E-8 2.0869786870887328E-9 2.6568598827677585E-9 7.503222763716396E-22 7.141082938441844E-22 
37 95:6.931729486956483E-9 6.996579115208442E-11 7.373723858329877E-10 4.4001944596830665E-12 1.639250527404989E-12 
50 91:1.135836332740142E-10 6.688342677210306E-22 3.158444500938848E-16 
74 41:2.7210456576908393E-8 4.482022143867766E-9 2.0818334942843668E-9 4.015271632941811E-21 2.8556830686998896E-21 
37 94:2.3701825512575207E-9 1.3638180107131228E-11 1.2527351468036804E-10 3.421767888283804E-11 3.2439354001364786E-13 
50 92:3.002867834316782E-8 1.1822881125368514E-8 1.290748446775582E-9 
98 31:7.874929817863318E-8 2.2946077660745164E-8 7.178363689446853E-10 2.9464819098524487E-9 
49 64:2.284673811721994E-8 4.8863793480248516E-9 7.564080263680194E-11 3.038477148757197E-14 
25 97:2.9005757969055932E-8 1.005646466944084E-9 7.679462649022573E-10 
50 97:1.1735285066299155E-8 4.4383192617668174E-10 1.0900446454455847E-15 
74 64:7.259685134861994E-9 1.9737215621982166E-10 3.158780066027354E-9 1.5826734340961664E-11 7.233566150874751E-14 
98 32:8.428751094841332E-8 2.712331843600512E-8 8.112605834662115E-10 2.4577222808632966E-13 
49 65:7.744267676429792E-10 1.8038053440732165E-9 2.2730419114138024E-11 2.4805785621579675E-17 
25 98:1.2254305096538528E-9 1.212924432788757E-11 2.4201667179576383E-9 
50 98:8.345799269438163E-9 3.3487250848531074E-9 2.8152588410024485E-11 
74 65:2.1831562871965322E-9 4.508927167785838E-16 4.011296516720192E-25 2.9914658521795765E-26 2.422080984571159E-12 
49 66:9.092328208696272E-10 1.0349447618537894E-9 3.490644972815785E-11 4.146598516575904E-17 
25 95:3.975429394632735E-8 5.577781643184321E-10 2.409373313530558E-10 
50 95:2.862486675497634E-8 2.9636324711990046E-9 6.056125703020816E-12 
74 66:1.87368787477261E-9 1.961176364902194E-15 1.6754059334785636E-23 2.5824106721764325E-25 3.4881083387607517E-12 
98 30:5.094594291104274E-8 3.9977766299099424E-8 1.1119657735755834E-7 2.5358995665551237E-18 2.918611179733645E-17 
49 67:2.162949186257588E-8 9.724054573593624E-10 2.1677303968137156E-9 1.352663339443649E-11 
25 96:3.329238975786201E-10 2.582803698302046E-10 3.3139141255335373E-10 
50 96:6.721882512454786E-9 6.784546699314485E-9 3.3289579904643395E-9 
74 67:6.540975138679903E-9 1.6531497742942484E-10 1.0567543288341905E-11 8.327486693466885E-10 1.1592067734183753E-11 
49 68:5.409368853446084E-9 1.492308584324587E-10 1.8321759414123303E-11 1.9006560784261254E-12 
74 68:1.2725380106452266E-9 1.1029263143710558E-10 5.545332045725065E-10 4.7748557055269834E-11 4.005120488692254E-12 
49 69:2.3427307313200513E-11 4.060536726565601E-10 7.80242717797075E-10 1.344224859618841E-9 
74 69:1.040263211085409E-12 3.4296943427583264E-14 3.939564758461158E-15 8.232128820715521E-16 3.806589260448717E-21 
50 99:1.925217763624443E-9 6.9410064626624026E-9 6.520286694229989E-9 
25 99:1.1219833103638983E-8 8.168243306528226E-9 2.1726498699885375E-12 
25 90:2.955586478807909E-11 4.474981156143097E-10 6.835926872454964E-9 
86 49:1.5570687448065218E-7 9.18301255418061E-12 3.363397489163878E-11 2.1391021178161564E-13 
62 80:9.149729377680958E-11 1.5144361847867585E-11 7.390594470770544E-13 1.4409841219933971E-21 2.0798706402856694E-21 
86 48:1.3526893794776203E-7 1.8874862443012106E-12 3.0668133941204213E-15 3.357827834796865E-13 
86 47:1.931248455992993E-7 4.899970804231141E-8 1.0893008736272374E-8 5.40701147618299E-13 
49 60:7.871781491541449E-9 2.223124645980795E-9 1.2065866527512032E-10 5.1922965420965074E-14 
25 93:9.244818496862331E-9 1.8322963636931285E-9 1.3392384851769092E-8 
86 46:1.0845868798706403E-7 1.787382936196016E-9 1.524070788510342E-20 5.153726952186314E-10 
62 82:6.895501605767287E-11 5.6105509017000915E-12 9.230691490556292E-14 1.3209984952949894E-11 5.592584274709726E-25 
49 61:2.5526981281025463E-8 8.017581652996507E-9 1.1211581947362082E-9 3.978395350807944E-13 
25 94:2.43333734740936E-9 1.9161816324801194E-9 6.015048325015276E-16 
86 45:3.0728546724459317E-8 6.208075998832169E-11 4.6349630561232514E-11 2.5281963752330045E-9 
62 81:7.330653311473937E-11 1.1275922474004536E-11 4.741303029622477E-13 4.482201810137669E-10 7.057246165248052E-22 
49 62:2.4819567282604335E-8 7.437101658705416E-9 1.000941077824014E-9 3.339733554553523E-13 
25 91:9.025828349188933E-10 1.1276743781527223E-10 5.1532262021042676E-12 
86 44:7.675612549688952E-9 1.7830821748601971E-10 1.2258696970377525E-18 9.605273205021672E-17 
62 84:9.237473892245154E-9 4.0821748601971835E-10 4.181238349765311E-10 2.2754733083297777E-11 8.719855368652728E-11 
49 63:2.5288991173492825E-8 5.7161334635678E-9 6.664392023584927E-10 2.134257462836346E-13 
25 92:1.1074300547252366E-9 2.655810821056951E-9 6.841145171289544E-9 
86 43:7.675612549688952E-9 1.7830821748601971E-10 1.2258696970377525E-18 9.605273205021672E-17 
62 83:1.9080962112875334E-9 1.5510252206526376E-12 8.664360949536237E-13 
37 86:9.23737015579075E-9 2.965795612168894E-10 6.296925663772072E-10 4.98494721490025E-10 4.99859507339069E-11 
62 75:3.153726952186314E-9 1.3749747344307948E-11 1.2158533024906237E-16 6.670761560401554E-17 8.244638084757562E-17 
86 53:1.0074696251712444E-7 4.3767152514204864E-10 5.296561636759719E-27 6.259954634266849E-9 
37 85:7.871781491541449E-9 5.318204726797526E-10 4.614001989197675E-9 2.4178920748758985E-13 3.026287737889755E-10 
62 74:5.638960630628608E-9 1.817409661553664E-12 6.106766680890246E-19 1.641426550183035E-17 4.738203786466638E-8 
86 52:2.1344532530823996E-9 2.7805151930289488E-11 1.7778134614952726E-13 3.420082197318481E-23 
37 88:6.694096186181766E-10 1.2999897418057097E-9 6.579962624492108E-14 2.8294775903055605E-29 2.8068828023602767E-32 
62 77:1.900287466031846E-9 5.537561479551732E-12 7.022929907696454E-18 9.646439239113346E-17 3.7541491679205876E-18 
86 51:4.702584948458239E-8 1.9053315965593909E-10 9.535719900285221E-11 2.9735216834729487E-9 
37 87:6.694096186181766E-10 1.2999897418057097E-9 6.579962624492108E-14 2.8294775903055605E-29 2.8068828023602767E-32 
62 76:3.5753363127989758E-9 1.2267276034765423E-11 1.4622184292676354E-16 8.46055202461428E-17 1.2474318952545648E-16 
86 50:4.626473824870303E-8 1.1647202820760438E-11 8.740022907449413E-23 3.68443865519797E-10 
62 79:2.1704291778022323E-7 1.0577851640577627E-9 1.4668897522851303E-10 2.024674916342893E-14 2.277629303568621E-12 
37 89:1.2581764498619603E-9 3.5915945248002994E-9 1.1678062182497737E-13 5.885081463442917E-20 3.5608690028589143E-31 
62 78:2.1704291778022323E-7 1.0577851640577627E-9 1.4668897522851303E-10 2.024674916342893E-14 2.277629303568621E-12 
98 28:5.223639589462573E-8 2.9940260965257034E-8 6.02901610258944E-8 5.041233408942889E-15 1.1775259954634267E-13 
98 29:5.094594291104274E-8 3.9977766299099424E-8 1.1119657735755834E-7 2.5358995665551237E-18 2.918611179733645E-17 
98 26:3.078469243380421E-8 2.1928964448536845E-9 6.760998944460664E-16 3.816740404698273E-15 2.6259123677768545E-19 
37 80:4.868316005905152E-10 2.3462140572942453E-10 8.058123820865168E-18 2.2025636565556553E-18 5.803684921792418E-19 
98 27:5.223639589462573E-8 2.9940260965257034E-8 6.02901610258944E-8 5.041233408942889E-15 1.1775259954634267E-13 
74 70:1.040263211085409E-12 3.4296943427583264E-14 3.939564758461158E-15 8.232128820715521E-16 3.806589260448717E-21 
37 82:4.6533399342583553E-10 1.3811855796548787E-10 9.86187118384022E-19 1.575779065255496E-9 3.9042241460053256E-12 
74 71:1.197462213937611E-7 7.403597817054821E-10 2.804298515507445E-12 1.6347497024277405E-12 1.1016686504817302E-25 
98 25:3.078469243380421E-8 2.1928964448536845E-9 6.760998944460664E-16 3.816740404698273E-15 2.6259123677768545E-19 
37 81:4.006654446035208E-10 1.7336303749593016E-10 4.13379361405105E-18 1.0804777642488548E-18 2.3748611798707467E-19 
74 72:6.23895613897186E-11 3.671210726076313E-9 1.0165607384283693E-8 3.8891908280369215E-19 5.324836615985807E-10 
98 22:5.724841107642554E-8 4.4582612796730074E-9 5.700855660610416E-10 
37 84:7.871781491541449E-9 5.318204726797526E-10 4.614001989197675E-9 2.4178920748758985E-13 3.026287737889755E-10 
74 73:1.1234374649089316E-125 3.9115143620724506E-83 3.69465717429874E-58 2.1702876906146834E-51 4.7142407977182386E-52 
98 23:2.044732409549262E-8 5.24225750668134E-9 2.0379769578008847E-21 4.48285310036607E-11 
37 83:2.1003028397357845E-8 1.4097479606263742E-8 1.0095936417035738E-8 
98 20:3.565791542210344E-8 2.996249466615761E-9 4.362813573786691E-10 
49 53:1.211207300266267E-27 8.367386078292323E-10 5.359728113250465E-11 1.3972641841836485E-8 
28 0:2.273938388393076E-8 7.985870452386368E-11 3.698422468121546E-11 
74 53:1.2877557437060658E-8 7.492689828643295E-10 6.024524445841848E-19 2.630404024524446E-18 1.5815078491701663E-20 
98 21:6.350686100568195E-8 4.576930850944371E-9 5.745233229276618E-10 
49 54:2.2552060336022763E-8 4.6509760894871345E-9 3.9586104160812806E-11 2.850738812993118E-11 
74 54:7.434388124059559E-9 5.774878163810721E-8 1.3436274619893547E-22 9.553349653019516E-23 8.385204482673434E-22 
49 55:2.2552060336022763E-8 4.6509760894871345E-9 3.9586104160812806E-11 2.850738812993118E-11 
74 55:7.434388124059559E-9 5.774878163810721E-8 1.3436274619893547E-22 9.553349653019516E-23 8.385204482673434E-22 
49 56:2.2552060336022763E-8 4.6509760894871345E-9 3.9586104160812806E-11 2.850738812993118E-11 
74 56:7.434388124059559E-9 5.774878163810721E-8 1.3436274619893547E-22 9.553349653019516E-23 8.385204482673434E-22 
49 57:2.2552060336022763E-8 4.6509760894871345E-9 3.9586104160812806E-11 2.850738812993118E-11 
74 57:7.434388124059559E-9 5.774878163810721E-8 1.3436274619893547E-22 9.553349653019516E-23 8.385204482673434E-22 
49 58:2.2552060336022763E-8 4.6509760894871345E-9 3.9586104160812806E-11 2.850738812993118E-11 
74 58:7.434388124059559E-9 5.774878163810721E-8 1.3436274619893547E-22 9.553349653019516E-23 8.385204482673434E-22 
49 59:2.2552060336022763E-8 4.6509760894871345E-9 3.9586104160812806E-11 2.850738812993118E-11 
74 59:7.434388124059559E-9 5.774878163810721E-8 1.3436274619893547E-22 9.553349653019516E-23 8.385204482673434E-22 
28 8:3.015984942754816E-8 7.969635744901009E-10 2.345451382849191E-10 
86 39:1.8656231050823095E-7 1.215707323646327E-7 9.478226693916052E-9 9.59233723358861E-11 
28 7:3.647457082837149E-12 5.276235331897187E-10 6.456641288786011E-14 
86 38:6.252745525186965E-8 5.0937857928897074E-8 1.4022727783142812E-8 2.0767130055921126E-11 
28 6:2.6026421540423977E-12 2.2137361681630254E-9 2.0474998996480993E-10 
86 37:7.894243941877961E-8 1.2314663013452512E-10 2.7562153300244797E-24 7.711119096278663E-10 
62 91:1.2212118489905E-7 4.079659532418532E-12 1.0942192377658499E-23 5.9510184831675165E-24 2.1602578210973118E-23 
28 5:2.6026421540423977E-12 2.2137361681630254E-9 2.0474998996480993E-10 
86 36:3.640757293327643E-8 5.877400229074494E-8 2.518741437779325E-8 7.680620746962517E-11 
62 90:1.520553821276978E-7 4.621330877894312E-9 1.6665371572304443E-10 4.535270734610461E-19 6.827340714622589E-23 
28 4:2.273938388393076E-8 7.985870452386368E-11 3.698422468121546E-11 
86 35:1.9943427583264087E-8 9.890583241628675E-9 2.919127720259618E-9 6.215869023289241E-15 
62 93:2.6064185774923077E-9 1.4597951804523098E-11 9.019718373121925E-12 9.833112493543242E-13 5.785029308060279E-13 
49 50:1.5153003197880568E-9 1.1794737992337574E-11 3.9095138061914894E-14 3.6608819371038886E-13 
28 3:2.273938388393076E-8 7.985870452386368E-11 3.698422468121546E-11 
86 34:6.8135064118400065E-9 1.0534754194084489E-9 3.03440609068655E-10 1.6728771307296697E-15 
62 92:6.0229748242639294E-9 8.756282704875694E-10 1.8156466862802344E-10 6.588654075055585E-11 2.229611247108496E-10 
49 51:3.7585265664931693E-41 1.724817248038678E-47 5.324716450129566E-49 1.4943022420844652E-46 
28 2:2.3044275258573396E-8 9.888988497442142E-11 4.631753125404195E-11 
86 33:6.8135064118400065E-9 1.0534754194084489E-9 3.03440609068655E-10 1.6728771307296697E-15 
62 95:2.3991061603072293E-10 2.5320142834684576E-25 9.893592651649561E-24 3.502324432366878E-23 5.678801625979743E-21 
49 52:4.541436414805696E-9 1.3094540410595377E-11 1.3068136710509297E-15 1.1282363487964462E-14 
28 1:2.273938388393076E-8 7.985870452386368E-11 3.698422468121546E-11 
86 32:5.8822736766456304E-12 9.033754800458148E-16 5.520740225032003E-9 1.851791048128102E-8 
62 94:3.9525456464616974E-10 2.8014238551889866E-17 8.66454061580614E-16 9.688301480000898E-20 1.0275293642059875E-19 
37 75:5.792445508917938E-10 7.241080946073119E-15 4.1938620317468815E-14 1.1006462662402826E-12 2.3116662429586414E-25 
86 42:7.70972668268691E-9 1.7386260022009119E-10 3.568576369393851E-12 5.98263974667056E-11 
62 86:6.46735688458688E-8 1.1207873874278527E-9 3.3202551261032636E-10 1.5199856266984078E-10 5.760886653041975E-9 
37 74:7.267796852072378E-10 2.0348421799108874E-14 1.687290097274442E-11 2.3030404395859258E-10 1.3858329876767867E-20 
86 41:1.1170346082152403E-8 1.576948817571361E-11 5.142116019493791E-16 
62 85:9.237473892245154E-9 4.0821748601971835E-10 4.181238349765311E-10 2.2754733083297777E-11 8.719855368652728E-11 
37 77:1.2950791887998357E-9 5.421857089973284E-13 2.2430300029882564E-11 3.6890696709795683E-10 1.630611343778851E-28 
86 40:1.1851910077031914E-8 1.7149414961708625E-10 1.779522536887731E-13 
62 88:1.5526938711343678E-7 1.6465942012711389E-9 1.2527185752464798E-12 8.586542996384216E-21 9.211512116244076E-22 
37 76:7.250357921779039E-10 1.717569610768428E-14 7.453782374638175E-14 1.3500051290971452E-12 4.295427075388808E-25 
62 87:1.5526938711343678E-7 1.6465942012711389E-9 1.2527185752464798E-12 8.586542996384216E-21 9.211512116244076E-22 
37 79:9.20873641346767E-12 1.2103688043851551E-25 2.0074661814094758E-11 1.6146933022911453E-11 9.506313249572947E-11 
37 78:9.20873641346767E-12 1.2103688043851551E-25 2.0074661814094758E-11 1.6146933022911453E-11 9.506313249572947E-11 
62 89:1.520553821276978E-7 4.621330877894312E-9 1.6665371572304443E-10 4.535270734610461E-19 6.827340714622589E-23
[truncated: 570,034 more chars]
