# Supplementary material for: Ancient origins of arthropod moulting pathway components
Source: eLife. 2019 Jul 3;8:e46113. doi: 10.7554/eLife.46113 (PMC6660194; doi:10.7554/eLife.46113)
Supplement: Figure 2 - source data 4 — Compressed. zip file containing the 3D-cluster map of the CCAP ligands in. rtf format, the CCAP receptor proteins in fasta format, the multiple sequence alignment of the receptor (trimmed and untrimmed), and the tree files genereted by RAxML, PhyML and mrbayes programs. The 3D cluster peptide map can be visualised and manipulated using the program clans (Frickey and Lupas, 2004; see ftp://ftp.tuebingen.mpg.de/pub/protevo/CLANS/). The multiple sequence alignment files can be viewed with aliview (Larsson, 2014a). The phylogenetic tree files can be viewed using Figtree (http://tree.bio.ed.ac.uk/software/figtree/) or TreeGraph2 (Stöver and Müller, 2010a). [file elife-46113-fig4.zip › ccap-receptor.fasta]

>Branchiostoma_floridae.Brafl1_212405-Deu 
TEQLVTLWVLFAFIVVGNSLVLLVMWMERHKKTRMNFFITNLAIADLGAGLFNVLPDLVHRFTVEWIAGDFMCKLIKYIQ
GGVLYGSTYVLVALSVDRYDAIIHPMRFAHDRKSKAMICVAWGLAALFSIPSPVIFAQTKLDNGEWQCWATWPEDWYWIP
YMTIVTTLVFFIPLVIISTCYIFIVVKIWRRSKELVQERKFIGGKRLSLSQGIIPKAKIKTIKLSLAIITAFIACWSPYF
VFDMITNFSDLPESETKKRASLIIQNLPALNSAINPIIYGFFSTKNCGKFR*
>Branchiostoma_floridae.Brafl1_212588-Deu 
NYLVTLQTEQLVTLWVLFVFIVVGNSLVLLIMWLERNKTSRMNFFILNLAVADLSAGLFNVLPDIVHRFVVEWIAGNTLC
KLVKYTQAVLLYASTYVLVAMSIDRYDAIVHPLQFVREHKSKVMISVAWGLALLFSVPSPVIFAVRRQPNGEWQCWAEWP
EDWYWVPYMTVVAAFVFFIPLGIISICYIAIIVKIWKRGKGMAYEDHIPRSRASSGKNFYRIFHLIHINNGFTSRAKART
IKLSVAIILAFICCWSPYFLFDILDNYDALPDTQAKKEASLIIQNLPALNSAINPIIYGFFSTKLYRKLR*
>Branchiostoma_floridae.Brafl1_231874-Deu 
MYAFFFQTEQLVTLWVLFAFIVVGNSLVLLVMWMERHKKTRMNFFITNLAIADLGAGLFNVLPDLVHRFTVEWIAGDFMC
KLIKYIQGGVLYGSTYVLVALSVDRYDAIIHPMRFAHGKIIIYRKSKAMICVAWGLAALFSIPSPVIFAQTKLDNGEWQC
WATWPEDWYWIPYMTIVTTLVFFIPLVIISHISGYDAIFILIAQVLLLGPKGKKIMRQPSSQGIIPKAKIKTIKLSLAII
TAFIACWSPYFVFDMITNFSDLPESETKKRASLIIQNLPALNSAINPIIYGFFSTKNCGKFR*
>Strongylocentrotus_purpuratus.SPU_021291-Deu 
MATQVNFDPGVTTTEGFDYTEPGSNNGTSNGIVDRWSLDKHIQLAVLWVLFTLIIVGNGIVLIAIWLVRHKKSRLNFFIT
NLAVADICVGLFSVGFDILDRQTPEFIGGDIACKLYRYVQAYVVLASSYQLVALSFDRFFAIVYPMDFTGNGKRSTMLAA
GGWILPAVLGITSPVVFQVDPLASPDGTQMVMSCWPAALYSNRSWILKVYAMYVTSSFFYIPLILITFCYVTIIVTIWTR
AKKMGGPQKVKKSKNANRDVAYEGLSKDSNSTMPKHRASSRGLIPRAKIKTIKMTICIVCAYICCFMPFSLFYTLEAFGC
IDTSSQAVLLATPVLQNLPSLNSATNPFIYGIFSTNVCKELRRIPAINWIADKVPCCSAWKPLRFGRPTYQTNTHTTEFN
NFSDGHTGSRGRNIVSMSGKVVDGPSRDDSRSRDDSRNSTTSPM
>Saccoglossus_kowalevskii.Sakowv30025653m-Deu 
MKYAAVMGAFINTTVYNNTVNNSTYDIPEKHQSVLSMYQTEQLILLWFLFAFVVIGNAIVLVSVCLVRHKKSRMNFFIMN
LAIADLSVGLLNILPDIIHRYTREFYGGEIVCKLVKYVQAIVVYGSTYQLVALSIDRYDAIVHPMNFSGSDKRSMIMVIS
MWVVAFILAVPSPVFFEETVLENGEVQCWIELPQTWVWKPYSVILAFLLFFIPLVIVTFCYSVIIYTIWRKSKMMVPAKR
RIFNEKNGNYKRSSKIKSNSISAKRSASSRGLIPKAKIKTIKMTLCIVLSFIVCWSPFTLWFILEIYGHIPKNDLTMTIH
IIVQNLPSLNSATNPAIYGLFSTNICKELRRIPALNWIAAKLPCCEEWSPRPRSTTYRDTNYTDVSMTEPPIPMKVKDDT
NSKELIEGVYTSL*
>Ptychodera_flava.20150316_1g24167.t1-Deu 
MSILRCVATIDKLTSMYRQIKKSKSAFYRIFDTRCKSGYRASYIHARPTARECITYMFIDLIAAFISYLCLNLTIIDNIT
VKHHNVDDIVRNSSHGGIPVSAIQRQHLNTNLLEHSQYRPLSQSVVMSAFTRHNEYVKHSNAFGFLKILIFNIRVVIHHM
SILDRKSPVNVVDRHLLKLKATKIGKYIRLFEKASVSELNHTQKSSACYITTKAVKERLRYAFSKHVKSTDFVVKAGPHR
NIALRKIATFTTEQLITLWILFVFVVIGNSIVLVSVSLVRHKKSKMNFFIMNLAIADLLVGVFNIFPDIVHRYTVDFYGG
DVICKLVRYLQATVVYASTYQLVALSLDRYNAIVHPMNFSGSGIYKSSGGISAKRSASSRGLIPKAKIKTIKMTLCIVVS
FILCWSPFTLWIILKTYKLIPNNETTMNVHIIVQNLPSLNSATNPIIYGFFSTNICKELRRIPAINWIAAKLPCCEEWKP
RGFGRSTTFRDTHYTDVSMTESPIPMSTKSDYNQIRNKEVLEGVCTSV
>Branchiostoma_floridae.Brafl1_231855-Deu 
MSNLVALQTEQLVTLWVLFAFIVVGNSLVLLIMWLERNKTSRMNFFILNLAVADLSAGLFNVLPDIVHRFVVEWIAGNTL
CKLVKYTQAVLLYASTYVLVAMSIDRYDAIVHPLQFVREHKSKVMISVAWGLALLFSVPSPVIFAVRRQPNGEWQCWAEW
PEDWYWVPYMTVVAAFVFFIPLGIISICYIAIIVKIWKRGKGMAYEDHIPRSRASSVCCSLNNGFTSRAKARTIKLSVAI
ILAFICCWSPYFLFDILDNYDALPDTQAKKEASLIIQNLPALNSAINPIIYGFFSTKLYRKLR*
>ramazzottius_varieornatus_v1_core_32_85_1_RvY_08776-1 
MLFLYEQDRIDGYLQCWISFPSQVYWQVYFSSVSITLFFMPVIIIISCFAVVLRIIWVRGKDLQFEEAMSLSRQDSFEGS
TSRAGSVLYRSKRLVVGNGNTGAQTPAGSQTQTIRSEVVRGLIPRAKIKTTKMALVIVLVFIACWSPYCIYDLLDVFQHV
EFADPQTKIAVSTLMQSLAPLNSVANPVISCLYLRREITRGLYRIQRTLRRRAKKAKPTVTRNYSFPSACQRPSEWNNLP
KDSFIDMAVPPNSAMSIKCCANGSTAMTREDSRDGVERTNSSTRFPLVSLPFTQSTHLSNKVVYD
>Hypsibius_dujardini_BV898_07704.p01-Ecd 
MEAYSHAAGAAGLLDVDDTVDSQHHAPSLGLFFINVTTTAANDSDSKRFYYYETEQLTFMVILAFFVISFNFLVLAALGI
SKTRTRMGFWVLHLALADLLVGLISIPTDIVWQMTYEWYAGNIGCKAVRYTQVVVTFASNYVLVALSIDRYDAIANPLTF
TSAVRRSRALIGAAWFFSFLFSTPMLFLYEQDRIEGYLQCWISFPSQVHWQIYFTLVSITLFLVPVIIIIGCFAVVLRTI
WVRGKNLEFEEAMSLSRQDSFDGPSRIGSVLYRSKRLAADSGTPLTGPSIRSTADLSRGLIPRAKIKTTKMALVIVLVFI
ACWSPYCIYDLLDVFQYVEFSSPQTKIAVSTLMQSLAPLNSVANPIISCIYLRREITRGLRRIQRTLRRRAKRPPAQHFK
SIMRPSERPSGWADNLTVPNNSRNSQATTSMGDPLEDLSSGKKILPGFGFRFSSTVRSDAFV
>parasteatodaTepidariorumaug3.g3126.t1 
MAVAETYSRPPISCNFAYLQNLANGSGLRQTTAECSVGLFCQLPSGQTIVAQKFTCFQISRQQRSSPLIQLLPHGGGSVM
VWAAVSWFSAGPMVTLKGRITGEKYREVLADQVHPMMQILLPAGDGIFQDDNAPIHAARVVQSWFDEHENEVEHLPWPAQ
SPDLNIIEPLWSILELSIRNRYPPPASLTELSQYLHEEWYNIPLNTIQNLYDSIPRRIQAVLHAKGDIWYIESENLIALA
YIGSMDSFFDESFENILENLTGLYNFSSFNDTFYDDGIQFYYFYQTEQLTFLWVLFIMIVAGNSAVLIALSLSKNRKSRM
NFFIMHLAIADLTVGVINVLTDIIWRTTVAFYANNVACKVIKYLQAFVTYSSTYVLVALSVDRYDAIAHPMNFSNSWRKA
RLLVASAWGLSAIFSIPSIFLSSKEEVKGMPQCWIDLQQWQWQLYISLVAISLFFIPALIIAACYTVIVHTIWTKSRLMS
YPKLSKSSSIVADSKKSCVSKSKSTCSSDNEADRKRSSSRGIIPRAKIKTVKMTLVIVFVFILCWSPYFVYDLLQVYGQI
SDSQTSIAVSTFIQSLAPLNSAANPMIYCLFSTHICRNFRLPICNWLAEKLCICFPSFKSGGHSRTTEYTLSETLTTHHR
NSTFHPMTNIRQPFFKQSSANSEEHRRAVMFDDVPESYTTKNSKL
>parasteatodaTepidariorumaug3.g3126.t2 
MAVAETYSRPPISCNFAYLQNLANGSGLRQTTAECSVGLFCQLPSGQTIVAQKFTCFQISRQQRSSPLIQLLPHGGGSVM
VWAAVSWFSAGPMVTLKGRITGEKYREVLADQVHPMMQILLPAGDGIFQDDNAPIHAARVVQSWFDEHENEVEHLPWPAQ
SPDLNIIEPLWSILELSIRNRYPPPASLTELSQYLHEEWYNIPLNTIQNLYDSIPRRIQAVLHAKGDIWYIESENLIALA
YIGSMDSFFDESFENILENLTGLYNFSSFNDTFYDDGIQFYYFYQTEQLTFLWVLFIMIVAGNSAVLIALSLSKNRKSRM
NFFIMHLAIADLTVGVINVLTDIIWRTTVAFYANNVACKVIKYLQAFVTYSSTYVLVALSVDRYDAIAHPMNFSNSWRKA
RLLVASAWGLSAIFSIPSIFLSSKEEVKGMPQCWIDLQQWQWQLYISLVAISLFFIPALIIAACYTVIVHTIWTKSRLMS
YPKLSKSSSIVADSKKSCVSKSKSTCSSDNEADRKRSSSRGIIPRAKIKTVKMTLVIVFVFILCWSPYFVYDLLQVYGQI
SDSQTSIAVSTFIQSLAPLNSAANPMIYCLFSTHICRNFRMIP
>parasteatodaTepidariorumaug3.g3124.t1 
MDNFLDATFEYTSTDNTTGDFNFSSANDTVYDDGYQFYYFYQTEQLTFLWVLFIMIVAGNSAVLIALALSKNRKSRMNFF
IMHLAIADLTVGVINVLTDIIWRTTVAFYADNIACKLIKYLQALVTYSSTYVLVALSVDRYDAIAHPMNFSNSWRKARIL
VASAWALSAVFSIPSAFLSSKEEVKGMSQCWIDLQPWQWQVYITLVAASLFFLPALIIAACYTVIVYTIWTKSRIMSYPK
LSKSSSIVADSKKSCVNKNKSNSMESEADRKRASSRGIIPRAKIKTVKMTLVIVFVFILCWSPYFVYDLLQVYGKIPDSQ
TSIAVSTFIQSLAPLNSAANPLIYCLFSTHICRNFRRLPFCNWIAEKLCICFPSMQRPFTNGHSRASEYTTMTETLSTTH
RNSTFHPMTNMTTKGVRQPFLKQGSSKDDSRKEVAFNDLVVTNSSRNSNV
>parasteatodaTepidariorumaug3.g3124.t2 
MDNFLDATFEYTSTDNTTGDFNFSSANDTVYDDGYQFYYFYQTEQLTFLWVLFIMIVAGNSAVLIALALSKNRKSRMNFF
IMHLAIADLTVGVINVLTDIIWRTTVAFYADNIACKLIKYLQALVTYSSTYVLVALSVDRYDAIAHPMNFSNSWRKARIL
VASAWALSAVFSIPSAFLSSKEEVKGMSQCWIDLQPWQWQVYITLVAASLFFLPALIIAACYTVIVYTIWTKSRIMSYPK
LSKSSSIVADSKKSCVNKNKSNSMESEADRKRASSRGIIPRAKIKTVKMTLVIVFVFILCWSPYFVYDLLQVYGKIPDSQ
TSIAVSTFIQSLAPLNSAANPLIYCLFSTHICRNFRLPFCNWIAEKLCICFPSMQRPFTNGHSRASEYTTMTETLSTTHR
NSTFHPMTNMTTKGVRQPFLKQGSSKDDSRKEVAFNDLVVTNSSRNSNV
>Tribolium_castaneum_TC013945_001-Ecd 
MMSGAPIPDVGQSWLKSNSSLAGFEVNSSEQLTTPTPTDINSFYFYKTEQFTVLWVLFTMIVLGNSAVLVALLVSKSRKS
RMNFFICQLAIADLAVGLISVSTDIAWRITVAWYAGNVLCKIIRFLQAVVTYSSTYVLVALSIDRYDAITHPMNFSGSWK
RARVLVMLAWLLSILFSLPTVFLFEEKQVQSMPQCWIDLQTWQWKVYITLVALVLFVFPALIISACYAVIVRTIWSKSKL
LIPVGHIPIRQCDDHRDRPPRHFHEEHDTRRASSRGIIPRAKIKTVKMTLVIVFVFVLCWSPYIVFDLLQVYGHIPKTQT
NIAIATLIQSLAPLNSAANPVIYCLFSTHLCRNLRKLPPFTWISNCLSLCFPGVQGSGHCLGYGSGDSSGTVTTSLTHST
RRSGSAASLRHTIRLQPALNNTHKVAISVV
>Tribolium_castaneum_TC013945_002-Ecd 
MMSGAPIPDVGQSWLKSNSSLAGFEVNSSEQLTTPTPTDINSFYFYKTEQFTVLWVLFTMIVLGNSAVLVALLVSKSRKS
RMNFFICQLAIADLAVGLISVSTDIAWRITVAWYAGNVLCKIIRFLQAVVTYSSTYVLVALSIDRYDAITHPMNFSGSWK
RARVLVMLAWLLSILFSLPTVFLFEEKQVQSMPQCWIDLQTWQWKVYITLVALVLFVFPALIISACYAVIVRTIWSKSKL
LIPVGHIPIRQCDDHRDRPPRHFHEEHDTRRASSRGIIPRAKIKTVKMTLVIVFVFVLCWSPYIVFDLLQVYGHIPKTQT
NIAIATLIQSLAPLNSAANPVIYCLFSTHLCRNLRCSSLLKHLNFDPCRKLPPFTWISNCLSLCFPGVQGSGHCLGYGSG
DSSGTVTTSLTHSTRRSGSAASLRHTIRLQPALNNTHKVAISVV
>Parhyale_hawaiensis_phaw_30_tra_m.022557-Ecd 
MDPQDSQDPLYPSGSWKNSRVPPPGITSINYARNVDVLEAEDMEFVGNCSGALLDDGCFNRTDALIRVNDTATDQHAYYF
YEAEQFAVLWLLLLSIVIGNTAVIVALRLSKSRKSRTNFFIMHLALADLSVGLISVLTDIAWKTTVGWYAGNVVCKIVRF
AQTLVTYSSTYVLVALSIDRYDAITHPMNFPGSWQRARHLVAAAWTLSALFAAPILVLFEETEVDGVLQCWIQLAEAWHW
QLYMVLVALTVFIIPCALISYCYVIIVITIWSKSKIMTSGPRPMTAAAIVTAAAPQSCQNGGERGSLRATCDEDTLRASS
RGLIPKVKIKTVKMTLVIVLVFIICWSPYIVFDLLQVFG
>Parhyale_hawaiensis_phaw_30_tra_m.002593-Ecd 
MHLALADLLVGLISVLTDLIWKITIEWYAGNTACKFVRFAQILVTYSSTYVLVALSIDRYDAITHPMNFSGSWRRARQLI
AAAWLVSAVFASPSLWLFREAEIGGMKQCWISFPEAWHWQLYMVLVALTLFIIPCTLISFCYVVIVHTIWSKSKLMVPHS
NAVSIRTDTKKNGVASAAAAADEDDDDDVVLFGSDDE
>Tribolium_castaneum_TC031264_001-Ecd 
MSYIEDANETDSNNTSLDAFYFFETEQFTLLWVLFVIIVAGNVGVLYTLLFGRSRKSRMNYFITHLALADLSVGLINVLT
DIIWKTTVAWYAGNVACKVIRFLQVVVTYASTYVLVALSIDRYDAIRHPMKFSGSWKRARYLILAAWFFSALYSLPILIF
YEEKIVKGKLQCWIEFHPQWKWQVYMTLVSLSLFIIPASIIATCYAIIIITIWSKNAKGFIKNTKAVNGSDNSRRASSRG
LIPRAKVKTIKITFVIVSVFILCWSPYIIFDLLQVFGQIPGTQTNIAIATFIQSLAPLNSAANPIIYCLFSTHFCRTLGS
LPPFKWLFKKKKRRNRESTTNTQSSSLSEFLTNTHKRKIENTSTTFNAHTTCAVLFYLTSVFNSVLNLNEDRSYWLDVGK
NDINRALNLEKIENPSKNVILFVGDGMGLTTTTASRIYSKSESGFLSFEQFPHIATIKTYNADKLVPDSSSTATALFSGV
KNNLKTSGVDSSVKLNDCEASLRPEARIDGLMKWAQEAGKSTGFVTTTRVTHATPSALYAHTPNRNWECESKIPEKSKQC
KDIARQLVEDEPGRNINVVMGGGRQCLQSGVEDKPGDLVDRWACYSLDGRDLIRDWEMDKKKRNKTYATVLNSEELKAVD
TSNEFVLGIFANGHMSMDYARDKSPTGMPSLTNMTQKAIEILSQNPEGYILVVEGGLIDFAHHRGNARKALDETVSLSDA
VQIAVEKTDPRETLIIVTSDHSHSLVFTGYPSRNKSVLDIAQKSKIDHIPYTSLLYGTGGPNNYQYSVINNTISRQDPSI
NNTSDFEYSQQAVVLTDEVTHGGSDVLIYAKGPMSHLFHSVHEQTYVAYVISYAAKIGPFKNGSSSFIYTKQILKCSKIA
LFTRLYSSRNLLKLKERGMYQDIFPDTATNTVTDLLNAAPQRVYAGFDPTADSLHIGNLLVLINLIHWQRGGHQPIALIG
GATAKIGDPSGKTSEREKLASAFVDENVIGIRNNIETLFYNHEKYLWKKKGKLAPLIIVNNESWYSKMSPIDLIGGAGRY
LRMGTLLSRTSVQTRLQSPAGMSFTEFSYQLFQAYDWLHLFQKYNCSFQIGGNDQMGNIMSGHELISKTCDKQVYALTVP
IITTEMGDKFGKSAGNAMWLSAEKTSPFTLYQFFVRQVDTEVEKMLKFFTFEPVGSIKDLMRRHTEKPELRLPQKYLAEQ
VVLLVHGEKGLEAAHKATKVLYERSITALAEMNPLEIKSLFEGATVVEILPEPGQSVLDLAMSAGCFLTKEDALRIISAG
GFYINHQKTNNPNEVLNLNVHRLSNNVTLLRVGKKNYYVVKWLS
>Drosophila_melanogaster_FBpp0293006-Ecd 
MLHLRLFDSSLYYTLASASESSGLASSTSTERSFNGTQGAGGVAAGGESLTPTDVAAVNLTYFTPAISHVMLAPTTIATT
TASATMVQIQTTAAPSHDLETGGNSTSSDPGEFDNLNSFYFYETEQFAVLWILFTVIVLGNSAVLFVMFINKNRKSRMNY
FIKQLALADLCVGLLNVLTDIIWRITISWRAGNLACKAIRFSQVCVTYSSTYVLVAMSIDRYDAITHPMNFSKSWKRARH
LVAGAWLISALFSLPILVLYEEKLIQGHPQCWIELGSPIAWQVYMSLVSATLFAIPALIISACYAIIVKTIWAKGSIFVP
TERAGFGAAPARRASSRGIIPRAKVKTVKMTLTIVFVFIICWSPYIIFDLLQVFGQIPHSQTNIAIATFIQSLAPLNSAA
NPLIYCLFSSQVFRTLSRFPPFKWFTCCCKSYRNNSQQNRCHTVGRRLHNSCDSMRTLTTSLTVSRRSTNKTNARVVICE
RPTKVVTVPAMSEV
>AGAP001961_Anopheles_gambiae_str_PEST_CCAP
MIDGLSVWTEQFAVLWILFVVIVLGNTAVLVTLFLNKNRKSRMNFFIKQLAIADLSVGLLSVLTDIVQRI
TISWLAGNVACKLIRFVQVWVTYASTYVLVALSIDRYDAITHPMNFSGCWKRARRLVAAAWGFSAVFSSP
MFYLYEERTIQNQLQCWIDLGDPFRWQVYMCWVAASLFVIPAFIISACYVIIIRTIWSKGSMLGPTGPGP
NGGGKHRPLRNGGCAELASRRASSRGIIPRAKVKTVKMTIVIVIVFVLCWSPYIVFDLLQVFEQIPKTQT
NIAIATFIQSLAPLNSAANPLIYCLFSTHFVRTLKRLPPFRWLLSSPLCCASEEDRADRARCGTISNGTR
NLRNQHSSSSSMRTLTTSLTVSTRRSTATISTRGTNGAAAGRLLV
>GI22912_Drosophila_mojavensis_CCAP
MFINKNRKSRMNYFIKQLALADLCVGLLNVLTDIIWRITISWRAGNVACKVIRFSQVCVTYSSTYVLVAM
SIDRYDAITHPMNFSKSWKRARHLVAGAWVVSALFSLPILVLYEEKLIQGHPQCWIELGSPMAWQIYMCL
VSATLFAVPALIISACYAIIVKTIWAKGSIFVPTDRAGFGGAATRRASSRGIIPRAKVKTVKMTLTIVFV
FIICWSPYIIFDLLQVFGQIPHSQTNIAIATFIQSLAPLNSAANPLIYCLFSSQVFRTLSRFPPFKWLTC
CCKSYRNNSQQNRCHTVGRRLHNSCDSMRTLTTSLTVSRRSTNKANARVIICERPNKVITVAAMSEV
>AGAP001962-PA1_Anopheles_gambiae_str_PEST_CCAP
MLPILTWAYLRHIAVQYHAEAQDPYGSVQLISANPPLGTEHAGHAGYDCAPLPLFALPRDIDSSDSGSSH
LERTIELTFSPADCRLPPRWTIRNDTFRPFQQSAKLAGGGGLNMRFRDQTDTYTGSAGSSTQIAPFPLDH
SSAAIGESADAAHGSSVAGGLGSVGSFVAVNDVIGMNITPALSQVLLAPPATSAGSGASIIAAVNGAAAD
DNGTRGEEINSFYFYETEQFAFLWVLFTVIVLGNSAVLVTLMLNRTRKSRMNFFIKQLAIADLCVGLLNV
LTDIIWRITVVWRAGNAACKAIRFVQVCVTYASTYVLVALSIDRYDAITHPMNFSGCWSRARKLVAAAWS
FSILFSLPITYFYEERLIQGKMQCWIDLVEAWRWQLYMCWVSGSLFVVPALIISACYAVIVRTIWAKGTI
LGPIDRTHNGMADLATRRASSRGIIPRAKVKTVKMTIVIVIVFVLCWSPYIIFDLLQVFGQIPATQTNVA
IATFIQSLAPLNSAANPLIYCLFSTQVCRIIKRLPPFRWLWSTKWCCKPHDSGTLPLGNGTTVNGTAHGR
FHNHNSSDSMRTLTTSLTVSRRSCLRPARVVIVERPKTELAMSEV
>AAEL008655_Aedes_aegypti_CCAP
VIAFLVSISDLCVGLLSVLTDIIWRMTVSWKAGNVACKAIRFAQASVTYASTYVLVALSIDRYDAITHPM
NFSGCCNSLHFHFHFHSLHSTPITVPSSGRKQCWIDLGEAWRWQVYMCWVASSLFVLPALIISACYAIIV
KTIWAKGAIMGPIDRTRNGMADLASRRASSRGIIPKAKVKTVKMTIVIVIVFVLCWSPYIVFDLLQVFGQ
IPDTQTNIAIATFIQSLAPLNSAANPLIYCLFSTQVCRMIKRLPPFRWLLSSEWCCKNPDGSSGRGPLRN
GMVLNGGQRLQNNNSSDSMRTLTTSLTISQRSCIRPSRVVIVERPKVALAMSE
>EDS26677_Culex_quinquefasciatus_CCAP
MTASKWATIQDNFVIGHDVVSHPALPRTASIVVLPSRSPNTKHAVATRLPPDDDEWVHTEQFAVLWALFT
VIVLGNSAVLVTLLLNKNRKSRMNFFIKQLAIADLCVGLLSVLTDIIWRMTVSWKAGNAACKAIRFAQAS
VTYASTYVLVALSIDRYDAITHPMNFSGCWNRARRLVAAAWSLSALFSLPIFYLYEERSIQGKKQCWIDL
VDPWRWQVYMCWVASSLFVLPALIISACYAIIVKTIWAKGAIMGPIDRTRNGMADLASRRASSRGIIPKA
KVKTVKMTIVIVIVFVLCWSPYIVFDLLQVFGQIPETQTNIAVATFIQSLAPLNSAANPLIYCLFSTQVC
RMIKRLPPFRWLLASKWCCKSPDGGSQGAGMRNGTVLNGNARLQNHNSSDSMRTLTTSLTISQRSCIRPS
RVVIVERPKAALAMSQV
>AGAP001532_Anopheles_gambiae_str_PEST_CORAZONIN
MYLAAGLLNIMDISLQHEYLQEYLQSAAAMANFSGANPYGLGGFGGLAPNGTGLLGGLDKNGTEVTITAP
GHTDSTVAVIIVYCVLFVIAAGGNLSVVITLFRSRRHRRSRVSLMICHLAVADLMVAFIMIPLEVGWRIT
VQWHAGNVACKVFLFMRAFCLYLSSNVLVCVSLDRCFAVIYPLRVSAARKRGKIMLGGAWFIAFVNAMPQ
SIIFRVQQHPQVPGFTQCVTFGFFATPGLETAYNLFCVIAMYFLPLMIISGAYTVILCEISNRSREKETS
DSNSTGTMRLRCNDLTHIERARQRTLRLTITIVVVFVWCWTPYVVMTLWYMFDRESAAKVDVAVQDGLFL
MAVSNSCMNPLVYGSYAMKCRLPCRRRNTLGGAQTPNAAQRRSTGFRCQQRWDPKMNLRFCMSILKNISF
SLLLLW
>AAF49928_Drosophila_melanogaster_CORAZONIN
MEDEWGSFDRLPSVPSASMDLETENEVVSNWSTLANFTRLVAGAAPEIVNYTLNMIDVGVGMATDISNLS
VSTTPLPAYAISNSSSLAHTNSRHEAPPMAEQVPEHVMDHAPQLSRSGLLKVYVLAVMALFSLLGNLLTI
WNIYKTRISRRNSRHTWSAIYSLMFHLSIADVLVTWFCIIGEAAWCYTVQWLANELTCKLVKLFQMFSLY
LSTYVLVLIGVDRWIAVKYPMKSLNMAKRCHRLLGGTYILSLVLSLPQFFIFHVARGPFVEEFYQCVTHG
FYTADWQEQMYATFTLVFTFLLPLCILFGTYMSTFRTISSSEKMFQGSKLANYSTAKLPTQTNRQRLIHK
AKMKSLRISVVIIIAFLICWTPYYVMMIMFMFLNPDKRLGDDLQDAIFFFGMSNSLVNPLIYGAFHLCPG
KGGKSSGGGGNNNAYSLNRGDSQRTPSMLTAVTQVDGTGGSSRQMRAFRQQSYYRSSSNGTAGPGAAPFK
EQVGLLHVGPGNGTPGGSVSSGATPQLIRKGSALLARQPSCLREQEHQQRLLLHEKPSTLVLSYDSQRGG
VGVGVASGLLDNNERVSSV
>GI12336_Drosophila_mojavensis_CORAZONIN
MDFEDTPRLRLPVSNSSAVAGAPDLLDSAAFNETDSNWATAANFTRLFVAAATEVAPSIANYTLNILDAG
LALATEATATTAAAAADTNGNSETSYAIMTHSRLNSSTLGHTNSLHELSPLAEQVPEHVMDHAPQLSRSG
MLKVYVLAVMALFSMLGNLLTIWNIYKTRITRRNSRHTWSAIYSLMFHLSIADVLVTGFCLIGEAAWSYT
VQWLANELTCKLVKLFQMFSLYLSTYVLVLIGVDRWIAVKYPMKSLNMAKRCHRLLGGTYILSLVLSLPQ
FFIFHVARGPFVEEFYQCVTHGFYTADWQEQMYATFTLVFTFLLPLCILFGTYMSTFRTISSSEKMFQGS
KLANYSTTKQLPTQTNRQRLIHKAKMKSLRISVVIIIAFLICWTPYYVMMIIFLFWNPDKKLGDELQDAI
FFFGMSNSLVNPLIYGAFHLCPGKGNKSGTGGGNNNAYSLNRGDSQRTPSMLTAVTQVDAGGSGRHLRTF
RQQSYYRSSSNGTTGGPFKEQVGLLQVGSSSGCAATPQMMRKSSTVRSPHPNHSSAIAGRHSGCLREQEQ
LLLQSTPSTLVLNYDSQRGGVGVGVANGHKLLTGVSHLADNNERVSSV
>AAEL011475-PA_Aedes_aegypti_CORAZONIN
WMIFRVAKGPFLEDFYQCVTHGFYTDRWQEQLYTTFTLVFMFIIPLLILIGTYLSTFRTISSSEKIFRIE
TSAVDRSYYRRSDTNRQRLIHKAKMKSLRISVVIVVVFIVCWTPYYIMMLIFMFLNPTERLGEDLQTGIF
FFGMSNSLINPLIYGAFHLIPIRRRRNQYNQH
>AAEL009673-PA_Aedes_aegypti_ADIPOKINETIC_CORAZONIN_LIKE
GHTETTVAVIIVYCVLFIIAAGGNLSVVITLFRSRRHRRSRVSLMICHLAVADLMVAFIMIPLEVGWRIT
VQWHAGNVACKVFLFMRAFCLYLSSNVLVCVSLDRCFAVIYPLRVSAARKRGKIMLGGAWFIAFANAIPQ
SIIFRVQHHPNVPDFTQCVTFGFFTTPAMETAYNLFCVVAMYFMPLMVISAAYTVILCEISNRSREKETS
DTSHTGGMRLRCNDLTHIERARQRTLRLTITIVVVFVWCWTPYVVMTLWYMFDRESALKVDGAIQDGLFL
MAVSNSCMNPLVYGSYAMKCRRPWRRQMAPNGVQTPNAAQRRSTG
>EDS28711_Culex_quinquefasciatus_ADIPOKINETIC_CORAZONIN_LIKE
MGRKSYTDSTVAVIIVYCVLFIIAAGGNLSVVITLFRSRRHRRSRVSLMICHLAVADLMVAFIMIPLEVG
WRITVQWHAGNVACKVFLFMRAFCLYLSSNVLVCVSLDRCFAVIYPLRVSAARKRGKIMLGGAWFIAFAN
ALPQSIIFRVQQHPQVPGFTQCVTFGFFRTPGMETAYNLFCVIAMYFMPLMIISAAYTVILCEISNRSRE
KETSDTSHTGGMRLRCNDLTHIERARQRTLRLTITIVVVFVWCWTPYVVMTLWYMFDRESAIKVDGAIQD
GLFLMAVSNSCMNPLVYGSYAMKCRWPWKRQNVPNGVATPNAAQRRSTDAVSGMAGPHSDRLTGRDNKDE
LMYEKERSIKLNQFGLANGAPGQTKIGMNSTGE
>NP_477387_Drosophila_melanogaster_ADIPOKINETIC
MAKVAEENDHRDLSNWSNVNDTNGTIHLTKDMVFNDGHRLSITVYSILFVISTIGNSTVLYLLTKRRLRG
PLRIDIMLMHLAIADLMVTLLLMPMEIVWAWTVQWLSTDLMCRLMSFFRVFGLYLSSYVMVCISLDRYFA
ILKPLKRSYNRGRIMLACAWLGSVVCSIPQAFLFHLEEHPAVTGYFQCVIFNSFRSDFDEKLYQAASMCS
MYAFPLIMFIYCYGAIYLEIYRKSQRVLKDVIAERFRRSNDDVLSRAKKRTLKMTITIVIVFIICWTPYY
TISMWYWLDKHSAGKINPLLRKALFIFASTNSCMNPLVYGLYNIRGRMNNNNPSVNNRHTSLSNRLDSSN
QLMQKQLTNNSLLNGRGQVMAAAVSATTKLANVVSLKGTANGNGSAAAAGTVPITPPLTVTIAPLATDDE
ANDDSCLSAVTIRCQDQSPIRQK
>GI17543_Drosophila_mojavensis_ADIPOKINETIC
MAGSGEVNEVVYDHRILRDWSNVNNTNGTMHLSKDMIFNDGHRLSIAVYSILFVISSIGNCTVLYLLTKR
RLRGPLRIDIMLMHLAIADLMVTFLLMPLEIAWAWTVQWRSTDLMCRLMSFFRVFGLYLSSFVMVCISLD
RYYAILKPLKRSYNRGRIMLACAWLGSVICSIPQAFLFHVEEHPTVKGYFQCVTFHSFAGDFDNSLYQIG
TMCAMYAFPLIAFIYCYGAIYLEIYRKNQRVLKDVIAERFRRSNDDVLSRAKKRTLKMTITIVIVFIICW
TPYYFICMWYSLDKTSVHKVNSLVRKALFIFASTNSCMNPLVYGLYNIRGRMNNNNNVSVNNRHTSLSNR
LDSSNQLLQKPINTLPNGNGNVVAAAVAATTKLAHVVRLKSNGAGGGDVQSPTAAAPLAAPPAANGDGDV
TVKCGHPEQTTKQPKTPIICLSCGDSIDTASTEKKT
>AGAP002156_Anopheles_gambiae_str_PEST_ADIPOKINETIC
MPNTMAAHINQRIEDHRNLADWSYYANETAGEEYYEMPIDMRFNSGHILSIMVYTTLMVFSATGNLTVLS
ILAQRKVRASSRINIMLAHLAIADLLVTFLMMPLEIGWAYTVRWTAGDLMCRVMAFFRTFGLYLSSFILI
CISVDRYFAVLKPLKVHEHRAVLMIAAAWIMSGLCSLPQAFIFHLEGHPNITGYQQCVTYHYFEEEIYQI
IYNVLVMCLMYTFPLIVILYCYGSIYYEIFSRTNPRNLESFRRSSIDVLGRAKRKTLRMTIMIVIVFVVC
WTPYYVMSLWYWLDKESAKNVDQRIQKGLFLFASTNSCMNPVVYGVFNVRKKHTKKLLKTTHEKSCGSHL
TMRA
>AAEL011325-PA_Aedes_aegypti_ADIPOKINETIC
MSNAILKTERDEVLNYSHSYGENYNNDVNTMPYVLSSSTSKTGVFDNETWYGTNSSNWNEPLPIDMQFND
GHKLQIVVYSVLMVISAIGNITVLALLIKRRLKSHSRIDMMLTHLAIADLLVTFLMMPLEIGWAATVQWR
AGDIMCRVMAFFRTFGLHLSSFVLVCISVDRYYAVLQPLNLSKSRGKIMILIAWAMATLCSAPQPFIFHV
EIHPNHTWYEQCVTYNTFSNDNYHTVYNILVMMFMYALPLLTIICSYASIYMEIFRHSRMPNSEGFRRSS
IDVLGRAKRRTLKMTITIVMAFVICWTPYYVMSVWYWLDQKSAENVDQRVQKGLFLFACTNSCMNPIVYG
IYNVKLRKKKKPDGVKSGQSSVILRNSAKYTRHSESIRSSSD
>AAEL011325-PB_Aedes_aegypti_ADIPOKINETIC
MSNAILKTERDEVLNYSHSYGENYNNDVNTMPYVLSSSTSKTGVFDNETWYGTNSSNWNEPLPIDMQFND
GHKLQIVVYSVLMVISAIGNITVLALLIKRRLKSHSRIDMMLTHLAIADLLVTFLMMPLEIGWAATVQWR
AGDIMCRVMAFFRTFGLHLSSFVLVCISVDRYYAVLQPLNLSKSRGKIMILIAWAMATLCSAPQPFIFHV
EIHPNHTWYEQCVTYNTFSNDNYHTVYNILVMMFMYALPLLTIICSYASIYMEIFRHSRMPNSEGFRRSS
IDVLGRAKRRTLKMTITIVMAFVICWTPYYVMSVWYWLDQKSAENVDQRVQKGLFLFACTNSCMNPIVYG
IYNVKLRKKKKPDGVKSGQSSVILRNSAKYTRHSESIRSSSGKIRGYRDLDIPSCAIKPV
>AGAP004783-PA_Anopheles_gambiae_str_PEST_ALLATOTROPIN
MAVDSYRRSPWHKSWHFRSTMYCAASWTFWTKLLLIHVCYISIGAVRNGDWAAKNSNEWRPPEPNPWSPF
AGSADSPVTLLTSSLDHAAQSSGSSAHFVYHEGHGRSSVKVAETLRTRVDSPSSVTSLYRLGQTPHTLPS
DSHIPLETVEKHFLFRRDLSKTQSTSLRHTLAPAQAWADNGAGPICQDPGSMDGNCTTNRERPPTLMTNA
SNVNPAEDLLVPFASNHSYTANGSAFWILKDLELATLQSPLEDNHTTHSYPAVDLNDHNDVLCDDDSDQM
EYNENCFIDHNVTCVGDPDFCNLTYSEYRQLLMDYIYPSTGEWILIASHTVVFLMGLVSMFTICWKCTGL
HSGLHQPYDAHRDKHLYRQSCSGRLFRYTVLFATDRCLGCDRNVVHGKSHVQGGNLLSGTTVSVTVSVLT
LTFISIDRWYAICFPLRYKPRPERAWRSIALIWLIGFLSGKLSGPLKLILTRPLLVNIVVHHSSSYRIIR
FPAVYIN
>AEN03789_Aedes_aegypti_ALLATOTROPIN
MSVRIDRSLEPSSEGKPPAMTTSNFNGAICRDGNNVGTEAEQGSGSCALVNNGTKSPLAAGLDGNQTVVT
PYYTIVNLDNHNDVLCDEEYDTEEYNENCFIDHNVTCVGDPLYCNLTYDEYRQLLMDYIYPSTAEWILIA
SHSVVFIMGLVGNALVCIAVYTNHSMRTVTNIFIVNLAVADFFVILFCLPPTVVWDVTETWFMGKAMCKV
VIYFQTVSVTVSVLTLTYISIDRWYAICFPLRYKPRPERAWRFIAVIWLIGFLSDLPEFLVLTTRRKKLR
FDIKLFTQCVSTWDNEKEKTFYIVKFVFLYSLPLLFMTIAYFQIVRVLWRSDTIPGHRESRTQPYGIHST
RTTLNCVGNTSTMGQLRARRKAAKMLVAVVVMFASCYFPVHMLNVARYTFDIGQSDVVAVLSLFSHWLCY
ANSAVNPVIYNFMSGKFRREFKNALEKCHCLRNPRGLGGRVGGYDDRSMYHTATRMNASPSSRSNYHLTS
VRNISIKHTQQTSFNNGSRHHHARNSINHPGSLTGAPQISPVSFEERMALTKNMDGNIGCGDPTMAGTAT
SVASRAEGNSSGHVGANSNTNHHHLHHHGVACNGSTPDAPATTTGTAPPTNGGSSSMLMIVNKSSNCKIN
GT
>AGAP002881-PA_Anopheles_gambiae_str_PEST_ETHR
MDRKRSPQRSRQSVTTASSSQPARPASRGGQGVGDPHHHHHHVLSLVDGHGWAVGGSQDHRQRHSTVAGQ
LSAVVRQAHCCVRQNAAPSLGGDSECVQFGAGERRSKTTPRERRSGTAGRRSAVSTVVWIVLSQLIHVGS
VAASQALDADPGNSNASNAGNAYGNRFGRLLLNGTRSVGGAGPSLLGASTTVLTTEPAPFDGGVAFAAAA
AADGTASAGFNDSSEMPQIPEYIRATSMVFCIIIMCLGVIGNVMVPIVILKTKDMRNSTNIFLTNLSIAD
LLVLLVCTPTVLVEVNSPPEVWVLGEEMCNRAVPFVELTVAHASVLTILAISFERYYAICEPLKAGYVCT
KTRALLICLAAWTVAAILTSRAAMCLTKASNGWTFTFFLMTISLFFVLPLAILVVLYAIIARNLIASDRS
RLKIRLSKPELSHKARKQVVLMLGAVVLAFFTCLLPFRVLTLWIILVPEETFQQLAPERYYNLLYFSRIM
LYLNSAVNPILYNLMSSKFRKGFLRLCSCSQWAGGAHGRRKGRNRSATFTTTTTTTTNTTSSSTYGGTGP
SLALGSCRYDRSSNSAEDGPIGRNNGTQKLTLSLDDLRLQLPADGDCSTPPSLPAPSSFYRLNLVRQYSS
PLLLFSSSPAPTIHRSTGASCHRGGAFKRQFNVTFDEPTGDGGGSLLASAEAEQLLLRIDQQQQQQQPEP
RSQPLRNALRIKFPRFHGAAARTRSAAGGKRRSDSNGRTAATVKQLSLDETLLTAAMAGRKV
>GI21940_Drosophila_mojavensis_ETHR
MLLGVIGNVMVPIVIVKTKDMRNSTNIFLTNLSIADLLVLLVCTPTVLVEVNTRPETWVLGHEMCKAVPF
VELTVAHASVLTILAISFERYYAICEPLKAGYVCTKARAILICVLAWAIAALFTSPILWVAEYKLVEYID
GSSVPVCLTQAIGVSTVGFFLMTISVFFVLPFLMLIVLYSIIARNLISNQGAMLRARPTKPELSLKARKQ
VVLMLGAVVISFFICLLPFRLLTLWIILSTDQALHDMGLARYYSLLYFCRIMLYLNSAMNPILYNLMSTK
FRKGFGRLCHDVGQMLWQLLTLGSRRRNASESRGQQSTGSGTNTNSSNTTAATNSSILSRSSNRRSSEEI
SRTRLKIELHLPCGSELEAMAMLQHSTLRSKRRPKQQISFDEDTGQAVAAAEAMVEGNKGAVARAVIHTY
THDYNSCSPIIAISSYSVEPYGDGTDAPVCTTAADGFWPIVYFVGTITLFFFLPFGILVVLYAAIAYKLL
RPNSAFHRPTSPQLQASQQQQQQQQTSSSKGSSHQQSNGMRKHRKQVIFMLVAVVSSFFVCLLPFRAFTL
WVITASAEDVQHLGIAGYYNLLYFSRFMLYLNSAMNPILYNLMSSKFRSGFWRLLLSCFGQRSHHHHHHH
YHGYYHYPTLAGRSQRRTTHCQDQGASGEEDGGTALNAGEAQRVRRTLRREATFLINSISTSSGTERNTS
STWRSNSLSTSIGLGERERERDRERGPLGAAIIGTTAATVTTACLHERSANKI
>NP_650960_Drosophila_melanogaster_ETHR
MLPQIPSYIRTTAMFFCIVIMLLGVVGNVMVPIVIVKTKDMRNSTNIFLTNLSIADLLVLLVCTPTVLVE
VNTRPETWVLGHEMCKAVPFVELTVAHASVLTILAISFERYYAICEPLKAGYVCTKGRAILICVLAWGIA
ALFTSPILWVAEYKLAEYIDGSSVAVCLTQAISDWTLAFFLMTISVFFVVPFVTLVVLYGIIARNLVSNR
AAMLRARPTKPELSLKARKQVVLMLGAVVLSFFVCLLPFRVLTLWIILSTDQTLHDLGLVRYYSLLYFCR
IMLYLNSAMNPILYNLMSTKFRRGFKRLCQDAGRLLLELVTLGRRKEDSSRGRRGTLSLGMGTNTNTNTN
SSNATGATSSSILSRSSNRRCSEDISRTRLKIEMQMPCGSDLEAMAMLQHSTLGKGIARRVSDSRLMPLR
NHQPRRHKPQISFDEESLEENKRSEAKIPTKCREKLPGIAREIVNLTENTL
>laevipilinaHyalina.90962-Lop 
SGNNATNMMELVMFYQTGQVIFLFILFAFIVIGNTAVLVAIGLAKNTRSRMNFFIMHLATADLLAGVLNVLPDAIWKITI
TWHGGMVFCKMLRYTQSVVTYASTYVLVALSLDRLDAIARPMHFTGSGTRSKGLI
>acanthochitonaCrinita.116733-Lop 
FYQTEQVTFLFILLALIVCGNSGVLVAILKSRRRSSRMNFFIINLAIADLSVGLLNVLPDTIWKITVEFEAGDAVCKTVR
YMQGVVTYASTYVLVALSVDRLDVIARPMYFSRAGARSKWLIGSAWAISFLFSLPMIAINEKTFKEGIWQCWIDFPEAWH
WKLYLTLIAVVLFILPAIFIAICYIVIVLIIWNHGTVSDG
>tubalanusPolymorphus.9293-Lop 
MADPEIVVRRLRNATGVIPTQADGNSTGNDTIQFYEFYRTPQLVFMTLLLIVILIGNGSLLIAIFLSKKWTRMNFFIVHL
AIADILAGVGNLLPDLIWKFTMEWKAGYVECKLIKLIQGTVTFGATYVLVAMSIDRFDAIARPLNFRGSGNRSLVLITMA
WSFSLLFSIPMAVLYDTKEMQGLVQCWLLMNEMWWKVYMTLISVALFIAPTIIIALCYMFIVVCIWSRSSSLSTPSSTPS
KRNNGTPGSVYSRDYSDESQPKSQGLIPKAKIKTIKMTLVIVLVFVLCWSPYFVFDLLDVYGMIPYTQKRVNISIFIQSL
APLNSAANPFIYCMFSNNFCANWRRLRCCDSLLSCLCPKFGPKASRLPSFRSSSTGYYTVSDGDNKSLRGQKQSRSTNQR
RNSGTPVIRANLSIKENQILMRHLSPSHKYTSGSDSSIDSGA
>rotariaSocialis.14468-Lop 
MTNITLSSTDIYFNKISITSRTTMMDTNQTTTVTEFVSLDDICKNFHLIIFLCIIFVLIVSANISVILQLSCSKKRHSRM
SFFLLNLAYADLFVGIITVTRDIIEKSCIPFGLGSIGCKLTSFIQGTISYNSSYVLVCVSIDRLYAIIRPMDIRTASSTF
RYSLIAASWVIAMTFASAQLYLRDIDWIRSMPICGNRPDVLNWNLSLPVGLHIFF
>capitellaTeleta.CapteP136071-Lop 
FQTPQLAFLCVIFVFIVTGNISVIIAIFMSKARKSRMHFFILHLAAADLLTGMITVVTDLSWKITVEWHAGLFGCKVIRF
LQSVVVFAANYILVALSIDRLDAIARPMNFSSSGRRAKMLVSTAWILAFLFSAPMGIIPELTVRRGLVQCFISLPEPWHW
KVYITILAFALFILPAIIISTCYIIIVIVIWSKGNVSTTSNKRQLSKRGRESTTSSRGMIPKARIKTIKMTFAIVTVFII
CWVPFFVFDLADVYGLIPRTKHKRAIAIFIQSLATLNSATNPVIYFIFSKTQCSPLR
>lottiaGigantea.Lotgi1226790-Lop 
MLFAMIVIGNCLVIISISLSKKRRSRMNFFILNLACADLSAGLINVLTDIIWKSTVDWHGGNVGCKLVRYGQGVVTYGAT
YALVALSIDRFDAIARPLKFSGSELRSKILVGLAWGCALTFSVPMLIINEGRIVDGRPQCWIEFGQDWIWKPYITTIAVV
LFIIPAVIIAVCYIIIVVIIWRKTSVGKGKKLKASAACSSRGVIPKAKIKTIKMTLVIVLVFIICWSPYFVFDLLHVYNH
FPTTQQTVAISTFIQSLTPLNSAANPIIYFLFNSKTCFSFLRSKQQGSPVTNIRLTSI
>aplysiaCalifornica.524892597-Lop 
MEDIFTANTTQDYDLVSTTPSANTTMEIVFNFYQEEQLTFLYILFTMIVLGNSLVIVAIGVTKSRKSRMHLFILNLAIAD
LSAGLISVLTDIVWKNTIDWRAGQVGCKIVRYSQGVVTYASTYALVALSFDRLNAIARPLSFSGDKRRVRVLLSLAWGFA
LLFSVPMLIINELKFVNGKWQCWIEFPQPWIWKLYLTSIAVVLFFIPAIIIAVCYIIIVVIIWHKTGLHGPMSAEKTTTQ
YIKNGGQVYVAANNARFRESGTSSRGVIPRAKIKTIKMTLVIVLVFIICWSPYFVFDLLSVYGYIEHTQDTVGTATFIQS
LAPLNSAANPIIYAAFNTKMCVDLFRCRHRHRRGSSPNNTAYYSGSAMMTNRRLVREKS
>crassostreaGigas.CGI_10014939-Lop 
MNIFMANLAIADLLVGLNVGIDLLEKFLVDWYGGDVLCKAVKFYSGVAVYGSTYALVAMSIDRFDSVARPLQTMAKGFRV
RLLIGIQWGLAYLFSMPMFMYKEEEKHSKVQCHLSLPEPWMWRVYITLTSLAVMFVPTLIIAICYITIVTVVWRKSSFTV
SSRRSKAEDSCMELSTVVTKDGFSEERTPLKPPQQKRVHWQKTSGSSSRGIIPKAKIKTVKMTFVIVLVFVFCWTPYWTF
NLLAVYDRVPQSQSNIAISVFIQSLYPLNSAANPLIFFLFNSALYKRLCAKRSPTAPPTTSVSHL
>patinopectenYessoensis.PY_T24509-Lop 
MQRWLTFIPFHVTKNYTMNVTDNQTDFGQMDVLPSDIGQLPVSNNTIQTFYFHQTAQVAFMCVLFLVTMTTNALVLFLIF
MSRKIKSRMNMFIANLACADLLVGIFFILTDIFWKITIEWHAGNVVCKLIKFTQTFVMYGSSYALVALTIDRLEAIARPL
NFQTRSRRYRILISLGWFFSFLFSLPHLHLYNEEIVNGGMDGPKVQCWMLLPEPWMWRPYITLIAMAIFVVPALIIMASY
MFIICIIWRKNNSTLSSHDYSERYLLSAAQGNGTTYGSPSLVVHSSRRRGHWTETSMSSRGIIPRARIKTIKITFVIVLA
FVLCWSPYFVYDLLDAYGHIQHGTPHSVAISTFIQSLAPLNSAANPIIYIIFNTEMFEKYCCRRYGTQSPSRTSITQV
>patinopectenYessoensis.PY_T24171-Lop 
MEVTTQGSGYNITDATNGTDTFFFYKTQQVAFLCVLFVLTVTANCIVLALIYLSRKLKSRMNMFIANLACADLLVAFFFV
LTDIIWKSTVQWYAGNIGCKLIKFIQAVGTYGSTYALVALSIDRLDAIARPMSMRGKTRRCRILIGLNWSCAVIFSIPML
LSYNLQLVDGHMPQCWMELPKPWMWKVYITLIAILLLIIPAVIIAFCYIFIVIVIWRKSSLSLNAANSGEQTRIVTKDAT
SDSPSDQRKRVHWTECNVSSRGLIPKAKIKTIKMTFVIVLAFVFCWSPYFVYDLLDVYGHIPRTNEMIAVSTFIQSLAPL
NSAANPIIYMLFNSKMYKKFFKSKKHNSSPSTSATRSHV
>bathymodiolusPlatifrons.24656-2.3-Lop 
MVGIFLVLTDVISKITITWDTGDVGCKIVKFLQAMSTYASTYSLVALSLDRLDVVIRPLKRAGNGKTWTLIPLAWVFAGL
FAIPMLLTFFIKEAFNMKHCMIEFSEQWMWQLYISLIAVAVFVIPAFIIAFCYIVIVTVLWRKATFSLGSEKSNGRSPQH
IINRDGKTVGTKKEKRVRWTNHGSSSRGVIPRAKIKTIKMTFVIVLAFIFCWSPYFVFDLMYVYGQIPDPTSERVSAINT
FIQSLAPLNSAANPFIFLLFNFNTVKNVYRRRNRHLYSPPTTQTHL
>pinctadaFucata.09718_t1-Lop 
MYDAHYYPNIGILHATCTTIFSNDVATIFIEFRVEPTVIWTRSEIFESRRTKILISLSWVFAMVFSLPMFLFHTIDYEGK
TFCSMNLSAPWMWKVYILLITFAVFIVPAVIIALCYIIIVVIIWKKSSFNISSRESANEHTRIISRDSNSECSTPMKFLS
KKQVHWSESGSSSRGLIPKAKIKTVKMTFVIVLAFILCWSPYFLYNLLHVFGHIPHTQRSKSITVFIQSLAPLNSAANPF
IYLLFNSQTYKKFCNRKRRNNCPSSSTQMTHV
>Mus_musculus.GENSCAN-mm-00000041123-Deu 
MGLAGTDTGKMASDWGSWQRLHKVPETQWFGYEWAWEVTSIFRDEQVVLLYASTYVLVSLSIDRYHAIVYPMKFLQGAEK
QAKVLIGIAWSLSFLFSIPTLIIFGKRTLSNGEVQCWALWPDDSYWTPYMTIVAFLVYFIPLAIISWHEQPALKRSLGAT
EGTGDFSINSSDILYLGMKRTLTLTRMLLAAVKGIMFVRGCYHGGLLLYRIMIKQSCQGWLRSLSLDLSQGEMKVVSFQI
PHTVDFSAMVMLSVVFLYSVIYGLVIRTIWMKSKTHETVISNCSARPSTLSPSTARPSTLNPSTACPSIHTAPIHSASIH
AEPIHNAPIHPQRAHPSTARPSIHSAPVHPQCARPSTVRPSIHTAPIHRAPIHTEPIHTEPIHSVPLE
>Homo_sapiens.GENSCAN-hs-00000021031-Deu 
MVFNIEMPHGDLTRDSFTGLVNILTDINWRFTGDFTAPDLVCRVVRYLQVVLLYASTYVLVSLSIDRYHAIVYPMKFLQG
EKQARVLIVIAWSLSFLFSIPTLIIFGKRTLSNGEVQCWALWPDDSYWTPYMTIVAFLVYFIPLTIISIMYGIVIRTIWI
KSKTYETVISNCSVTSSRNEGSWYSQKLICSLYLIRKRNTVDFPSVITAKQLWSWQMGNCAAAITEDSSQRQKSRLSSIA
SSSFLVWGREGKHESVYHSKIPNKLQNPHYTVMTESLSLHADSQGSQTSTPRKNSMDEKVGEGEWRIYAFICCWSPYFLF
DILDNFNLLPDTQERFYASVIIQNLPALNSAINPLIYCVFSSSISFPC
>childiaSubmaculatum.5042_Xenacoelomorpha 
VFIVIANGIVMVALAIGKQRSSRLKFFIGHLAVADMLVGLLNVLPEIIWRLGKDFPFPQYGIVCKAIKAIIVFPLILSSN
VLVALTMDRFYVIVYPMRIGNEGRRSRTLIISAWVLAALEVTPVLFISQLTEMAGSIQCVVSPGGPVAFLLYVIYACCIS
FTIPLIAIIVCYLKIIITVAKKASTRNMISLPSRDKKSKKRHYSSPKTATVQDGDQQQQWEMRGENSTRSKHNSEGKSDR
VDNATRRQWRDSNMLIASSRGLITKAKIKTIKMTVIIVVAFVLCWLPYWGYTLLHYADSNEKDPIWVIIQNLAPLNSAAD
PVIYAVFTTNIWKEFKQLKIVRAVFGRCCVMEPTPSQARINQITGRTSANVLSQTHQTDEGNTRTYGCHKPLNRIATNSK
SNTSIQSNKYLNVH
>isodiametraPulchra.57245_Xenacoelomorpha
MSALFNSTTALPAAGGDFAGPLLLPTPHPQDDGGVYVFKRKQQAAILGVLLGTILLCNGAVLVALSVGKRRASRINFFIG
HLAVADLLVGVLDVLPELIWRVEGEFFSSSTVVCKLVKSSMVFSLILSSNILVALSIDRFYVIVYPMKLGNEGFRSRLMV
CVAWGVALLETTPVPFLFHYQKTEEGLDSCLINMKDDLVLYYVYYCCVISYAGPALIILACYVVIIVTVARKANSPTGCE
VVRPKPGGSLNPHKTRLMRLISNRKKQVTTPESLSPSTGGAGNSDYLSASSAGGGAAGLRTSSRGVIPKAKLKTIKMTVI
IVAAFTISWSPYWVYTCTHFKENVENDPVWVIIQNLACLNSAADPLIYAFFTTNLWKEFRRLRLVQLVCGRCCDIAPTPP
AARRQTVNTYQPATRSHTRPTLSRYESTTYSAAAATHSVAPPPAPGKVLIPQITINNCDADCDL
>convolutrilobaMacropyga.33808_Xenacoelomorpha 
MESNNYSDVLSPTVSSTPRLVLRLTMDPFGLQSSTPSSLDSTVGPESEDSDSGSFITYRNREQIILLSILLAAIVFSNLT
VLCALLIGKRRRSRLNFFIGHLALADLLVGLLNVLPELIVRIESQFFSQYDVFCKVFRTSMVFALILSSNVLVALSIDRF
YVIVYPMKIGNEGRRSRLMILLAWLTTFLEIIPFPFVFHLQTSTDGELQCLVRIVHSHWLIAYVIYSCLISFAAPFLIIV
ACYCVIIATVTKKANARGVQLGGYSKSACLTNNSKNNNNPNGGSVHANTSLGRLVYKAKRPAHTPHTSSATSTSGICPVS
RDYCSDGPSFSAASGIGLQPTFHSGGAGGGVRMASYTDGGSAMIASSRGIIPRAKIKTIKMTVIIVAAFVICWTPYWGYT
LISFRNKSNGTDPIWVIIQNLSPLNSAADPLIYAVFTTKLWKELRRLRIVNWLCGKCTRTQTQPAARRHQVEKRTLNKMT
SVNNISNTTNTRASFGSIRTFSRGSNREVLGANEQSPLVHTASVYSAKNRMMPPRANSIPKKPALSVIDSVSNEQEQSRI
