# Supplementary material for: Ancient origins of arthropod moulting pathway components
Source: eLife. 2019 Jul 3;8:e46113. doi: 10.7554/eLife.46113 (PMC6660194; doi:10.7554/eLife.46113)
Supplement: Figure 2 - source data 4 — Compressed. zip file containing the 3D-cluster map of the CCAP ligands in. rtf format, the CCAP receptor proteins in fasta format, the multiple sequence alignment of the receptor (trimmed and untrimmed), and the tree files genereted by RAxML, PhyML and mrbayes programs. The 3D cluster peptide map can be visualised and manipulated using the program clans (Frickey and Lupas, 2004; see ftp://ftp.tuebingen.mpg.de/pub/protevo/CLANS/). The multiple sequence alignment files can be viewed with aliview (Larsson, 2014a). The phylogenetic tree files can be viewed using Figtree (http://tree.bio.ed.ac.uk/software/figtree/) or TreeGraph2 (Stöver and Müller, 2010a). [file elife-46113-fig4.zip › ccap-receptor.fasta.aln]

>Branchiostoma_floridae.Brafl1_212405-Deu 
------------------------------------------------------------
------------------------------------------------------------
------------------------------------------------------------
------------------------------------------------------------
------------------------------------------------------------
--------------------------------------------------TEQLVTLWVL
FAFIVVGNSLVLLVMWMER-------HKKTRMNFFITNLAIADL----GAG---------
-LFNVLPDLVHRFT--VEW--IAGDFMC-KLIKYIQGGVLYGSTYVLVALSVDRYDAIIH
PMRF-AHD-----RKSK-AMICVAWGLAAL---FSIPSPVIFAQTK--LDNG-----E-W
QCW---ATWPEDWYWIPYMTIVTTLVFFIPLVIIS-------------------------
-TCYIFIVVKIWRRSKELVQERKFIGGK--------------------------------
------------------------------------------------------------
-------------------RLSLSQGII---------------------PKAKIKTIKLS
LAI-------------------------ITAFIACWSPYFVFDMITNF---SDLPE--SE
TKKRASLIIQNLPALNSAINPIIYGFF-STKNCGKF--------------R---------
------------------------------------------------------------
------------------------------------------------------------
------------------------------------------------------------
------------------------------------------------------------
------------------------------------------------------------
------------------------------------------------------------
------------------------------------------------------------
------------------------------------------------------------
------------------------------------------------------------
------------------------------------------------------------
------------------------------------------------------------
------------------------------------------------------------
------------------------------------------------------------
------------------------------------------------------------
------------------------------------------------------------
------------------------------------------------------------
------------------------------------------------------------
------------------------------------------------------------
------------------------------------------------------------
------------------------------------------------------------
------------------------------------------------------------
------------------------------------------------------------
------------------------------------------------------------
>Branchiostoma_floridae.Brafl1_231874-Deu 
------------------------------------------------------------
------------------------------------------------------------
------------------------------------------------------------
------------------------------------------------------------
------------------------------------------------------------
-------------------------------------------MYAFFFQTEQLVTLWVL
FAFIVVGNSLVLLVMWMER-------HKKTRMNFFITNLAIADL----GAG---------
-LFNVLPDLVHRFT--VEW--IAGDFMC-KLIKYIQGGVLYGSTYVLVALSVDRYDAIIH
PMRF-AHGKIIIYRKSK-AMICVAWGLAAL---FSIPSPVIFAQTK--LDNG-----E-W
QCW---ATWPEDWYWIPYMTIVTTLVFFIPLVIIS-------------------------
-HISGYDAIFI------LIAQVLLLGPKGKKIM---------------------------
------------------------------------------------------------
-------------------RQPSSQGII---------------------PKAKIKTIKLS
LAI-------------------------ITAFIACWSPYFVFDMITNF---SDLPE--SE
TKKRASLIIQNLPALNSAINPIIYGFF-STKNCGKF--------------R---------
------------------------------------------------------------
------------------------------------------------------------
------------------------------------------------------------
------------------------------------------------------------
------------------------------------------------------------
------------------------------------------------------------
------------------------------------------------------------
------------------------------------------------------------
------------------------------------------------------------
------------------------------------------------------------
------------------------------------------------------------
------------------------------------------------------------
------------------------------------------------------------
------------------------------------------------------------
------------------------------------------------------------
------------------------------------------------------------
------------------------------------------------------------
------------------------------------------------------------
------------------------------------------------------------
------------------------------------------------------------
------------------------------------------------------------
------------------------------------------------------------
------------------------------------------------------------
>Branchiostoma_floridae.Brafl1_212588-Deu 
------------------------------------------------------------
------------------------------------------------------------
------------------------------------------------------------
------------------------------------------------------------
------------------------------------------------------------
-------------------------------------------NYLVTLQTEQLVTLWVL
FVFIVVGNSLVLLIMWLER-------NKTSRMNFFILNLAVADL----SAG---------
-LFNVLPDIVHRFV--VEW--IAGNTLC-KLVKYTQAVLLYASTYVLVAMSIDRYDAIVH
PLQF-VRE-----HKSK-VMISVAWGLALL---FSVPSPVIFAVRR--QPNG-----E-W
QCW---AEWPEDWYWVPYMTVVAAFVFFIPLGIIS-------------------------
-ICYIAIIVKIWKRGKGMAYEDHIPRSRASSGKNFYRIFH--------------------
------------------------------------------------------------
-------------------LIHINNGFT---------------------SRAKARTIKLS
VAI-------------------------ILAFICCWSPYFLFDILDNY---DALPD--TQ
AKKEASLIIQNLPALNSAINPIIYGFF-STKLYRKL--------------R---------
------------------------------------------------------------
------------------------------------------------------------
------------------------------------------------------------
------------------------------------------------------------
------------------------------------------------------------
------------------------------------------------------------
------------------------------------------------------------
------------------------------------------------------------
------------------------------------------------------------
------------------------------------------------------------
------------------------------------------------------------
------------------------------------------------------------
------------------------------------------------------------
------------------------------------------------------------
------------------------------------------------------------
------------------------------------------------------------
------------------------------------------------------------
------------------------------------------------------------
------------------------------------------------------------
------------------------------------------------------------
------------------------------------------------------------
------------------------------------------------------------
------------------------------------------------------------
>Branchiostoma_floridae.Brafl1_231855-Deu 
------------------------------------------------------------
------------------------------------------------------------
------------------------------------------------------------
------------------------------------------------------------
------------------------------------------------------------
------------------------------------------MSNLVALQTEQLVTLWVL
FAFIVVGNSLVLLIMWLER-------NKTSRMNFFILNLAVADL----SAG---------
-LFNVLPDIVHRFV--VEW--IAGNTLC-KLVKYTQAVLLYASTYVLVAMSIDRYDAIVH
PLQF-VRE-----HKSK-VMISVAWGLALL---FSVPSPVIFAVRR--QPNG-----E-W
QCW---AEWPEDWYWVPYMTVVAAFVFFIPLGIIS-------------------------
-ICYIAIIVKIWKRGKGMAYEDHIPRSRASSV----------------------------
------------------------------------------------------------
-------------------CCSLNNGFT---------------------SRAKARTIKLS
VAI-------------------------ILAFICCWSPYFLFDILDNY---DALPD--TQ
AKKEASLIIQNLPALNSAINPIIYGFF-STKLYRKL--------------R---------
------------------------------------------------------------
------------------------------------------------------------
------------------------------------------------------------
------------------------------------------------------------
------------------------------------------------------------
------------------------------------------------------------
------------------------------------------------------------
------------------------------------------------------------
------------------------------------------------------------
------------------------------------------------------------
------------------------------------------------------------
------------------------------------------------------------
------------------------------------------------------------
------------------------------------------------------------
------------------------------------------------------------
------------------------------------------------------------
------------------------------------------------------------
------------------------------------------------------------
------------------------------------------------------------
------------------------------------------------------------
------------------------------------------------------------
------------------------------------------------------------
------------------------------------------------------------
>Saccoglossus_kowalevskii.Sakowv30025653m-Deu 
------------------------------------------------------------
------------------------------------------------------------
------------------------------------------------------------
------------------------------------------------------------
-------MKYAAVMGAFINTTVYNNTVNNSTYDIPEKHQSVL------------------
----------------------------------------------SMYQTEQLILLWFL
FAFVVIGNAIVLVSVCLVR-------HKKSRMNFFIMNLAIADL----SVG---------
-LLNILPDIIHRYT--REF--YGGEIVC-KLVKYVQAIVVYGSTYQLVALSIDRYDAIVH
PMNF-SGSD----KRSM-IMVISMWVVAFI---LAVPSPVFFEETV--LENG-----E-V
QCW---IELPQTWVWKPYSVILAFLLFFIPLVIVT-------------------------
-FCYSVIIYTIWRKSKMMVPAKRRIFNEKNG-----------------------------
----------------------------------------------------------NY
KRSSKIKSNSISAK-----RSASSRGLI---------------------PKAKIKTIKMT
LCI-------------------------VLSFIVCWSPFTLWFILEIY---GHIPK--ND
LTMTIHIIVQNLPSLNSATNPAIYGLF-STNICKEL--------------RR--------
----IPALNWIAAKLPCCEEWSPRPRSTTYRDTNYTDVSMTEPPIPMKVKDDTNSKELIE
GVYTSL------------------------------------------------------
------------------------------------------------------------
------------------------------------------------------------
------------------------------------------------------------
------------------------------------------------------------
------------------------------------------------------------
------------------------------------------------------------
------------------------------------------------------------
------------------------------------------------------------
------------------------------------------------------------
------------------------------------------------------------
------------------------------------------------------------
------------------------------------------------------------
------------------------------------------------------------
------------------------------------------------------------
------------------------------------------------------------
------------------------------------------------------------
------------------------------------------------------------
------------------------------------------------------------
------------------------------------------------------------
------------------------------------------------------------
------------------------------------------------------------
>parasteatodaTepidariorumaug3.g3126.t1 
MAVAETYSRPPISCNFAYLQNLANGSGLRQTTAECSVGLFCQLPSGQTIVAQKFTCFQIS
RQQRSSPLIQLLPHGGGSVMVWAAVSWFSAGPMVTLKGRITGEKYREVLADQVHPMMQIL
LPAGDGIFQDDNAPIHAARVVQSWFDEHENEVEHLPWPAQSPDLNIIEPLWSILELSIRN
RYPPPASLTELSQYLHEEWYNIPLNTIQNLYDSIPRRIQAVLHAKGDIWYIESENLIALA
YIGSMDSFFDESFENI-LENLTGLYNFSSFNDTFYDDGIQFY------------------
----------------------------------------------YFYQTEQLTFLWVL
FIMIVAGNSAVLIALSLSK-------NRKSRMNFFIMHLAIADL----TVG---------
-VINVLTDIIWRTT--VAF--YANNVAC-KVIKYLQAFVTYSSTYVLVALSVDRYDAIAH
PMNF-SNSW----RKAR-LLVASAWGLSAI---FSIPSIFLSSKEE--V-KG-----M-P
QCW---IDL-QQWQWQLYISLVAISLFFIPALIIA-------------------------
-ACYTVIVHTIWTKSRLMSYPKLSKSSSIVADSKKSC-----------------------
----------------------------------------------------------VS
KSKSTCSSDNEADR-----KRSSSRGII---------------------PRAKIKTVKMT
LVI-------------------------VFVFILCWSPYFVYDLLQVY---GQISD--SQ
TSIAVSTFIQSLAPLNSAANPMIYCLF-STHICRNF--------------R---------
----LPICNWLAEKLCICFPSFKSG---GHSRT---------------------------
------------------------------------------------------------
------------------------------------------------------------
------------------------------------------------------------
------------------------------------------------------------
------------------------------------------------------------
------------------------------------------------------------
------------------------------------------------------------
------------------------------------------------------------
------------------------------------------------------------
------------------------------------------------------------
------------------------------------------------------------
------------------------------------------------------------
------------------------------------------------------------
------------------------------------------------------------
-----------TEY-TLSETLTTHHRNSTFHPMTN-----IRQPFFKQSSANSEEHRRAV
MFDDVPESYTTKNSKL--------------------------------------------
------------------------------------------------------------
------------------------------------------------------------
------------------------------------------------------------
------------------------------------------------------------
------------------------------------------------------------
------------------------------------------------------------
>parasteatodaTepidariorumaug3.g3126.t2 
MAVAETYSRPPISCNFAYLQNLANGSGLRQTTAECSVGLFCQLPSGQTIVAQKFTCFQIS
RQQRSSPLIQLLPHGGGSVMVWAAVSWFSAGPMVTLKGRITGEKYREVLADQVHPMMQIL
LPAGDGIFQDDNAPIHAARVVQSWFDEHENEVEHLPWPAQSPDLNIIEPLWSILELSIRN
RYPPPASLTELSQYLHEEWYNIPLNTIQNLYDSIPRRIQAVLHAKGDIWYIESENLIALA
YIGSMDSFFDESFENI-LENLTGLYNFSSFNDTFYDDGIQFY------------------
----------------------------------------------YFYQTEQLTFLWVL
FIMIVAGNSAVLIALSLSK-------NRKSRMNFFIMHLAIADL----TVG---------
-VINVLTDIIWRTT--VAF--YANNVAC-KVIKYLQAFVTYSSTYVLVALSVDRYDAIAH
PMNF-SNSW----RKAR-LLVASAWGLSAI---FSIPSIFLSSKEE--V-KG-----M-P
QCW---IDL-QQWQWQLYISLVAISLFFIPALIIA-------------------------
-ACYTVIVHTIWTKSRLMSYPKLSKSSSIVADSKKSC-----------------------
----------------------------------------------------------VS
KSKSTCSSDNEADR-----KRSSSRGII---------------------PRAKIKTVKMT
LVI-------------------------VFVFILCWSPYFVYDLLQVY---GQISD--SQ
TSIAVSTFIQSLAPLNSAANPMIYCLF-STHICRNF--------------RM--------
----IP------------------------------------------------------
------------------------------------------------------------
------------------------------------------------------------
------------------------------------------------------------
------------------------------------------------------------
------------------------------------------------------------
------------------------------------------------------------
------------------------------------------------------------
------------------------------------------------------------
------------------------------------------------------------
------------------------------------------------------------
------------------------------------------------------------
------------------------------------------------------------
------------------------------------------------------------
------------------------------------------------------------
------------------------------------------------------------
------------------------------------------------------------
------------------------------------------------------------
------------------------------------------------------------
------------------------------------------------------------
------------------------------------------------------------
------------------------------------------------------------
------------------------------------------------------------
>parasteatodaTepidariorumaug3.g3124.t1 
------------------------------------------------------------
------------------------------------------------------------
------------------------------------------------------------
------------------------------------------------------------
----MDNFLDATFEYTSTDNTTGDFNFSSANDTVYDDGYQFY------------------
----------------------------------------------YFYQTEQLTFLWVL
FIMIVAGNSAVLIALALSK-------NRKSRMNFFIMHLAIADL----TVG---------
-VINVLTDIIWRTT--VAF--YADNIAC-KLIKYLQALVTYSSTYVLVALSVDRYDAIAH
PMNF-SNSW----RKAR-ILVASAWALSAV---FSIPSAFLSSKEE--V-KG-----M-S
QCW---IDL-QPWQWQVYITLVAASLFFLPALIIA-------------------------
-ACYTVIVYTIWTKSRIMSYPKLSKSSSIVADSKKSC-----------------------
----------------------------------------------------------VN
KNKSN-SMESEADR-----KRASSRGII---------------------PRAKIKTVKMT
LVI-------------------------VFVFILCWSPYFVYDLLQVY---GKIPD--SQ
TSIAVSTFIQSLAPLNSAANPLIYCLF-STHICRNF--------------RR--------
----LPFCNWIAEKLCICFPSMQRPFTNGHSRA---------------------------
------------------------------------------------------------
------------------------------------------------------------
------------------------------------------------------------
------------------------------------------------------------
------------------------------------------------------------
------------------------------------------------------------
------------------------------------------------------------
------------------------------------------------------------
------------------------------------------------------------
------------------------------------------------------------
------------------------------------------------------------
------------------------------------------------------------
------------------------------------------------------------
------------------------------------------------------------
-----------SEYTTMTETLSTTHRNSTFHPMTNMTTKGVRQPFLKQGSS-KDDSRKEV
AFNDLVVTNSSRNSNV--------------------------------------------
------------------------------------------------------------
------------------------------------------------------------
------------------------------------------------------------
------------------------------------------------------------
------------------------------------------------------------
------------------------------------------------------------
>parasteatodaTepidariorumaug3.g3124.t2 
------------------------------------------------------------
------------------------------------------------------------
------------------------------------------------------------
------------------------------------------------------------
----MDNFLDATFEYTSTDNTTGDFNFSSANDTVYDDGYQFY------------------
----------------------------------------------YFYQTEQLTFLWVL
FIMIVAGNSAVLIALALSK-------NRKSRMNFFIMHLAIADL----TVG---------
-VINVLTDIIWRTT--VAF--YADNIAC-KLIKYLQALVTYSSTYVLVALSVDRYDAIAH
PMNF-SNSW----RKAR-ILVASAWALSAV---FSIPSAFLSSKEE--V-KG-----M-S
QCW---IDL-QPWQWQVYITLVAASLFFLPALIIA-------------------------
-ACYTVIVYTIWTKSRIMSYPKLSKSSSIVADSKKSC-----------------------
----------------------------------------------------------VN
KNKSN-SMESEADR-----KRASSRGII---------------------PRAKIKTVKMT
LVI-------------------------VFVFILCWSPYFVYDLLQVY---GKIPD--SQ
TSIAVSTFIQSLAPLNSAANPLIYCLF-STHICRNF--------------R---------
----LPFCNWIAEKLCICFPSMQRPFTNGHSRA---------------------------
------------------------------------------------------------
------------------------------------------------------------
------------------------------------------------------------
------------------------------------------------------------
------------------------------------------------------------
------------------------------------------------------------
------------------------------------------------------------
------------------------------------------------------------
------------------------------------------------------------
------------------------------------------------------------
------------------------------------------------------------
------------------------------------------------------------
------------------------------------------------------------
------------------------------------------------------------
-----------SEYTTMTETLSTTHRNSTFHPMTNMTTKGVRQPFLKQGSS-KDDSRKEV
AFNDLVVTNSSRNSNV--------------------------------------------
------------------------------------------------------------
------------------------------------------------------------
------------------------------------------------------------
------------------------------------------------------------
------------------------------------------------------------
------------------------------------------------------------
>Parhyale_hawaiensis_phaw_30_tra_m.022557-Ecd 
------------------------------------------------------------
------------------------------------------------------------
------------------------------------------------------------
------------------------MDPQDSQDPLYPSGSWKNSRVPPPGITSINYARNVD
VLEAEDMEFVGNCSGALLDDGCFNRTDALIRVNDTATDQHAY------------------
----------------------------------------------YFYEAEQFAVLWLL
LLSIVIGNTAVIVALRLSK-------SRKSRTNFFIMHLALADL----SVG---------
-LISVLTDIAWKTT--VGW--YAGNVVC-KIVRFAQTLVTYSSTYVLVALSIDRYDAITH
PMNF-PGSW----QRAR-HLVAAAWTLSAL---FAAPILVLFEETE--V-DG-----V-L
QCW---IQLAEAWHWQLYMVLVALTVFIIPCALIS-------------------------
-YCYVIIVITIWSKSKIMTSGPRPMTAAAIVTAAAPQSCQ--------------------
----------------------------------------------------------NG
GERGSLRATCDEDT-----LRASSRGLI---------------------PKVKIKTVKMT
LVI-------------------------VLVFIICWSPYIVFDLLQVF---G--------
------------------------------------------------------------
------------------------------------------------------------
------------------------------------------------------------
------------------------------------------------------------
------------------------------------------------------------
------------------------------------------------------------
------------------------------------------------------------
------------------------------------------------------------
------------------------------------------------------------
------------------------------------------------------------
------------------------------------------------------------
------------------------------------------------------------
------------------------------------------------------------
------------------------------------------------------------
------------------------------------------------------------
------------------------------------------------------------
------------------------------------------------------------
------------------------------------------------------------
------------------------------------------------------------
------------------------------------------------------------
------------------------------------------------------------
------------------------------------------------------------
------------------------------------------------------------
------------------------------------------------------------
>Parhyale_hawaiensis_phaw_30_tra_m.002593-Ecd 
------------------------------------------------------------
------------------------------------------------------------
------------------------------------------------------------
------------------------------------------------------------
------------------------------------------------------------
------------------------------------------------------------
------------------------------------MHLALADL----LVG---------
-LISVLTDLIWKIT--IEW--YAGNTAC-KFVRFAQILVTYSSTYVLVALSIDRYDAITH
PMNF-SGSW----RRAR-QLIAAAWLVSAV---FASPSLWLFREAE--I-GG-----M-K
QCW---ISFPEAWHWQLYMVLVALTLFIIPCTLIS-------------------------
-FCYVVIVHTIWSKSKLMVPHSNAVSIR--------------------------------
------------------------------------------------------------
-------------------TDTKKNGVA---------------------SAAAAA-----
---------------------DEDDDDDVVLF-------------------GSDDE----
------------------------------------------------------------
------------------------------------------------------------
------------------------------------------------------------
------------------------------------------------------------
------------------------------------------------------------
------------------------------------------------------------
------------------------------------------------------------
------------------------------------------------------------
------------------------------------------------------------
------------------------------------------------------------
------------------------------------------------------------
------------------------------------------------------------
------------------------------------------------------------
------------------------------------------------------------
------------------------------------------------------------
------------------------------------------------------------
------------------------------------------------------------
------------------------------------------------------------
------------------------------------------------------------
------------------------------------------------------------
------------------------------------------------------------
------------------------------------------------------------
------------------------------------------------------------
------------------------------------------------------------
>laevipilinaHyalina.90962-Lop 
------------------------------------------------------------
------------------------------------------------------------
------------------------------------------------------------
------------------------------------------------------------
------------------------------SGNNATNMMELV------------------
----------------------------------------------MFYQTGQVIFLFIL
FAFIVIGNTAVLVAIGLAK-------NTRSRMNFFIMHLATADL----LAG---------
-VLNVLPDAIWKIT--ITW--HGGMVFC-KMLRYTQSVVTYASTYVLVALSLDRLDAIAR
PMHF-TGSG----TRSK-GLI---------------------------------------
------------------------------------------------------------
------------------------------------------------------------
------------------------------------------------------------
------------------------------------------------------------
------------------------------------------------------------
------------------------------------------------------------
------------------------------------------------------------
------------------------------------------------------------
------------------------------------------------------------
------------------------------------------------------------
------------------------------------------------------------
------------------------------------------------------------
------------------------------------------------------------
------------------------------------------------------------
------------------------------------------------------------
------------------------------------------------------------
------------------------------------------------------------
------------------------------------------------------------
------------------------------------------------------------
------------------------------------------------------------
------------------------------------------------------------
------------------------------------------------------------
------------------------------------------------------------
------------------------------------------------------------
------------------------------------------------------------
------------------------------------------------------------
------------------------------------------------------------
------------------------------------------------------------
------------------------------------------------------------
>acanthochitonaCrinita.116733-Lop 
------------------------------------------------------------
------------------------------------------------------------
------------------------------------------------------------
------------------------------------------------------------
------------------------------------------------------------
-----------------------------------------------FYQTEQVTFLFIL
LALIVCGNSGVLVAILKSR-------RRSSRMNFFIINLAIADL----SVG---------
-LLNVLPDTIWKIT--VEF--EAGDAVC-KTVRYMQGVVTYASTYVLVALSVDRLDVIAR
PMYF-SRAG----ARSK-WLIGSAWAISFL---FSLPMIAINEKTF--K-EG-----I-W
QCW---IDFPEAWHWKLYLTLIAVVLFILPAIFIA-------------------------
-ICYIVIVLIIWNHGTVSDG----------------------------------------
------------------------------------------------------------
------------------------------------------------------------
------------------------------------------------------------
------------------------------------------------------------
------------------------------------------------------------
------------------------------------------------------------
------------------------------------------------------------
------------------------------------------------------------
------------------------------------------------------------
------------------------------------------------------------
------------------------------------------------------------
------------------------------------------------------------
------------------------------------------------------------
------------------------------------------------------------
------------------------------------------------------------
------------------------------------------------------------
------------------------------------------------------------
------------------------------------------------------------
------------------------------------------------------------
------------------------------------------------------------
------------------------------------------------------------
------------------------------------------------------------
------------------------------------------------------------
------------------------------------------------------------
------------------------------------------------------------
------------------------------------------------------------
------------------------------------------------------------
>lottiaGigantea.Lotgi1226790-Lop 
------------------------------------------------------------
------------------------------------------------------------
------------------------------------------------------------
------------------------------------------------------------
------------------------------------------------------------
----------------------------------------------------------ML
FAMIVIGNCLVIISISLSK-------KRRSRMNFFILNLACADL----SAG---------
-LINVLTDIIWKST--VDW--HGGNVGC-KLVRYGQGVVTYGATYALVALSIDRFDAIAR
PLKF-SGSE----LRSK-ILVGLAWGCALT---FSVPMLIINEGRI--V-DG-----R-P
QCW---IEFGQDWIWKPYITTIAVVLFIIPAVIIA-------------------------
-VCYIIIVVIIWRKTSVG------------------------------------------
------------------------------------------------------------
------KGKKLKAS-----AACSSRGVI---------------------PKAKIKTIKMT
LVI-------------------------VLVFIICWSPYFVFDLLHVY---NHFPT--TQ
QTVAISTFIQSLTPLNSAANPIIYFLF-NSKTCFSF--------------LR--------
-------------------SKQQGSPVTNIRLTSI-------------------------
------------------------------------------------------------
------------------------------------------------------------
------------------------------------------------------------
------------------------------------------------------------
------------------------------------------------------------
------------------------------------------------------------
------------------------------------------------------------
------------------------------------------------------------
------------------------------------------------------------
------------------------------------------------------------
------------------------------------------------------------
------------------------------------------------------------
------------------------------------------------------------
------------------------------------------------------------
------------------------------------------------------------
------------------------------------------------------------
------------------------------------------------------------
------------------------------------------------------------
------------------------------------------------------------
------------------------------------------------------------
------------------------------------------------------------
------------------------------------------------------------
>aplysiaCalifornica.524892597-Lop 
------------------------------------------------------------
------------------------------------------------------------
------------------------------------------------------------
------------------------------------------------------------
------------MEDIFTANTTQDYDLVSTTPSANTTMEIVF------------------
----------------------------------------------NFYQEEQLTFLYIL
FTMIVLGNSLVIVAIGVTK-------SRKSRMHLFILNLAIADL----SAG---------
-LISVLTDIVWKNT--IDW--RAGQVGC-KIVRYSQGVVTYASTYALVALSFDRLNAIAR
PLSF-SGDK----RRVR-VLLSLAWGFALL---FSVPMLIINELKF--V-NG-----K-W
QCW---IEFPQPWIWKLYLTSIAVVLFFIPAIIIA-------------------------
-VCYIIIVVIIWHKTGLHGPMSAEKTTTQYIK----------------------------
----------------------------------------------------------NG
GQVYVAANNARFRE-----SGTSSRGVI---------------------PRAKIKTIKMT
LVI-------------------------VLVFIICWSPYFVFDLLSVY---GYIEH--TQ
DTVGTATFIQSLAPLNSAANPIIYAAF-NTKMCVDL--------------FR--------
----------------CRHRHRRGSSPNNTAYYSGSAMMTNRRLVREKS-----------
------------------------------------------------------------
------------------------------------------------------------
------------------------------------------------------------
------------------------------------------------------------
------------------------------------------------------------
------------------------------------------------------------
------------------------------------------------------------
------------------------------------------------------------
------------------------------------------------------------
------------------------------------------------------------
------------------------------------------------------------
------------------------------------------------------------
------------------------------------------------------------
------------------------------------------------------------
------------------------------------------------------------
------------------------------------------------------------
------------------------------------------------------------
------------------------------------------------------------
------------------------------------------------------------
------------------------------------------------------------
------------------------------------------------------------
------------------------------------------------------------
>patinopectenYessoensis.PY_T24171-Lop 
------------------------------------------------------------
------------------------------------------------------------
------------------------------------------------------------
------------------------------------------------------------
--------------------MEVTTQGSGYNITDATNGTDTF------------------
----------------------------------------------FFYKTQQVAFLCVL
FVLTVTANCIVLALIYLSR-------KLKSRMNMFIANLACADL----LVA---------
-FFFVLTDIIWKST--VQW--YAGNIGC-KLIKFIQAVGTYGSTYALVALSIDRLDAIAR
PMSM-RGKT----RRCR-ILIGLNWSCAVI---FSIPMLLSYNLQL--V-DG-----HMP
QCW---MELPKPWMWKVYITLIAILLLIIPAVIIA-------------------------
-FCYIFIVIVIWRKSSLSLNAANSGEQTRIVTKDA-------------------------
----------------------------------------------------------TS
DSPSDQRKRVHWTE-----CNVSSRGLI---------------------PKAKIKTIKMT
FVI-------------------------VLAFVFCWSPYFVYDLLDVY---GHIPR--TN
EMIAVSTFIQSLAPLNSAANPIIYMLF-NSKMYKKF------------------------
----------------FKSKKHNSSPSTSATRSHV-------------------------
------------------------------------------------------------
------------------------------------------------------------
------------------------------------------------------------
------------------------------------------------------------
------------------------------------------------------------
------------------------------------------------------------
------------------------------------------------------------
------------------------------------------------------------
------------------------------------------------------------
------------------------------------------------------------
------------------------------------------------------------
------------------------------------------------------------
------------------------------------------------------------
------------------------------------------------------------
------------------------------------------------------------
------------------------------------------------------------
------------------------------------------------------------
------------------------------------------------------------
------------------------------------------------------------
------------------------------------------------------------
------------------------------------------------------------
------------------------------------------------------------
>capitellaTeleta.CapteP136071-Lop 
------------------------------------------------------------
------------------------------------------------------------
------------------------------------------------------------
------------------------------------------------------------
------------------------------------------------------------
------------------------------------------------FQTPQLAFLCVI
FVFIVTGNISVIIAIFMSK-------ARKSRMHFFILHLAAADL----LTG---------
-MITVVTDLSWKIT--VEW--HAGLFGC-KVIRFLQSVVVFAANYILVALSIDRLDAIAR
PMNF-SSSG----RRAK-MLVSTAWILAFL---FSAPMGIIPELTV--R-RG-----L-V
QCF---ISLPEPWHWKVYITILAFALFILPAIIIS-------------------------
-TCYIIIVIVIWSKGNVSTTSNKR------------------------------------
------------------------------------------------------------
------QLSKRGRE-----STTSSRGMI---------------------PKARIKTIKMT
FAI-------------------------VTVFIICWVPFFVFDLADVY---GLIPR--TK
HKRAIAIFIQSLATLNSATNPVIYFIF-SKTQCSPL--------------R---------
------------------------------------------------------------
------------------------------------------------------------
------------------------------------------------------------
------------------------------------------------------------
------------------------------------------------------------
------------------------------------------------------------
------------------------------------------------------------
------------------------------------------------------------
------------------------------------------------------------
------------------------------------------------------------
------------------------------------------------------------
------------------------------------------------------------
------------------------------------------------------------
------------------------------------------------------------
------------------------------------------------------------
------------------------------------------------------------
------------------------------------------------------------
------------------------------------------------------------
------------------------------------------------------------
------------------------------------------------------------
------------------------------------------------------------
------------------------------------------------------------
------------------------------------------------------------
>patinopectenYessoensis.PY_T24509-Lop 
------------------------------------------------------------
------------------------------------------------------------
------------------------------------------------------------
----------------------------------------------------MQRWLTFI
PFHVTKNYTMNVTDNQTDFGQMDVLPSDIGQLPVSNNTIQTF------------------
----------------------------------------------YFHQTAQVAFMCVL
FLVTMTTNALVLFLIFMSR-------KIKSRMNMFIANLACADL----LVG---------
-IFFILTDIFWKIT--IEW--HAGNVVC-KLIKFTQTFVMYGSSYALVALTIDRLEAIAR
PLNF-QTRS----RRYR-ILISLGWFFSFL---FSLPHLHLYNEEI--V-NGGMDGPK-V
QCW---MLLPEPWMWRPYITLIAMAIFVVPALIIM-------------------------
-ASYMFIICIIWRKNNSTLSSHDYSERYLLSAAQGNGTTYGS------------------
----------------------------------------------------------PS
LVVHSSRRRGHWTE-----TSMSSRGII---------------------PRARIKTIKIT
FVI-------------------------VLAFVLCWSPYFVYDLLDAY---GHIQH-GTP
HSVAISTFIQSLAPLNSAANPIIYIIF-NTEMFEKY------------------------
----------------CCRRYGTQSPSRTSITQV--------------------------
------------------------------------------------------------
------------------------------------------------------------
------------------------------------------------------------
------------------------------------------------------------
------------------------------------------------------------
------------------------------------------------------------
------------------------------------------------------------
------------------------------------------------------------
------------------------------------------------------------
------------------------------------------------------------
------------------------------------------------------------
------------------------------------------------------------
------------------------------------------------------------
------------------------------------------------------------
------------------------------------------------------------
------------------------------------------------------------
------------------------------------------------------------
------------------------------------------------------------
------------------------------------------------------------
------------------------------------------------------------
------------------------------------------------------------
------------------------------------------------------------
>Tribolium_castaneum_TC013945_001-Ecd 
------------------------------------------------------------
------------------------------------------------------------
------------------------------------------------------------
-----------------------------------------------------------M
MSGAPIPDVGQSWLKSNSSLAGFEVNSSEQLTTPTPTDINSF------------------
----------------------------------------------YFYKTEQFTVLWVL
FTMIVLGNSAVLVALLVSK-------SRKSRMNFFICQLAIADL----AVG---------
-LISVSTDIAWRIT--VAW--YAGNVLC-KIIRFLQAVVTYSSTYVLVALSIDRYDAITH
PMNF-SGSW----KRAR-VLVMLAWLLSIL---FSLPTVFLFEEKQ--V-QS-----M-P
QCW---IDL-QTWQWKVYITLVALVLFVFPALIIS-------------------------
-ACYAVIVRTIWSKSKLLIPVGHIPIRQCD------------------------------
----------------------------------------------------------DH
RDRPPRHFHEEHDT-----RRASSRGII---------------------PRAKIKTVKMT
LVI-------------------------VFVFVLCWSPYIVFDLLQVY---GHIPK--TQ
TNIAIATLIQSLAPLNSAANPVIYCLF-STHLCRNL--------------RK--------
----LPPFTWISNCLSLCFPGVQGSGHCLGYGSG--------------------------
------------------------------------------------------------
------------------------------------------------------------
------------------------------------------------------------
------------------------------------------------------------
------------------------------------------------------------
------------------------------------------------------------
------------------------------------------------------------
------------------------------------------------------------
------------------------------------------------------------
------------------------------------------------------------
------------------------------------------------------------
------------------------------------------------------------
------------------------------------------------------------
------------------------------------------------------------
-----------DSSGTVTTSLTHSTRRSGSAASLRHTIRLQPALNNTHKVAISVV-----
------------------------------------------------------------
------------------------------------------------------------
------------------------------------------------------------
------------------------------------------------------------
------------------------------------------------------------
------------------------------------------------------------
------------------------------------------------------------
>Tribolium_castaneum_TC013945_002-Ecd 
------------------------------------------------------------
------------------------------------------------------------
------------------------------------------------------------
-----------------------------------------------------------M
MSGAPIPDVGQSWLKSNSSLAGFEVNSSEQLTTPTPTDINSF------------------
----------------------------------------------YFYKTEQFTVLWVL
FTMIVLGNSAVLVALLVSK-------SRKSRMNFFICQLAIADL----AVG---------
-LISVSTDIAWRIT--VAW--YAGNVLC-KIIRFLQAVVTYSSTYVLVALSIDRYDAITH
PMNF-SGSW----KRAR-VLVMLAWLLSIL---FSLPTVFLFEEKQ--V-QS-----M-P
QCW---IDL-QTWQWKVYITLVALVLFVFPALIIS-------------------------
-ACYAVIVRTIWSKSKLLIPVGHIPIRQCD------------------------------
----------------------------------------------------------DH
RDRPPRHFHEEHDT-----RRASSRGII---------------------PRAKIKTVKMT
LVI-------------------------VFVFVLCWSPYIVFDLLQVY---GHIPK--TQ
TNIAIATLIQSLAPLNSAANPVIYCLF-STHLCRNLRCSSLLKHLNFDPCRK--------
----LPPFTWISNCLSLCFPGVQGSGHCLGYGSG--------------------------
------------------------------------------------------------
------------------------------------------------------------
------------------------------------------------------------
------------------------------------------------------------
------------------------------------------------------------
------------------------------------------------------------
------------------------------------------------------------
------------------------------------------------------------
------------------------------------------------------------
------------------------------------------------------------
------------------------------------------------------------
------------------------------------------------------------
------------------------------------------------------------
------------------------------------------------------------
-----------DSSGTVTTSLTHSTRRSGSAASLRHTIRLQPALNNTHKVAISVV-----
------------------------------------------------------------
------------------------------------------------------------
------------------------------------------------------------
------------------------------------------------------------
------------------------------------------------------------
------------------------------------------------------------
------------------------------------------------------------
>Drosophila_melanogaster_FBpp0293006-Ecd 
------------------------------------------------------------
------------------------------------------------------------
-------------------------------------------MLHLRLFDSSLYYTLAS
ASESSGLASSTSTERSFNGTQGAGGVAAGGESLTPTDVAAVNLTYFTPAISHVMLAPTTI
ATTTASATMVQIQTTAAPSHDLETGGNSTSSDPGEFDNLNSF------------------
----------------------------------------------YFYETEQFAVLWIL
FTVIVLGNSAVLFVMFINK-------NRKSRMNYFIKQLALADL----CVG---------
-LLNVLTDIIWRIT--ISW--RAGNLAC-KAIRFSQVCVTYSSTYVLVAMSIDRYDAITH
PMNF-SKSW----KRAR-HLVAGAWLISAL---FSLPILVLYEEKL--I-QG-----H-P
QCW---IELGSPIAWQVYMSLVSATLFAIPALIIS-------------------------
-ACYAIIVKTIWAKGSIFVPTERA------------------------------------
------------------------------------------------------------
-------GFGAAPA-----RRASSRGII---------------------PRAKVKTVKMT
LTI-------------------------VFVFIICWSPYIIFDLLQVF---GQIPH--SQ
TNIAIATFIQSLAPLNSAANPLIYCLF-SSQVFRTL--------------SR--------
----FPPFKWFTC---CCKSYRNNSQQN--RCHTVGR-------RLHNSC----------
------------------------------------------------------------
------------------------------------------------------------
------------------------------------------------------------
------------------------------------------------------------
------------------------------------------------------------
------------------------------------------------------------
------------------------------------------------------------
------------------------------------------------------------
------------------------------------------------------------
------------------------------------------------------------
------------------------------------------------------------
------------------------------------------------------------
------------------------------------------------------------
------------------------------------------------------------
-----------DSMRTLTTSLTVSRRSTNKTNARVVICERPTKVVTVPAMSEV-------
------------------------------------------------------------
------------------------------------------------------------
------------------------------------------------------------
------------------------------------------------------------
------------------------------------------------------------
------------------------------------------------------------
------------------------------------------------------------
>GI22912_Drosophila_mojavensis_CCAP
------------------------------------------------------------
------------------------------------------------------------
------------------------------------------------------------
------------------------------------------------------------
------------------------------------------------------------
------------------------------------------------------------
--------------MFINK-------NRKSRMNYFIKQLALADL----CVG---------
-LLNVLTDIIWRIT--ISW--RAGNVAC-KVIRFSQVCVTYSSTYVLVAMSIDRYDAITH
PMNF-SKSW----KRAR-HLVAGAWVVSAL---FSLPILVLYEEKL--I-QG-----H-P
QCW---IELGSPMAWQIYMCLVSATLFAVPALIIS-------------------------
-ACYAIIVKTIWAKGSIFVPTDRA------------------------------------
------------------------------------------------------------
-------GFGGAAT-----RRASSRGII---------------------PRAKVKTVKMT
LTI-------------------------VFVFIICWSPYIIFDLLQVF---GQIPH--SQ
TNIAIATFIQSLAPLNSAANPLIYCLF-SSQVFRTL--------------SR--------
----FPPFKWLTC---CCKSYRNNSQQN--RCHTVGR-------RLHNSC----------
------------------------------------------------------------
------------------------------------------------------------
------------------------------------------------------------
------------------------------------------------------------
------------------------------------------------------------
------------------------------------------------------------
------------------------------------------------------------
------------------------------------------------------------
------------------------------------------------------------
------------------------------------------------------------
------------------------------------------------------------
------------------------------------------------------------
------------------------------------------------------------
------------------------------------------------------------
-----------DSMRTLTTSLTVSRRSTNKANARVIICERPNKVITVAAMSEV-------
------------------------------------------------------------
------------------------------------------------------------
------------------------------------------------------------
------------------------------------------------------------
------------------------------------------------------------
------------------------------------------------------------
------------------------------------------------------------
>AGAP001961_Anopheles_gambiae_str_PEST_CCAP
------------------------------------------------------------
------------------------------------------------------------
------------------------------------------------------------
------------------------------------------------------------
------------------------------------------------------------
------------------------------------------MIDGLSVWTEQFAVLWIL
FVVIVLGNTAVLVTLFLNK-------NRKSRMNFFIKQLAIADL----SVG---------
-LLSVLTDIVQRIT--ISW--LAGNVAC-KLIRFVQVWVTYASTYVLVALSIDRYDAITH
PMNF-SGCW----KRAR-RLVAAAWGFSAV---FSSPMFYLYEERT--I-QN-----Q-L
QCW---IDLGDPFRWQVYMCWVAASLFVIPAFIIS-------------------------
-ACYVIIIRTIWSKGSMLGPTGPGPNGG--------------------------------
----------------------------------------------------------GK
HRPLRNGGCAELAS-----RRASSRGII---------------------PRAKVKTVKMT
IVI-------------------------VIVFVLCWSPYIVFDLLQVF---EQIPK--TQ
TNIAIATFIQSLAPLNSAANPLIYCLF-STHFVRTL--------------KR--------
----LPPFRWLLSSPLCCASEEDRADRA--RCGTISNGTRNLR-NQHSSS----------
------------------------------------------------------------
------------------------------------------------------------
------------------------------------------------------------
------------------------------------------------------------
------------------------------------------------------------
------------------------------------------------------------
------------------------------------------------------------
------------------------------------------------------------
------------------------------------------------------------
------------------------------------------------------------
------------------------------------------------------------
------------------------------------------------------------
------------------------------------------------------------
------------------------------------------------------------
-----------SSMRTLTTSLTVSTRRSTATISTRGTNGAAAGRLLV-------------
------------------------------------------------------------
------------------------------------------------------------
------------------------------------------------------------
------------------------------------------------------------
------------------------------------------------------------
------------------------------------------------------------
------------------------------------------------------------
>AGAP001962-PA1_Anopheles_gambiae_str_PEST_CCAP
------------------------------------------------MLPILTWAYLRH
IAVQYHAEAQDPYGSVQLISANPPLGTEHAGHAGYDCAPLPLFALPRDIDSSDSGSSHLE
RTIELTFSPADCRLPPRWTIRNDTFRPFQQSAKLAGGGGLNMRFRDQTDTYTGSAGSSTQ
IAPFPLDHSSAAIGESADAAHGSSVAGGLGSVGSFVAVNDVIGMNITPALSQVLLAPP--
ATSAGSGASIIAAVNGAAADDN----------GTRGEEINSF------------------
----------------------------------------------YFYETEQFAFLWVL
FTVIVLGNSAVLVTLMLNR-------TRKSRMNFFIKQLAIADL----CVG---------
-LLNVLTDIIWRIT--VVW--RAGNAAC-KAIRFVQVCVTYASTYVLVALSIDRYDAITH
PMNF-SGCW----SRAR-KLVAAAWSFSIL---FSLPITYFYEERL--I-QG-----K-M
QCW---IDLVEAWRWQLYMCWVSGSLFVVPALIIS-------------------------
-ACYAVIVRTIWAKGTILGPIDRTHN----------------------------------
------------------------------------------------------------
-------GMADLAT-----RRASSRGII---------------------PRAKVKTVKMT
IVI-------------------------VIVFVLCWSPYIIFDLLQVF---GQIPA--TQ
TNVAIATFIQSLAPLNSAANPLIYCLF-STQVCRII--------------KR--------
----LPPFRWLWSTKWCCKPHDSGTLPL--GNGTTVNGTAHGRFHNHNSS----------
------------------------------------------------------------
------------------------------------------------------------
------------------------------------------------------------
------------------------------------------------------------
------------------------------------------------------------
------------------------------------------------------------
------------------------------------------------------------
------------------------------------------------------------
------------------------------------------------------------
------------------------------------------------------------
------------------------------------------------------------
------------------------------------------------------------
------------------------------------------------------------
------------------------------------------------------------
-----------DSMRTLTTSLTVSRRSCLRP-ARVVIVERPKTEL---AMSEV-------
------------------------------------------------------------
------------------------------------------------------------
------------------------------------------------------------
------------------------------------------------------------
------------------------------------------------------------
------------------------------------------------------------
------------------------------------------------------------
>AAEL008655_Aedes_aegypti_CCAP
------------------------------------------------------------
------------------------------------------------------------
------------------------------------------------------------
------------------------------------------------------------
------------------------------------------------------------
----------------------------------------------------VIAFL---
--------------------------------------VSISDL----CVG---------
-LLSVLTDIIWRMT--VSW--KAGNVAC-KAIRFAQASVTYASTYVLVALSIDRYDAITH
PMNF-SGCC----NS-----LHFHFHFHSL---HSTPITVPS--------SG-----R-K
QCW---IDLGEAWRWQVYMCWVASSLFVLPALIIS-------------------------
-ACYAIIVKTIWAKGAIMGPIDRTRN----------------------------------
------------------------------------------------------------
-------GMADLAS-----RRASSRGII---------------------PKAKVKTVKMT
IVI-------------------------VIVFVLCWSPYIVFDLLQVF---GQIPD--TQ
TNIAIATFIQSLAPLNSAANPLIYCLF-STQVCRMI--------------KR--------
----LPPFRWLLSSEWCCKNPDGSSGRGPLRNGMVLNGGQ--RLQNNNSS----------
------------------------------------------------------------
------------------------------------------------------------
------------------------------------------------------------
------------------------------------------------------------
------------------------------------------------------------
------------------------------------------------------------
------------------------------------------------------------
------------------------------------------------------------
------------------------------------------------------------
------------------------------------------------------------
------------------------------------------------------------
------------------------------------------------------------
------------------------------------------------------------
------------------------------------------------------------
-----------DSMRTLTTSLTISQRSCIRP-SRVVIVERPKVAL---AMSE--------
------------------------------------------------------------
------------------------------------------------------------
------------------------------------------------------------
------------------------------------------------------------
------------------------------------------------------------
------------------------------------------------------------
------------------------------------------------------------
>EDS26677_Culex_quinquefasciatus_CCAP
------------------------------------------------------------
------------------------------------------------------------
------------MTASKWATIQD-------------------------------------
---------------------------------NFVIGHDVVSHPALPRTASIVVLPS--
RSPNTKHA---VATRLPPDDDE--------------------------------------
-----------------------------------------------WVHTEQFAVLWAL
FTVIVLGNSAVLVTLLLNK-------NRKSRMNFFIKQLAIADL----CVG---------
-LLSVLTDIIWRMT--VSW--KAGNAAC-KAIRFAQASVTYASTYVLVALSIDRYDAITH
PMNF-SGCW----NRAR-RLVAAAWSLSAL---FSLPIFYLYEERS--I-QG-----K-K
QCW---IDLVDPWRWQVYMCWVASSLFVLPALIIS-------------------------
-ACYAIIVKTIWAKGAIMGPIDRTRN----------------------------------
------------------------------------------------------------
-------GMADLAS-----RRASSRGII---------------------PKAKVKTVKMT
IVI-------------------------VIVFVLCWSPYIVFDLLQVF---GQIPE--TQ
TNIAVATFIQSLAPLNSAANPLIYCLF-STQVCRMI--------------KR--------
----LPPFRWLLASKWCCKSPDGGSQGAGMRNGTVLNGNA--RLQNHNSS----------
------------------------------------------------------------
------------------------------------------------------------
------------------------------------------------------------
------------------------------------------------------------
------------------------------------------------------------
------------------------------------------------------------
------------------------------------------------------------
------------------------------------------------------------
------------------------------------------------------------
------------------------------------------------------------
------------------------------------------------------------
------------------------------------------------------------
------------------------------------------------------------
------------------------------------------------------------
-----------DSMRTLTTSLTISQRSCIRP-SRVVIVERPKAAL---AMSQV-------
------------------------------------------------------------
------------------------------------------------------------
------------------------------------------------------------
------------------------------------------------------------
------------------------------------------------------------
------------------------------------------------------------
------------------------------------------------------------
>Tribolium_castaneum_TC031264_001-Ecd 
------------------------------------------------------------
------------------------------------------------------------
------------------------------------------------------------
------------------------------------------------------------
----------------------MSYIEDANETDSNNTSLDAF------------------
----------------------------------------------YFFETEQFTLLWVL
FVIIVAGNVGVLYTLLFGR-------SRKSRMNYFITHLALADL----SVG---------
-LINVLTDIIWKTT--VAW--YAGNVAC-KVIRFLQVVVTYASTYVLVALSIDRYDAIRH
PMKF-SGSW----KRAR-YLILAAWFFSAL---YSLPILIFYEEKI--V-KG-----K-L
QCW---IEFHPQWKWQVYMTLVSLSLFIIPASIIA-------------------------
-TCYAIIIITIWSKNAKGFIKNTK------------------------------------
------------------------------------------------------------
------AVNGSDNS-----RRASSRGLI---------------------PRAKVKTIKIT
FVI-------------------------VSVFILCWSPYIIFDLLQVF---GQIPG--TQ
TNIAIATFIQSLAPLNSAANPIIYCLF-STHFCRTL--------------GS--------
----LPPFKWLFKK----KKRRNRESTTNTQSSSLSEFLTNTHKRKIENTSTTFNAHTTC
AVLFYLTSVFNSVLNLNEDRSYWLDVGKNDINRALNLEKIENPSKNVILFVGDGMGLTTT
TASRIYSKSESGFLSFEQFPHIATIKTYNADKLVPDSSSTATALFSGVKNNLKTSGVDSS
VKLNDCEASLRPEARIDGLMKWAQEAGKSTGFVTTTRVTHATPSALYAHTPNRNWECESK
IPEKSKQCKDIARQLVEDEPGRNINVVMGGGRQCLQSGVEDKPGDLVDRWACYSLDGRDL
IRDWEMDKKKRNKTYATVLNSEELKAVDTSNEFVLGIFANGHMSMDYARDKSPTGMPSLT
NMTQKAIEILSQNPEGYILVVEGGLIDFAHHRGNARKALDETVSLSDAVQIAVEKTDPRE
TLIIVTSDHSHSLVFTGYPSRNKSVLDIAQKSKIDHIPYTSLLYGTGGPNNYQYSVINNT
ISRQDPSINNTSDFEYSQQAVVLTDEVTHGGSDVLIYAKGPMSHLFHSVHEQTYVAYVIS
YAAKIGPFKNGSSSFIYTKQILKCSKIALFTRLYSSRNLLKLKERGMYQDIFPDTATNTV
TDLLNAAPQRVYAGFDPTADSLHIGNLLVLINLIHWQRGGHQPIALIGGATAKIGDPSGK
TSEREKLASAFVDENVIGIRNNIETLFYNHEKYLWKKKGKLAPLIIVNNESWYSKMSPID
LIGGAGRYLRMGTLLSRTSVQTRLQSPAGMSFTEFSYQLFQAYDWLHLFQKYNCSFQIGG
NDQMGNIMSGHELISKTCDKQVYALTVPIITTEMGDKFGKSAGNAMWLSAEKTSPFTLYQ
FFVRQVDTEVEKMLKFFTFEPVGSIKDLMRRHTEKPELRLPQKYLAEQVVLLVHGEKGLE
AAHKATKVLYERSITALAEMNPLEIKSLFEGATVVEILPEPGQSVLDLAMSAGCFLTKED
ALRIISAGGFYINHQKTNNPNEVLNLNVHRLSNNVTLLRVGKKNYYVVKWLS--------
------------------------------------------------------------
------------------------------------------------------------
------------------------------------------------------------
------------------------------------------------------------
------------------------------------------------------------
------------------------------------------------------------
>tubalanusPolymorphus.9293-Lop 
------------------------------------------------------------
------------------------------------------------------------
------------------------------------------------------------
------------------------------------------------------------
-------MADPEIVVRRLRNATGVIPTQADGNSTGNDTIQFY------------------
----------------------------------------------EFYRTPQLVFMTLL
LIVILIGNGSLLIAIFLSK--------KWTRMNFFIVHLAIADI----LAG---------
-VGNLLPDLIWKFT--MEW--KAGYVEC-KLIKLIQGTVTFGATYVLVAMSIDRFDAIAR
PLNF-RGSG----NRSL-VLITMAWSFSLL---FSIPMAVLYDTKE--M-QG-----L-V
QCW---LLMNEMW-WKVYMTLISVALFIAPTIIIA-------------------------
-LCYMFIVVCIWSRSSSLSTPSSTPSKR--------------------------------
----------------------------------------------------------NN
GTPGSVYSRDYSDE-----SQPKSQGLI---------------------PKAKIKTIKMT
LVI-------------------------VLVFVLCWSPYFVFDLLDVY---GMIPY--TQ
KRVNISIFIQSLAPLNSAANPFIYCMF-SNNFCANW--------------RR--------
----LRCCDSLLSCL-CPKFGPKASRLPSFRSSSTGYYTVSDGDN---------------
------------------------------------------------------------
------------------------------------------------------------
------------------------------------------------------------
------------------------------------------------------------
------------------------------------------------------------
------------------------------------------------------------
------------------------------------------------------------
------------------------------------------------------------
------------------------------------------------------------
------------------------------------------------------------
------------------------------------------------------------
------------------------------------------------------------
------------------------------------------------------------
------------------------------------------------------------
-----------KSLRGQKQSRSTNQRRNSGTPVIRANLSIKENQILMRHLSPSHKYTSGS
DSSIDSGA----------------------------------------------------
------------------------------------------------------------
------------------------------------------------------------
------------------------------------------------------------
------------------------------------------------------------
------------------------------------------------------------
------------------------------------------------------------
>Ptychodera_flava.20150316_1g24167.t1-Deu 
---------MSILRCVATIDKLTSMYRQIKKSKSAFYRIFDTRCKSGYRASYIHARPTAR
ECITYMFIDLIAAFISYLCLNLTIIDNITVKHHNVDDIVRNSSHGGIPVSAIQRQHLNTN
LLEHSQYRPLSQSVVMSAFTRHNEYVKHSNAFGFLKILIFNIRVVIHHMSILDRKSPVNV
VDRHLLKLKATKIGKYIRLFEKASVSELNHTQKSSACY----------------------
----ITTKAVKERLRYAFSKHVKSTDFVVKAGPHRNIALRKI------------------
----------------------------------------------ATFTTEQLITLWIL
FVFVVIGNSIVLVSVSLVR-------HKKSKMNFFIMNLAIADL----LVG---------
-VFNIFPDIVHRYT--VDF--YGGDVIC-KLVRYLQATVVYASTYQLVALSLDRYNAIVH
PMNF-SGSG---------------------------------------------------
------------------------------------------------------------
----------IYKSSG--------------------------------------------
------------------------------------------------------------
---------GISAK-----RSASSRGLI---------------------PKAKIKTIKMT
LCI-------------------------VVSFILCWSPFTLWIILKTY---KLIPN--NE
TTMNVHIIVQNLPSLNSATNPIIYGFF-STNICKEL--------------RR--------
----IPAINWIAAKLPCCEEWKPRGFGRSTTFRDTHYTD----------------VSMTE
SPIPMSTK----------------------------------------------------
------------------------------------------------------------
------------------------------------------------------------
------------------------------------------------------------
------------------------------------------------------------
------------------------------------------------------------
------------------------------------------------------------
------------------------------------------------------------
------------------------------------------------------------
------------------------------------------------------------
------------------------------------------------------------
------------------------------------------------------------
------------------------------------------------------------
------------------------------------------------------------
-----------SDYNQIRNKEVLEGVCTSV------------------------------
------------------------------------------------------------
------------------------------------------------------------
------------------------------------------------------------
------------------------------------------------------------
------------------------------------------------------------
------------------------------------------------------------
------------------------------------------------------------
>bathymodiolusPlatifrons.24656-2.3-Lop 
------------------------------------------------------------
------------------------------------------------------------
------------------------------------------------------------
------------------------------------------------------------
------------------------------------------------------------
------------------------------------------------------------
------------------------------------------------MVG---------
-IFLVLTDVISKIT--ITW--DTGDVGC-KIVKFLQAMSTYASTYSLVALSLDRLDVVIR
PLKR-AGNG-----KTW-TLIPLAWVFAGL---FAIPMLLTFFIKE--A-FN-----M-K
HCM---IEFSEQWMWQLYISLIAVAVFVIPAFIIA-------------------------
-FCYIVIVTVLWRKATFSLGSEKSNGRSPQHIINRD------------------------
----------------------------------------------------------GK
TVGTKKEKRVRWTN-----HGSSSRGVI---------------------PRAKIKTIKMT
FVI-------------------------VLAFIFCWSPYFVFDLMYVY---GQIPDPTSE
RVSAINTFIQSLAPLNSAANPFIFLLF-NFNTVKNV------------------------
----------------YRRRNRHLYSPPTTQTHL--------------------------
------------------------------------------------------------
------------------------------------------------------------
------------------------------------------------------------
------------------------------------------------------------
------------------------------------------------------------
------------------------------------------------------------
------------------------------------------------------------
------------------------------------------------------------
------------------------------------------------------------
------------------------------------------------------------
------------------------------------------------------------
------------------------------------------------------------
------------------------------------------------------------
------------------------------------------------------------
------------------------------------------------------------
------------------------------------------------------------
------------------------------------------------------------
------------------------------------------------------------
------------------------------------------------------------
------------------------------------------------------------
------------------------------------------------------------
------------------------------------------------------------
>crassostreaGigas.CGI_10014939-Lop 
------------------------------------------------------------
------------------------------------------------------------
------------------------------------------------------------
------------------------------------------------------------
------------------------------------------------------------
------------------------------------------------------------
-------------------------------MNIFMANLAIADL----LVG---------
--LNVGIDLLEKFL--VDW--YGGDVLC-KAVKFYSGVAVYGSTYALVAMSIDRFDSVAR
PLQT-MAKG----FRVR-LLIGIQWGLAYL---FSMPMF-MYKEEE--K-HS-----K-V
QCH---LSLPEPWMWRVYITLTSLAVMFVPTLIIA-------------------------
-ICYITIVTVVWRKSSFTVSSRRSKAEDSCM-----------------------------
-----------ELSTVVTKDGFSEER--------------------------------TP
LKPPQQKRVHWQKT-----SGSSSRGII---------------------PKAKIKTVKMT
FVI-------------------------VLVFVFCWTPYWTFNLLAVY---DRVPQ--SQ
SNIAISVFIQSLYPLNSAANPLIFFLF-NSALYKRL------------------------
----------------CAKRSPTAPPTTSVSHL---------------------------
------------------------------------------------------------
------------------------------------------------------------
------------------------------------------------------------
------------------------------------------------------------
------------------------------------------------------------
------------------------------------------------------------
------------------------------------------------------------
------------------------------------------------------------
------------------------------------------------------------
------------------------------------------------------------
------------------------------------------------------------
------------------------------------------------------------
------------------------------------------------------------
------------------------------------------------------------
------------------------------------------------------------
------------------------------------------------------------
------------------------------------------------------------
------------------------------------------------------------
------------------------------------------------------------
------------------------------------------------------------
------------------------------------------------------------
------------------------------------------------------------
>pinctadaFucata.09718_t1-Lop 
------------------------------------------------------------
------------------------------------------------------------
------------------------------------------------------------
------------------------------------------------------------
------------------------------------------------------------
------------------------------------------------------------
----------------------------------------MYDAHYYPNIG---------
-------------------------------ILHATCTTIFSNDVATIFIEFRVEPTVIW
TRSE-IFES----RRTK-ILISLSWVFAMV---FSLPMFLFHTIDY----EG-----K-T
FCS---MNLSAPWMWKVYILLITFAVFIVPAVIIA-------------------------
-LCYIIIVVIIWKKSSFNISSRESANEHTRIISRDSNSEC--------------------
----------------------------------------------------------ST
PMKFLSKKQVHWSE-----SGSSSRGLI---------------------PKAKIKTVKMT
FVI-------------------------VLAFILCWSPYFLYNLLHVF---GHIPH--TQ
RSKSITVFIQSLAPLNSAANPFIYLLF-NSQTYKKF------------------------
----------------CNRKRRNNCPSSSTQMTHV-------------------------
------------------------------------------------------------
------------------------------------------------------------
------------------------------------------------------------
------------------------------------------------------------
------------------------------------------------------------
------------------------------------------------------------
------------------------------------------------------------
------------------------------------------------------------
------------------------------------------------------------
------------------------------------------------------------
------------------------------------------------------------
------------------------------------------------------------
------------------------------------------------------------
------------------------------------------------------------
------------------------------------------------------------
------------------------------------------------------------
------------------------------------------------------------
------------------------------------------------------------
------------------------------------------------------------
------------------------------------------------------------
------------------------------------------------------------
------------------------------------------------------------
>ramazzottius_varieornatus_v1_core_32_85_1_RvY_08776-1 
------------------------------------------------------------
------------------------------------------------------------
------------------------------------------------------------
------------------------------------------------------------
------------------------------------------------------------
------------------------------------------------------------
------------------------------------------------------------
------------------------------------------------------------
-------------------------------------MLFLYEQDR--I-DG-----Y-L
QCW---ISFPSQVYWQVYFSSVSITLFFMPVIIII-------------------------
-SCFAVVLRIIWVRGKDLQFEEAMSLSRQDSFEGS-------------------------
--TSRAGSVLYRSKRLVVGNGNTGAQ--------------------------------TP
------AGSQTQTI-----RSEVVRGLI---------------------PRAKIKTTKMA
LVI-------------------------VLVFIACWSPYCIYDLLDVF---QHVEFADPQ
TKIAVSTLMQSLAPLNSVANPVISCLYLRREITRGL--------------YRIQRTLRRR
AKKAKPTVTRNYSFPSACQRPSEWNNLPKDSFIDMAVPP----------------NSAMS
IKCCANGS----------------------------------------------------
------------------------------------------------------------
------------------------------------------------------------
------------------------------------------------------------
------------------------------------------------------------
------------------------------------------------------------
------------------------------------------------------------
------------------------------------------------------------
------------------------------------------------------------
------------------------------------------------------------
------------------------------------------------------------
------------------------------------------------------------
------------------------------------------------------------
------------------------------------------------------------
-----------TAMTREDSRDGVERTNSSTR-FPLVSLPFTQSTHLSNKVVYD-------
------------------------------------------------------------
------------------------------------------------------------
------------------------------------------------------------
------------------------------------------------------------
------------------------------------------------------------
------------------------------------------------------------
------------------------------------------------------------
>Hypsibius_dujardini_BV898_07704.p01-Ecd 
------------------------------------------------------------
------------------------------------------------------------
------------------------------------------------------------
-----------------------------------------------------MEAYSHA
AGAAGLLDVDDTVDSQHHAPSLGLFFINVTTTAANDSDSKRF------------------
----------------------------------------------YYYETEQLTFMVIL
AFFVISFNFLVLAALGISK--------TRTRMGFWVLHLALADL----LVG---------
-LISIPTDIVWQMT--YEW--YAGNIGC-KAVRYTQVVVTFASNYVLVALSIDRYDAIAN
PLTF-TSAV----RRSR-ALIGAAWFFSFL---FSTPMLFLYEQDR--I-EG-----Y-L
QCW---ISFPSQVHWQIYFTLVSITLFLVPVIIII-------------------------
-GCFAVVLRTIWVRGKNLEFEEAMSLSRQDSFDGP-------------------------
---SRIGSVLYRSKRLAADSGTP-------------------------------------
------LTGPSIRS-----TADLSRGLI---------------------PRAKIKTTKMA
LVI-------------------------VLVFIACWSPYCIYDLLDVF---QYVEFSSPQ
TKIAVSTLMQSLAPLNSVANPIISCIYLRREITRGL--------------RRIQRTLRRR
AK--RPPAQHFKSIMRPSERPSGWADNLTVPNNSR-------------------------
------------------------------------------------------------
------------------------------------------------------------
------------------------------------------------------------
------------------------------------------------------------
------------------------------------------------------------
------------------------------------------------------------
------------------------------------------------------------
------------------------------------------------------------
------------------------------------------------------------
------------------------------------------------------------
------------------------------------------------------------
------------------------------------------------------------
------------------------------------------------------------
------------------------------------------------------------
-----------NSQATTSMGDPLEDLSSGKKILPGFGFRFSSTVRSDAFV----------
------------------------------------------------------------
------------------------------------------------------------
------------------------------------------------------------
------------------------------------------------------------
------------------------------------------------------------
------------------------------------------------------------
------------------------------------------------------------
>Strongylocentrotus_purpuratus.SPU_021291-Deu 
------------------------------------------------------------
------------------------------------------------------------
------------------------------------------------------------
------------------------------------------------------------
------MATQVNFDPGVTTTEGFDYTEPGSNNGTSNGIVDRW------------------
----------------------------------------------SLDKHIQLAVLWVL
FTLIIVGNGIVLIAIWLVR-------HKKSRLNFFITNLAVADI----CVG---------
-LFSVGFDILDRQT--PEF--IGGDIAC-KLYRYVQAYVVLASSYQLVALSFDRFFAIVY
PMDF-TGNG----KRST-MLAAGGWILPAV---LGITSPVVFQVDPLASPDG---TQMVM
SCWPAALYSNRSWILKVYAMYVTSSFFYIPLILIT-------------------------
-FCYVTIIVTIWTRAKKMGGPQKVKKSKNANRD---------------------------
----------------------------------------------------------VA
YEGLSKDSNSTMPK-----HRASSRGLI---------------------PRAKIKTIKMT
ICI-------------------------VCAYICCFMPFSLFYTLEAF---GCIDT-SSQ
AVLLATPVLQNLPSLNSATNPFIYGIF-STNVCKEL--------------RR--------
----IPAINWIADKVPCCSAWKPLRFGRPTYQTNTHTTEFNNFSDGHTGSRGRNIVSMSG
KVVDGPSRDDSRSRDDSRNSTTSPM-----------------------------------
------------------------------------------------------------
------------------------------------------------------------
------------------------------------------------------------
------------------------------------------------------------
------------------------------------------------------------
------------------------------------------------------------
------------------------------------------------------------
------------------------------------------------------------
------------------------------------------------------------
------------------------------------------------------------
------------------------------------------------------------
------------------------------------------------------------
------------------------------------------------------------
------------------------------------------------------------
------------------------------------------------------------
------------------------------------------------------------
------------------------------------------------------------
------------------------------------------------------------
------------------------------------------------------------
------------------------------------------------------------
------------------------------------------------------------
>Homo_sapiens.GENSCAN-hs-00000021031-Deu 
------------------------------------------------------------
------------------------------------------------------------
------------------------------------------------------------
------------------------------------------------------------
------------------------------------------------------------
------------------------------------------------------------
--------------------------------MVFNIEMPHGDLTRDSFTG---------
-LVNILTDINWRFT--GDF--TAPDLVC-RVVRYLQVVLLYASTYVLVSLSIDRYHAIVY
PMKF-LQGE----KQAR-VLIVIAWSLSFL---FSIPTLIIFGKRT--LSNG-----E-V
QCW---ALWPDDSYWTPYMTIVAFLVYFIPLTIIS-------------------------
-IMYGIVIRTIWIKSKTYETVISNCSVTSSRNEGSWYSQKLICSLYLIRKRNTVDFPSVI
TAKQLWSWQMGNCAAAITEDSSQRQK--------------------------------SR
LS-----------------SIASSSFLVWGREGKHESVYHSKIPNKLQNPHYTVMTESLS
LHADSQGSQTSTPRKNSMDEKVGEGEWRIYAFICCWSPYFLFDILDNF---NLLPD--TQ
ERFYASVIIQNLPALNSAINPLIYCVF-SSSISFPC------------------------
------------------------------------------------------------
------------------------------------------------------------
------------------------------------------------------------
------------------------------------------------------------
------------------------------------------------------------
------------------------------------------------------------
------------------------------------------------------------
------------------------------------------------------------
------------------------------------------------------------
------------------------------------------------------------
------------------------------------------------------------
------------------------------------------------------------
------------------------------------------------------------
------------------------------------------------------------
------------------------------------------------------------
------------------------------------------------------------
------------------------------------------------------------
------------------------------------------------------------
------------------------------------------------------------
------------------------------------------------------------
------------------------------------------------------------
------------------------------------------------------------
------------------------------------------------------------
>childiaSubmaculatum.5042_Xenacoelomorpha 
------------------------------------------------------------
------------------------------------------------------------
------------------------------------------------------------
------------------------------------------------------------
------------------------------------------------------------
------------------------------------------------------------
-VFIVIANGIVMVALAIGK-------QRSSRLKFFIGHLAVADM----LVG---------
-LLNVLPEIIWRLG--KDFPFPQYGIVC-KAIKAIIVFPLILSSNVLVALTMDRFYVIVY
PMRI-GNEG----RRSR-TLIISAWVLAAL---EVTPVLFISQLTE---MAG-----S-I
QCV---VSPGGPVAFLLYVIYACCISFTIPLIAII-------------------------
-VCYLKIIITVAKKASTRNMISLPSRDKKSKK-----------------RHYSSPKTATV
QDGDQQQQWEMRGENSTRSKHNSEGKSDRVDNATRRQWRDSNM-----------------
-------------------LIASSRGLI---------------------TKAKIKTIKMT
VII-------------------------VVAFVLCWLPYWGYTLLHYA---------DSN
EKDPIWVIIQNLAPLNSAADPVIYAVF-TTNIWKEF--------------KQ--------
----LKIVRAVFGR--CCVMEPTPSQARINQITGRTSANVLSQTHQTDEGNTR-------
------------------------------------------------------------
------------------------------------------------------------
------------------------------------------------------------
------------------------------------------------------------
------------------------------------------------------------
------------------------------------------------------------
------------------------------------------------------------
------------------------------------------------------------
------------------------------------------------------------
------------------------------------------------------------
------------------------------------------------------------
------------------------------------------------------------
------------------------------------------------------------
------------------------------------------------------------
------------------------TYGCHKPLNRIATNSKSNTSIQSNKYLNVH------
------------------------------------------------------------
------------------------------------------------------------
------------------------------------------------------------
------------------------------------------------------------
------------------------------------------------------------
------------------------------------------------------------
------------------------------------------------------------
>isodiametraPulchra.57245_Xenacoelomorpha
------------------------------------------------------------
------------------------------------------------------------
------------------------------------------------------------
------------------------------------------------------------
------MSALFNSTTALPAAGGDFAGPLLLPTPHPQDDGGVY------------------
----------------------------------------------VFKRKQQAAILGVL
LGTILLCNGAVLVALSVGK-------RRASRINFFIGHLAVADL----LVG---------
-VLDVLPELIWRVE--GEF-FSSSTVVC-KLVKSSMVFSLILSSNILVALSIDRFYVIVY
PMKL-GNEG----FRSR-LMVCVAWGVALL---ETTPVPFLFHYQK--TEEG-----L-D
SCL---INMKDD-LVLYYVYYCCVISYAGPALIIL-------------------------
-ACYVVIIVTVARKANSPTGCEVVR---------------------------PKPGGSLN
PHKTRLMRLISNRKKQVTTPESLSPS--------------------------------TG
GAGNSDYLSASSAGGGAAGLRTSSRGVI---------------------PKAKLKTIKMT
VII-------------------------VAAFTISWSPYWVYTCTHFK---ENVEN----
--DPVWVIIQNLACLNSAADPLIYAFF-TTNLWKEF--------------RR--------
----LRLVQLVCGR--CCDIAPTPPAARRQTVNTYQPATRSHTRPTLSRYEST-------
------------------------------------------------------------
------------------------------------------------------------
------------------------------------------------------------
------------------------------------------------------------
------------------------------------------------------------
------------------------------------------------------------
------------------------------------------------------------
------------------------------------------------------------
------------------------------------------------------------
------------------------------------------------------------
------------------------------------------------------------
------------------------------------------------------------
------------------------------------------------------------
------------------------------------------------------------
------------------------TYSAAAATHSVAPPPAPGKVLIPQITINNCDADCDL
------------------------------------------------------------
------------------------------------------------------------
------------------------------------------------------------
------------------------------------------------------------
------------------------------------------------------------
------------------------------------------------------------
------------------------------------------------------------
>convolutrilobaMacropyga.33808_Xenacoelomorpha 
------------------------------------------------------------
------------------------------------------------------------
------------------------------------------------------------
----------------------------------------------MESNNYSDVLSPTV
SSTPRLVLRLTMDPFGLQSSTPSSLDSTVGPESEDSDSGSFI------------------
----------------------------------------------TYRNREQIILLSIL
LAAIVFSNLTVLCALLIGK-------RRRSRLNFFIGHLALADL----LVG---------
-LLNVLPELIVRIE--SQF-FSQYDVFC-KVFRTSMVFALILSSNVLVALSIDRFYVIVY
PMKI-GNEG----RRSR-LMILLAWLTTFL---EIIPFPFVFHLQT--STDG-----E-L
QCL---VRIVHSHWLIAYVIYSCLISFAAPFLIIV-------------------------
-ACYCVIIATVTKKANARGVQLGGYSKSACLTNNS--------------KNNNNPNGGSV
HANTSLGRLVYKAKRPAHTPHTSSATSTSGICPVSRDYCSDGPSFSAASGIGLQPTFHSG
GAGGGVRMASYTDGGSA--MIASSRGII---------------------PRAKIKTIKMT
VII-------------------------VAAFVICWTPYWGYTLISFR---NK-----SN
GTDPIWVIIQNLSPLNSAADPLIYAVF-TTKLWKEL--------------RR--------
----LRIVNWLCGK---CTRTQTQPAARRHQVEKRTLNKMTSVNNISNTTNTRASFGSIR
TFSRGSNR----------------------------------------------------
------------------------------------------------------------
------------------------------------------------------------
------------------------------------------------------------
------------------------------------------------------------
------------------------------------------------------------
------------------------------------------------------------
------------------------------------------------------------
------------------------------------------------------------
------------------------------------------------------------
------------------------------------------------------------
------------------------------------------------------------
------------------------------------------------------------
------------------------------------------------------------
-----------EVLGANEQSPLVHTASVYSAKNRMMPPRANSIPKKPALSVIDSVSNEQE
QSRI--------------------------------------------------------
------------------------------------------------------------
------------------------------------------------------------
------------------------------------------------------------
------------------------------------------------------------
------------------------------------------------------------
------------------------------------------------------------
>rotariaSocialis.14468-Lop 
------------------------------------------------------------
------------------------------------------------------------
------------------------------------------------------------
----------------------------------MTNI----------------------
----TLSSTDIYFNKISITSRTTMMDTNQTTTVTEFVSLDDI------------------
----------------------------------------------C-KNFHLIIFLCII
FVLIVSANISVILQLSCSK-------KRHSRMSFFLLNLAYADL----FVG---------
-IITVTRDIIEKSC--IPF--GLGSIGC-KLTSFIQGTISYNSSYVLVCVSIDRLYAIIR
PMDI-RTAS----STFRYSLIAASWVIAMT---FASAQLYLRDIDW--I-RS-----M-P
ICG----NRPDVLNWNLSLP-VGLHIFF--------------------------------
------------------------------------------------------------
------------------------------------------------------------
------------------------------------------------------------
------------------------------------------------------------
------------------------------------------------------------
------------------------------------------------------------
------------------------------------------------------------
------------------------------------------------------------
------------------------------------------------------------
------------------------------------------------------------
------------------------------------------------------------
------------------------------------------------------------
------------------------------------------------------------
------------------------------------------------------------
------------------------------------------------------------
------------------------------------------------------------
------------------------------------------------------------
------------------------------------------------------------
------------------------------------------------------------
------------------------------------------------------------
------------------------------------------------------------
------------------------------------------------------------
------------------------------------------------------------
------------------------------------------------------------
------------------------------------------------------------
------------------------------------------------------------
------------------------------------------------------------
------------------------------------------------------------
>Mus_musculus.GENSCAN-mm-00000041123-Deu 
------------------------------------------------------------
------------------------------------------------------------
------------------------------------------------------------
------------------------------------------------------------
------------------------------------------------------------
------------------------------------------------------------
------------------------------------MGLAGTDT------GKMASDWGSW
QRLHKVPETQW-FG--YEW----AWEVT-SIFRDEQVVLLYASTYVLVSLSIDRYHAIVY
PMKFLQGAE----KQAK-VLIGIAWSLSFL---FSIPTLIIFGKRT--LSNG-----E-V
QCW---ALWPDDSYWTPYMTIVAFLVYFIPLAIISWHEQPALKRSLGATEGTGDFSINSS
DILYLGMKRTLTLTRMLLAAVK---------------------------------GIMFV
RGCYHGGLLLYRIMIKQSCQGWLRSL--------------------------------SL
------D------------LSQGEMKVV---------------------SFQIPHTVDFS
AMV-------------------------MLSVVFLYS--------VIY---GLVIRTIWM
KSKTHETVISNCSARPSTLSP-------STARPSTL------------------------
------------------NPSTACPSIHTAPIHSASIHAEPIHNAPIHPQRAHPSTARPS
IHSAPVHP----------------------------------------------------
------------------------------------------------------------
------------------------------------------------------------
------------------------------------------------------------
------------------------------------------------------------
------------------------------------------------------------
------------------------------------------------------------
------------------------------------------------------------
------------------------------------------------------------
------------------------------------------------------------
------------------------------------------------------------
------------------------------------------------------------
------------------------------------------------------------
------------------------------------------------------------
-----------QCARPSTVRPSIHTAPIHRAPIHTEPIHTEPIHSVPLE-----------
------------------------------------------------------------
------------------------------------------------------------
------------------------------------------------------------
------------------------------------------------------------
------------------------------------------------------------
------------------------------------------------------------
------------------------------------------------------------
>AGAP001532_Anopheles_gambiae_str_PEST_CORAZONIN
------------------------------------------------------------
------------------------------------------------------------
------------------------------------------------------------
------------------------------------------------------------
----------------------------------MYLAAGLLNIMDISLQHEYLQEYLQS
AAAMANFSGANPYGLGGFGGLAPNGTGLLGGLDKNGTEVTITAPGHTDSTVAVIIVYCVL
FVIAAGGNLSVVITLFRSRR------HRRSRVSLMICHLAVADL----MVA---------
-FIMIPLEVGWRIT--VQW--HAGNVAC-KVFLFMRAFCLYLSSNVLVCVSLDRCFAVIY
PLRV-SAAR----KRGK-IMLGGAWFIAFV---NAMPQSIIFRVQQHPQVPG-----F-T
QCVTF-GFFATPGLETAYNLFCVIAMYFLPLMIIS-------------------------
-GAYTVILCEISNRSREKETSDSNSTGTMR------------------------------
------------------------------------------------------------
-------------------LRCNDLTHI---------------------ERARQRTLRLT
ITI-------------------------VVVFVWCWTPYVVMTLWYMF---DRESA--AK
VDVAVQDGLFLMAVSNSCMNPLVYGSY-AMKCRLPCRRRNTLGGAQTPNAAQRRSTGFRC
QQRWDPKMNLRFCMSILKNISFSLLLLW--------------------------------
------------------------------------------------------------
------------------------------------------------------------
------------------------------------------------------------
------------------------------------------------------------
------------------------------------------------------------
------------------------------------------------------------
------------------------------------------------------------
------------------------------------------------------------
------------------------------------------------------------
------------------------------------------------------------
------------------------------------------------------------
------------------------------------------------------------
------------------------------------------------------------
------------------------------------------------------------
------------------------------------------------------------
------------------------------------------------------------
------------------------------------------------------------
------------------------------------------------------------
------------------------------------------------------------
------------------------------------------------------------
------------------------------------------------------------
------------------------------------------------------------
>AAEL009673-PA_Aedes_aegypti_ADIPOKINETIC_CORAZONIN_LIKE
------------------------------------------------------------
------------------------------------------------------------
------------------------------------------------------------
------------------------------------------------------------
------------------------------------------------------------
--------------------------------------------GHTETTVAVIIVYCVL
FIIAAGGNLSVVITLFRSRR------HRRSRVSLMICHLAVADL----MVA---------
-FIMIPLEVGWRIT--VQW--HAGNVAC-KVFLFMRAFCLYLSSNVLVCVSLDRCFAVIY
PLRV-SAAR----KRGK-IMLGGAWFIAFA---NAIPQSIIFRVQHHPNVPD-----F-T
QCVTF-GFFTTPAMETAYNLFCVVAMYFMPLMVIS-------------------------
-AAYTVILCEISNRSREKETSDTSHTGGMR------------------------------
------------------------------------------------------------
-------------------LRCNDLTHI---------------------ERARQRTLRLT
ITI-------------------------VVVFVWCWTPYVVMTLWYMF---DRESA--LK
VDGAIQDGLFLMAVSNSCMNPLVYGSY-AMKCRRPWRRQMAPNGVQTPNAAQRRSTG---
------------------------------------------------------------
------------------------------------------------------------
------------------------------------------------------------
------------------------------------------------------------
------------------------------------------------------------
------------------------------------------------------------
------------------------------------------------------------
------------------------------------------------------------
------------------------------------------------------------
------------------------------------------------------------
------------------------------------------------------------
------------------------------------------------------------
------------------------------------------------------------
------------------------------------------------------------
------------------------------------------------------------
------------------------------------------------------------
------------------------------------------------------------
------------------------------------------------------------
------------------------------------------------------------
------------------------------------------------------------
------------------------------------------------------------
------------------------------------------------------------
------------------------------------------------------------
>EDS28711_Culex_quinquefasciatus_ADIPOKINETIC_CORAZONIN_LIKE
------------------------------------------------------------
------------------------------------------------------------
------------------------------------------------------------
------------------------------------------------------------
------------------------------------------------------------
----------------------------------------MGRKSYTDSTVAVIIVYCVL
FIIAAGGNLSVVITLFRSRR------HRRSRVSLMICHLAVADL----MVA---------
-FIMIPLEVGWRIT--VQW--HAGNVAC-KVFLFMRAFCLYLSSNVLVCVSLDRCFAVIY
PLRV-SAAR----KRGK-IMLGGAWFIAFA---NALPQSIIFRVQQHPQVPG-----F-T
QCVTF-GFFRTPGMETAYNLFCVIAMYFMPLMIIS-------------------------
-AAYTVILCEISNRSREKETSDTSHTGGMR------------------------------
------------------------------------------------------------
-------------------LRCNDLTHI---------------------ERARQRTLRLT
ITI-------------------------VVVFVWCWTPYVVMTLWYMF---DRESA--IK
VDGAIQDGLFLMAVSNSCMNPLVYGSY-AMKCRWPWKRQNVPNGVATPNAAQRRSTDAVS
GMAGPHSDRLTGRDNKDELMYEKERSIKLNQFGLANGAPGQTKIGMNSTGE---------
------------------------------------------------------------
------------------------------------------------------------
------------------------------------------------------------
------------------------------------------------------------
------------------------------------------------------------
------------------------------------------------------------
------------------------------------------------------------
------------------------------------------------------------
------------------------------------------------------------
------------------------------------------------------------
------------------------------------------------------------
------------------------------------------------------------
------------------------------------------------------------
------------------------------------------------------------
------------------------------------------------------------
------------------------------------------------------------
------------------------------------------------------------
------------------------------------------------------------
------------------------------------------------------------
------------------------------------------------------------
------------------------------------------------------------
------------------------------------------------------------
>NP_477387_Drosophila_melanogaster_ADIPOKINETIC
------------------------------------------------------------
------------------------------------------------------------
------------------------------------------------------------
------------------------------------------------------------
------------------------------------------------------------
-------MAKVAEEN----DHRDLSNWSNVNDTNGT-IHLTKDMVFNDGHRLSITVYSIL
FVISTIGNSTVLYLLTKRRL------RGPLRIDIMLMHLAIADL----MVT---------
-LLLMPMEIVWAWT--VQW--LSTDLMC-RLMSFFRVFGLYLSSYVMVCISLDRYFAILK
PLKR---SY----NRGR-IMLACAWLGSVV---CSIPQAFLFHLEEHPAVTG-----Y-F
QCVIF-NSFRSDFDEKLYQAASMCSMYAFPLIMFI-------------------------
-YCYGAIYLEIYRKSQRVLKDVIAER----------------------------------
------------------------------------------------------------
-------------------FRRSNDDVL---------------------SRAKKRTLKMT
ITI-------------------------VIVFIICWTPYYTISMWYWL---DKHSA--GK
INPLLRKALFIFASTNSCMNPLVYGLY-NIRGRMNNNNP-SVNNRHTSLSNRLDSSNQLM
QKQLTNNSLLNGRGQVMAAAVSATTKLANVVSLKGTANGNGSAAAAGTVPITPPLTVTIA
PLATDDEANDDSCLSAVTIRC--------QDQSPI--------------RQK--------
------------------------------------------------------------
------------------------------------------------------------
------------------------------------------------------------
------------------------------------------------------------
------------------------------------------------------------
------------------------------------------------------------
------------------------------------------------------------
------------------------------------------------------------
------------------------------------------------------------
------------------------------------------------------------
------------------------------------------------------------
------------------------------------------------------------
------------------------------------------------------------
------------------------------------------------------------
------------------------------------------------------------
------------------------------------------------------------
------------------------------------------------------------
------------------------------------------------------------
------------------------------------------------------------
------------------------------------------------------------
------------------------------------------------------------
>GI17543_Drosophila_mojavensis_ADIPOKINETIC
------------------------------------------------------------
------------------------------------------------------------
------------------------------------------------------------
------------------------------------------------------------
------------------------------------------------------------
-------MAGSGEVNEVVYDHRILRDWSNVNNTNGT-MHLSKDMIFNDGHRLSIAVYSIL
FVISSIGNCTVLYLLTKRRL------RGPLRIDIMLMHLAIADL----MVT---------
-FLLMPLEIAWAWT--VQW--RSTDLMC-RLMSFFRVFGLYLSSFVMVCISLDRYYAILK
PLKR---SY----NRGR-IMLACAWLGSVI---CSIPQAFLFHVEEHPTVKG-----Y-F
QCVTF-HSFAGDFDNSLYQIGTMCAMYAFPLIAFI-------------------------
-YCYGAIYLEIYRKNQRVLKDVIAER----------------------------------
------------------------------------------------------------
-------------------FRRSNDDVL---------------------SRAKKRTLKMT
ITI-------------------------VIVFIICWTPYYFICMWYSL---DKTSV--HK
VNSLVRKALFIFASTNSCMNPLVYGLY-NIRGRMNNNNNVSVNNRHTSLSNRLDSSNQLL
QKPI--NTLPNGNGNVVAAAVAATTKLAHVVRLKSNGAGGGDVQSP----------TAAA
PLAAPPAANGD---GDVTVKCGHPEQTTKQPKTPIICLSCGDSIDTASTEKKT-------
------------------------------------------------------------
------------------------------------------------------------
------------------------------------------------------------
------------------------------------------------------------
------------------------------------------------------------
------------------------------------------------------------
------------------------------------------------------------
------------------------------------------------------------
------------------------------------------------------------
------------------------------------------------------------
------------------------------------------------------------
------------------------------------------------------------
------------------------------------------------------------
------------------------------------------------------------
------------------------------------------------------------
------------------------------------------------------------
------------------------------------------------------------
------------------------------------------------------------
------------------------------------------------------------
------------------------------------------------------------
------------------------------------------------------------
>AGAP002156_Anopheles_gambiae_str_PEST_ADIPOKINETIC
------------------------------------------------------------
------------------------------------------------------------
------------------------------------------------------------
------------------------------------------------------------
------------------------------------------------------------
---MPNTMAAHINQRIEDHRNLADWSYYANETAGEEYYEMPIDMRFNSGHILSIMVYTTL
MVFSATGNLTVLSILAQRKV------RASSRINIMLAHLAIADL----LVT---------
-FLMMPLEIGWAYT--VRW--TAGDLMC-RVMAFFRTFGLYLSSFILICISVDRYFAVLK
PLKV---HE----HRAV-LMIAAAWIMSGL---CSLPQAFIFHLEGHPNITG-----Y-Q
QCVTY-HYFEEEIYQIIYNVLVMCLMYTFPLIVIL-------------------------
-YCYGSIYYEIFSRTNPRNLES--------------------------------------
------------------------------------------------------------
-------------------FRRSSIDVL---------------------GRAKRKTLRMT
IMI-------------------------VIVFVVCWTPYYVMSLWYWL---DKESA--KN
VDQRIQKGLFLFASTNSCMNPVVYGVF-NVRKKHTKKLLKTTHEKSCGSHLTMRA-----
------------------------------------------------------------
------------------------------------------------------------
------------------------------------------------------------
------------------------------------------------------------
------------------------------------------------------------
------------------------------------------------------------
------------------------------------------------------------
------------------------------------------------------------
------------------------------------------------------------
------------------------------------------------------------
------------------------------------------------------------
------------------------------------------------------------
------------------------------------------------------------
------------------------------------------------------------
------------------------------------------------------------
------------------------------------------------------------
------------------------------------------------------------
------------------------------------------------------------
------------------------------------------------------------
------------------------------------------------------------
------------------------------------------------------------
------------------------------------------------------------
------------------------------------------------------------
>AAEL011325-PA_Aedes_aegypti_ADIPOKINETIC
------------------------------------------------------------
------------------------------------------------------------
------------------------------------------------------------
------------------------------------------------------------
-------------------------------------MSNAILKTERDEVLNYSHSYGEN
YNNDVNTMPYVLSSSTSKTGVFDNETWYGTNSSNWN-EPLPIDMQFNDGHKLQIVVYSVL
MVISAIGNITVLALLIKRRL------KSHSRIDMMLTHLAIADL----LVT---------
-FLMMPLEIGWAAT--VQW--RAGDIMC-RVMAFFRTFGLHLSSFVLVCISVDRYYAVLQ
PLNL---SK----SRGK-IMILIAWAMATL---CSAPQPFIFHVEIHPNHTW-----Y-E
QCVTY-NTFSNDNYHTVYNILVMMFMYALPLLTII-------------------------
-CSYASIYMEIFRHSRMPNSEG--------------------------------------
------------------------------------------------------------
-------------------FRRSSIDVL---------------------GRAKRRTLKMT
ITI-------------------------VMAFVICWTPYYVMSVWYWL---DQKSA--EN
VDQRVQKGLFLFACTNSCMNPIVYGIY-NVKLRKKKKPD-GVKSGQSSVILRNSAKYTRH
SESIRSSSD---------------------------------------------------
------------------------------------------------------------
------------------------------------------------------------
------------------------------------------------------------
------------------------------------------------------------
------------------------------------------------------------
------------------------------------------------------------
------------------------------------------------------------
------------------------------------------------------------
------------------------------------------------------------
------------------------------------------------------------
------------------------------------------------------------
------------------------------------------------------------
------------------------------------------------------------
------------------------------------------------------------
------------------------------------------------------------
------------------------------------------------------------
------------------------------------------------------------
------------------------------------------------------------
------------------------------------------------------------
------------------------------------------------------------
------------------------------------------------------------
------------------------------------------------------------
>AAEL011325-PB_Aedes_aegypti_ADIPOKINETIC
------------------------------------------------------------
------------------------------------------------------------
------------------------------------------------------------
------------------------------------------------------------
-------------------------------------MSNAILKTERDEVLNYSHSYGEN
YNNDVNTMPYVLSSSTSKTGVFDNETWYGTNSSNWN-EPLPIDMQFNDGHKLQIVVYSVL
MVISAIGNITVLALLIKRRL------KSHSRIDMMLTHLAIADL----LVT---------
-FLMMPLEIGWAAT--VQW--RAGDIMC-RVMAFFRTFGLHLSSFVLVCISVDRYYAVLQ
PLNL---SK----SRGK-IMILIAWAMATL---CSAPQPFIFHVEIHPNHTW-----Y-E
QCVTY-NTFSNDNYHTVYNILVMMFMYALPLLTII-------------------------
-CSYASIYMEIFRHSRMPNSEG--------------------------------------
------------------------------------------------------------
-------------------FRRSSIDVL---------------------GRAKRRTLKMT
ITI-------------------------VMAFVICWTPYYVMSVWYWL---DQKSA--EN
VDQRVQKGLFLFACTNSCMNPIVYGIY-NVKLRKKKKPD-GVKSGQSSVILRNSAKYTRH
SESIRSSSGKIRGYRDLDIPSCAIKPV---------------------------------
------------------------------------------------------------
------------------------------------------------------------
------------------------------------------------------------
------------------------------------------------------------
------------------------------------------------------------
------------------------------------------------------------
------------------------------------------------------------
------------------------------------------------------------
------------------------------------------------------------
------------------------------------------------------------
------------------------------------------------------------
------------------------------------------------------------
------------------------------------------------------------
------------------------------------------------------------
------------------------------------------------------------
------------------------------------------------------------
------------------------------------------------------------
------------------------------------------------------------
------------------------------------------------------------
------------------------------------------------------------
------------------------------------------------------------
------------------------------------------------------------
>AAF49928_Drosophila_melanogaster_CORAZONIN
------------------------------------------------------------
------------------------------------------------------------
------------------------------------------------------------
------------------------------MEDEWGSFDRLPSVPSAS-------MDLET
ENEVVSNWSTLANFTRLVAGA----APEIVNYTLNMIDVGVGMAT-----------DISN
LSVSTTPLPAYAISNSSSLAHTNSRHEAPPMAEQVPEHVMDHAPQLSRSGLLKVYVLAVM
ALFSLLGNLLTIWNIYKTRISRRNSRHTWSAIYSLMFHLSIADV----LVT---------
-WFCIIGEAAWCYT--VQW--LANELTC-KLVKLFQMFSLYLSTYVLVLIGVDRWIAVKY
PMKS-LNMA----KRCH-RLLGGTYILSLV---LSLPQFFIFHVARGPFVEE-----F-Y
QCVTH-GFYTADWQEQMYATFTLVFTFLLPLCILF-------------------------
-GTYMSTFRTISSSEKMFQGSKLANYSTAK-LP---------------------------
------------------------------------------------------------
-------------------TQTNRQRLI---------------------HKAKMKSLRIS
VVI-------------------------IIAFLICWTPYYVMMIMFMF----LNPD--KR
LGDDLQDAIFFFGMSNSLVNPLIYGAF-HLCPGKGGKSSGGGGNNNAYSLNRGDSQRTPS
MLTAVTQVDGTGGSSRQMRAFRQQSYYRSSSNGTAGPGAAPFKEQVGLLHVGPGNGTPGG
SVSSGATPQLIRK-----------GSALLARQPSCLREQEHQQRLLLHEKPSTLVLSYDS
QRGGVGVGVASG---------LLDNNERVSSV----------------------------
------------------------------------------------------------
------------------------------------------------------------
------------------------------------------------------------
------------------------------------------------------------
------------------------------------------------------------
------------------------------------------------------------
------------------------------------------------------------
------------------------------------------------------------
------------------------------------------------------------
------------------------------------------------------------
------------------------------------------------------------
------------------------------------------------------------
------------------------------------------------------------
------------------------------------------------------------
------------------------------------------------------------
------------------------------------------------------------
------------------------------------------------------------
------------------------------------------------------------
------------------------------------------------------------
------------------------------------------------------------
>GI12336_Drosophila_mojavensis_CORAZONIN
------------------------------------------------------------
------------------------------------------------------------
------------------------------------------------------------
------------------------------MDFEDTPRLRLPVSNSSAVAGAPDLLDSAA
FNETDSNWATAANFTRLFVAAATEVAPSIANYTLNILDAGLALATEATATTAAAAADTNG
NSETSYAIMTHSRLNSSTLGHTNSLHELSPLAEQVPEHVMDHAPQLSRSGMLKVYVLAVM
ALFSMLGNLLTIWNIYKTRITRRNSRHTWSAIYSLMFHLSIADV----LVT---------
-GFCLIGEAAWSYT--VQW--LANELTC-KLVKLFQMFSLYLSTYVLVLIGVDRWIAVKY
PMKS-LNMA----KRCH-RLLGGTYILSLV---LSLPQFFIFHVARGPFVEE-----F-Y
QCVTH-GFYTADWQEQMYATFTLVFTFLLPLCILF-------------------------
-GTYMSTFRTISSSEKMFQGSKLANYSTTKQLP---------------------------
------------------------------------------------------------
-------------------TQTNRQRLI---------------------HKAKMKSLRIS
VVI-------------------------IIAFLICWTPYYVMMIIFLF----WNPD--KK
LGDELQDAIFFFGMSNSLVNPLIYGAF-HLCPGKGNKSGTGGGNNNAYSLNRGDSQRTPS
MLTAVTQVD-AGGSGRHLRTFRQQSYYRSSSNGTTG---GPFKEQVGLLQVGSSSG----
---CAATPQMMRKSSTVRSPHPNHSSAIAGRHSGCLREQE---QLLLQSTPSTLVLNYDS
QRGGVGVGVANGHKLLTGVSHLADNNERVSSV----------------------------
------------------------------------------------------------
------------------------------------------------------------
------------------------------------------------------------
------------------------------------------------------------
------------------------------------------------------------
------------------------------------------------------------
------------------------------------------------------------
------------------------------------------------------------
------------------------------------------------------------
------------------------------------------------------------
------------------------------------------------------------
------------------------------------------------------------
------------------------------------------------------------
------------------------------------------------------------
------------------------------------------------------------
------------------------------------------------------------
------------------------------------------------------------
------------------------------------------------------------
------------------------------------------------------------
------------------------------------------------------------
>AAEL011475-PA_Aedes_aegypti_CORAZONIN
------------------------------------------------------------
------------------------------------------------------------
------------------------------------------------------------
------------------------------------------------------------
------------------------------------------------------------
------------------------------------------------------------
------------------------------------------------------------
------------------W-----------------------------------------
---------------------------------------MIFRVAKGPFLED-----F-Y
QCVTH-GFYTDRWQEQLYTTFTLVFMFIIPLLILI-------------------------
-GTYLSTFRTISSSEKIFRIETSAVDRSYY-RR---------------------------
------------------------------------------------------------
-------------------SDTNRQRLI---------------------HKAKMKSLRIS
VVI-------------------------VVVFIVCWTPYYIMMLIFMF----LNPT--ER
LGEDLQTGIFFFGMSNSLINPLIYGAF-HLIPIRRRRNQYNQH-----------------
------------------------------------------------------------
------------------------------------------------------------
------------------------------------------------------------
------------------------------------------------------------
------------------------------------------------------------
------------------------------------------------------------
------------------------------------------------------------
------------------------------------------------------------
------------------------------------------------------------
------------------------------------------------------------
------------------------------------------------------------
------------------------------------------------------------
------------------------------------------------------------
------------------------------------------------------------
------------------------------------------------------------
------------------------------------------------------------
------------------------------------------------------------
------------------------------------------------------------
------------------------------------------------------------
------------------------------------------------------------
------------------------------------------------------------
------------------------------------------------------------
------------------------------------------------------------
>AGAP004783-PA_Anopheles_gambiae_str_PEST_ALLATOTROPIN
----------------------------MAVDSYRRSPWHKSWHFRSTMYCAASWTFWTK
LLLIHVCYISIGAVRNGDWAAKNSNEWRPPEPNPWSPFAGSADSPVTLLTSSLDHAAQSS
GSSAHFVYHEGHGRSSVKVAETLRTRVDSPSSVTSLYRLGQTPHTLPSDSHIPLETVEKH
FLFRRDLSKTQSTSLRHTLAPAQAWADNGAGPICQDPGSMDGNCTTNRERPPTLMTNASN
VNPAEDLLVPFASNHSYTANGSAFWILKDLELATLQSPLEDNHTTHSYPAVDLNDHNDVL
CDDDSDQMEYNENCFIDHNVTCVGDPDFCNLTYSEYRQLLMDYIYPSTGEWILIASHTVV
FLMGLVSMFTICWKCTGLHSGLHQPYDAHRDKHLYRQSCSGRLFRYTVLFATDRCLGCDR
NVVHGKSHV------------QGGNLLS------GTTVSVTVSVLTLTFISIDRWYAICF
PLRY-KPRP----ERAW-RSIALIWLIGFLSGKLSGPLKLILTR----------------
-----------------------------PLLVNI-------------------------
-VVH--------------------------------------------------------
------------------------------------------------------------
-------------------HSSSYR-----------------------------------
----------------------------IIRF----------------------------
--------------------PAVYIN----------------------------------
------------------------------------------------------------
------------------------------------------------------------
------------------------------------------------------------
------------------------------------------------------------
------------------------------------------------------------
------------------------------------------------------------
------------------------------------------------------------
------------------------------------------------------------
------------------------------------------------------------
------------------------------------------------------------
------------------------------------------------------------
------------------------------------------------------------
------------------------------------------------------------
------------------------------------------------------------
------------------------------------------------------------
------------------------------------------------------------
------------------------------------------------------------
------------------------------------------------------------
------------------------------------------------------------
------------------------------------------------------------
------------------------------------------------------------
------------------------------------------------------------
------------------------------------------------------------
>AEN03789_Aedes_aegypti_ALLATOTROPIN
------------------------------------------------------------
------------------------------------------------------------
------------------------------------------------------------
-----------------------------------MSVRIDRSLEPSSEGKPPAMTTSNF
NGAICRDGNNVGTEAEQGSGSCALVNNGTKSPLAAGLDGNQTVVTPYYTIVNLDNHNDVL
CDEEYDTEEYNENCFIDHNVTCVGDPLYCNLTYDEYRQLLMDYIYPSTAEWILIASHSVV
FIMGLVGNALVCIAVYTNH-------SMRTVTNIFIVNLAVADF----FVI---------
-LFCLPPTVVWDVT--ETW--FMGKAMC-KVVIYFQTVSVTVSVLTLTYISIDRWYAICF
PLRY-KPRP----ERAW-RFIAVIWLIGFL---SDLPEFLVLTTRRKKLRFD---IKLFT
QCV---STWDNEKEKTFYIVKF-VFLYSLPLLFMT-------------------------
-IAYFQIVRVLWRSDTIPGHRESRTQPYGIHSTRTTLNCV--------------------
------------------------------------------------------------
-------------------GNTSTMGQL----------------------RARRKAAKML
VAV-------------------------VVMFASCYFPVHMLNVARYT---FDIGQ--SD
VVAVLSLFSHWLCYANSAVNPVIYNFM-SGKFRREF----------------KNALEKCH
CLRNPRGLGGRVGGYDDRSMYHTATRMNASPSSRSNYHLTSVRNISIKHTQQTSFNNGSR
HHHARNSINHPGSLTGAPQISPVSFEERMALTKNMDGNIGCGDPTMAGTATSVASRAEGN
SSGHVGANSNTNH-----------------------------------------------
------------------------------------------------------------
------------------------------------------------------------
------------------------------------------------------------
------------------------------------------------------------
------------------------------------------------------------
------------------------------------------------------------
------------------------------------------------------------
------------------------------------------------------------
------------------------------------------------------------
------------------------------------------------------------
------------------------------------------------------------
------------------------------------------------------------
-----------HHLHHHGVACNGSTPDAPATTTGTAPPTNGGSSSMLMIVNKSSNCKING
T-----------------------------------------------------------
------------------------------------------------------------
------------------------------------------------------------
------------------------------------------------------------
------------------------------------------------------------
------------------------------------------------------------
------------------------------------------------------------
>AGAP002881-PA_Anopheles_gambiae_str_PEST_ETHR
------------------------------------------------------------
--------------------------------------------------------MDRK
RSPQRSRQSVTTASSSQPARPASRGGQGVGDPHHHHHHVLSLVDGHGWAVGGSQDHRQRH
STVAGQLSAVVRQAHCCVRQNAAPSLGGDSECVQFGAGERRSKTTPRERRSGTAGRRSAV
STVVWIVLSQLIHVGSVAASQALDADPGNSNASNAGNAYGNRFGRLLLNGTRSVGGAGPS
LLGASTTVLTTEPAPFDGGVAFAAAAAADGTASAGFNDSSEMPQIPEYIRATSMVFCIII
MCLGVIGNVMVPIVILKTK-------DMRNSTNIFLTNLSIADL----LVL---------
-LVCTPTVLVEVNSPPEVW--VLGEEMCNRAVPFVELTVAHASVLTILAISFERYYAICE
PLKA-GYVC--TKTRAL-LICLAAWTVAAI---LTS---------------------RAA
MCL---TKASNGWTFTFFLMTIS-LFFVLPLAILV-------------------------
-VLYAIIARNLIASDRSRLK----------------------------------------
------------------------------------------------------------
-------------------IRLSKPELS---------------------HKARKQVVLML
GAV-------------------------VLAFFTCLLPFRVLTLWIILVPEETFQQLAPE
RYYNLLYFSRIMLYLNSAVNPILYNLM-SSKFRKGF--------------LRLCSC----
-------SQWAGGAHGRRK-----GRNRSATFTTTTTTTTNTTSSSTYGGTGPSLALGSC
RYDRSSNS----------------------------------------------------
------------------------------------------------------------
------------------------------------------------------------
------------------------------------------------------------
------------------------------------------------------------
------------------------------------------------------------
------------------------------------------------------------
------------------------------------------------------------
------------------------------------------------------------
------------------------------------------------------------
------------------------------------------------------------
------------------------------------------------------------
------------------------------------------------------------
------------------------------------------------------------
-----------AEDGPIGRNNGTQKLTLSLDDLRLQLPADGDCSTPPSLPAPSSFYRLNL
VRQYSSPLLLFSSSPAPTIHRSTGASCHRGGAFKRQFNVTFDEPTGDGGGSLLASAEAEQ
LL----------------------------------------------------------
------------------------------------------------------------
------------------------------------------------------------
------------------------------------------------------------
--------------------------------------------LRIDQQQQQQQPEPRS
QPLRNALRIKFPRFHGAAARTRSAAGGKRRSDSNGRTAATVKQLSLDETLLTAAMAGRKV
>GI21940_Drosophila_mojavensis_ETHR
------------------------------------------------------------
------------------------------------------------------------
------------------------------------------------------------
------------------------------------------------------------
------------------------------------------------------------
------------------------------------------------------------
MLLGVIGNVMVPIVIVKTK-------DMRNSTNIFLTNLSIADL----LVL---------
-LVCTPTVLVEVNTRPETW--VLGHEMC-KAVPFVELTVAHASVLTILAISFERYYAICE
PLKA-GYVC--TKARAI-LICVLAWAIAAL---FTSPILWVAEYKLVEYIDG----SSVP
VCL---TQAIGVSTVGFFLMTIS-VFFVLPFLMLI-------------------------
-VLYSIIARNLISNQGAMLR----------------------------------------
------------------------------------------------------------
-------------------ARPTKPELS---------------------LKARKQVVLML
GAV-------------------------VISFFICLLPFRLLTLWIILSTDQALHDMGLA
RYYSLLYFCRIMLYLNSAMNPILYNLM-STKFRKGF--------------GRLCHD----
----VGQMLWQLLTLGSRRRNASES-RGQQSTGSG----TNTNSSNTTAATNSSI-----
-LSRSSNR----------------------------------------------------
------------------------------------------------------------
------------------------------------------------------------
------------------------------------------------------------
------------------------------------------------------------
------------------------------------------------------------
------------------------------------------------------------
------------------------------------------------------------
------------------------------------------------------------
------------------------------------------------------------
------------------------------------------------------------
------------------------------------------------------------
------------------------------------------------------------
------------------------------------------------------------
-----------RSSEEISRTRLK---------IELHLPCGSELEAMAML--QHSTL----
--------------RSKRRPKQ---------------QISFDEDTGQ------AVAAAEA
MV----EGNKGAVARAVIHTYTHDYNSCSPIIAISSYSVEPYGDGTDAPVCTTAADGFWP
IVYFVGTITLFFFLPFGILVVLYAAIAYKLLRPNSAFHRPTSPQLQASQQQQQQQQTSSS
KGSSHQQSNGMRKHRKQVIFMLVAVVSSFFVCLLPFRAFTLWVITASAEDVQHLGIAGYY
NLLYFSRFMLYLNSAMNPILYNLMSSKFRSGFWRLLLSCFGQRSHHHHHHHYHGYYHYPT
LAGRSQRRTTHCQDQGASGEEDGGTALNAGEAQRVRRTLRREATFLINSISTSSGTERNT
SSTWRSNSLSTSIGLGERERERDRERGPLGAAIIGTTAATVTTACLHERSANKI------
>NP_650960_Drosophila_melanogaster_ETHR
------------------------------------------------------------
------------------------------------------------------------
------------------------------------------------------------
------------------------------------------------------------
------------------------------------------------------------
----------------------------------------MLPQIPSYIRTTAMFFCIVI
MLLGVVGNVMVPIVIVKTK-------DMRNSTNIFLTNLSIADL----LVL---------
-LVCTPTVLVEVNTRPETW--VLGHEMC-KAVPFVELTVAHASVLTILAISFERYYAICE
PLKA-GYVC--TKGRAI-LICVLAWGIAAL---FTSPILWVAEYKLAEYIDG----SSVA
VCL---TQAISDWTLAFFLMTIS-VFFVVPFVTLV-------------------------
-VLYGIIARNLVSNRAAMLR----------------------------------------
------------------------------------------------------------
-------------------ARPTKPELS---------------------LKARKQVVLML
GAV-------------------------VLSFFVCLLPFRVLTLWIILSTDQTLHDLGLV
RYYSLLYFCRIMLYLNSAMNPILYNLM-STKFRRGF--------------KRLCQD----
----AGRLLLELVTLGRRKEDSSRGRRGTLSLGMGTNTNTNTNSSNATGATSSSI-----
-LSRSSNR----------------------------------------------------
------------------------------------------------------------
------------------------------------------------------------
------------------------------------------------------------
------------------------------------------------------------
------------------------------------------------------------
------------------------------------------------------------
------------------------------------------------------------
------------------------------------------------------------
------------------------------------------------------------
------------------------------------------------------------
------------------------------------------------------------
------------------------------------------------------------
------------------------------------------------------------
-----------RCSEDISRTRLK---------IEMQMPCGSDLEAMAML--QHSTLGKGI
ARRVSDSRLMPLRNHQPRRHKP---------------QISFDEESLE------ENKRSEA
KIPTKCREKLPGIAREIVNLTENTL-----------------------------------
------------------------------------------------------------
------------------------------------------------------------
------------------------------------------------------------
------------------------------------------------------------
------------------------------------------------------------
