# Supplementary material for: Ancient origins of arthropod moulting pathway components
Source: eLife. 2019 Jul 3;8:e46113. doi: 10.7554/eLife.46113 (PMC6660194; doi:10.7554/eLife.46113)
Supplement: Figure 2 - source data 4 — Compressed. zip file containing the 3D-cluster map of the CCAP ligands in. rtf format, the CCAP receptor proteins in fasta format, the multiple sequence alignment of the receptor (trimmed and untrimmed), and the tree files genereted by RAxML, PhyML and mrbayes programs. The 3D cluster peptide map can be visualised and manipulated using the program clans (Frickey and Lupas, 2004; see ftp://ftp.tuebingen.mpg.de/pub/protevo/CLANS/). The multiple sequence alignment files can be viewed with aliview (Larsson, 2014a). The phylogenetic tree files can be viewed using Figtree (http://tree.bio.ed.ac.uk/software/figtree/) or TreeGraph2 (Stöver and Müller, 2010a). [file elife-46113-fig4.zip › ccap-receptor-mrbayes.tree]

#NEXUS
[ID: 6638414015]
begin taxa;
	dimensions ntax=54;
	taxlabels
		Branchiostoma_floridae_Brafl1_212405_CCAP
		Branchiostoma_floridae_Brafl1_231874_CCAP
		Branchiostoma_floridae_Brafl1_212588_CCAP
		Branchiostoma_floridae_Brafl1_231855_CCAP
		Saccoglossus_kowalevskii_Sakowv30025653m_CCAP
		parasteatodaTepidariorumaug3_g3126_t1_CCAP
		parasteatodaTepidariorumaug3_g3126_t2_CCAP
		parasteatodaTepidariorumaug3_g3124_t1_CCAP
		parasteatodaTepidariorumaug3_g3124_t2_CCAP
		Parhyale_hawaiensis_phaw_30_tra_m_022557_CCAP
		Parhyale_hawaiensis_phaw_30_tra_m_002593_CCAP
		laevipilinaHyalina_90962_CCAP
		acanthochitonaCrinita_116733_CCAP
		lottiaGigantea_Lotgi1226790_CCAP
		aplysiaCalifornica_524892597_CCAP
		patinopectenYessoensis_PY_T24171_CCAP
		capitellaTeleta_CapteP136071_CCAP
		patinopectenYessoensis_PY_T24509_CCAP
		Tribolium_castaneum_TC013945_001_CCAP
		Tribolium_castaneum_TC013945_002_CCAP
		Drosophila_melanogaster_FBpp0293006_CCAP
		GI22912_Drosophila_mojavensis_CCAP
		AGAP001961_Anopheles_gambiae_str_PEST_CCAP
		AGAP001962_PA1_Anopheles_gambiae_str_PEST_CCAP
		AAEL008655_Aedes_aegypti_CCAP
		EDS26677_Culex_quinquefasciatus_CCAP
		Tribolium_castaneum_TC031264_001_CCAP
		tubalanusPolymorphus_9293_CCAP
		Ptychodera_flava_20150316_1g24167_t1_CCAP
		bathymodiolusPlatifrons_24656_2_3_CCAP
		crassostreaGigas_CGI_10014939_CCAP
		pinctadaFucata_09718_t1_CCAP
		ramazzottius_varieornatus_v1_core_32_85_1_RvY_08776_1_CCAP
		Hypsibius_dujardini_BV898_07704_p01_CCAP
		Strongylocentrotus_purpuratus_SPU_021291_CCAP
		Homo_sapiens_GENSCAN_hs_00000021031_CCAP
		rotariaSocialis_14468_CCAP
		Mus_musculus_GENSCAN_mm_00000041123_CCAP
		AGAP001532_Anopheles_gambiae_str_PEST_CORAZONIN
		AAEL009673_PA_Aedes_aegypti_ADIPOKINETIC_CORAZONIN_LIKE
		EDS28711_Culex_quinquefasciatus_ADIPOKINETIC_CORAZONIN_LIKE
		NP_477387_Drosophila_melanogaster_ADIPOKINETIC
		GI17543_Drosophila_mojavensis_ADIPOKINETIC
		AGAP002156_Anopheles_gambiae_str_PEST_ADIPOKINETIC
		AAEL011325_PA_Aedes_aegypti_ADIPOKINETIC
		AAEL011325_PB_Aedes_aegypti_ADIPOKINETIC
		AAF49928_Drosophila_melanogaster_CORAZONIN
		GI12336_Drosophila_mojavensis_CORAZONIN
		AAEL011475_PA_Aedes_aegypti_CORAZONIN
		AGAP004783_PA_Anopheles_gambiae_str_PEST_ALLATOTROPIN
		AEN03789_Aedes_aegypti_ALLATOTROPIN
		AGAP002881_PA_Anopheles_gambiae_str_PEST_ETHR
		GI21940_Drosophila_mojavensis_ETHR
		NP_650960_Drosophila_melanogaster_ETHR
		;
end;
begin trees;
	translate
		1	Branchiostoma_floridae_Brafl1_212405_CCAP,
		2	Branchiostoma_floridae_Brafl1_231874_CCAP,
		3	Branchiostoma_floridae_Brafl1_212588_CCAP,
		4	Branchiostoma_floridae_Brafl1_231855_CCAP,
		5	Saccoglossus_kowalevskii_Sakowv30025653m_CCAP,
		6	parasteatodaTepidariorumaug3_g3126_t1_CCAP,
		7	parasteatodaTepidariorumaug3_g3126_t2_CCAP,
		8	parasteatodaTepidariorumaug3_g3124_t1_CCAP,
		9	parasteatodaTepidariorumaug3_g3124_t2_CCAP,
		10	Parhyale_hawaiensis_phaw_30_tra_m_022557_CCAP,
		11	Parhyale_hawaiensis_phaw_30_tra_m_002593_CCAP,
		12	laevipilinaHyalina_90962_CCAP,
		13	acanthochitonaCrinita_116733_CCAP,
		14	lottiaGigantea_Lotgi1226790_CCAP,
		15	aplysiaCalifornica_524892597_CCAP,
		16	patinopectenYessoensis_PY_T24171_CCAP,
		17	capitellaTeleta_CapteP136071_CCAP,
		18	patinopectenYessoensis_PY_T24509_CCAP,
		19	Tribolium_castaneum_TC013945_001_CCAP,
		20	Tribolium_castaneum_TC013945_002_CCAP,
		21	Drosophila_melanogaster_FBpp0293006_CCAP,
		22	GI22912_Drosophila_mojavensis_CCAP,
		23	AGAP001961_Anopheles_gambiae_str_PEST_CCAP,
		24	AGAP001962_PA1_Anopheles_gambiae_str_PEST_CCAP,
		25	AAEL008655_Aedes_aegypti_CCAP,
		26	EDS26677_Culex_quinquefasciatus_CCAP,
		27	Tribolium_castaneum_TC031264_001_CCAP,
		28	tubalanusPolymorphus_9293_CCAP,
		29	Ptychodera_flava_20150316_1g24167_t1_CCAP,
		30	bathymodiolusPlatifrons_24656_2_3_CCAP,
		31	crassostreaGigas_CGI_10014939_CCAP,
		32	pinctadaFucata_09718_t1_CCAP,
		33	ramazzottius_varieornatus_v1_core_32_85_1_RvY_08776_1_CCAP,
		34	Hypsibius_dujardini_BV898_07704_p01_CCAP,
		35	Strongylocentrotus_purpuratus_SPU_021291_CCAP,
		36	Homo_sapiens_GENSCAN_hs_00000021031_CCAP,
		37	rotariaSocialis_14468_CCAP,
		38	Mus_musculus_GENSCAN_mm_00000041123_CCAP,
		39	AGAP001532_Anopheles_gambiae_str_PEST_CORAZONIN,
		40	AAEL009673_PA_Aedes_aegypti_ADIPOKINETIC_CORAZONIN_LIKE,
		41	EDS28711_Culex_quinquefasciatus_ADIPOKINETIC_CORAZONIN_LIKE,
		42	NP_477387_Drosophila_melanogaster_ADIPOKINETIC,
		43	GI17543_Drosophila_mojavensis_ADIPOKINETIC,
		44	AGAP002156_Anopheles_gambiae_str_PEST_ADIPOKINETIC,
		45	AAEL011325_PA_Aedes_aegypti_ADIPOKINETIC,
		46	AAEL011325_PB_Aedes_aegypti_ADIPOKINETIC,
		47	AAF49928_Drosophila_melanogaster_CORAZONIN,
		48	GI12336_Drosophila_mojavensis_CORAZONIN,
		49	AAEL011475_PA_Aedes_aegypti_CORAZONIN,
		50	AGAP004783_PA_Anopheles_gambiae_str_PEST_ALLATOTROPIN,
		51	AEN03789_Aedes_aegypti_ALLATOTROPIN,
		52	AGAP002881_PA_Anopheles_gambiae_str_PEST_ETHR,
		53	GI21940_Drosophila_mojavensis_ETHR,
		54	NP_650960_Drosophila_melanogaster_ETHR
		;
tree con_50_majrule = [&U] (1[&prob=1.00000000e+00,prob_stddev=0.00000000e+00,prob_range={1.00000000e+00,1.00000000e+00},prob(percent)="100",prob+-sd="100+-0"]:4.176253e-03[&length_mean=5.99560979e-03,length_median=4.17625300e-03,length_95%HPD={9.32727600e-08,1.78052600e-02}],2[&prob=1.00000000e+00,prob_stddev=0.00000000e+00,prob_range={1.00000000e+00,1.00000000e+00},prob(percent)="100",prob+-sd=…
end;
