# Supplementary material for: Ancient origins of arthropod moulting pathway components
Source: eLife. 2019 Jul 3;8:e46113. doi: 10.7554/eLife.46113 (PMC6660194; doi:10.7554/eLife.46113)
Supplement: Figure 2 - source data 4 — Compressed. zip file containing the 3D-cluster map of the CCAP ligands in. rtf format, the CCAP receptor proteins in fasta format, the multiple sequence alignment of the receptor (trimmed and untrimmed), and the tree files genereted by RAxML, PhyML and mrbayes programs. The 3D cluster peptide map can be visualised and manipulated using the program clans (Frickey and Lupas, 2004; see ftp://ftp.tuebingen.mpg.de/pub/protevo/CLANS/). The multiple sequence alignment files can be viewed with aliview (Larsson, 2014a). The phylogenetic tree files can be viewed using Figtree (http://tree.bio.ed.ac.uk/software/figtree/) or TreeGraph2 (Stöver and Müller, 2010a). [file elife-46113-fig4.zip › ccap-receptor-RAxML.tree]

[&r](((((((('Branchiostoma floridae Brafl1 212405 CCAP':1.00000050002909E-6,'Branchiostoma floridae Brafl1 231874 CCAP':0.06313959224013774)100.0:0.20673498498997694,('Branchiostoma floridae Brafl1 231855 CCAP':1.00000050002909E-6,'Branchiostoma floridae Brafl1 212588 CCAP':0.014753123237750194)100.0:0.17881869937429654)67.0:0.06889656487621972,('Mus musculus GENSCAN mm 00000041123 CCAP':1.075466755438431,'Homo sapiens GENSCAN hs 00000021031 CCAP':0.3434843707013849)94.0:0.3464394735802906)85.0:0.19772601222408817,('Strongylocentrotus purpuratus SPU 021291 CCAP':0.6171132359290441,('Saccoglossus kowalevskii Sakowv30025653m CCAP':0.1313197414259776,'Ptychodera flava 20150316 1g24167 t1 CCAP':0.18851180013384936)98.0:0.10184810057811022)99.0:0.15537655308041917)90.0:0.14719567746264797,(((((('aplysiaCalifornica 524892597 CCAP':0.20126441661676553,'lottiaGigantea Lotgi1226790 CCAP':0.12043188632308835)90.0:0.12520476805799644,('crassostreaGigas CGI 10014939 CCAP':0.5503929192681555,(('bathymodiolusPlatifrons 24656 2 3 CCAP':0.3612966718522051,'pinctadaFucata 09718 t1 CCAP':0.47266174297213415)35.0:0.09287755950974827,('patinopectenYessoensis PY T24509 CCAP':0.3432911998918393,'patinopectenYessoensis PY T24171 CCAP':0.16774576745283273)46.0:0.02780053853187067)45.0:0.08757124471986547)33.0:0.062095880881126456)24.0:0.05580218235356067,('capitellaTeleta CapteP136071 CCAP':0.34007869834873145,'rotariaSocialis 14468 CCAP':1.200557834754306)11.0:0.052475107281616105)12.0:0.05721020276180856,'acanthochitonaCrinita 116733 CCAP':0.3856328680193843)2.0:0.0010940873593976968,('laevipilinaHyalina 90962 CCAP':0.29918403841727337,'tubalanusPolymorphus 9293 CCAP':0.3594350696043812)18.0:0.030618279268571236)46.0:0.08735771702409702,(((('Tribolium castaneum TC013945 001 CCAP':1.00000050002909E-6,'Tribolium castaneum TC013945 002 CCAP':1.00000050002909E-6)100.0:0.1394391227358273,(('Tribolium castaneum TC031264 001 CCAP':0.22722172422758602,(('GI22912 Drosophila mojavensis CCAP':0.02027444522877724,'Drosophila melanogaster FBpp0293006 CCAP':0.017075097090112568)99.0:0.08613848179955776,('AGAP001962 PA1 Anopheles gambiae str PEST CCAP':0.0803826413490585,('AGAP001961 Anopheles gambiae str PEST CCAP':0.11098791050417081,('AAEL008655 Aedes aegypti CCAP':0.12454190397535786,'EDS26677 Culex quinquefasciatus CCAP':0.0077686555498523375)96.0:0.052725624557832064)49.0:0.016267537027267052)77.0:0.0581782024233066)94.0:0.10054638529128827)52.0:0.0537151555350791,('Parhyale hawaiensis phaw 30 tra m 022557 CCAP':0.08425884449126787,'Parhyale hawaiensis phaw 30 tra m 002593 CCAP':0.16347547512695357)92.0:0.17912151232601473)36.0:0.03670260183740795)45.0:0.05264507824618194,(('parasteatodaTepidariorumaug3 g3124 t1 CCAP':1.00000050002909E-6,'parasteatodaTepidariorumaug3 g3124 t2 CCAP':1.00000050002909E-6)100.0:0.04668196118667988,('parasteatodaTepidariorumaug3 g3126 t1 CCAP':1.00000050002909E-6,'parasteatodaTepidariorumaug3 g3126 t2 CCAP':1.00000050002909E-6)100.0:0.04997269136576909)93.0:0.1669175251338192)49.0:0.08827350434586965,('Hypsibius dujardini BV898 07704 p01 CCAP':0.020540864893600814,'ramazzottius varieornatus v1 core 32 85 1 RvY 08776 1 CCAP':0.12575554502459077)100.0:0.5656164826791533)43.0:0.06605638871383764)69.0:0.15902112955571732)95.0:0.4215160526351605,(('AAEL011475 PA Aedes aegypti CORAZONIN':1.00000050002909E-6,('AAF49928 Drosophila melanogaster CORAZONIN':0.007883158748193878,'GI12336 Drosophila mojavensis CORAZONIN':0.028092246649313382)99.0:0.24413765905711574)100.0:0.7459773021912935,(('AGAP001532 Anopheles gambiae str PEST CORAZONIN':1.00000050002909E-6,('EDS28711 Culex quinquefasciatus ADIPOKINETIC CORAZONIN LIKE':1.00000050002909E-6,'AAEL009673 PA Aedes aegypti ADIPOKINETIC CORAZONIN LIKE':0.014152178327616753)83.0:0.023826854001822304)100.0:0.5015865641616706,('AGAP002156 Anopheles gambiae str PEST ADIPOKINETIC':0.16209245026764169,(('AAEL011325 PB Aedes aegypti ADIPOKINETIC':1.00000050002909E-6,'AAEL011325 PA Aedes aegypti ADIPOKINETIC':1.00000050002909E-6)100.0:0.20526246869728523,('NP 477387 Drosophila melanogaster ADIPOKINETIC':0.07862132797724533,'GI17543 Drosophila mojavensis ADIPOKINETIC':0.04331105535303645)100.0:0.3623714454587386)41.0:0.046889176287400205)96.0:0.4294089401135233)94.0:0.3788226304405995)98.0:0.5634728344026305)100.0:0.7805682905103265,('AEN03789 Aedes aegypti ALLATOTROPIN':1.00000050002909E-6,'AGAP004783 PA Anopheles gambiae str PEST ALLATOTROPIN':1.5860155990830473)100.0:0.8695264436479222):0.7367088945585508,(('NP 650960 Drosophila melanogaster ETHR':0.035872763633381474,'GI21940 Drosophila mojavensis ETHR':0.04158493263718483)92.0:0.12375611524598427,'AGAP002881 PA Anopheles gambiae str PEST ETHR':0.09695103184788186)100.0:0.7367088945585508):0.0;
