# Supplementary material for: Ancient origins of arthropod moulting pathway components
Source: eLife. 2019 Jul 3;8:e46113. doi: 10.7554/eLife.46113 (PMC6660194; doi:10.7554/eLife.46113)
Supplement: Figure 2 - source data 4 — Compressed. zip file containing the 3D-cluster map of the CCAP ligands in. rtf format, the CCAP receptor proteins in fasta format, the multiple sequence alignment of the receptor (trimmed and untrimmed), and the tree files genereted by RAxML, PhyML and mrbayes programs. The 3D cluster peptide map can be visualised and manipulated using the program clans (Frickey and Lupas, 2004; see ftp://ftp.tuebingen.mpg.de/pub/protevo/CLANS/). The multiple sequence alignment files can be viewed with aliview (Larsson, 2014a). The phylogenetic tree files can be viewed using Figtree (http://tree.bio.ed.ac.uk/software/figtree/) or TreeGraph2 (Stöver and Müller, 2010a). [file elife-46113-fig4.zip › ccap-receptor-trimmed-alignment.phy]

 57 274
Branchiostoma_floridae_Brafl1_212405_Deu                    FAFIVVGNSLVLLVMWMERHKKTRMNFFITNLAIADLGAGLFNVLPDLVHRFTVEWIAGDFMCKLIKYIQGGVLYGSTYVLVALSVDRYDAIIHPMRFAHD-RKSKAMICVAWGLAALFSIPSPVIFAQTKLNGEWQCWATWPEDWYWIPYMTIVTTLVFFIPLVIISTCYIFIVVKIWRRSKELVQERRLSLSQGIIPKAKIKTIKLSLAIITAFIACWSPYFVFDMITNFSDLPESETKKRASLIIQNLPALNSAINPIIYGFFSTKNCGKF
Branchiostoma_floridae_Brafl1_231874_Deu                    FAFIVVGNSLVLLVMWMERHKKTRMNFFITNLAIADLGAGLFNVLPDLVHRFTVEWIAGDFMCKLIKYIQGGVLYGSTYVLVALSVDRYDAIIHPMRFAHGKRKSKAMICVAWGLAALFSIPSPVIFAQTKLNGEWQCWATWPEDWYWIPYMTIVTTLVFFIPLVIISHISGYDAIFI------LIAQVRQPSSQGIIPKAKIKTIKLSLAIITAFIACWSPYFVFDMITNFSDLPESETKKRASLIIQNLPALNSAINPIIYGFFSTKNCGKF
Branchiostoma_floridae_Brafl1_212588_Deu                    FVFIVVGNSLVLLIMWLERNKTSRMNFFILNLAVADLSAGLFNVLPDIVHRFVVEWIAGNTLCKLVKYTQAVLLYASTYVLVAMSIDRYDAIVHPLQFVRE-HKSKVMISVAWGLALLFSVPSPVIFAVRRQNGEWQCWAEWPEDWYWVPYMTVVAAFVFFIPLGIISICYIAIIVKIWKRGKGMAYEDLIHINNGFTSRAKARTIKLSVAIILAFICCWSPYFLFDILDNYDALPDTQAKKEASLIIQNLPALNSAINPIIYGFFSTKLYRKL
Branchiostoma_floridae_Brafl1_231855_Deu                    FAFIVVGNSLVLLIMWLERNKTSRMNFFILNLAVADLSAGLFNVLPDIVHRFVVEWIAGNTLCKLVKYTQAVLLYASTYVLVAMSIDRYDAIVHPLQFVRE-HKSKVMISVAWGLALLFSVPSPVIFAVRRQNGEWQCWAEWPEDWYWVPYMTVVAAFVFFIPLGIISICYIAIIVKIWKRGKGMAYEDCCSLNNGFTSRAKARTIKLSVAIILAFICCWSPYFLFDILDNYDALPDTQAKKEASLIIQNLPALNSAINPIIYGFFSTKLYRKL
Saccoglossus_kowalevskii_Sakowv30025653m_Deu                FAFVVIGNAIVLVSVCLVRHKKSRMNFFIMNLAIADLSVGLLNILPDIIHRYTREFYGGEIVCKLVKYVQAIVVYGSTYQLVALSIDRYDAIVHPMNFSGSDKRSMIMVISMWVVAFILAVPSPVFFEETVLNGEVQCWIELPQTWVWKPYSVILAFLLFFIPLVIVTFCYSVIIYTIWRKSKMMVPAKRSASSRGLIPKAKIKTIKMTLCIVLSFIVCWSPFTLWFILEIYGHIPKNDLTMTIHIIVQNLPSLNSATNPAIYGLFSTNICKEL
parasteatodaTepidariorumaug3_g3126_t1                       FIMIVAGNSAVLIALSLSKNRKSRMNFFIMHLAIADLTVGVINVLTDIIWRTTVAFYANNVACKVIKYLQAFVTYSSTYVLVALSVDRYDAIAHPMNFSNSWRKARLLVASAWGLSAIFSIPSIFLSSKEEVKGMPQCWIDL-QQWQWQLYISLVAISLFFIPALIIAACYTVIVHTIWTKSRLMSYPKKRSSSRGIIPRAKIKTVKMTLVIVFVFILCWSPYFVYDLLQVYGQISDSQTSIAVSTFIQSLAPLNSAANPMIYCLFSTHICRNF
parasteatodaTepidariorumaug3_g3126_t2                       FIMIVAGNSAVLIALSLSKNRKSRMNFFIMHLAIADLTVGVINVLTDIIWRTTVAFYANNVACKVIKYLQAFVTYSSTYVLVALSVDRYDAIAHPMNFSNSWRKARLLVASAWGLSAIFSIPSIFLSSKEEVKGMPQCWIDL-QQWQWQLYISLVAISLFFIPALIIAACYTVIVHTIWTKSRLMSYPKKRSSSRGIIPRAKIKTVKMTLVIVFVFILCWSPYFVYDLLQVYGQISDSQTSIAVSTFIQSLAPLNSAANPMIYCLFSTHICRNF
parasteatodaTepidariorumaug3_g3124_t1                       FIMIVAGNSAVLIALALSKNRKSRMNFFIMHLAIADLTVGVINVLTDIIWRTTVAFYADNIACKLIKYLQALVTYSSTYVLVALSVDRYDAIAHPMNFSNSWRKARILVASAWALSAVFSIPSAFLSSKEEVKGMSQCWIDL-QPWQWQVYITLVAASLFFLPALIIAACYTVIVYTIWTKSRIMSYPKKRASSRGIIPRAKIKTVKMTLVIVFVFILCWSPYFVYDLLQVYGKIPDSQTSIAVSTFIQSLAPLNSAANPLIYCLFSTHICRNF
parasteatodaTepidariorumaug3_g3124_t2                       FIMIVAGNSAVLIALALSKNRKSRMNFFIMHLAIADLTVGVINVLTDIIWRTTVAFYADNIACKLIKYLQALVTYSSTYVLVALSVDRYDAIAHPMNFSNSWRKARILVASAWALSAVFSIPSAFLSSKEEVKGMSQCWIDL-QPWQWQVYITLVAASLFFLPALIIAACYTVIVYTIWTKSRIMSYPKKRASSRGIIPRAKIKTVKMTLVIVFVFILCWSPYFVYDLLQVYGKIPDSQTSIAVSTFIQSLAPLNSAANPLIYCLFSTHICRNF
Parhyale_hawaiensis_phaw_30_tra_m_022557_Ecd               LLSIVIGNTAVIVALRLSKSRKSRTNFFIMHLALADLSVGLISVLTDIAWKTTVGWYAGNVVCKIVRFAQTLVTYSSTYVLVALSIDRYDAITHPMNFPGSWQRARHLVAAAWTLSALFAAPILVLFEETEVDGVLQCWIQLAEAWHWQLYMVLVALTVFIIPCALISYCYVIIVITIWSKSKIMTSGPLRASSRGLIPKVKIKTVKMTLVIVLVFIICWSPYIVFDLLQVFG-----------------------------------------
Parhyale_hawaiensis_phaw_30_tra_m_002593_Ecd               -----------------------------MHLALADLLVGLISVLTDLIWKITIEWYAGNTACKFVRFAQILVTYSSTYVLVALSIDRYDAITHPMNFSGSWRRARQLIAAAWLVSAVFASPSLWLFREAEIGGMKQCWISFPEAWHWQLYMVLVALTLFIIPCTLISFCYVVIVHTIWSKSKLMVPHSTDTKKNGVASAAAAA--------VVLF----------------GSDDE-------------------------------------
laevipilinaHyalina_90962_Lop                                FAFIVIGNTAVLVAIGLAKNTRSRMNFFIMHLATADLLAGVLNVLPDAIWKITITWHGGMVFCKMLRYTQSVVTYASTYVLVALSLDRLDAIARPMHFTGSGTRSKGLI---------------------------------------------------------------------------------------------------------------------------------------------------------------------
acanthochitonaCrinita_116733_Lop                            LALIVCGNSGVLVAILKSRRRSSRMNFFIINLAIADLSVGLLNVLPDTIWKITVEFEAGDAVCKTVRYMQGVVTYASTYVLVALSVDRLDVIARPMYFSRAGARSKWLIGSAWAISFLFSLPMIAINEKTFKEGIWQCWIDFPEAWHWKLYLTLIAVVLFILPAIFIAICYIVIVLIIWNHGTVSDG---------------------------------------------------------------------------------------
lottiaGigantea_Lotgi1226790_Lop                             FAMIVIGNCLVIISISLSKKRRSRMNFFILNLACADLSAGLINVLTDIIWKSTVDWHGGNVGCKLVRYGQGVVTYGATYALVALSIDRFDAIARPLKFSGSELRSKILVGLAWGCALTFSVPMLIINEGRIVDGRPQCWIEFGQDWIWKPYITTIAVVLFIIPAVIIAVCYIIIVVIIWRKTSVG----AACSSRGVIPKAKIKTIKMTLVIVLVFIICWSPYFVFDLLHVYNHFPTTQQTVAISTFIQSLTPLNSAANPIIYFLFNSKTCFSF
aplysiaCalifornica_524892597_Lop                            FTMIVLGNSLVIVAIGVTKSRKSRMHLFILNLAIADLSAGLISVLTDIVWKNTIDWRAGQVGCKIVRYSQGVVTYASTYALVALSFDRLNAIARPLSFSGDKRRVRVLLSLAWGFALLFSVPMLIINELKFVNGKWQCWIEFPQPWIWKLYLTSIAVVLFFIPAIIIAVCYIIIVVIIWHKTGLHGPMSSGTSSRGVIPRAKIKTIKMTLVIVLVFIICWSPYFVFDLLSVYGYIEHTQDTVGTATFIQSLAPLNSAANPIIYAAFNTKMCVDL
patinopectenYessoensis_PY_T24171_Lop                        FVLTVTANCIVLALIYLSRKLKSRMNMFIANLACADLLVAFFFVLTDIIWKSTVQWYAGNIGCKLIKFIQAVGTYGSTYALVALSIDRLDAIARPMSMRGKTRRCRILIGLNWSCAVIFSIPMLLSYNLQLVDGHPQCWMELPKPWMWKVYITLIAILLLIIPAVIIAFCYIFIVIVIWRKSSLSLNAACNVSSRGLIPKAKIKTIKMTFVIVLAFVFCWSPYFVYDLLDVYGHIPRTNEMIAVSTFIQSLAPLNSAANPIIYMLFNSKMYKKF
capitellaTeleta_CapteP136071_Lop                            FVFIVTGNISVIIAIFMSKARKSRMHFFILHLAAADLLTGMITVVTDLSWKITVEWHAGLFGCKVIRFLQSVVVFAANYILVALSIDRLDAIARPMNFSSSGRRAKMLVSTAWILAFLFSAPMGIIPELTVRRGLVQCFISLPEPWHWKVYITILAFALFILPAIIISTCYIIIVIVIWSKGNVSTTSNSTTSSRGMIPKARIKTIKMTFAIVTVFIICWVPFFVFDLADVYGLIPRTKHKRAIAIFIQSLATLNSATNPVIYFIFSKTQCSPL
patinopectenYessoensis_PY_T24509_Lop                        FLVTMTTNALVLFLIFMSRKIKSRMNMFIANLACADLLVGIFFILTDIFWKITIEWHAGNVVCKLIKFTQTFVMYGSSYALVALTIDRLEAIARPLNFQTRSRRYRILISLGWFFSFLFSLPHLHLYNEEIVNGKVQCWMLLPEPWMWRPYITLIAMAIFVVPALIIMASYMFIICIIWRKNNSTLSSHTSMSSRGIIPRARIKTIKITFVIVLAFVLCWSPYFVYDLLDAYGHIQHTPHSVAISTFIQSLAPLNSAANPIIYIIFNTEMFEKY
Tribolium_castaneum_TC013945_001_Ecd                        FTMIVLGNSAVLVALLVSKSRKSRMNFFICQLAIADLAVGLISVSTDIAWRITVAWYAGNVLCKIIRFLQAVVTYSSTYVLVALSIDRYDAITHPMNFSGSWKRARVLVMLAWLLSILFSLPTVFLFEEKQVQSMPQCWIDL-QTWQWKVYITLVALVLFVFPALIISACYAVIVRTIWSKSKLLIPVGRRASSRGIIPRAKIKTVKMTLVIVFVFVLCWSPYIVFDLLQVYGHIPKTQTNIAIATLIQSLAPLNSAANPVIYCLFSTHLCRNL
Tribolium_castaneum_TC013945_002_Ecd                        FTMIVLGNSAVLVALLVSKSRKSRMNFFICQLAIADLAVGLISVSTDIAWRITVAWYAGNVLCKIIRFLQAVVTYSSTYVLVALSIDRYDAITHPMNFSGSWKRARVLVMLAWLLSILFSLPTVFLFEEKQVQSMPQCWIDL-QTWQWKVYITLVALVLFVFPALIISACYAVIVRTIWSKSKLLIPVGRRASSRGIIPRAKIKTVKMTLVIVFVFVLCWSPYIVFDLLQVYGHIPKTQTNIAIATLIQSLAPLNSAANPVIYCLFSTHLCRNL
Drosophila_melanogaster_FBpp0293006_Ecd                     FTVIVLGNSAVLFVMFINKNRKSRMNYFIKQLALADLCVGLLNVLTDIIWRITISWRAGNLACKAIRFSQVCVTYSSTYVLVAMSIDRYDAITHPMNFSKSWKRARHLVAGAWLISALFSLPILVLYEEKLIQGHPQCWIELGSPIAWQVYMSLVSATLFAIPALIISACYAIIVKTIWAKGSIFVPTERRASSRGIIPRAKVKTVKMTLTIVFVFIICWSPYIIFDLLQVFGQIPHSQTNIAIATFIQSLAPLNSAANPLIYCLFSSQVFRTL
GI22912_Drosophila_mojavensis_CCAP                          --------------MFINKNRKSRMNYFIKQLALADLCVGLLNVLTDIIWRITISWRAGNVACKVIRFSQVCVTYSSTYVLVAMSIDRYDAITHPMNFSKSWKRARHLVAGAWVVSALFSLPILVLYEEKLIQGHPQCWIELGSPMAWQIYMCLVSATLFAVPALIISACYAIIVKTIWAKGSIFVPTDRRASSRGIIPRAKVKTVKMTLTIVFVFIICWSPYIIFDLLQVFGQIPHSQTNIAIATFIQSLAPLNSAANPLIYCLFSSQVFRTL
AGAP001961_Anopheles_gambiae_str_PEST_CCAP                  FVVIVLGNTAVLVTLFLNKNRKSRMNFFIKQLAIADLSVGLLSVLTDIVQRITISWLAGNVACKLIRFVQVWVTYASTYVLVALSIDRYDAITHPMNFSGCWKRARRLVAAAWGFSAVFSSPMFYLYEERTIQNQLQCWIDLGDPFRWQVYMCWVAASLFVIPAFIISACYVIIIRTIWSKGSMLGPTGRRASSRGIIPRAKVKTVKMTIVIVIVFVLCWSPYIVFDLLQVFEQIPKTQTNIAIATFIQSLAPLNSAANPLIYCLFSTHFVRTL
AGAP001962_PA1_Anopheles_gambiae_str_PEST_CCAP              FTVIVLGNSAVLVTLMLNRTRKSRMNFFIKQLAIADLCVGLLNVLTDIIWRITVVWRAGNAACKAIRFVQVCVTYASTYVLVALSIDRYDAITHPMNFSGCWSRARKLVAAAWSFSILFSLPITYFYEERLIQGKMQCWIDLVEAWRWQLYMCWVSGSLFVVPALIISACYAVIVRTIWAKGTILGPIDRRASSRGIIPRAKVKTVKMTIVIVIVFVLCWSPYIIFDLLQVFGQIPATQTNVAIATFIQSLAPLNSAANPLIYCLFSTQVCRII
AAEL008655_Aedes_aegypti_CCAP                               -------------------------------VSISDLCVGLLSVLTDIIWRMTVSWKAGNVACKAIRFAQASVTYASTYVLVALSIDRYDAITHPMNFSGCCNS----LHFHFHFHSLHSTPITVPS-----SGRKQCWIDLGEAWRWQVYMCWVASSLFVLPALIISACYAIIVKTIWAKGAIMGPIDRRASSRGIIPKAKVKTVKMTIVIVIVFVLCWSPYIVFDLLQVFGQIPDTQTNIAIATFIQSLAPLNSAANPLIYCLFSTQVCRMI
EDS26677_Culex_quinquefasciatus_CCAP                        FTVIVLGNSAVLVTLLLNKNRKSRMNFFIKQLAIADLCVGLLSVLTDIIWRMTVSWKAGNAACKAIRFAQASVTYASTYVLVALSIDRYDAITHPMNFSGCWNRARRLVAAAWSLSALFSLPIFYLYEERSIQGKKQCWIDLVDPWRWQVYMCWVASSLFVLPALIISACYAIIVKTIWAKGAIMGPIDRRASSRGIIPKAKVKTVKMTIVIVIVFVLCWSPYIVFDLLQVFGQIPETQTNIAVATFIQSLAPLNSAANPLIYCLFSTQVCRMI
Tribolium_castaneum_TC031264_001_Ecd                        FVIIVAGNVGVLYTLLFGRSRKSRMNYFITHLALADLSVGLINVLTDIIWKTTVAWYAGNVACKVIRFLQVVVTYASTYVLVALSIDRYDAIRHPMKFSGSWKRARYLILAAWFFSALYSLPILIFYEEKIVKGKLQCWIEFHPQWKWQVYMTLVSLSLFIIPASIIATCYAIIIITIWSKNAKGFIKNRRASSRGLIPRAKVKTIKITFVIVSVFILCWSPYIIFDLLQVFGQIPGTQTNIAIATFIQSLAPLNSAANPIIYCLFSTHFCRTL
tubalanusPolymorphus_9293_Lop                               LIVILIGNGSLLIAIFLSK-KWTRMNFFIVHLAIADILAGVGNLLPDLIWKFTMEWKAGYVECKLIKLIQGTVTFGATYVLVAMSIDRFDAIARPLNFRGSGNRSLVLITMAWSFSLLFSIPMAVLYDTKEMQGLVQCWLLMNEMW-WKVYMTLISVALFIAPTIIIALCYMFIVVCIWSRSSSLSTPSSQPKSQGLIPKAKIKTIKMTLVIVLVFVLCWSPYFVFDLLDVYGMIPYTQKRVNISIFIQSLAPLNSAANPFIYCMFSNNFCANW
Ptychodera_flava_20150316_1g24167_t1_Deu                    FVFVVIGNSIVLVSVSLVRHKKSKMNFFIMNLAIADLLVGVFNIFPDIVHRYTVDFYGGDVICKLVRYLQATVVYASTYQLVALSLDRYNAIVHPMNFSGSG---------------------------------------------------------------------------IYKSSG------RSASSRGLIPKAKIKTIKMTLCIVVSFILCWSPFTLWIILKTYKLIPNNETTMNVHIIVQNLPSLNSATNPIIYGFFSTNICKEL
bathymodiolusPlatifrons_24656_2_3_Lop                       -------------------------------------MVGIFLVLTDVISKITITWDTGDVGCKIVKFLQAMSTYASTYSLVALSLDRLDVVIRPLKRAGNG-KTWTLIPLAWVFAGLFAIPMLLTFFIKEAFNMKHCMIEFSEQWMWQLYISLIAVAVFVIPAFIIAFCYIVIVTVLWRKATFSLGSEHGSSSRGVIPRAKIKTIKMTFVIVLAFIFCWSPYFVFDLMYVYGQIPDSERVSAINTFIQSLAPLNSAANPFIFLLFNFNTVKNV
crassostreaGigas_CGI_10014939_Lop                           ------------------------MNIFMANLAIADLLVG-LNVGIDLLEKFLVDWYGGDVLCKAVKFYSGVAVYGSTYALVAMSIDRFDSVARPLQTMAKGFRVRLLIGIQWGLAYLFSMPMF-MYKEEEKHSKVQCHLSLPEPWMWRVYITLTSLAVMFVPTLIIAICYITIVTVVWRKSSFTVSSRSGSSSRGIIPKAKIKTVKMTFVIVLVFVFCWTPYWTFNLLAVYDRVPQSQSNIAISVFIQSLYPLNSAANPLIFFLFNSALYKRL
pinctadaFucata_09718_t1_Lop                                 ---------------------------------MYDANIG-------------------------ILHATCTTIFSNDVATIFIEFRVEPTVIWTRSEIFESRRTKILISLSWVFAMVFSLPMFLFHTIDY-EGKTFCSMNLSAPWMWKVYILLITFAVFIVPAVIIALCYIIIVVIIWKKSSFNISSRSGSSSRGLIPKAKIKTVKMTFVIVLAFILCWSPYFLYNLLHVFGHIPHTQRSKSITVFIQSLAPLNSAANPFIYLLFNSQTYKKF
ramazzottius_varieornatus_v1_core_32_85_1_RvY_08776_1       --------------------------------------------------------------------------------------------------------------------------MLFLYEQDRIDGYLQCWISFPSQVYWQVYFSSVSITLFFMPVIIIISCFAVVLRIIWVRGKDLQFEERSEVVRGLIPRAKIKTTKMALVIVLVFIACWSPYCIYDLLDVFQHVEFPQTKIAVSTLMQSLAPLNSVANPVISCLYRREITRGL
Hypsibius_dujardini_BV898_07704_p01_Ecd                     AFFVISFNFLVLAALGISK-TRTRMGFWVLHLALADLLVGLISIPTDIVWQMTYEWYAGNIGCKAVRYTQVVVTFASNYVLVALSIDRYDAIANPLTFTSAVRRSRALIGAAWFFSFLFSTPMLFLYEQDRIEGYLQCWISFPSQVHWQIYFTLVSITLFLVPVIIIIGCFAVVLRTIWVRGKNLEFEETADLSRGLIPRAKIKTTKMALVIVLVFIACWSPYCIYDLLDVFQYVEFPQTKIAVSTLMQSLAPLNSVANPIISCIYRREITRGL
Strongylocentrotus_purpuratus_SPU_021291_Deu                FTLIIVGNGIVLIAIWLVRHKKSRLNFFITNLAVADICVGLFSVGFDILDRQTPEFIGGDIACKLYRYVQAYVVLASSYQLVALSFDRFFAIVYPMDFTGNGKRSTMLAAGGWILPAVLGITSPVVFQVDPSDGMMSCWLYSNRSWILKVYAMYVTSSFFYIPLILITFCYVTIIVTIWTRAKKMGGPQHRASSRGLIPRAKIKTIKMTICIVCAYICCFMPFSLFYTLEAFGCIDTSQAVLLATPVLQNLPSLNSATNPFIYGIFSTNVCKEL
Homo_sapiens_GENSCAN_hs_00000021031_Deu                     -------------------------MVFNIEMPHGDLFTGLVNILTDINWRFTGDFTAPDLVCRVVRYLQVVLLYASTYVLVSLSIDRYHAIVYPMKFLQGEKQARVLIVIAWSLSFLFSIPTLIIFGKRTLNGEVQCWALWPDDSYWTPYMTIVAFLVYFIPLTIISIMYGIVIRTIWIKSKTYETVISIASSSFLVPHYTVMTESLSLHAIYAFICCWSPYFLFDILDNFNLLPDTQERFYASVIIQNLPALNSAINPLIYCVFSSSISFPC
childiaSubmaculatum_5042_Xenacoelomorpha                    -VFIVIANGIVMVALAIGKQRSSRLKFFIGHLAVADMLVGLLNVLPEIIWRLGKDFPQYGIVCKAIKAIIVFPLILSSNVLVALTMDRFYVIVYPMRIGNEGRRSRTLIISAWVLAALEVTPVLFISQLTE-AGSIQCVVSPGGPVAFLLYVIYACCISFTIPLIAIIVCYLKIIITVAKKASTRNMISLIASSRGLITKAKIKTIKMTVIIVVAFVLCWLPYWGYTLLHYA-----SNEKDPIWVIIQNLAPLNSAADPVIYAVFTTNIWKEF
isodiametraPulchra_57245_Xenacoelomorpha                    LGTILLCNGAVLVALSVGKRRASRINFFIGHLAVADLLVGVLDVLPELIWRVEGEFSSSTVVCKLVKSSMVFSLILSSNILVALSIDRFYVIVYPMKLGNEGFRSRLMVCVAWGVALLETTPVPFLFHYQKTEGLDSCLINMKDD-LVLYYVYYCCVISYAGPALIILACYVVIIVTVARKANSPTGCELRTSSRGVIPKAKLKTIKMTVIIVAAFTISWSPYWVYTCTHFKENVEN----DPVWVIIQNLACLNSAADPLIYAFFTTNLWKEF
convolutrilobaMacropyga_33808_Xenacoelomorpha               LAAIVFSNLTVLCALLIGKRRRSRLNFFIGHLALADLLVGLLNVLPELIVRIESQFSQYDVFCKVFRTSMVFALILSSNVLVALSIDRFYVIVYPMKIGNEGRRSRLMILLAWLTTFLEIIPFPFVFHLQTSDGELQCLVRIVHSHWLIAYVIYSCLISFAAPFLIIVACYCVIIATVTKKANARGVQLMIASSRGIIPRAKIKTIKMTVIIVAAFVICWTPYWGYTLISFRNK---SNGTDPIWVIIQNLSPLNSAADPLIYAVFTTKLWKEL
rotariaSocialis_14468_Lop                                   FVLIVSANISVILQLSCSKKRHSRMSFFLLNLAYADLFVGIITVTRDIIEKSCIPFGLGSIGCKLTSFIQGTISYNSSYVLVCVSIDRLYAIIRPMDIRTASSTFRSLIAASWVIAMTFASAQLYLRDIDWIRSMPICG-NRPDVLNWNLSLP-VGLHIFF-----------------------------------------------------------------------------------------------------------------
Mus_musculus_GENSCAN_mm_00000041123_Deu                     -----------------------------MGLAGTDT--GRLHKVPETQW-FGYEW--AWEVTSIFRDEQVVLLYASTYVLVSLSIDRYHAIVYPMKFQGAEKQAKVLIGIAWSLSFLFSIPTLIIFGKRTLNGEVQCWALWPDDSYWTPYMTIVAFLVYFIPLAIISILYLGMKRTLTLTRMLLAAVKLSQGEMKVVSFQIPHTVDFSAMVMLSVVFLYS--------VIYGLVIRWMKSKTHETVISNCSARPSTLSP------STARPSTL
AGAP001532_Anopheles_gambiae_str_PEST_CORAZONIN             FVIAAGGNLSVVITLFRSRHRRSRVSLMICHLAVADLMVAFIMIPLEVGWRITVQWHAGNVACKVFLFMRAFCLYLSSNVLVCVSLDRCFAVIYPLRVSAARKRGKIMLGGAWFIAFVNAMPQSIIFRVQQQPGFTQCVGFFATPGLETAYNLFCVIAMYFLPLMIISGAYTVILCEISNRSREKETSDLRCNDLTHIERARQRTLRLTITIVVVFVWCWTPYVVMTLWYMFDRESAAKVDVAVQDGLFLMAVSNSCMNPLVYGSYAMKCRLPC
AAEL009673_PA_Aedes_aegypti_ADIPOKINETIC_CORAZONIN_LIKE     FIIAAGGNLSVVITLFRSRHRRSRVSLMICHLAVADLMVAFIMIPLEVGWRITVQWHAGNVACKVFLFMRAFCLYLSSNVLVCVSLDRCFAVIYPLRVSAARKRGKIMLGGAWFIAFANAIPQSIIFRVQHNPDFTQCVGFFTTPAMETAYNLFCVVAMYFMPLMVISAAYTVILCEISNRSREKETSDLRCNDLTHIERARQRTLRLTITIVVVFVWCWTPYVVMTLWYMFDRESALKVDGAIQDGLFLMAVSNSCMNPLVYGSYAMKCRRPW
EDS28711_Culex_quinquefasciatus_ADIPOKINETIC_CORAZONIN_LIKE FIIAAGGNLSVVITLFRSRHRRSRVSLMICHLAVADLMVAFIMIPLEVGWRITVQWHAGNVACKVFLFMRAFCLYLSSNVLVCVSLDRCFAVIYPLRVSAARKRGKIMLGGAWFIAFANALPQSIIFRVQQQPGFTQCVGFFRTPGMETAYNLFCVIAMYFMPLMIISAAYTVILCEISNRSREKETSDLRCNDLTHIERARQRTLRLTITIVVVFVWCWTPYVVMTLWYMFDRESAIKVDGAIQDGLFLMAVSNSCMNPLVYGSYAMKCRWPW
NP_477387_Drosophila_melanogaster_ADIPOKINETIC              FVISTIGNSTVLYLLTKRRRGPLRIDIMLMHLAIADLMVTLLLMPMEIVWAWTVQWLSTDLMCRLMSFFRVFGLYLSSYVMVCISLDRYFAILKPLKR--SYNRGRIMLACAWLGSVVCSIPQAFLFHLEEATGYFQCVNSFRSDFDEKLYQAASMCSMYAFPLIMFIYCYGAIYLEIYRKSQRVLKDVFRRSNDDVLSRAKKRTLKMTITIVIVFIICWTPYYTISMWYWLDKHSAGKINPLLRKALFIFASTNSCMNPLVYGLYNIRGRMNN
GI17543_Drosophila_mojavensis_ADIPOKINETIC                  FVISSIGNCTVLYLLTKRRRGPLRIDIMLMHLAIADLMVTFLLMPLEIAWAWTVQWRSTDLMCRLMSFFRVFGLYLSSFVMVCISLDRYYAILKPLKR--SYNRGRIMLACAWLGSVICSIPQAFLFHVEETKGYFQCVHSFAGDFDNSLYQIGTMCAMYAFPLIAFIYCYGAIYLEIYRKNQRVLKDVFRRSNDDVLSRAKKRTLKMTITIVIVFIICWTPYYFICMWYSLDKTSVHKVNSLVRKALFIFASTNSCMNPLVYGLYNIRGRMNN
AGAP002156_Anopheles_gambiae_str_PEST_ADIPOKINETIC          MVFSATGNLTVLSILAQRKRASSRINIMLAHLAIADLLVTFLMMPLEIGWAYTVRWTAGDLMCRVMAFFRTFGLYLSSFILICISVDRYFAVLKPLKV--HEHRAVLMIAAAWIMSGLCSLPQAFIFHLEGNTGYQQCVHYFEEEIYQIIYNVLVMCLMYTFPLIVILYCYGSIYYEIFSRTNPRNLESFRRSSIDVLGRAKRKTLRMTIMIVIVFVVCWTPYYVMSLWYWLDKESAKNVDQRIQKGLFLFASTNSCMNPVVYGVFNVRKKHTK
AAEL011325_PA_Aedes_aegypti_ADIPOKINETIC                    MVISAIGNITVLALLIKRRKSHSRIDMMLTHLAIADLLVTFLMMPLEIGWAATVQWRAGDIMCRVMAFFRTFGLHLSSFVLVCISVDRYYAVLQPLNL--SKSRGKIMILIAWAMATLCSAPQPFIFHVEINTWYEQCVNTFSNDNYHTVYNILVMMFMYALPLLTIICSYASIYMEIFRHSRMPNSEGFRRSSIDVLGRAKRRTLKMTITIVMAFVICWTPYYVMSVWYWLDQKSAENVDQRVQKGLFLFACTNSCMNPIVYGIYNVKLRKKK
AAEL011325_PB_Aedes_aegypti_ADIPOKINETIC                    MVISAIGNITVLALLIKRRKSHSRIDMMLTHLAIADLLVTFLMMPLEIGWAATVQWRAGDIMCRVMAFFRTFGLHLSSFVLVCISVDRYYAVLQPLNL--SKSRGKIMILIAWAMATLCSAPQPFIFHVEINTWYEQCVNTFSNDNYHTVYNILVMMFMYALPLLTIICSYASIYMEIFRHSRMPNSEGFRRSSIDVLGRAKRRTLKMTITIVMAFVICWTPYYVMSVWYWLDQKSAENVDQRVQKGLFLFACTNSCMNPIVYGIYNVKLRKKK
AAF49928_Drosophila_melanogaster_CORAZONIN                  ALFSLLGNLLTIWNIYKTRHTWSAIYSLMFHLSIADVLVTWFCIIGEAAWCYTVQWLANELTCKLVKLFQMFSLYLSTYVLVLIGVDRWIAVKYPMKSLNMAKRCHRLLGGTYILSLVLSLPQFFIFHVARFEEFYQCVGFYTADWQEQMYATFTLVFTFLLPLCILFGTYMSTFRTISSSEKMFQGSKTQTNRQRLIHKAKMKSLRISVVIIIAFLICWTPYYVMMIMFMF-LNPDKRLGDDLQDAIFFFGMSNSLVNPLIYGAFHLCPGKGG
GI12336_Drosophila_mojavensis_CORAZONIN                     ALFSMLGNLLTIWNIYKTRHTWSAIYSLMFHLSIADVLVTGFCLIGEAAWSYTVQWLANELTCKLVKLFQMFSLYLSTYVLVLIGVDRWIAVKYPMKSLNMAKRCHRLLGGTYILSLVLSLPQFFIFHVARFEEFYQCVGFYTADWQEQMYATFTLVFTFLLPLCILFGTYMSTFRTISSSEKMFQGSKTQTNRQRLIHKAKMKSLRISVVIIIAFLICWTPYYVMMIIFLF-WNPDKKLGDELQDAIFFFGMSNSLVNPLIYGAFHLCPGKGN
AAEL011475_PA_Aedes_aegypti_CORAZONIN                       -------------------------------------------------------W--------------------------------------------------------------------MIFRVAKFEDFYQCVGFYTDRWQEQLYTTFTLVFMFIIPLLILIGTYLSTFRTISSSEKIFRIETSDTNRQRLIHKAKMKSLRISVVIVVVFIVCWTPYYIMMLIFMF-LNPTERLGEDLQTGIFFFGMSNSLINPLIYGAFHLIPIRRR
AGAP004783_PA_Anopheles_gambiae_str_PEST_ALLATOTROPIN       FLMGLVSMFTICWKCTGLHDAHRDKHLYRQSCSGRLFLFAVVHGKSHV--------QGGNLLS-----GTTVSVTVSVLTLTFISIDRWYAICFPLRYKPRPERAWRSIALIWLIGFLLSGPLKLILTR---------------------------------PLLVNIVVH------------------HSSSYR-----------------IIRF-------------------------------------------PAVYIN---------
AEN03789_Aedes_aegypti_ALLATOTROPIN                         FIMGLVGNALVCIAVYTNHSMRTVTNIFIVNLAVADFFVILFCLPPTVVWDVTETWFMGKAMCKVVIYFQTVSVTVSVLTLTYISIDRWYAICFPLRYKPRPERAWRFIAVIWLIGFLSDLPEFLVLTTRRLFDLTQCVSTWDNEKEKTFYIVKF-VFLYSLPLLFMTIAYFQIVRVLWRSDTIPGHREGNTSTMGQL-RARRKAAKMLVAVVVMFASCYFPVHMLNVARYTFDIGQSDVVAVLSLFSHWLCYANSAVNPVIYNFMSGKFRREF
AGAP002881_PA_Anopheles_gambiae_str_PEST_ETHR               MCLGVIGNVMVPIVILKTKDMRNSTNIFLTNLSIADLLVLLVCTPTVLVEVNSEVWVLGEEMCRAVPFVELTVAHASVLTILAISFERYYAICEPLKAGYVCTRALLICLAAWTVAAILTS-------------RAMCLTKASNGWTFTFFLMTIS-LFFVLPLAILVVLYAIIARNLIASDRSRLK--IRLSKPELSHKARKQVVLMLGAVVLAFFTCLLPFRVLTLWIILETFQQPERYYNLLYFSRIMLYLNSAVNPILYNLMSSKFRKGF
GI21940_Drosophila_mojavensis_ETHR                          MLLGVIGNVMVPIVIVKTKDMRNSTNIFLTNLSIADLLVLLVCTPTVLVEVNTETWVLGHEMCKAVPFVELTVAHASVLTILAISFERYYAICEPLKAGYVCARAILICVLAWAIAALFTSPILWVAEYKLYDGSPVCLTQAIGVSTVGFFLMTIS-VFFVLPFLMLIVLYSIIARNLISNQGAMLR--ARPTKPELSLKARKQVVLMLGAVVISFFICLLPFRLLTLWIILQALHDLARYYSLLYFCRIMLYLNSAMNPILYNLMSTKFRKGF
NP_650960_Drosophila_melanogaster_ETHR                      MLLGVVGNVMVPIVIVKTKDMRNSTNIFLTNLSIADLLVLLVCTPTVLVEVNTETWVLGHEMCKAVPFVELTVAHASVLTILAISFERYYAICEPLKAGYVCGRAILICVLAWGIAALFTSPILWVAEYKLYDGSAVCLTQAISDWTLAFFLMTIS-VFFVVPFVTLVVLYGIIARNLVSNRAAMLR--ARPTKPELSLKARKQVVLMLGAVVLSFFVCLLPFRVLTLWIILQTLHDLVRYYSLLYFCRIMLYLNSAMNPILYNLMSTKFRRGF
