# Supplementary material for: Ancient origins of arthropod moulting pathway components
Source: eLife. 2019 Jul 3;8:e46113. doi: 10.7554/eLife.46113 (PMC6660194; doi:10.7554/eLife.46113)
Supplement: Figure 2—source data 5. — Compressed. zip file containing the 3D-cluster map of the bursicon ligands in. rtf format, the rickets receptor proteins in fasta format, the multiple sequence alignment of the receptor (trimmed and untrimmed), and the tree files genereted by RAxML, PhyML and mrbayes programs. The 3D cluster peptide map can be visualised and manipulated using the program clans (Frickey and Lupas, 2004a; see ftp://ftp.tuebingen.mpg.de/pub/protevo/CLANS/). The multiple sequence alignment files can be viewed with aliview (Larsson, 2014). The phylogenetic tree files can be viewed using Figtree (http://tree.bio.ed.ac.uk/software/figtree/) or TreeGraph2 (Stöver and Müller, 2010). [file elife-46113-fig2-data5.zip › bursicon-ligands.rtf]

sequences=131
<param>
maxmove=0.1
pval=1.0E-5
usescval=false
complexatt=true
cooling=1.0
currcool=1.0
attfactor=10.0
attvalpow=1
repfactor=0.5
repvalpow=4
dampening=0.2
minattract=1.0
cluster2d=true
blastpath=blastp 
formatdbpath=makeblastdb -dbtype prot
showinfo=true
zoom=1.0
dotsize=0
ovalsize=0
groupsize=4
usefoldchange=false
avgfoldchange=false
namesdmp_file=not_spcified
nodesdmp_file=not_specified
colorcutoffs=0.0;0.1;0.2;0.3;0.4;0.5;0.6;0.7;0.8;0.9;
colorarr=(230;230;230):(207;207;207):(184;184;184):(161;161;161):(138;138;138):(115;115;115):(92;92;92):(69;69;69):(46;46;46):(23;23;23):
</param>
<rotmtx>
0.9999280008639956;-0.01199971200207359;0.0;
0.01199971200207359;0.9999280008639956;0.0;
0.0;0.0;1.0;
</rotmtx>
<seq>
>patinopectenYessoensis.PY_T12002_MolluscaBivalvia
MAEMAKFPRIEQICVYLVLLLTVVNCQCNRGRIRHTLTYHNCQPKRLLSWGCAGTCQAYSRPSSTVPGDIEHFCECCKHTEFETRRTILQCPSTDGLSFRRIAVRVNIPSGCACRPCSALPHHILSAEEELRNGKRTSKNQTVKNVAPFAYNETIEDVDDVDSLK
>neomeniomorphaSP.93314_MolluscaSolenogastres
WTMFASHHAVCFMTITLLLLPSLASSRCQVTPITHTIRYKSCRPHRILSLACRGPCHSYVQMSATRPRNVTRSCVCCQEARTTTRHARMSCSNSQGRQLQRRLQLTVPVGCSCRACFDTSRVHSNTLTITDILNDSGA
>gymnomeniaPellucida.70554_MolluscaSolenogastres
DFFCLIIAGIFIVEPPTMSPYTLVALFLILALTPCQPQCRLRRIAHTIKYRQCRPRRILSYACRGSCRSYVQMTPSRDIERSCQCCQESRQTTRFVAITCENDVAHRMRLAVPTGCRCRSCWTGSVRSSSPQHAILSALQINGR
>biomphalariaGlabrata.BGLB014450-PA_MolluscaGastropoda
MTLTDTILMLAVLVAATSAMLYSRYMPGWTSSTRSAYTSNSPSISLIRLRQGLYNLQAKSRLDARSSVFSRDRCTVQGLILRLHPPLRADDNCETAYIQTSGCRGSCPSYSQVEQRNLTNIFYSCSCCQPIRFTPAVAVLPCRNGQHIRVPFKKVQACACRPCDVNEAPLEIAKLRDLLTKAAVDTPLPIG
>acanthochitonaCrinita.102442_MolluscaPolyplacophora
MPQNTQLLCRLLLLALLVSNLLVGGSVEDGVTESAERFRETCQPQPLRLRIHPPSQHAERCQPTTILTVGCRGKCRSYSRPSSENPSQTNRFCSCCQPTRFGVPRIATMFCSDGTQLRTPVRFTLECHCRPCNTPLGITDLQQMLLEQAERISGFDD
>mytilus_californianus_ESTES407349_MolluscaBivalvia
MTEISIMVTKLIAASITLQVVASLCARQRTIHTIQYRDCRPKRVLSFACSGTCSSYSKPSSLQPGEFVKHCECCQENDTITRQTRVMCPNEGGETPFKYVVISVSIPVSCMCXPCSQFPLSNAQSEQDISPHESGPKIPPTFVFWYNELKTKKNFVTGK
>aplysiaCalifornica_XP_005096533_MolluscaGastropoda
MKAQNVVKKNEGSSLVNAIISESPVSSSSSTCRHRIETTLIAVPGCVPKSLLITRCQGSCHSRSVPEFDTDRQEVRHVEHCSCCKPMVMKFRAVRFTCPRRRQRFFVKRFGFPFRCACRPCANVPEVTAEQPYDY
>pinctadaFucata_scaffold3334_MolluscaBivalvia
MLEGLEWKKARKKEDIYRLCLFYKINKGSNRKDVSYHQRDEVTTTILVPSRSPNQGLIHIGCHFSREPSETVQYTTTTRDRSACQRRVIAHIVRYHNCQPRRILSLGCAGYCPSKVYVSRFVDNEVDTYCQCCRESQKIFRRMRFLCFRPSVGSRMHPVILPVMLPTSCRCRPCSFLPDHIVPSERYLMPIIQDNKRSINVTNNYFNPGPTTQDDFNDFLPDEPVITRAVIVTSSLDEHQTEEDHDNDNISVETDHMQPEPSAKGDADDRP
>crassostreaGigas_EKC38649_MolluscaBivalvia
MLVAFVFILGATTEISEARCNKRFITHVIRKRNCYPRALLSVACLGTCTSYTKPSVDNPGSVERFCECCRESSSRQETVNMICLDEATRGLTNISLSVMIPTSCMCRPCSVLPDTIVPAEQHIFQH
>pinctadaFucata_scaffold197137.1_MolluscaBivalvia
MACLGYTIAECNIRRVVQIVRYGNCQPKYVFTFACGGTCSSYTRPSQTQNTIERFCECCREEEKRMGRIMVLCPRDSNGFRRVPFYIQVPTSCRCRPCSILPDNIISPEDELLNGKKRSYTNSTKLNS
>triboliumCastaneum_GLEAN_13832_Arthropoda
MKPLLSLVTLWKLTIFLSSMCLDPRLNSKIQVSGASTTDECQVTPVIHVLQYPGCVPKPIPSFACIGRCASYIQVSGSKIWQMERSCMCCQESGEREASVSLFCPKAKPGERKFIKVTTKAPLECMCRPCTGVEESAVIPQEIAGYADEGPLSNHFLKSHSQ
>nasoniaVitripennis_NV_13010_Arthropoda
MAHYRCKEYFFITNYFNISLGWFILFINGLSAIVHIDECEVTPVIHVLQYTGCVPKPIPSFACKGRCSSYLQVSGSKIWQMERSCMCCQESGEREASVSLFCPKTKAGDRKFRKVITKAPLDCMCRPCTSIEERIVIPQEIAGLSNNGPLSNSAHFRNTFKLT
>daphniaPulex_PASA_GEN_0500062_Arthropoda
MSSFTHQAAPSTSKVHTTVNRNQSSFLPLLPVMMFLFVGLVSVIRADECQLTPVIHVLQYPGCIPKPIPSFACTGKCTSYVQVSGSKLWQTERSCMCCQESGEREATVSLLCPKAAPGEPKLRRVVTRAPVDCMCRPCTALEESAVMPQEIARFLDDGSFPFKL
>tetranychusUrticae_ursicon_Arthropoda
MDLIQVYNFLISIIVVSILIPVLDGSKGCHLRPVIHVLSHPGCLSKPIPSFACHGSCSSYVQVSGSKFWQVERSCMCCQEMGEREATVGIFCPKKTPKFRKIATKAPVDCMCRPCTGIDDLTIKPQELINLTEELRKTDQDGSS*
>apisMellifera_Arthropoda
MYYVVGASVLICLLNETAKAIIGVDECQATPVIHFLQYPGCVPKPIPSYACRGRCSSYLQVSGSKIWQMERSCMCCQESGEREASVSLFCPRAKPGEKKFRKVKLLL
>drosophilaMelanogaster_NP_650983_Arthropoda
MLRHLLRHENNKVFVLILLYCVLVSILKLCTAQPDSSVAATDNDITHLGDDCQVTPVIHVLQYPGCVPKPIPSFACVGRCASYIQVSGSKIWQMERSCMCCQESGEREAAVSLFCPKVKPGERKFKKVLTKAPLECMCRPCTSIEESGIIPQEIAGYSDEGPLNNHFRRIALQ
>drosophilaAnanassae_XP_001953980_Arthropoda
MLRHLLRHENNKLFVLILLYCVLVSLLKLCSAQADNAVSSSDNDITHLGDDCQVTPVIHVLQYPGCVPKPIPSFACVGRCASYIQVSGSKIWQMERSCMCCQESGEREAAVSLFCPKVKPGERKFKKVLTKAPLECMCRPCTSIEESGIVPQEIAGYSDEGPLNNHFRRIALQ
>drosophilaVirilis_XP_002053932_Arthropoda
MLRHVLRHENNRIFVLILLYCVLVSLLKLCMAQADGAAAGANDNDIGHLGDDCQVTPVIHVLQYPGCVPKPIPSFACVGRCASYIQVSGSKIWQMERSCMCCQESGEREAAVSLFCPKVKHGERKFKKVLTKAPLECMCRPCTSIEESGIIPQEIAGYSDEGPLNNHFRRIALQ
>muscaDomestica_ABO20870_Arthropoda
MEVSVFRCNNQNLRCGILSYGMLLMILIQFGLDAVKGDNTVIGTDNDISHIGDDCQVTPVIHVLQYPGCVPKPIPSFACVGRCASYIQVSGSKIWQMERSCMCCQESGEREAAVSLFCPKVKHGERKFKKVLTKAPLECMCRPCTSIEESGIVPQEIAGYSDEGPPNNHFRRIALQ
>pediculusHumanusCorporis_XP_002430782_Arthropoda
MIIKRTNIETVILLTIWFPLIFVIGHHGIQSSLATDDCQVTPVIHVLQYPGCVPKPIPSFACTGRCSSYLQVSGSKIWQMERSCMCCQESGEREASVNLFCPKAKPGERKFRKVTTKAPLECMCRPCTGIEPSAIVPQEIAGYADEGPLNNHFRKFE
>aedesEegyptiS_BURS_AEDAE_Arthropoda
MKSSVCVLLKVLACILLPGGLNAQKESNDDIQHYTADDCQVTPVIHVLQYPGCVPKPIPSFACIGRCASYIQVSGSKIWQMERSCMCCQESGEREASVSLFCPKAKNGEKKFKKVSTKAPLECMCRPCTGIEDANVIPQELAAFADDGSLAGYFQKSQFKAAE
>culexPipiens_BURS_CULPP_Arthropoda
MISSPSTPATFAAGSLVLLCLVLGGGHFALAQKEGNDDIQHYTADDCQVTPVIHVLQYPGCVPKPIPSFACVGRCASYIQVSGSKIWQMERSCMCCQESGEREASVSLFCPKAKNGEKKFKKVSTKAPLECMCRPCTGIEDANVIPQELAAFADDGTLTSYFQKGQLRNSE
>anophelesGambiae_BURS_ANOGA_Arthropoda
MKSTFLVVLELAFFLLPGRVLYAQKDSEDGGSHYSSDDCQVTPVIHVLQYPGCVPKPIPSFACIGRCASYIQVSGSKIWQMERSCMCCQESGEREASVSLFCPKAKNGEKKFRKVSTKAPLECMCRPCTGIEDANVIPQELTSFADEGTLTGYFQKSHYKSIE
>bombusImpatiens_XP_003485714_Arthropoda
MLLYHIVGASVLICLLSETAEALIGVDECQATPVIHFLQYPGCVPKPIPSYACRGRCSSYLQVSGSKIWQMERSCMCCQESGEREASVSLFCPRAKPGEKKFRKVITKAPLECMCRPCTSVEEYAIIPQEIAGFADEGPFTTSAHFRRSSDLQ
>megachileRotundata_XP_003706655_Arthropoda
MFRVESLFLFHVVGVGLLICLMTGTTRAIIGVDECQATPVIHFLQYPGCIPKPIPSYACRGRCSSYLQVSGSKIWQMERSCMCCQESGEREASVSLFCPRAKPGEKKFRKVITKAPLECMCRPCTSVEEYAIIPQEIAGFADEGPFTTSAHFRRSSDLQ
>bombusTerrestris_XP_003402297_Arthropoda
MFIFALFFVLTAFIYMNDTVAQVTDDENCETLQSEVHITKDQYDEIGRLKRTCSGDITVTKCEGFCSSQVQPSVASTTGFSKECYCCRESYLKERHITLHHCYDADGIKLMNEEDGVMEIKIREPAECKCIKCGVDECQATPVIHFLQYPGCVPKPIPSYACRGRCSSYLQVSGSKIWQMERSCMCCQESGEREASVSLFCPRAKPGEKKFRKVITKAPLECMCRPCTSVEEYAIIPQEIAGFADEGPFTTSAHFRRSSDLQ
>apisMellifera_CAH89263_Arthropoda
MKENFSIMFIHSIFLILIIFIYSNETIAQVTDDENCETLQSEVHITKDEYDEIGRLKRTCSGDISVTKCEGFCNSQVQPSVASTTGFSKECYCCRESYLKERHITLHHCYDADGIKLMNEENGVMEIKIREPVECKCIKCGVDECQATPVIHFLQYPGCVPKPIPSYACRGRCSSYLQVSGSKIWQMERSCMCCQESGEREASVSLFCPRAKPGEKKFRKVITKAPLECMCRPCTSVEEYAIIPQEIAGFADEGPFTTSAHFRRSSDLQ
>camponotusFloridanus_EFN71945_Arthropoda
MYRCRSKLLRYFAINGLLMCLLYGSAEAIVGVDECQATRVIHFLQYPGCVPKPIPSYACRGRCSSYLQVSGSKMWQMERSCMCCQESGEREASVSLFCPRAKPGEKKFRKMVTKAPLECMCRPCTSVEEYAIIPQEIAGFADEGPFATSAHFRRSSGLQ
>solenopsisInvicta_EFZ11126_Arthropoda
TVINGLVICLMYGGTEAIVGVDECQATRVIHFLQYPGCVPKPIPSYACRGRCSSYLQVSGSKMWQMERSCMCCQESGEREASVSLFCPRAKPGEKKFRKVITKAPLECMCRPCTSVEEYAIIPQEIAGFADESPFTTSAHFRRSSGLP
>nasoniaVitripennis_NP_001155852_Arthropoda
MANKKSALLHKTGWFILFINGLSAIVHIDECEVTPVIHVLQYTGCVPKPIPSFACKGRCSSYLQVSGSKIWQMERSCMCCQESGEREASVSLFCPKTKAGDRKFRKVITKAPLDCMCRPCTSIEERIVIPQEIAXLSNNGPLSNSAHFRNTFKLT
>harpegnathosSaltator_EFN80834_Arthropoda
DECQATRVIHFLEYPGCVPKPIPSYACRGRCSSYLQVSGSKMWQMERSCTCCQISGEREASVSLFCPRAKPGEKKFRKVITKAPLECMCRPCTSVEEYAIVPQEIAGFADEGPFATSAHFRRSPGLQ
>manducaSexta_BURS_MANSE_Arthropoda
MYALDFLFIAFVYFAACHIQEKPVRAQEVQLPPGQECQMTPVIHILKHRGCKPKAIPSFACIGKCTSYVQVSGSKIWQMERTCNCCQEAGEREATVVLYCPDAKNEERRFRKVSTKAPLECMCRPCGSIEESAIIPQEVAGYAEEGPLYNHFRKSF
>bombyxMori_NP_001091845_Arthropoda
MSVLNTFLVIVALILCYVNDFPVTGHEVQLPPGTKFFCQECQMTAVIHVLKHRGCKPKAIPSFACIGKCTSYVQVSGSKIWQMERTCNCCQESGEREATVVLFCPDAQNEEKRFRKVSTKAPLQCMCRPCGSIEESSIIPQEVAGYSEEGPLYNHFRKSL
>callinectesSapidus_ACG50067_Arthropoda
MNSNLTWAMVGAAVTVLVVIGVDVARADECSLRPVIHILSYPGCTSKPIPSFACQGRCTSYVQVSGSKLWQTERSCMCCQESGEREAAITLNCPKPRPGEPKEKKVLTRAPIDCMCRPCTDVEEGTVLAQEIANFIQDSPMDSVPFLK
>homarusGammarus_ADI86242_Arthropoda
MGGLSWVLMVLGVATVVWSDECSLTPVIHILSYPGCVSKPIPSFACQGRCTSYVQVSGSKLWQTERSCMCCQESGEREASVVLNCPKVRKGEPTRRKILTRAPIDCMCRPCTDVEEGTVLAQEIANFIHDSPMGNVPFLK
>carcinusMaenas_ABX55995_Arthropoda
MMSSLPWTVVGAAVTVLVVIGVGVAQADECSLRPVIHILSYPGCTSKPIPSFACQGRCTSYVQVSGSKLWQTERSCMCCQESGEREAAITLNCPKPRPGEPKEKKVLTRAPIDCMCRPCTDVEEGTVLAQKIANFIQDSPMDSVPFLK
>procambarusClarkii_ADY80040_Arthropoda
MGRISWVLVVMGMASMGVVSGDECSLTPVIHILSYQGCTSKPIPSFACQGRCTSYVQVSGSKLWQTERSCMCCQESGEREASVILNCPNARKGEPKQKKILTRAPIDCMCRPCTDVEEGTVLAQEIANFIHDSPMGNVPFLK
>culexQuinquefasciatus_XP_001852046_Arthropoda
MLESSPVTRNVHVGEPCPTQVKPNCTKDYCGAVTVTFRICPGAQTATVHNDIQHYTADDCQVTPVIHVLQYPGCVPKPIPSFACVGRCASYIQVSGSKIWQMERSCMCCQESGEREASVSLFCPKAKNGEKKFKKFGGISMRGHRRECHTRVPQS
>anophelesGambiae_str_PEST_XP_001688381_Arthropoda
SEDGGSHYSSDDCQVTPVIHVLQYPGCVPKPIPSFACIGRCASYIQVSGSKIWQMERSCMCCQESGEREASVSLFCPKAKNGEKKFRKVGVVPTCACA
>acromyrmexEchinatior_EGI61460_Arthropoda
INKNNIMLVVPKSLLVLVVYVTISDAEITEIDDESCETLQSEIRITKDEYDELAHLRRTCSGDVSVTKCEGFCNSQVSGSKMWQMERSCMCCQESGEREASVSLFCPRAKPGEKKFRKMVTKAPLDCMCRPCTSVEEYAIIPQEIAGFADEGPFTTSAHFRRASGLQ
>ixodesScapularis_XP_002407512_Arthropoda
MLICVRSPCSLLASWLILAVLAASMGPEESCQLRPVIHVLKQPGCQPKPIPSFACQGSCSSYVQVSGSRYWQVERSCMCCQEMGEREATKAVFCPKGPGPKFRKLITRAPVECMCRPCTAPDEASILPQEFVGL
>strongylocentrotusPurpuratus_NP_001103719_Echinodermata
MATLTTTQSSLLMLALILLSLTTSSLVLADCRKLGLQYKLARPGCRPVTLDSVGCRGTCSGYTRISPNNYLEVERSCTCCQEMGFLERTQRLQCPTLNPPFRDVTYRIPRRCSCRPCRSVASVSRVQTLEDLRLG
>culexQuinquefasciatus_XP_001869809_Arthropoda
MISSPSTPATFAAGSLVLLCLVLGGGHLALAQKEGNGKLGPRSRYLVPPLAGVVLAVSSTFSTPSSVSTKAPLECMCRPCTGIEDANVIPQELAAFADDGTLTSYFQKGQLRNSE
>platynereis_dumerilli_bursicon-A1_Annelida
MTGAAAKRSFVCGFICCLICSVASEGNTEVDLPTGIVVPACRIRWIVHRIELPHCTQKRLLSLACKGQCESYTQYSTDTNDIERVCSCCQPHGRKLRRIRMRCRNPKTFMPEIHFVQVYIPNSCMCRPCSVSIDNVPDVVNPLEAMSDNPPMEFMLLRHK
>platynereis_dumerilli_bursicon-A2_Annelida
MRGVASKRSFVCGVVCCLICSILGGSTEVNLPTGIAVPSCKTHFIMHRIELPNCTRKRMLSLACKGECESYTQYSTDTNDIERVCSCCQPHGR
>capitellaTeleta.CapteP217220_Annelida
MSHEKASRSIVFVALLVHSTVSISSISKSAGYHDVHEAIPRMHTRSAPQCEVVPVILNVSPPRRYAAICNSTQVLTFGCQGNCNSYVEMSKKDPQRALRSCRCCEPIKFGVHLATMRCQGNRMLRAPLKFAIECNCRPCFSLKTDLSVLRKMIDGQRSKQRMTN
>lineusLongissimus.39370_Nemertea
MKIVLGILVLNVILLAFTSGQELLTTRSRCIRRPIGMKLQYPNCQKKGVLSYVCQGRCPSYAQIFSSRIDAVEHSCKCCQEVMEVERRVPLLCLNPNNPGVRRRIVAKFMVPKNCMCRPCSAGIGASFLDPIDYTAKRAPVGWFGRIKR
>lineusLongissimus.65108_Nemertea
MESSPARCYGKIQILCLSLLWLVILTTPSNGQISKRDVALCEKTAMNLILHPPPMIADRCPKTIVPTIGCRGHCNSYSKVDMAYPFEITRSCSCCTPTSFAIDLVIMRCKDGQNIRRPFRYARDCICRPCDNHDKYNAYAEVGLEKRAGHVWSNHEQVIAEVKRSGGGESNLFGDISGDGSLASL
>rotariaTardigrada.58835_Rotifera
MSGILIFLFLLVHTPPLIISKTPTIHNCQVESYTETINLQNCLNTPLSIETTRCRGQCYSEDYLVYDWQYAPTHYRHIHYLHCCSPKNTKAHEIQIMCENKKPRTIQYRIVTQCECKLCNDRCME
>wireniaArgentea.72373_MolluscaSolenogastres
TDTVGGMRMENVCHSLALVLVTYAITGVLPQETCRTHQVEQDIVSNIDIQHNGNTIAADCLARIVVNKCEGTCLSHVSPSVVVFPGLRKVCKCCREARLVDLSVTFTRCFSGSTLIPNVSPTTTLRHPTGCTCRTCAN
>patinopectenYessoensis.PY_T19537_MolluscaBivalvia
MTFSVIATLMLCMFLRGGESLVDNCETKQIEMNIVRTLPVSYGGRSRNAVCVANVLVNECDGTCVSRVTPSVSQFPGFDKICKCCSESRLITREITLTECRDGNQVLENVHLTTSYSEPAGCACQSCQN
>idiosepiusNotoides.289019_MolluscaCephalopoda
MHLVPLAPLLLLLVRHVTSQDCETLGSEIRVNKFLNVEHQGRQMDVRCGVQVTLNKCEGTCWSYESPSVIDPRGFRKKCNCCRERELVDRSVVLGECFDSLTGLLVPALHPVIVIKEPMNCECRQCANFI
>gymnomeniaPellucida.70282_MolluscaSolenogastres
MADMWCSAGVVLVCAMSVLAQESCQTHQVEQDIVSNVNVEVNGETISADCLASVVVNKCEGTCLSHVSPSAVVFPGLRKMCKCCRESELADLTITFTRCFSGSTLIPNVSPTTTLRQPTGCTCRNCSN
>acanthochitonaCrinita.93699_MolluscaPolyplacophora
MMIPARVTLAFVTLFSVTNSQQDGCQTLQTEVDLVKQMSVEHQGATIIVDCVARVTMNKCEGTCMSQVSPSVVHFPGLRKQCRCCQEGHLIPKIIQFEECFFDNTLV
>derocerasReticulatum_ARS73218_MolluscaGastropoda
MISTSDLCQLLTLVASVGLSSAVVGGTDNCMFQDSTVHIDKDLLITRNGETFRSNCLGTVSMKKCEGTCDSAVTPSVQSPDGFRKNCRCCRETATRDRTVSLSCYQGSQVINDFHQEITVKEVTGCHCQECHD
>crassostreaRhizophorae_ESTJZ189711_MolluscaBivalvia
MVTSGNLFVFLGIFACTGGILFRTRETCNTEQTEMDITRTLTVTHEGVLKTVECVARVRVNECEGVCLSTASPNVHTYPDFKKDCTCCKEGRLVTRQIALQECYSNGVVLAGVQPTTSITEPADCACFPCTN
>crassostreaGigas_ESTCU990433_MolluscaBivalvia
MAKSGVFLTFLGVVVCVQGRLFRTSPETCSTERTEMDITRTLTVTHEGVLKTVDCVARVSVNECEGSCLSTASPNVHTYPDFKKDCKCCKEGRLVSRQIALQECYSNGVVLAGVQPTTSITEPADSDCFPCTN
>triboliumCastaneum_GLEAN_13831_Arthropoda
MFDKIILCLVYATCVYSVSEISEETCETLMSDINLIKEEFDELGRLQRICNGEVAVNKCEGSCKSQVQPSVITPTGFLKECYCCRESFLRERTITLTHCYDPDGVRLTAETVNSMDVKLREPAECKCYKCGDFSR
>nasoniaVitripenni_NV_03820_Arthropoda
MRLIVSLLIAMFLKKIVLANALVNENCEKLDSEIRITKDEYSETGKLFRTCSDEIQVSKCEGYCDSQVQPSIVTSTGFTKECSCCREEFLEERTVYLNNCYDSNGKQFSLLDNSNMAIKIREPTNCKCIKCGFL
>daphniaPulex_SNAP_00003309_Arthropoda
MFWYVLIILLGAGSSRETLASKTNLMSGTCETLPSTIHITKEEYTDGGILSRTCEGDIGVAKCEGSCSSQVQPSVVHPSGFLKECMCCRESFLRERVVTLTHCYDANGNRLTGKSSSLDVKMREPADCKCFRCGDSAE
>tetranychusUrticae_bursiconB1_Arthropoda
MKSTLEIFLFSLVSLTTLFISSFALEPIDIAHENCAILPGSIHVVKEELDVAGNVIRSCEGDFLVNKCEGTCVSSLQPSVVHSSGFLKKCNCCRESRMKSRSIRLSHCFDPDGKKTTGEKGSMEIEMEEPESCHCLKCSP*
>tetranychusUrticae_bursiconB2_Arthropoda
MEISFVAKKLIIVAKMKSALKIFIFSLISLTNLFNSSFCLEPIDVAHENCAILPGSIHVIKEELDVAGNVIRSCEGDFLVNKCEGTCVSSLQPSVVHSSGFLKKCNCCRESRMKTRSIRLNHCFDPDGKKMTGEKGSMEIEMEEPESCHCLKCSP*
>platynereis_dumerilli_Annelida
MTTEWGTSLLLLVPAILILAHCPLSSASCNTDFTEIFLNKEKPYEYNGRPARLTCYRKVTIRKCEGTCTSEVSPSVVRFPGFKKDCKCCRESRLDEKSYLLPCYYGNALIPGETVRLHIKEPMDCQCSECAM
>capitellaTeleta.CapteP174194_Annelida
MASSIDTDLLVLLFGLVLLLSTSKADTSQEECNTLHSTVTFSSPKTIELEDGRRRRIFCTGEVTVKKCEGFCTSRVSPSVVQYPGFKKNCTCCKETRLRNRVVLLTNCFEGDQALPDESASLFIREPDDCACSSCEI
>phoronisPsammophila.7250_Phoronida
MDGFTLNQVRLVTLAFSVSILPHLIQSRLTPRDDCRTVTVSLNLEQDRTVAQDDGVELQITCRGHVDVKKCEGTCVSRAVPSAMMFPRFKQDCKCCRESHFQNKVVTLGECHHGNQVKRDLAITVNFREPTDCTCVPCTLII
>tubalanusPolymorphus.42440_Nemertea
SCIYMLLIITPGLMAIFDDRSLCETLETETVIPRETTYEYNGRIVRLLCMGKVKVKKCEGLCVSQVWPSVQKYPGFKQECRCCREGRLQSRVVTLTDCYNGSKQQVHGQSISVLIREPEDCSCFDCSMA
>Strongylocentrotus_purpuratus.SPU_003984_Echinodermata
MATLTTTQSSLLMLALILLSLTTSSLVLADCRKLGLQYKLARPGCRPVTLDSVGCRGTCSGYTRISPNNYLEVERSCTCCQEMGFLERTQRLQCPTLNPPFRDVTYRIPRRCSCRPCRSVASVSRVQTLEDLRLG
>Strongylocentrotus_purpuratus.SPU_017707_Echinodermata
MPEATSNEMSTCRLAKVIILFTPKPPGIWLYTMLLLLVVLLCGAGSVSRVSSLADGETCELSHGETTIDVEVVDDNLQRTLRCRKRVQVNQCEGKCISQVSPTVLQHGFDKKCHCCREHGMVHKKVVMTNCYDHALGITDPDFTHQVTLKQPEACRCQICTF
>Saccoglossus_kowalevskii.Sakowv30017951m-Hemichordata
MGNVSFFLLCVICFSVPVLCISESCTRRMAMYVLQRSGCKPASIAVFACYGQCSSYTRVSAIYPYRIEHSCNCCEAMEEETLYMNIDCPRYKTSYEIEVQSAKSCMCRPCTMT*
>Saccoglossus_kowalevskii.Sakowv30021888m-Hemichordata
MQPRISISSFLLFAMNVLIFLACCSASILMRSRAQQEDNCFPGTTDLVIHHEVVDQETGFTKYCSGMAVLKKCEGSCISQVTPSVRYGFSKECKCCRERTRTLRTVVLDACFDVDNNPLPGVTHQMVLQEPSDCACQVCAL*
>Saccoglossus_kowalevskii.Sakowv30021892m-Hemichordata
MRKVSWKLYCLLSFIVVTVATSGCNKRMVRYHLSHPGCIPVLRSAYGCRGTCSSYSLISAEDPFQMQRSCKCCEAIEERFVGVRLRCPRLDKPFKNVYAKSAIECLCRPCGQISEYSEIKAP*
>Ptychodera_flava.20150316_1g18970.t1-Hemichordata
MAQMVVSYPGCSPRIIPTTACRGTCPSRSQPFWSNYDQTLTYREDCTCCSPLNKLTTTVTLRCPFLGKLKPITVYAARDCFCRPCSDVYHLANQSYDLTDKYR
>Ptychodera_flava.20150316_1g21152.t1-Hemichordata
VMATPIFLLMMFTLLNHTTLKVEGVTGDVCKAVWVRNFQLDIPNCSPVNVTAKTCKGKCRSEYIPYWSNPKSKVDVREWCTCCAPYEFEDKEMVVMTRCKTEDNQIKRVLRMITLKIPRECACRPCSYAIING
>Ptychodera_flava.20150316_1g9708.t1-Hemichordata
MSNRIHSRNMKTLTAELCFQCQNVQQSVSVNEYNVLHHYSRPAQGTALHLPLTEPKDLGIMGKRVSVVPSLVFAMNFLLLVTYCAAAYFMTSKGQRVLDSCEPDQTELVINQEILDEDTGLRKFCSGTVHLQKCEGACVSQVSPSVVMPTGFLKRCKCCRESSRRLKTVTLRECRDLNNNLLEGLTHTIILEEPVNCACQDCAF
>Lytechinus_variegatus.LVA_008643-RA-Echinodermata
MATVTTTQSSLLMLTLILLSITTSSLVLADCRKLGLQYKLARPGCRPVTLDSVGCRGTCSGYTRISPNNYLEVERSCTCCQEMGFLERTQRLQCPTLSPPFRDVTYRIPRRCACRPCRSVASVNRVQTLEDLRFG
>Patiria_miniata.PMI_013354-Echinodermata
MDCARSLLCLLLLHCLMTTIHSAGTCRMSFQSIEVQKDVVLASGKAAVCFGTPTASSCIGECPSFTASSIHEPTGFTKKCTCCRETQMMSQSVVLSPCFDPEDGELIEEDFMDEFQQPSGCECRPRTL
>Patiria_miniata.PMI_024239-Echinodermata
MDCARSLLCLLLLHCLMTTIHSAGTCRMSFQRIEVQKDVVLASGKAAVCFGTPTASSCIGGCPSFTASSIHEPTGFTKKCTCCRETQMMSQSVVLSPCFDPEDGELIEEDFMDEFQQPSGCECGPCTL
>Patiria_miniata.PMI_024994-Echinodermata
MAPTNHTLATILLLCCALSVALLPSSAGRLQSTCAVGTTSIRIQEEFVDEDGGEVVYCRGTATVNKCEGTCISQSTPSIVSPTGYSKDCSCCREERLVSQDVILTECYDSAGNALLGRSYPVQVPEPDSCRCQRCSL
>Patiria_miniata.PMI_024995-Echinodermata
MKSHQRPVSMVIAVRGALFLLLLLACSVSQTTTSMCRKLTVRHLIKDAKPGCRPKWLTLYGCRGTCFSYARVSPRDYVSIERSCQCCQEVGYRTVRVRFDCPQRLPPYHYAEVRLVRDCRCRPCNTMSVGDVPEVVRLTDYFPN
>Patiria_miniata.PMI_024996-Echinodermata
MTMLGDIMFRVSFLQPLTMEPTSHQSPTTASTVVVKCALIALLLLGLISQCSAATCQRRGLSHLISHEGCMPRRVPSYGCRGSCTSYSRVSPTDYTQMERSCQCCQESDHQVRTVWLNCPALFPNTRMQVELKMAMSCNCRPCHGLSGVPAETRLEDLLQ
>Drosophila_melanogaster_FBpp0080207-Arthropoda
MHVQELLFVAAILVPQCLRALRYSQGTGDENCETLKSEIHLIKEEFDELGRMQRTCNADVIVNKCEGLCNSQVQPSVITPTGFLKECYCCRESFLKEKVITLTHCYDPDGTRLTSPEMGSMDIRLREPTECKCFKCGDFTR
>Drosophila_melanogaster_FBpp0083529-Arthropoda
MLRHLLRHENNKVFVLILLYCVLVSILKLCTAQPDSSVAATDNDITHLGDDCQVTPVIHVLQYPGCVPKPIPSFACVGRCASYIQVSGSKIWQMERSCMCCQESGEREAAVSLFCPKVKPGERKFKKVLTKAPLECMCRPCTSIEESGIIPQEIAGYSDEGPLNNHFRRIALQ
>parasteatodaTepidariorumaug3.g14320.t1-Arthropoda
MASVDRQSTRDMCAHAQNCITIAAVEVERNENNQQQMSNHLLSTWIFLFMMNMILCLEHQREVEMAEVIAAMKDACETMPSTIQVTKEEYDDLGNVVRSCEGNIGVTKCEGTCTSQVQPSVVTPTGFLKVRKAFIHQ
>parasteatodaTepidariorumaug3.g14835.t1-Arthropoda
MANSKLPSIIIQVITFIGWFGVLISSGSGRGEVCHLRPVIHVLQQPGCIPKPIPSFACQGSCSSYVQVSGSKFWQVERSCMCCQEMGEREASIGIFCPKTTPRFRKIVTRAPVECMCRPCTAVDEASIQPQETAMLKVRDDPLAGLVNDLPVLEEYHLMNQMEMGKDMPVI
>Parhyale_hawaiensis_phaw_30_tra_m.002584-Arthropoda
NMVHEWLMVALALSGAAVPAMTARSYDECETLPSTIHITQEERDESSRLVRQCEEDVVVSKCEGSCQSKVQPSVNTLSGFYKDCRCCRETSLRQRDVVLSHCYDGDGVQLTGAKAVMKVSLREPSDCSCYKCGDPTR*
>Parhyale_hawaiensis_phaw_30_tra_m.025350-Arthropoda
MPRSAVHLLVRSVWVGLVLIVLLASRARGDQCNLTPVIHILSYPGCVSKPIPSFACQGRCSSYVQVSGSKVWQRERSCMCCQESGEREASVSLKCPKAKPGEPRERKVITRAPVDCMCRPCTEVEEGAVMAQEIANFIDDNSLGNIPFLKK*
>peperipatopsisOverbergiensis.22140-Onychophora
MKMYPSTNVPVILSIYMVLLKSTWSNEEEGTCGISTTAMHINKPVEYEGHVIKKCQGRVIVSKCEGTCPSKVFPSVKDESGFSKNCTCCREISLIEK
>Tribolium_castaneum_TC013831_001-Arthropoda
MFDKIILCLVYATCVYSVSEISEETCETLMSDINLIKEEFDELGRLQRICNGEVAVNKCEGSCKSQVQPSVITPTGFLKECYCCRESFLRERTITLTHCYDPDGVRLTAETVNSMDVKLREPAECKCYKCGDFSR
>Tribolium_castaneum_TC013832_001-Arthropoda
MKPLLSLVTLWKLTIFLSSMCLDPRLNSKIQVSGASTTDECQVTPVIHVLQYPGCVPKPIPSFACIGRCASYIQVSGSKIWQMERSCMCCQESGEREASVSLFCPKAKPGERKFIKVTTKAPLECMCRPCTGVEESAVIPQEIAGYADEGPLSNHFLKSHSQ
>capitellaTeleta.CapteP109977-Annelida
MASSIDTDLLVLLFGLVLLLSTSKADTSQEECNTLHSTVTFSSPKTIELEDGRRRRIFCTGEVTVKKCEGFCTSRVSPSVVQYPGFKKNCTCCKETRLRNRVVLLTNCFEGDQALPDESASLFIREPDDCACSSCEI
>capitellaTeleta.CapteP113601-Annelida
MDASGSQSIAPSDSRETCRLRRIIYRIDYEGCVPRRLLSFACQGQCHSYAQLSGTEGVRLERQCSCCQETRSVTRQVTIRCLDPDDPGAGPTRSMVMRVMLPTRCMCRPCSAGVGVEPMELAGMGDKRTLWGGLV
>capitellaTeleta.CapteP174194-Annelida
MASSIDTDLLVLLFGLVLLLSTSKADTSQEECNTLHSTVTFSSPKTIELEDGRRRRIFCTGEVTVKKCEGFCTSRVSPSVVQYPGFKKNCTCCKETRLRNRVVLLTNCFEGDQALPDESASLFIREPDDCACSSCEI
>capitellaTeleta.CapteP217220-Annelida
MSHEKASRSIVFVALLVHSTVSISSISKSAGYHDVHEAIPRMHTRSAPQCEVVPVILNVSPPRRYAAICNSTQVLTFGCQGNCNSYVEMSKKDPQRALRSCRCCEPIKFGVHLATMRCQGNRMLRAPLKFAIECNCRPCFSLKTDLSVLRKMIDGQRSKQRMTN
>dreissenaRostriformis.118501-MolluscaBivalvia
EPELNSTERDNALQTVQNSFETSKPVKIEERSLPAKHGVGTAEEIGDKQVSSKLVAFPQWNNMFLYNHLLPRAFMRPLRYPSRNFAFVSSTSRNNPSPYKKRDDILTDGIKVTPVNGIYGLNKTNNSTWNEKTANGEFFTKPEMDSARLKIRKRIAGDDENCMRSTVERLMKFQEHISTNEGQLLLTCKGHVTVKQCKGLCNSMVKPNVTAFDGFERSCKCC
>dreissenaRostriformis.253012-MolluscaBivalvia
VNGIYGLNKTNNSTWNENKPNGESYTKSEMDSTGPKIRKRPAGDDENCMRSTAERLMKFQEHISTNEGQLLLTCTGQVTVKQCKGLCNSMVKPDVTAYDGFE
>gymnomeniaPellucida.68471-MolluscaSolenogastres
YSHTETCRRGNVILTLNPLGCTARSFRIASCHGTCGSRSTPVWSVQDQRLVIVRHCTCCKPHTVRPANLRLRCGTTYRTFQVQIPRDCACRPCSTAPTELRAIVDIVASNVN
>gymnomeniaPellucida.70282-MolluscaSolenogastres
MADMWCSAGVVLVCAMSVLAQESCQTHQVEQDIVSNVNVEVNGETISADCLASVVVNKCEGTCLSHVSPSAVVFPGLRKMCKCCRESELADLTITFTRCFSGSTLIPNVSPTTTLRQPTGCTCRNCSN
>gymnomeniaPellucida.70554-MolluscaSolenogastres
DFFCLIIAGIFIVEPPTMSPYTLVALFLILALTPCQPQCRLRRIAHTIKYRQCRPRRILSYACRGSCRSYVQMTPSRDIERSCQCCQESRQTTRFVAITCENDVAHRMRLAVPTGCRCRSCWTGSVRSSSPQHAILSALQINGR
>acanthochitonaCrinita.102442-MolluscaPolyplacophora
MPQNTQLLCRLLLLALLVSNLLVGGSVEDGVTESAERFRETCQPQPLRLRIHPPSQHAERCQPTTILTVGCRGKCRSYSRPSSENPSQTNRFCSCCQPTRFGVPRIATMFCSDGTQLRTPVRFTLECHCRPCNTPLGITDLQQMLLEQAERISGFDD
>acanthochitonaCrinita.68939-MolluscaPolyplacophora
MTELTLTYLVQKAQIFALCTLAVCLFLSPGSGAECRIRRVVHTIAYQDCLPKRMLSLACQGSCPSYTQASLTRISMIERSCQCCQERKSIVRRVNVLCPDPVGPKPFRRVLMRLALPRGCMCRPCSAVDAIEPQEFSDLGSKRNRILPLFGLERLSN
>acanthochitonaCrinita.93699-MolluscaPolyplacophora
MMIPARVTLAFVTLFSVTNSQQDGCQTLQTEVDLVKQMSVEHQGATIIVDCVARVTMNKCEGTCMSQVSPSVVHFPGLRKQCRCCQEGHLIPKIIQFEECFFDNTLV
>aplysiaCalifornica.524867335-MolluscaGastropoda
MTGTEKFLVLALLLSTTSSMLYSRQRHRWSSPLYRSSYTPSSSSSPSPSLLRIRQRLNAIKHRPPLGSKYQNRLRNICRVEAVLLRLQPPLSYAETCDATLVHTFGCRGGCSSYSSVDPRNATNILHSCSCCQPLRFMMSIAELPCKNGQHIRVPVKKALRCTCRPCYSDNSAKDTVKLRDLLTRAAVNTPFPLG
>aplysiaCalifornica.871226614-MolluscaGastropoda
MLLSFLVKLLFTACVLSFVQIVRTDSSVTTSGAMQSKQNILLIKKVTTCLRENILKFCKKPVVLTKHPSSSRKAFLYPDLDSGDHIKNYTIPSRRVKSLSTIKPMLIDCLCDLKVAKESKLKQPRFKMNSHCRRLIVWYLHHLQSNGNLEFLKEILQTGCREGDRNNHITSNVTSNVVHRGLKRFLWRHRGGLQNWRTQRELPKPRGNRVKRQAESSLELWETKIRDQESLARSFILPLLSMDDIKITLSDDSNSFFKDQIDVPNDLFVINDLSLQNKAKDSLTSAGGDATNTEYVPPELQSPHVHKDMRTPFEPQNTVSQSEKPLSPLELSNFVKKNRKYRQDLENIKLLMRSFRYLSPQNRKSNRNSLIESSAKTNNDLKTKTRTGEANNIPSAYQPVIASHQHRSFPQDSKSATDVKHKAPMKAQNVVKKNEGSSLVNAIISESPVSSSSSTCRHRIETTLIAVPGCVPKSLLITRCQGSCHSRSVPEFDTDRQEVRHVEHCSCCKPMVMKFRAVRFTCPRRRQRFFVKRFGFPFRCACRPCANVPEVTAEQPYDY
>biomphalariaGlabrata.BGLB014450-PA-MolluscaGastropoda
MTLTDTILMLAVLVAATSAMLYSRYMPGWTSSTRSAYTSNSPSISLIRLRQGLYNLQAKSRLDARSSVFSRDRCTVQGLILRLHPPLRADDNCETAYIQTSGCRGSCPSYSQVEQRNLTNIFYSCSCCQPIRFTPAVAVLPCRNGQHIRVPFKKVQACACRPCDVNEAPLEIAKLRDLLTKAAVDTPLPIG
>idiosepiusNotoides.194294-MolluscaCephalopoda
MQFPMAVFIIGSLYVYAVSVIFPAILAFGPPSAISYTRLQTANNNTKCGVRGLVMSIYPPPNHAGRCQPKRIKTFGCKGQCYSYTEINSNLTRVTRSCSCCQPTDFGLQKSGHPMSGWNEIAQSCQVRHQLPLSAVHSETEGHPGRPATHAAPVKRPEPLGVRSE
>idiosepiusNotoides.223098-MolluscaCephalopoda
MQFPMAVFIIGSLYVYAVSVIFPAILAFGPPSAISYTRLQTANNNTKCGVRGLVMSIYPPPNHAGRCQPKRIKTFGCKGQCYSYTEINSNLTRVTRSCSCCQPTDFGLQKAVIRCQGGMKLRKVVKFAINCHCRPCILKPRVTLADLRHMLHLSNDRNRWGNKGIGGLFRG
>idiosepiusNotoides.232481-MolluscaCephalopoda
MHLVPLAPLLLLLVRHVTSQDCETLGSEIRVNKFLNVEHQGRQMDVRCGVQVTLNKCEGTCWSYESPSVIDPRGFRKKCNCCRERELVDRSVVLGECFDSLTGLLVPALHPVIVIKEPMNCECRQCANFI
>idiosepiusNotoides.289019-MolluscaCephalopoda
MHLVPLAPLLLLLVRHVTSQDCETLGSEIRVNKFLNVEHQGRQMDVRCGVQVTLNKCEGTCWSYESPSVIDPRGFRKKCNCCRERELVDRSVVLGECFDSLTGLLVPALHPVIVIKEPMNCECRQCANFI
>leptochitonRugatus.11250-MolluscaPolyplacophora
MERFRETCKPQPLRMRIHPPPQHKDRCQSTTIVTVGCRGKCRSYSRPSSENPTQTNRFCSCCQPTRFGVPRIATMYCVDGTQLRTPVRFTLECHCRPCNTPLDITDLQQMLLQQAQRTQETTT
>lineusLongissimus.39370-Nemertea
MKIVLGILVLNVILLAFTSGQELLTTRSRCIRRPIGMKLQYPNCQKKGVLSYVCQGRCPSYAQIFSSRIDAVEHSCKCCQEVMEVERRVPLLCLNPNNPGVRRRIVAKFMVPKNCMCRPCSAGIGASFLDPIDYTAKRAPVGWFGRIKR
>lineusLongissimus.60785-Nemertea
AIQCSQTRTEQQGSRECSRKRYRRRSTRILRGEARVTLSPSKMKMAKLTQLILSMVTLLLATLIVTSQAAAGDDDLCETLETELYVTKEKTYDYNGRTRRLLCGGTIMVTKCEGLCKSHVQPSVVHYPGFKKSCQCCREGSLRSKLVTLHECFDGSKRISGQTANFLIKEPAECACYDCAI
>lineusLongissimus.65108-Nemertea
MESSPARCYGKIQILCLSLLWLVILTTPSNGQISKRDVALCEKTAMNLILHPPPMIADRCPKTIVPTIGCRGHCNSYSKVDMAYPFEITRSCSCCTPTSFAIDLVIMRCKDGQNIRRPFRYARDCICRPCDNHDKYNAYAEVGLEKRAGHVWSNHEQVIAEVKRSGGGESNLFGDISGDGSLASL
>lineusLongissimus.65109-Nemertea
MESSPARCYGKIQILCLSLLWLVILTTPSNGQISKRDVALCEKTAMNLILHPPPMIADRCPKTIVPTIGCRGHCNSYSKVDMAYPFEITRSCSCCTPTSFAIDLVIMRCKDGQNIRRPFRYARDCICRPCDNHDKYNAYAEVGLEKRAGHVWSNHEQVIAEVKRSGGGESYLFGDISGDGSLAS
>lottiaCfKogamogai.13509-MolluscaGastropoda
YFLLTLVMYIQIKDSLIILVFLTITASSVTMDLRSGVLNRDKCSIQVVRLTIHPPEIFQDRCASARVVSFGCRGQCHSYSKIDRHNTSRIMRSCNCCEPVRVGIRLAVLPVSVWSPSNVRPT
>lottiaCfKogamogai.150590-MolluscaGastropoda
LFFLIRSFSTFNSFSGYNQERHEYFTPSETCRQRVVRTVVRLXGCLPKAVVTLACQGTCHSRNIPEWKFRDQSLRMVEHCTCCQPHSVRYRNITFDCTGVGENERRVAVLFDCACRPCSGADPSAEKPYDYE
>lottiaGigantea.Lotgi1175598-MolluscaGastropoda
MFIRQFNNSGVPDNLRLVSCHGFKIRDSLIILVFLTISASSVAMDLRSGVLNRDKCQIQVVRLTIHPPEIFQDRCASARVVSFGCRGQCHSYSKIDRHNTSRIMRSCNCCEPVRVGIRLAVLPCLNGVLIRTPVKFARQCSCRPCFTSVQNMDINRLQQLLQKTSLRNKLLG
>neomeniomorphaSP.93314-MolluscaSolenogastres
WTMFASHHAVCFMTITLLLLPSLASSRCQVTPITHTIRYKSCRPHRILSLACRGPCHSYVQMSATRPRNVTRSCVCCQEARTTTRHARMSCSNSQGRQLQRRLQLTVPVGCSCRACFDTSRVHSNTLTITDILNDSGA
>octopusBimaculoides.Ocbimv22010474-MolluscaCephalopoda
GSLYIYAVSVFVPERFVTANPLSLSFIRTAYTTNNTKCGVQGVIMSIHPPREKVHRCSSSIIKTFGCRGQCYSYTEMNSNLTRVIRSCSCCQATDFGFQQAIINCKNGEKMRKIVKFAINCHCRPCVLKPRVTLKDLRLMLRMSTRKHWPN
>patinopectenYessoensis.PY_T12002-MolluscaBivalvia
MAEMAKFPRIEQICVYLVLLLTVVNCQCNRGRIRHTLTYHNCQPKRLLSWGCAGTCQAYSRPSSTVPGDIEHFCECCKHTEFETRRTILQCPSTDGLSFRRIAVRVNIPSGCACRPCSALPHHILSAEEELRNGKRTSKNQTVKNVAPFAYNETIEDVDDVDSLK
>patinopectenYessoensis.PY_T12048-MolluscaBivalvia
TVISTAIKAKARNMANTSNLQRAAQMCISFLLLMTAVSSECNSRLIIHTLSYEGCQPRRLLSRACDGSCASFARPSVDISGELARYCECCKQTETTIVETFLRCPNSDGRSFRRKRILVNIPTACACRPCSALPAYIIAAEDVLQNGKRSPSFDFLSQMNGTVLHEDDGDDSIAERSKLSKVVKGQL
>patinopectenYessoensis.PY_T19537-MolluscaBivalvia
MTFSVIATLMLCMFLRGGESLVDNCETKQIEMNIVRTLPVSYGGRSRNAVCVANVLVNECDGTCVSRVTPSVSQFPGFDKICKCCSESRLITREITLTECRDGNQVLENVHLTTSYSEPAGCACQSCQN
>phoronisPsammophila.63071-Phoronida
MRKLRTLMKIASTSLCSHPFIPLIFRSRRHHMPNLRTVTKVLVFITMVTHIAHCTRTEQCVRQRIIMVLRERDCRPKRLLMHACVGSCQSYSQVTFTRNGFRIQRSCKCCVPINHREVRTRIMCRGPEGGRVYQIKNFSVPSECMCRPCYPDVPASEIVPQELANYNNELNLQGDEPDNSPWRDEVLFI
>phoronisPsammophila.63072-Phoronida
MRKLRTLMKIASTSLCSHPFIPLIFRSRRHHMPNLRTVTKVLVFITMVTHIAHCTRTEQCVRQRIIMVLRERDCRPKRLLMHACVGSCQSYSQVTFTRNGFRIQRSCKCCVPINHREVRTRIMCRGPEGGRVYQIKNFSVPSECMCRPCYPDVPASEIVPQELANYNNELNLQGDEPDSNPWRDEVLFI
>phoronisPsammophila.7250-Phoronida
MDGFTLNQVRLVTLAFSVSILPHLIQSRLTPRDDCRTVTVSLNLEQDRTVAQDDGVELQITCRGHVDVKKCEGTCVSRAVPSAMMFPRFKQDCKCCRESHFQNKVVTLGECHHGNQVKRDLAITVNFREPTDCTCVPCTLII
>rhyssoplaxOlivacea.70259-MolluscaPolyplacophora
EYQAFVTERSLAGDHFGLSSAFKSVICLCFSAVTLPCMMIALTIPLVVRGVSLVTTVLTGTSHWLLDLQGSVIIVDCVATVTMNKCEGTCMSQVSPSVVHFPGLMKQCHCCQEGSLMPKVIRFEECFFDGSLVNDLRPTLEIQEPMGC
>rhyssoplaxOlivacea.79002-MolluscaPolyplacophora
CRSYSRPSSENPSQTNRFCSCCQPTRFGVPRIATMYCSDGTQLRAPVRSTLECHCRPCNTPLGITDLQQMLLEQAQRTSDYAE
>tubalanusPolymorphus.42440-Nemertea
SCIYMLLIITPGLMAIFDDRSLCETLETETVIPRETTYEYNGRIVRLLCMGKVKVKKCEGLCVSQVWPSVQKYPGFKQECRCCREGRLQSRVVTLTDCYNGSKQQVHGQSISVLIREPEDCSCFDCSMA
>wireniaArgentea.72373-MolluscaSolenogastres
TDTVGGMRMENVCHSLALVLVTYAITGVLPQETCRTHQVEQDIVSNIDIQHNGNTIAADCLARIVVNKCEGTCLSHVSPSVVVFPGLRKVCKCCREARLVDLSVTFTRCFSGSTLIPNVSPTTTLRHPTGCTCRTCAN
>wireniaArgentea.99436-MolluscaSolenogastres
AMHVRTFSMKVVTLTCVAMIVVHEMTSSAAQSSAVQSYAIQRLHHSHTETCRRRLVMMTLHPHGCTARTYRIATCRGTCASRSVPQWSVQHNRLDIVKHCTCCKPHSLRAANLRLRCGAARRNFRIHAPRDCACRPCSSAPTQLRARVTTI
>Nematostella-vectensis_EDO44194-Cnidaria
MAGRAWTWRKAGSVLEDHLLHAEKLLGCQKRNKNITFGLLMPRVGSSENTHDKASTQGEDVVDEHVALHDVPAVEVEGSSDFALLNEAFNDFKNTTRSNSKANKAVYRHFDRNQRAVDTDFSESPAFRKKLLGVLLGVRSREIAIEAYAKAFGEEILSSTKQGTAIGTSVAKEIIHSSPGYDSRFVGREDDRVRRIPRDDPLKDRRKDTTGSPSYCLLFTNNLPLVLYPYVNICRHRPTMSVNHVLLLTFLLIVATTTSRGNPFKIAYANQQCKLSGYTMEVTVHSCQPRKISVNTCVGTCVSSALPAAGLRIEPACTCCQEIESHEVEVGLWCQASPNSAWTQEYHVIKTATKCACRPC
>Nematostella-vectensis_EDO49313-Cnidaria
MKLGTLVVLIILSVVLFQPFLNAQASLRFSSAKCRYRNFKQKVQIRDNPLCIPKKIRRSKCVGSCKSSAFPIVSAKGNQFRKICNCCTPIVEENEIVQFDGCEDTLTLPVIKRCECRPCGTRDEL
</seq>
<seqgroups>
name=Mollusca
type=0
size=10
hide=0
color=0;153;0;255
numbers=128;127;125;124;120;119;118;117;116;115;114;113;108;107;106;105;104;103;102;101;100;99;98;97;96;95;94;93;56;55;54;53;52;51;50;49;9;8;7;6;5;4;3;2;1;0;
name=Annelida
type=0
size=10
hide=0
color=204;0;0;255
numbers=92;91;90;89;63;62;45;44;43;
name=Phoronida
type=0
size=10
hide=0
color=0;153;153;255
numbers=123;122;121;64;
name=Nemertea
type=0
size=10
hide=0
color=0;0;255;255
numbers=126;112;111;110;109;65;47;46;
name=Rotifera
type=0
size=10
hide=0
color=153;153;153;255
numbers=48;
name=Arthropoda
type=0
size=10
hide=0
color=153;153;0;255
numbers=88;87;85;84;83;82;81;80;61;60;59;58;57;42;40;39;38;37;36;35;34;33;32;31;30;29;28;27;26;25;24;23;22;21;20;19;18;17;16;15;14;13;12;11;10;
name=Onychophora
type=0
size=10
hide=0
color=153;0;153;255
numbers=86;
name=Echinodermata
type=4
size=10
hide=0
color=0;102;204;255
numbers=79;78;77;76;75;74;67;66;41;
name=Hemichordata
type=4
size=10
hide=0
color=153;0;0;255
numbers=73;72;71;70;69;68;
name=Cnidaria
type=10
size=11
hide=0
color=102;102;102;255
numbers=130;129;
</seqgroups>
<pos>
0 -1.2832775 -1.0255164 -0.2462647
1 0.2907489 -0.31701493 0.13260031
2 -0.4272259 -0.0049591623 0.9387013
3 0.44367844 -1.1861562 -0.6797799
4 -1.9570286 0.06486794 -0.010826588
5 -0.05089 0.87703127 -0.14562356
6 -0.12465145 1.2359958 -0.08629048
7 -0.5009188 0.8449484 0.023198724
8 0.14209914 -1.2907113 -0.20617223
9 -1.2720505 0.5480428 0.24825299
10 -0.36556113 0.51274204 -0.664201
11 -0.7918543 0.17139147 0.87565935
12 -1.6607522 -0.31854022 0.3998531
13 -0.42048913 -0.8696334 0.5330318
14 -0.32286268 -1.1172122 0.7220422
15 -0.05635494 -0.13041756 -0.47773004
16 -0.55385095 -0.6882807 -0.34275103
17 -0.6635703 -0.2731559 0.86977994
18 -1.1199028 0.16589594 0.01912105
19 0.6017257 -0.077515155 0.7184596
20 -0.97668266 -0.35186636 0.549279
21 -0.49873114 -0.5616142 0.67889917
22 0.2937659 0.17261705 -0.743067
23 -1.0411065 -0.34799606 -0.2935121
24 -0.93288016 -0.22933665 0.20549846
25 0.46266115 -0.6385735 0.47050202
26 -0.16289301 -0.22091989 0.26209486
27 -0.70021534 0.3886396 -0.2574991
28 -0.08599048 -0.5656059 -0.021324873
29 -0.035516918 -0.5790939 0.7412119
30 -0.0023469776 -0.17879093 0.58503604
31 -1.2725427 0.0045027137 -0.17042947
32 0.14149867 -0.12525946 -0.8232919
33 -1.2492346 -0.26010928 -0.4956962
34 -0.44138876 -0.06719506 -0.06453431
35 0.16591763 -0.8163898 -0.50708973
36 -0.25744775 -0.95896274 -0.9534522
37 -0.75190306 0.19399536 -0.09097147
38 -0.124065466 0.27126807 -0.862108
39 -0.24223408 0.51159817 -0.5850233
40 -1.1633677 0.24017179 -0.86488795
41 -0.7016008 -1.1530149 0.13970959
42 -1.2986891 0.8698104 -0.28178525
43 -1.5513129 -0.7748638 0.8538214
44 -0.16387355 -1.5295358 0.8995445
45 -1.8049692 -1.2183723 -0.6322683
46 0.07146481 -0.6790208 -0.07290661
47 -1.6899405 -0.72912985 0.20294487
48 -0.5681464 1.8481324 -0.24060738
49 0.86585987 -0.057396613 -0.5069543
50 0.93439114 -0.24599501 0.4149468
51 1.7674063 -0.69702524 -0.19866228
52 0.6032564 0.36898035 0.18615103
53 1.659614 -0.31563595 0.3207593
54 1.8121215 -1.087859 -0.5775323
55 1.1309444 -0.8183433 -0.5640421
56 1.5738584 -1.4579777 0.07714224
57 1.4237162 -0.20393771 -0.2315346
58 1.3387191 -0.57565916 0.6710689
59 1.401417 -0.42610377 -0.055583715
60 0.64203835 -0.18279395 -0.11683881
61 1.2724383 0.29290715 -0.18187165
62 0.8977142 0.61652935 0.9676089
63 1.0587208 0.49744195 0.25320446
64 1.0278333 -1.0738636 0.73119414
65 1.0880218 -0.9834631 -0.12918484
66 -0.7217178 -1.011497 -0.37877822
67 0.7713721 0.25340778 0.18771565
68 -0.92911655 -0.4729167 -0.76038253
69 1.3386488 0.14541788 0.62277424
70 0.33645076 0.4609184 0.2574761
71 -1.3379531 -0.32533786 0.857182
72 0.06030132 -1.7087996 -0.34540522
73 2.0750103 -1.1010106 0.778023
74 -0.78209335 -1.6491054 -0.4369347
75 2.0632305 0.59853137 -0.4757167
76 1.4162681 1.0235529 -0.7098112
77 1.7797143 0.7264018 0.09767318
78 -0.49939847 -0.5660336 -0.6343312
79 0.20584242 -1.0261005 0.07066703
80 0.8837388 -0.61737376 0.63450015
81 -0.23178719 0.442419 -0.75710213
82 1.026517 -1.5923063 -0.38233912
83 -0.82246566 -0.7309421 -0.29771578
84 0.8925617 -0.42243218 -0.35028315
85 -0.40729296 -1.2386143 -0.5888269
86 2.32705 -0.5030558 -0.9156202
87 2.1897888 -0.59846115 0.919857
88 -0.48430622 -0.15460539 -0.83870053
89 1.8276213 -0.8134556 -0.7600764
90 0.41542011 -0.63771784 0.5193343
91 1.9513322 -0.19644427 0.3087989
92 -1.0931567 -1.6845397 -0.6270735
93 1.8185776 -1.7334068 0.23491204
94 1.2907728 -2.0044563 0.9279163
95 -0.030463964 0.7681639 -0.040436745
96 1.3392226 0.47753865 -0.31221688
97 -1.6402149 -0.63119686 -0.019156933
98 -1.5068182 0.13372058 -0.82795644
99 -1.0304811 0.57642394 -0.32494962
100 1.0907367 0.008653387 -0.45193708
101 -1.0959606 -0.97608566 -0.4518484
102 -0.5930289 1.0288574 0.051071405
103 -0.6356666 -0.7713146 0.19891667
104 -1.7636801 -1.4968808 0.9641863
105 -1.8371588 0.26091397 -0.70647514
106 1.9226639 0.42257422 -0.58408594
107 2.1843338 -0.026600614 0.9312453
108 -2.013818 -0.4143923 -0.009516358
109 -0.638073 -1.8376336 0.16431189
110 1.4950085 -0.97968173 0.5465183
111 -1.1614392 -1.0794786 -0.30887878
112 -1.3607163 -1.5021498 -0.53154314
113 -2.1301086 -0.82912546 -0.3081894
114 0.2873268 1.0308878 0.5667492
115 -1.9248881 -0.4630337 -0.47445667
116 -1.5891382 0.110973194 0.9119984
117 -1.651845 -1.2797467 -0.8400564
118 -0.07061963 0.33423558 -0.88920987
119 0.5815058 -1.2640424 0.118373394
120 1.9112269 -1.026433 -0.88288856
121 -0.690565 -0.33069897 -0.44025528
122 -0.8588179 -1.1454363 -0.27703965
123 2.0661192 -0.18513 0.5704979
124 2.2146351 0.38307872 0.7640164
125 -2.4447618 -0.396303 0.51332617
126 1.7734814 0.060891956 -0.0937016
127 1.5021943 -0.87246454 0.033139944
128 0.33835965 -1.265558 0.42055988
129 -0.85154486 0.692338 -0.46821034
130 0.14377277 1.6709722 -0.42149734
</pos>
<hsp>
99 122:1.4006210846223318E-24 
118 78:1.4064717519388734E-16 
99 121:1.4006210846223318E-24 
118 79:1.4218644723827E-23 
106 90:8.260353799618676E-13 
118 72:1.3833378729016443E-16 
52 106:2.2408221214576374E-32 
118 70:1.4164617887810543E-20 
118 71:2.3271858021417204E-12 
52 107:2.2408221214576374E-32 
119 117:4.010923634904024E-12 
119 116:6.975455868228278E-25 
118 74:1.5582127958484453E-21 
119 118:1.9976758604871196E-53 
40 23:3.051998984584843E-57 
15 78:2.477987850062218E-21 
119 112:1.8662732772338261E-13 
40 24:3.589956206421133E-57 
39 46:5.599277352745801E-16 
15 79:1.732781762509962E-27 
106 89:1.4919112060438378E-26 
52 100:5.365587458710758E-37 
119 115:1.229742176412403E-12 
40 25:5.648094804509781E-12 
39 43:7.564706114836158E-13 
119 114:1.491445302980346E-12 
40 26:9.254490703935037E-56 
39 49:3.029592967489994E-12 
15 74:3.7818603805768773E-25 
40 20:3.489987976146864E-56 
119 111:1.627838424817581E-13 
39 47:7.513456530958761E-15 
40 21:4.257485266599682E-56 
40 22:1.320138509923859E-56 
15 70:2.2022636075108706E-27 
106 82:3.2651113866708716E-13 
15 71:3.902319883114523E-18 
15 72:3.8159665422311705E-13 
106 80:1.182757644394111E-28 
106 87:1.7130538870650973E-28 
40 27:9.013101591678462E-56 
39 41:1.5802094369766165E-17 
106 86:2.3280459308743207E-18 
40 28:1.2007208231551138E-55 
39 42:6.029962347554719E-21 
40 29:1.1282128845238874E-56 
106 84:1.2079074501483723E-23 
39 40:2.987083858395188E-39 
27 66:1.8502964081484278E-25 
118 68:5.398875740069097E-19 
52 26:9.012569562778651E-20 
52 25:1.2906717092872484E-19 
27 68:1.5719943235043275E-23 
119 109:2.874639821093224E-17 
52 119:1.65302139212202E-13 
39 29:6.473917663207466E-58 
118 66:5.5655436013590035E-21 
119 105:6.327796851928839E-16 
119 108:1.6401131786057314E-12 
118 64:1.5318623937382628E-12 
119 102:1.1685207219347162E-17 
40 12:1.4249786048378148E-59 
39 34:7.524849549827547E-44 
40 13:6.027940637735442E-63 
39 35:8.408336740851763E-45 
40 14:1.0536984368990922E-41 
39 32:2.6610565485917195E-49 
52 110:1.2992829770513135E-30 
40 15:4.140286900384429E-57 
39 33:1.5425113892186624E-45 
15 85:5.191232191043441E-69 
39 38:3.001851460571338E-32 
39 36:2.6893680864744576E-44 
40 10:5.845226712715035E-56 
15 88:1.1048631209540987E-88 
39 37:1.9171205379876234E-31 
40 11:1.1299989815446776E-57 
15 81:1.0260510604980217E-137 
15 83:4.5794185087314574E-60 
106 91:1.4919112060438378E-26 
40 16:4.095330458350498E-57 
39 30:3.7077550052518857E-69 
40 17:4.224522276050035E-56 
39 31:1.8812769909661495E-49 
106 96:7.787999770632338E-33 
40 18:5.704049043944067E-56 
40 19:1.976449360729275E-57 
27 34:6.537241516714902E-66 
27 33:1.5467314709953442E-64 
27 32:1.312008025390434E-66 
27 31:1.5021566489101409E-66 
27 38:6.184950994784895E-55 
27 37:5.486609202634118E-54 
27 36:2.3204511136277841E-63 
27 35:9.194245207835241E-64 
118 51:5.2537827744885825E-12 
70 6:3.523931419954732E-16 
39 18:2.6818664789871384E-55 
70 9:3.1028913490580805E-17 
39 19:1.0424650267002503E-57 
70 8:1.987348352762522E-18 
52 39:2.1089397576076334E-12 
27 30:2.8630650280329403E-96 
118 55:3.352808678698912E-12 
106 69:1.3209068623937382E-22 
39 23:2.014162609312938E-71 
39 24:5.1983023717848356E-71 
106 67:3.716123471479565E-25 
39 21:2.6503247656412697E-52 
70 1:6.228538334202314E-12 
39 22:2.0209573784047947E-52 
70 0:9.396542420184264E-19 
39 27:4.556789524806988E-73 
70 3:6.871913282329496E-13 
39 28:4.297547042755363E-71 
70 2:7.008811918663423E-13 
39 25:3.72895255670288E-34 
70 5:3.0359773142877124E-18 
39 26:6.073831930550467E-34 
70 4:2.451513166195188E-15 
106 61:7.821311839672004E-23 
106 60:1.4700316814083175E-22 
27 29:6.791180808970542E-83 
27 28:8.290069278413937E-110 
106 65:4.011595610476368E-24 
106 64:6.16165761142251E-20 
39 20:8.05772969587708E-52 
106 63:1.4919112060438378E-26 
106 62:1.3306460283555772E-31 
118 47:2.597230385481027E-14 
27 45:1.0229314346434014E-12 
27 44:2.278847363785076E-16 
118 45:2.0388724429089553E-14 
27 43:1.2643922234805587E-21 
118 46:2.154058015683014E-23 
27 42:7.978552353788292E-21 
52 49:2.4543937226670154E-74 
27 47:8.527798750052431E-16 
27 46:1.0543286774883604E-25 
118 40:2.2235850882348723E-19 
118 43:1.3333339306449533E-19 
27 41:1.8502964081484278E-25 
118 44:7.579535028742635E-14 
27 40:1.229595724452274E-55 
118 41:5.5655436013590035E-21 
39 12:1.887851348085228E-50 
106 79:4.600497082730048E-12 
15 68:4.009837744501768E-23 
39 13:4.3781950235536795E-41 
39 10:6.109348659819201E-57 
106 77:1.0631191134939863E-29 
39 11:1.1622247320474447E-58 
39 16:1.1003953734766872E-57 
39 17:3.79300123582713E-56 
39 14:3.032602730980347E-35 
64 25:1.0937678134676275E-24 
15 66:3.74188198201977E-25 
39 15:7.351126913213925E-58 
64 26:9.899689751147282E-24 
27 39:4.9881157110300184E-73 
106 76:1.4118027581461359E-21 
106 75:6.206258870077555E-22 
52 51:2.2408221214576374E-32 
52 50:4.5173585829182244E-38 
106 73:3.114158794099517E-26 
27 12:9.678180445451112E-74 
52 56:2.915974395729176E-32 
27 11:6.549422912909134E-86 
52 55:2.3115059610038014E-32 
27 10:8.331218628972499E-81 
52 54:1.3815422453747687E-28 
76 25:4.006793249009286E-18 
52 53:5.365587458710758E-37 
27 16:1.488515931937978E-80 
27 15:1.291044489185297E-80 
52 59:4.8346378175262484E-21 
76 26:9.807192726708916E-17 
27 14:9.916565300672512E-69 
52 58:2.6187830522954007E-21 
27 13:2.288931532514016E-56 
52 57:2.4932318323531336E-24 
128 121:1.8029910976676175E-15 
15 27:1.4047229562518351E-80 
128 122:1.8029910976676175E-15 
15 28:4.8383998853515655E-80 
15 29:6.575708163807447E-80 
88 10:6.396239803890648E-128 
88 11:2.225341184397265E-79 
15 34:8.3261852830558E-66 
15 35:1.3661252324427107E-65 
15 36:8.345715713826321E-65 
15 37:1.3057600352334214E-63 
128 129:2.707855484037444E-12 
15 30:6.275350236986704E-78 
15 31:1.1384274988465248E-74 
64 39:5.754576588600293E-17 
15 32:1.340014750499839E-72 
15 33:1.93049788180026E-66 
52 63:9.18266680246071E-29 
52 62:1.76257374300572E-32 
52 61:5.203417449635864E-20 
52 60:1.0556137409384078E-20 
27 23:1.56752023824504E-105 
52 67:9.894065445635006E-22 
27 22:1.2697226766215063E-75 
27 21:2.495228807516463E-75 
52 65:6.666914946819912E-30 
27 20:3.413796960418327E-76 
52 64:3.6325565204701925E-27 
27 26:1.147489269186136E-97 
27 25:1.240352753659662E-97 
52 69:1.0353510402685073E-19 
27 24:1.541925324720719E-107 
128 114:4.4379148329199945E-28 
128 115:5.646458419943518E-12 
128 117:1.0893709591868916E-12 
15 38:2.6725406512590355E-60 
64 52:4.029868102435324E-27 
128 111:4.1064427225941487E-13 
15 39:8.755487745200845E-58 
64 53:4.212224808051574E-23 
128 112:3.925251229267314E-13 
64 50:6.837012186501971E-30 
64 51:1.7849189567977333E-19 
15 45:2.4681658347664388E-15 
15 46:1.1043999832221803E-24 
15 47:6.148861205486347E-13 
128 118:7.675770890376592E-15 
15 41:3.74188198201977E-25 
64 49:5.71924986965292E-27 
128 119:6.982390656134868E-19 
15 42:4.0633607371055467E-23 
15 43:4.0340345063825625E-21 
15 44:1.2890870768843589E-14 
27 19:7.240170993946003E-82 
27 18:4.5456618849880454E-80 
15 40:6.145671672049551E-57 
27 17:6.717026341176964E-79 
52 73:9.386205858702244E-23 
52 72:5.543072299687319E-13 
52 77:9.304729432902796E-22 
52 76:2.806999676222412E-13 
52 75:7.983929687060601E-14 
99 105:2.3028782057714637E-15 
76 49:9.649864180622292E-15 
99 104:6.41333486245108E-13 
99 103:5.933633900540448E-14 
99 102:6.499903235517582E-14 
99 109:2.273723425606032E-31 
118 95:6.254757587052195E-15 
52 127:2.4543937226670154E-74 
64 60:3.6841557233388916E-19 
118 92:2.0388724429089553E-14 
118 98:1.877445991083332E-19 
52 124:1.8271316497912168E-32 
64 63:7.727795773866436E-35 
88 30:6.312574365296673E-78 
118 99:6.619927032412518E-30 
52 123:3.6325565204701925E-27 
88 31:4.525576286250842E-75 
52 126:6.666914946819912E-30 
64 61:7.406245107234225E-19 
88 32:1.1357462333529251E-72 
118 97:1.023212724171051E-25 
64 62:2.695334410565182E-29 
88 33:2.7078375646888484E-65 
52 120:4.5173585829182244E-38 
15 12:1.4595217622303314E-72 
64 56:8.322604083853835E-28 
88 23:9.433730665022865E-83 
15 13:8.547477734435077E-57 
64 57:1.3958082203025267E-23 
88 24:1.9458620640222486E-82 
15 14:4.031220726199963E-57 
64 54:2.2893507575331492E-24 
88 25:1.0156597187379045E-81 
64 55:6.835150085352636E-28 
88 26:1.2623733102054274E-81 
88 27:8.70331113723354E-81 
88 28:8.398924122310306E-80 
15 10:1.1048631209540987E-88 
64 58:2.0695392173702875E-23 
88 29:1.5807732557306076E-78 
15 11:1.1922738140178684E-80 
64 59:1.353375115336265E-25 
52 80:5.1901243275534725E-24 
76 50:3.071266031170814E-17 
76 52:3.658397924175242E-13 
52 84:6.613271232893371E-22 
76 51:3.850513559896574E-21 
76 54:8.212550105721742E-19 
99 112:1.5026896942242356E-13 
52 89:9.18266680246071E-29 
99 111:1.6199180727382198E-13 
52 87:2.4932318323531336E-24 
52 86:6.830369425667202E-16 
99 116:4.411519632438322E-28 
99 115:3.2702811187407715E-15 
99 114:1.2393200682368794E-14 
99 113:3.49741782186734E-13 
118 83:3.920215892311883E-18 
118 84:2.568451911636108E-12 
99 119:3.8452592571354845E-29 
118 81:5.2706986395630543E-17 
99 118:7.01090033975085E-30 
15 16:5.669172853487689E-133 
118 88:5.332574150264489E-18 
15 17:7.051656460159669E-121 
88 20:6.555632409650644E-86 
64 75:4.717089832319691E-14 
118 85:3.9840894103817535E-19 
15 18:2.7149308614012275E-107 
88 21:4.324754146537265E-85 
64 72:3.919282095403422E-14 
15 19:1.8473515512492485E-89 
88 22:4.004141161460499E-86 
64 73:3.564593628725912E-24 
15 23:3.712258644072536E-83 
64 67:1.163851220398292E-17 
88 12:2.95046554467652E-73 
15 24:8.829240244396906E-83 
88 13:1.4509027767822583E-57 
15 25:8.816831648560604E-82 
64 65:5.078854283364672E-33 
88 14:1.0931877804378056E-57 
15 26:1.4712749744837325E-81 
88 15:1.0608075175251229E-88 
118 90:6.5083880470777124E-24 
88 16:1.1476088421233712E-89 
15 20:5.313168491254562E-85 
88 17:6.176951775449059E-87 
15 21:5.813907763936076E-85 
88 18:1.3864468798830224E-85 
64 69:2.768024759104915E-19 
15 22:5.782921228136404E-84 
88 19:6.801485872385567E-91 
52 91:9.18266680246071E-29 
52 96:4.99616939192137E-100 
52 93:2.0276609425423989E-13 
34 109:2.403752171817973E-25 
34 105:3.79538776546342E-17 
34 104:1.6628183242913756E-12 
34 103:3.259946280281945E-14 
34 102:7.177085059260419E-13 
48 6:2.0305643002527896E-13 
48 1:3.378003493149748E-12 
34 119:5.248191481761289E-24 
34 118:1.2821820481288543E-17 
40 97:4.373399163042537E-27 
34 117:6.407999282521027E-18 
40 98:2.366783763694044E-15 
34 116:1.9775666214188754E-25 
40 99:6.071133783987146E-33 
34 115:1.674165740683034E-13 
34 114:7.897588997034319E-14 
34 113:2.7507414202739493E-12 
34 112:7.646319348066988E-17 
34 111:7.965992712724155E-17 
40 92:1.4503867850101618E-15 
40 95:9.591036985129033E-15 
40 90:4.6833668004846025E-29 
40 85:4.153306407604061E-57 
34 128:6.157915297958985E-13 
40 88:5.845226712715035E-56 
34 122:3.350657207699522E-22 
34 121:3.350657207699522E-22 
40 81:4.140286900384429E-57 
61 100:2.93433699318547E-20 
40 83:3.0490196227459076E-67 
40 84:4.244990187867005E-12 
61 107:2.228851471211916E-22 
40 78:1.3023535438445016E-23 
40 79:3.200374244328952E-26 
39 99:7.654831810463945E-20 
40 74:6.759495575799678E-29 
61 106:2.228851471211916E-22 
39 93:7.808512158380443E-13 
39 90:8.446186796866807E-19 
39 91:1.7234924201082603E-17 
39 96:2.7515090619722464E-12 
39 97:3.0119144071905986E-12 
39 95:2.04255015132422E-13 
35 5:5.2598809167313964E-20 
35 6:8.396252084413226E-13 
27 99:2.3998923423234487E-31 
35 7:4.2509261103063116E-17 
27 98:8.86821372146023E-14 
35 8:1.7238876415766904E-20 
27 97:4.963237350223005E-22 
35 9:1.607479718298298E-21 
61 110:1.593593764013261E-28 
40 70:2.156594346204886E-25 
27 92:1.0229314346434014E-12 
40 71:3.1661343844197614E-17 
27 90:1.8207866700222306E-30 
35 0:5.127717337605779E-16 
35 1:4.3767813467627565E-24 
35 2:5.790746953374507E-21 
27 95:1.8780584567202159E-13 
35 3:9.077401084426906E-15 
35 4:3.1389325068137703E-12 
39 89:1.7234924201082603E-17 
25 103:2.183502160144289E-14 
40 68:2.1134772040817258E-26 
25 106:4.762305482152595E-23 
39 87:4.577857869239457E-27 
25 105:1.4826611719307076E-15 
39 88:6.109348659819201E-57 
25 107:4.762305482152595E-23 
61 116:9.929103348893912E-13 
25 109:3.7092438795911806E-25 
40 66:4.7341907612421506E-29 
39 81:7.351126913213925E-58 
39 82:1.0770621060135988E-21 
39 80:1.4422847449073433E-26 
25 100:1.3396477356934133E-19 
39 85:1.2168108971679342E-47 
39 86:4.791467472513107E-13 
25 102:2.283837017462914E-12 
39 83:7.420807498263305E-41 
25 101:5.430718090684116E-13 
39 84:7.45201479344358E-22 
61 123:8.136469973048936E-19 
61 124:5.090171298104913E-25 
61 120:3.1937162826684744E-22 
39 78:7.565830975938613E-15 
39 79:8.279889763611959E-16 
61 126:3.4049697579572524E-26 
61 127:2.13024371483859E-20 
39 70:2.3879433130807665E-20 
39 71:5.116985554655329E-12 
39 74:1.4854170878562123E-17 
39 73:5.665286938386493E-20 
27 78:5.457344141045537E-22 
27 79:7.368608699299527E-28 
27 70:5.559182011380955E-31 
27 74:2.4161021629405925E-25 
27 72:1.7254589432769877E-17 
27 71:1.5062549809152301E-18 
40 45:1.4503867850101618E-15 
39 67:4.017198214206996E-14 
40 46:1.0465160467516595E-27 
39 68:1.3822794854216481E-13 
40 47:4.754043039617912E-14 
39 65:8.146730530402413E-15 
39 66:1.5802094369766165E-17 
40 41:4.7341907612421506E-29 
40 42:1.1424484578002277E-14 
15 97:1.6532618877843492E-19 
40 43:9.051939701364578E-21 
15 98:2.642331837311075E-12 
39 69:1.245426451564849E-15 
40 44:6.167811035495449E-16 
15 99:9.907389930511862E-31 
15 92:2.4681658347664388E-15 
39 60:3.176387341360383E-19 
15 95:3.706342714930862E-12 
39 63:1.7234924201082603E-17 
39 64:6.767704021682458E-17 
15 90:2.3806240649860883E-29 
39 61:5.714583216160301E-19 
39 62:1.9180477883558635E-17 
22 6:2.8458590243697833E-12 
22 5:2.7858258881758316E-22 
27 88:8.331218628972499E-81 
22 4:2.4872331278050416E-13 
22 3:6.482215511094333E-16 
22 2:9.727902213274052E-20 
22 1:5.597832165876711E-26 
22 0:7.462424674580204E-17 
27 81:1.291044489185297E-80 
119 128:8.647071261665495E-19 
27 85:6.215579254225913E-69 
119 127:2.2443715326060466E-13 
22 9:7.930281168295513E-26 
22 8:4.217839016819764E-24 
27 83:1.0560588901472254E-58 
119 129:3.977495090098485E-19 
22 7:6.274860883911469E-18 
40 34:1.9117698473381075E-55 
40 35:8.280117775997592E-56 
39 57:4.577857869239457E-27 
40 36:9.291732726921727E-55 
39 54:7.323081389781092E-18 
40 37:2.5525986571590567E-41 
40 30:7.215664754909487E-53 
40 31:2.332072678187879E-53 
119 122:1.8126227475378815E-19 
39 58:2.959038334962355E-25 
40 32:3.0005745912117944E-52 
119 121:1.8126227475378815E-19 
39 59:1.253004063180712E-24 
40 33:8.805610320752623E-57 
40 38:2.5484412313276858E-42 
39 52:2.7515090619722464E-12 
40 39:2.3968205952947366E-39 
39 53:1.1546547208444363E-14 
39 51:3.1638542605634337E-14 
25 126:6.839827747717517E-30 
25 128:6.022153712791689E-13 
25 127:1.6453710694461923E-18 
25 129:2.601523286215623E-13 
25 120:6.453308725864408E-23 
25 122:4.432000894817051E-22 
25 121:4.432000894817051E-22 
25 124:4.70298889867595E-18 
25 123:2.320258867776799E-24 
5 18:1.4932609090781985E-22 
5 17:2.1665845252576094E-22 
5 19:1.784076450931868E-22 
25 115:2.781107126378927E-12 
5 10:1.1099052053185688E-21 
25 114:1.5591750206227367E-12 
25 117:3.9858943976063645E-14 
5 12:1.7087597695846092E-22 
25 116:3.796846818505935E-24 
5 11:1.5576021000237686E-22 
25 119:3.2206772646561245E-23 
5 14:1.2419693664974903E-17 
25 118:2.021465123107252E-16 
5 13:1.2893754456608363E-19 
5 16:3.0689952882289613E-22 
5 15:3.200115697048502E-22 
25 111:4.688474336926582E-15 
25 110:3.960448037694169E-37 
25 112:4.637380632803434E-15 
5 29:1.1491670511583685E-22 
5 28:2.3412660962207962E-23 
5 21:1.1899144331194162E-22 
5 20:9.91263299917509E-23 
5 23:2.4305468171077835E-21 
5 22:2.717465011255121E-22 
5 25:2.5451340827426144E-20 
5 24:3.1514425429582095E-21 
5 27:6.016290214336647E-23 
5 26:3.328850509626274E-20 
5 39:2.4170808690910613E-12 
5 32:1.2487678788641415E-23 
5 31:1.6595011394935895E-22 
5 34:3.8181424157264097E-19 
5 33:3.6961624232764284E-20 
5 36:6.350081442333235E-21 
5 35:6.49693979559023E-20 
5 38:8.572478433510899E-18 
5 37:2.7489583770255722E-17 
5 30:6.25076898340394E-21 
5 43:9.615351005970107E-21 
5 45:1.1500234190400291E-12 
5 44:6.790647763656447E-13 
5 47:9.101967199362443E-13 
5 46:9.446873732925074E-23 
5 41:3.976019951623953E-18 
5 40:4.3733833871621715E-22 
5 54:6.4076940284943304E-12 
5 55:4.67410832878934E-13 
5 57:4.640080813164996E-12 
5 50:9.221683933839465E-13 
5 51:8.054323434419698E-16 
5 64:5.666236735036281E-12 
5 66:3.976019951623953E-18 
5 68:3.525579184318331E-21 
5 61:1.128780252506187E-12 
5 60:2.712623911189408E-12 
5 63:5.179120702431386E-12 
5 62:5.374451225479915E-13 
5 78:1.409861163541798E-16 
5 77:6.001618360527383E-12 
5 79:4.524095395886638E-22 
5 70:4.512193630021112E-18 
5 71:7.597521077136027E-14 
5 74:8.307467527928079E-18 
5 73:6.964612781902325E-12 
97 9:1.9635395014120445E-23 
97 3:1.672493441518414E-12 
97 4:3.611026491964964E-15 
97 1:1.4530172599165673E-33 
97 2:3.6226382298550684E-112 
97 7:9.132148028154881E-21 
97 8:5.515745731611164E-23 
97 5:3.114096076379431E-23 
5 87:4.640080813164996E-12 
5 89:5.179120702431386E-12 
5 88:1.1099052053185688E-21 
97 0:5.816056094728845E-23 
5 81:3.200115697048502E-22 
5 83:3.071651776351663E-21 
5 85:6.232409504634873E-20 
122 8:2.2860250584170763E-20 
122 9:1.156461000329716E-19 
122 6:7.585260260619005E-15 
122 7:9.233571541207334E-15 
122 0:1.538214802815488E-20 
122 1:3.652527703312929E-18 
122 5:5.0382398899035225E-25 
122 2:1.8138143842195047E-20 
122 3:2.1808295224851985E-14 
5 98:1.0939313227912699E-14 
5 97:3.353580316821162E-23 
5 99:5.5907103309424946E-36 
5 90:2.0943437775261106E-30 
5 92:1.1500234190400291E-12 
5 91:5.179120702431386E-12 
5 95:2.9563741733428404E-14 
118 36:1.0757253752311595E-18 
118 37:1.4752014134782172E-12 
118 34:8.306003340166579E-18 
118 35:3.083023925914245E-16 
118 38:5.110499663116246E-14 
118 32:2.1022531788924407E-19 
118 33:6.476796235503247E-17 
118 30:8.573619851771148E-18 
118 31:5.140532491362874E-19 
106 49:2.948575053399659E-33 
118 25:1.184737732413951E-16 
118 26:1.4907195693622147E-16 
118 23:4.4615773327408003E-17 
1 0:7.685753184290369E-23 
118 24:7.033156170706882E-17 
118 29:5.322351161890563E-19 
1 2:1.5909305398263496E-34 
1 3:3.593861415209094E-14 
118 27:7.217116203391774E-18 
1 4:7.945599667239909E-17 
118 28:4.175539730779707E-18 
1 5:5.8885253694615715E-27 
1 7:6.610006571312724E-19 
1 8:1.677895572053745E-23 
1 9:4.389086377808537E-17 
118 21:3.790891953495706E-17 
118 22:6.517482116490102E-17 
118 20:2.9186139025474146E-17 
84 8:1.0761554395974599E-13 
106 58:1.2351806987112404E-28 
106 57:1.7130538870650973E-28 
106 56:1.9196908553980244E-29 
106 55:3.3526742835844435E-30 
84 1:8.978041630230658E-13 
106 59:1.419078013676047E-24 
84 0:2.3011400289576675E-12 
106 50:2.8844148257522545E-26 
106 54:1.0036447955043939E-25 
106 53:1.8368049084679672E-30 
106 52:7.787999770632338E-33 
106 51:1.1245287211319295E-102 
118 14:1.798466462147168E-13 
118 15:5.2706986395630543E-17 
118 12:3.1253942256691086E-19 
118 13:8.686404231833364E-18 
118 18:5.640473357512507E-17 
118 19:6.764984159295842E-17 
118 16:5.950755838123773E-17 
118 17:8.580984704044038E-17 
118 10:5.332574150264489E-18 
118 11:7.539377768539358E-19 
106 25:8.882692776352193E-24 
120 100:1.3934354258354E-28 
120 106:1.0087428501799103E-25 
106 26:2.438249924738736E-23 
120 107:1.0087428501799103E-25 
106 39:2.415510271370615E-15 
13 128:1.012069544062749E-13 
13 129:9.088247836360332E-13 
71 6:1.655537128776835E-19 
71 5:4.2806969274570995E-14 
13 121:5.813217426562086E-22 
71 7:1.7068627167827757E-12 
13 122:5.813217426562086E-22 
71 9:2.1356704096166503E-13 
120 124:4.121297862580099E-24 
120 123:7.321881674957352E-30 
71 0:1.232338540629527E-12 
120 127:1.5059151769714865E-39 
120 126:3.960131241309115E-31 
71 4:1.0271653956242904E-12 
71 3:3.2448442599402E-12 
120 110:1.1669348595839845E-32 
120 116:3.5564979141878233E-12 
13 104:2.2340628189533435E-12 
13 105:1.1793321728674692E-16 
13 109:4.809545530808271E-25 
13 101:9.23243222459908E-14 
13 102:2.4927820421402906E-14 
13 103:2.2302091634858718E-14 
13 115:1.5404485270472434E-14 
13 116:6.134844735259986E-21 
13 117:3.1542126309019475E-17 
13 118:5.137333445185465E-18 
13 119:6.864950785062148E-22 
49 7:2.7259640743685197E-12 
49 8:2.1506204217013065E-12 
13 111:2.270379807893964E-13 
13 112:2.416381793269298E-13 
13 113:6.897265564923171E-12 
13 114:5.46431742236763E-15 
69 100:1.7845161349164486E-17 
69 107:1.9559130451966152E-22 
82 127:1.9844603408976876E-12 
82 126:1.4223662141433835E-14 
69 106:1.9559130451966152E-22 
82 120:3.0303768797396674E-12 
82 124:2.6374324440557935E-12 
82 110:1.839501770431641E-19 
36 4:6.419491106756919E-12 
36 5:4.932576737568385E-21 
36 7:1.100266166458162E-14 
36 8:1.1792648576670685E-21 
36 9:1.986869526752693E-21 
82 107:3.4062441762117063E-13 
82 106:3.4062441762117063E-13 
36 0:1.6387478167814076E-18 
36 1:2.2222239112028563E-27 
36 2:4.400517436107129E-21 
36 3:2.5817994433457626E-15 
82 100:2.7459878578493916E-14 
23 5:2.3388280692923953E-21 
23 4:1.8651692462564492E-14 
23 3:2.9902356584595165E-14 
23 2:6.954047998545922E-21 
23 1:4.5757570991149705E-25 
23 0:6.585687471163123E-17 
23 9:2.8480611132083387E-24 
23 8:1.4498133467555891E-21 
23 7:4.7953455531786977E-17 
23 6:1.6095434335808062E-13 
69 123:2.768024759104915E-19 
69 124:4.3612765045397265E-17 
69 120:4.1178200799867445E-20 
69 126:2.155864706570861E-24 
69 127:4.385924643426631E-20 
69 110:2.7324852285976175E-25 
10 7:7.985193574095046E-18 
10 6:1.3323860855948436E-13 
10 5:1.1308512646281616E-21 
10 4:7.080982690882654E-13 
10 3:4.2286047844749246E-14 
113 66:1.513952004816721E-12 
10 2:3.0138644212351266E-20 
10 1:2.2652416006040014E-24 
113 68:1.0198349269607351E-13 
10 0:6.396473861555024E-18 
10 9:5.623540679222069E-25 
10 8:1.6739632705563245E-23 
101 74:3.8973149648063994E-18 
101 79:1.9643637914474533E-20 
101 78:1.5761859024900728E-15 
125 47:3.0169642473156817E-19 
125 45:1.4912661094943876E-21 
101 70:2.347810972375532E-15 
101 83:7.79389523632037E-14 
101 88:4.959914417191106E-14 
101 81:1.0348244620611552E-12 
113 40:4.070720501168341E-12 
113 41:1.513952004816721E-12 
113 43:2.930467551643563E-13 
113 44:1.0109200510343049E-12 
113 45:1.776631735883137E-23 
113 47:1.638607953323681E-23 
2 129:4.4431511541741823E-13 
2 122:1.3478356612558198E-20 
2 120:4.432009633264824E-12 
2 121:1.3478356612558198E-20 
116 121:1.863235947646831E-18 
116 120:3.511690583023926E-12 
116 122:1.863235947646831E-18 
2 119:7.050520461949303E-23 
113 33:7.003015826368679E-13 
2 115:2.0415285991918685E-16 
113 34:2.8257647977980705E-12 
2 116:1.4171402905359114E-33 
113 35:4.68538999670284E-14 
2 117:1.7580970457055772E-15 
113 36:3.458989778803561E-13 
2 118:5.672449771402207E-23 
2 111:7.0320036911203385E-12 
2 112:7.205575479216476E-12 
2 113:4.933937334843337E-12 
101 66:5.016835228005791E-19 
101 68:5.78730449990682E-14 
2 108:5.919380828544664E-12 
2 109:1.2737598394921912E-21 
116 109:2.1648544232120076E-22 
116 108:6.059705477586478E-14 
2 104:7.909282678299288E-13 
2 105:9.894806565720118E-17 
73 124:3.4347709767594577E-22 
73 127:7.152155705097901E-22 
73 126:4.3606684715113725E-29 
2 101:3.634984550424339E-14 
2 103:1.6311973071599346E-12 
116 103:3.6848452485055263E-14 
73 120:2.420549084226255E-27 
116 101:8.156179666556761E-15 
73 123:5.1209605705781936E-24 
116 105:3.071421147698439E-17 
116 104:5.815608111013948E-14 
113 97:4.28596771650157E-12 
113 98:1.3443453703570967E-24 
116 119:8.762409148902619E-29 
113 99:2.71773800478805E-13 
113 90:1.0888423384033145E-15 
113 92:1.776631735883137E-23 
125 70:1.283804851126052E-12 
116 113:3.962200926071936E-14 
125 79:5.038616196224035E-13 
116 112:6.555937038576774E-13 
125 78:8.75021503218315E-12 
116 111:7.05939905672549E-13 
116 118:7.880329214272403E-23 
116 117:3.0377148529896643E-16 
116 115:3.240561879094571E-17 
73 107:7.030077873830107E-26 
73 106:7.030077873830107E-26 
113 88:2.349961294207033E-14 
113 83:5.4544078013676045E-12 
101 97:5.513828361311409E-14 
101 98:4.5983915592700374E-30 
73 100:9.339995348547333E-20 
101 90:6.078341600126152E-13 
101 92:4.4594090915607034E-32 
113 74:6.018840403113665E-13 
113 78:2.279690568688447E-12 
113 79:4.909247459036369E-15 
113 70:1.6830568975156616E-14 
73 110:5.749035887629416E-33 
110 8:2.5082518600283843E-13 
76 67:3.1078164165877493E-17 
98 8:8.558164413607237E-19 
76 69:7.477764992194376E-18 
98 9:4.0260744441418067E-16 
98 2:1.3975479163381453E-15 
98 3:2.1472755422394886E-30 
98 0:2.2434307668047653E-19 
98 1:8.275854036154078E-17 
64 80:4.8184945406234464E-23 
98 7:3.3384284014507502E-12 
64 86:6.412833145096442E-15 
98 4:1.102873188353857E-121 
98 5:6.3814384219504855E-15 
64 84:8.355057846742236E-28 
88 45:3.742196123686512E-15 
88 46:1.1239642616511606E-27 
64 76:5.117699993463645E-15 
88 47:1.0812355749243802E-13 
64 77:1.6035503048525596E-25 
76 73:2.0745326886156458E-17 
76 75:2.4244100939563037E-95 
76 56:8.970691287950762E-14 
76 55:1.9830541194997713E-14 
76 58:1.886460472532868E-19 
76 57:1.6194199668926017E-22 
76 59:6.772811499120633E-18 
64 93:1.3096195385333331E-16 
64 91:7.727795773866436E-35 
88 40:8.330418452628411E-56 
64 96:4.029868102435324E-27 
88 41:2.8903909285089668E-24 
88 42:4.782665180555357E-25 
88 43:2.3262450363404386E-22 
88 44:1.514149117651275E-14 
64 89:7.727795773866436E-35 
88 34:6.95580730249294E-66 
88 35:2.4810054904884097E-65 
64 87:1.3958082203025267E-23 
88 36:3.909195492925441E-65 
88 37:3.9662506988545947E-59 
88 38:4.019883309201944E-60 
88 39:6.986323953151655E-57 
76 61:9.547106598830449E-21 
76 60:3.894018323075309E-21 
76 63:5.687480143921417E-18 
76 62:5.3484409273111715E-17 
76 65:1.1987523162258173E-16 
76 64:2.960018788220576E-16 
76 89:5.687480143921417E-18 
88 70:4.763948420947002E-26 
88 71:4.274750204280574E-18 
88 72:3.0494161876227476E-13 
88 74:4.061787705893315E-24 
88 68:4.448890433934946E-23 
76 90:2.0563373002421493E-13 
76 91:5.687480143921417E-18 
76 96:3.658397924175242E-13 
76 77:1.4374888843962004E-27 
2 0:5.672449771402207E-23 
2 1:1.4171402905359114E-33 
2 3:1.6311973071599346E-12 
2 4:3.521865344015212E-15 
2 5:3.03720481523426E-23 
85 5:6.108867210459165E-20 
85 2:3.29311932852617E-20 
2 7:8.906662891657229E-21 
2 8:5.37955447897879E-23 
85 8:1.2622837134624482E-21 
2 9:1.9150570445870557E-23 
85 9:8.678116533107788E-21 
85 6:9.079106756311195E-13 
85 7:6.949436974067119E-14 
88 66:2.8903909285089668E-24 
125 92:1.4912661094943876E-21 
85 0:1.7661937153260606E-18 
85 1:5.184139226170851E-25 
125 90:4.602020227360695E-13 
76 80:1.1720216642168003E-18 
125 98:1.6936024341643132E-59 
76 84:1.599278872828372E-17 
76 87:1.6194199668926017E-22 
76 86:9.463274045046127E-17 
43 105:8.498705649690891E-20 
43 103:1.142775275552968E-12 
43 104:1.903599403519599E-16 
43 102:2.7812038749944896E-17 
88 90:1.7373614834353543E-29 
88 92:3.742196123686512E-15 
88 95:1.6949105466118097E-12 
43 109:8.431670008314851E-23 
88 97:3.090164786329687E-20 
88 98:7.260248075461961E-13 
43 108:1.3796953450511431E-13 
88 99:2.9524993907421476E-30 
123 8:4.1274441991484725E-12 
76 99:8.972515387035825E-14 
123 5:5.1885294665768315E-12 
88 81:1.0608075175251229E-88 
123 0:1.6205004515675847E-12 
88 83:7.329228607881647E-60 
88 84:3.3169431024843384E-12 
88 85:1.354837148959961E-69 
88 78:6.225728242326935E-22 
88 79:3.723461444729561E-29 
43 128:4.3496174712210363E-16 
43 121:1.9543853622128754E-18 
43 122:1.9543853622128754E-18 
72 5:6.9763885574264395E-12 
72 4:1.9316677281909954E-14 
72 6:4.502986202210504E-15 
72 9:7.834885590985302E-14 
72 8:2.2043325393435373E-13 
72 1:5.851413448778538E-12 
72 0:2.2838556590393994E-16 
43 116:2.0667118637884408E-19 
43 117:1.0621348951675054E-15 
43 114:1.5623560671815692E-12 
43 115:3.390331362799627E-18 
43 112:2.597441093000172E-13 
43 113:3.260181893080432E-13 
43 111:2.539419541269482E-13 
43 118:1.307818240686834E-19 
43 119:1.8922975896050674E-21 
5 111:9.101967199362443E-13 
5 118:1.0846336143618138E-35 
5 119:6.194694364050725E-34 
5 116:1.0187719335039079E-26 
5 117:1.5197733596185844E-12 
5 114:1.0839170616445059E-13 
5 115:9.211809487857054E-13 
5 112:8.620828265033626E-13 
5 113:4.20931903024202E-13 
5 121:4.1338712721781807E-25 
5 122:4.1338712721781807E-25 
5 120:9.221683933839465E-13 
5 128:2.073292856843253E-13 
5 123:5.666236735036281E-12 
69 91:1.6525653673507546E-24 
70 81:1.3618571760818047E-27 
69 93:3.0082358073690565E-13 
37 5:2.3308034092411898E-17 
37 7:4.9257439664122556E-14 
82 69:1.3447754347233969E-12 
37 8:2.7592006797809256E-17 
37 9:6.2869855090528516E-21 
82 65:1.4223662141433835E-14 
82 62:5.904756870278252E-14 
82 61:6.089505354301361E-27 
69 96:1.1485895913866042E-19 
37 0:7.572397732644838E-13 
69 97:6.980279968807905E-12 
37 1:2.0716597325566724E-21 
82 63:3.319559327379331E-14 
37 2:1.7069615221498834E-18 
125 105:2.5203026219590866E-20 
125 103:2.757545837693708E-20 
125 108:1.6226328540504897E-49 
70 79:2.0805218139449334E-27 
70 78:2.577976435679986E-27 
70 74:4.449532498605324E-29 
125 101:4.488492194331752E-19 
70 71:2.821653272205746E-19 
70 72:2.1026390153513136E-13 
70 92:2.4958311735493473E-17 
70 90:4.016027750627414E-18 
82 59:1.619900153389624E-35 
82 58:1.6875367346646216E-25 
82 54:1.7745530914460198E-15 
82 57:1.2052374672075921E-29 
82 51:3.4062441762117063E-13 
82 50:3.0303768797396674E-12 
82 53:2.7459878578493916E-14 
82 60:9.03368120762074E-27 
70 88:3.0683246713961504E-26 
70 85:9.223253007103346E-26 
70 83:5.0118110415757783E-29 
82 87:1.2052374672075921E-29 
82 89:3.319559327379331E-14 
82 84:1.7934490445403327E-25 
19 128:1.3772230611132081E-13 
19 129:1.710463766900158E-14 
82 86:8.788221970554927E-16 
82 91:3.319559327379331E-14 
70 99:1.4207223736393362E-17 
70 97:7.008811918663423E-13 
70 98:2.451513166195188E-15 
94 62:1.3595947360121565E-12 
94 63:4.642311882678441E-15 
94 65:1.6239768051951775E-13 
24 4:7.566525802888582E-14 
24 3:5.597089397816087E-14 
24 2:9.949596633250842E-21 
24 1:5.349214588314249E-25 
24 0:1.076620457754848E-16 
82 77:2.073349269607351E-18 
24 9:5.2451047215581E-24 
82 73:3.4562391587940994E-19 
24 8:2.492633488528166E-21 
19 117:1.4573721040784082E-15 
24 7:1.0826936789564197E-16 
19 118:8.694641933364093E-17 
24 6:4.804547138682661E-13 
19 119:1.1413898326412482E-22 
24 5:3.1514425429582095E-21 
82 80:1.6895347420330576E-27 
94 59:6.694068337227806E-12 
19 121:8.07954259468982E-28 
19 122:8.07954259468982E-28 
94 58:1.1758586951847126E-13 
94 54:1.373527029545422E-12 
94 91:4.642311882678441E-15 
94 93:9.040759350316097E-69 
19 109:5.83652286677013E-27 
19 114:4.750508577660333E-16 
19 115:1.2800689987836081E-12 
19 116:1.7608758720970878E-25 
19 111:5.532835591348238E-15 
19 112:5.5950970317240605E-15 
94 89:4.642311882678441E-15 
94 86:7.1657862293389906E-12 
94 80:3.2027072551858597E-13 
19 102:2.4039994127763097E-12 
19 103:4.4176960558142134E-13 
19 104:8.079271702808886E-14 
19 105:1.845918445814633E-17 
19 101:4.97355745704179E-13 
11 5:1.59678529983362E-22 
11 4:1.2425897962893055E-12 
11 3:4.2072742334633615E-13 
11 2:1.666920081652056E-22 
11 1:1.9079089943095228E-25 
11 0:9.204381807250814E-19 
11 9:3.595294520643709E-26 
11 8:1.4801794527634468E-23 
11 7:2.1833448680843923E-17 
5 109:9.446873732925074E-23 
125 115:2.715050102498674E-22 
125 113:2.027162148601574E-12 
125 117:1.887203076393767E-18 
125 118:1.2801582636867984E-14 
5 107:8.054323434419698E-16 
5 108:8.434594466115795E-13 
5 105:2.567364693874698E-14 
5 106:8.054323434419698E-16 
125 111:3.0169642473156817E-19 
125 112:2.6286519632438323E-19 
5 102:3.2992796023656727E-15 
21 70:1.446300490751227E-26 
21 71:2.9860062497378464E-18 
21 72:4.23593634215567E-14 
57 26:7.744744694531806E-56 
112 98:3.250964060954456E-31 
33 59:1.787518297993947E-13 
57 25:7.32046684775917E-56 
112 99:1.7611135799991398E-13 
21 74:1.0174262125470127E-24 
45 43:1.8209069116634415E-13 
45 40:1.775106823802669E-15 
112 90:1.175150880915177E-12 
45 41:1.7414901977475416E-12 
112 92:1.7098015252949523E-27 
45 35:6.544335488303724E-17 
45 36:3.2477628184762993E-16 
33 66:1.273973602246074E-21 
21 66:7.554073514813417E-24 
21 68:3.3995795058932095E-23 
124 77:3.878804277706897E-20 
33 63:5.1807834201553825E-12 
124 76:4.6234517682813195E-14 
33 62:6.619237556984095E-12 
124 75:4.394317057786315E-14 
124 73:2.9375456943389196E-22 
112 83:5.405774689278495E-13 
21 81:2.5839764830893556E-85 
112 85:1.0779742534799376E-14 
21 83:2.514261146763978E-58 
48 114:1.773411931736132E-12 
21 85:2.722323588216378E-67 
112 88:1.207495305130668E-13 
33 47:3.876020545436028E-15 
57 39:3.700663820058706E-27 
33 46:1.0645214248037954E-26 
48 116:3.378003493149748E-12 
33 45:1.3230418676342498E-16 
45 33:1.4660740371416974E-16 
45 34:1.6201420061137722E-15 
45 31:1.497030518697776E-14 
69 25:1.010649698491622E-23 
45 32:4.902600709270528E-14 
45 30:3.662737759915119E-13 
112 81:7.405296242670987E-13 
124 61:5.692788895738061E-25 
124 60:1.0017722235761285E-24 
45 28:2.534289262592744E-13 
45 29:8.81465481204939E-16 
45 26:7.572086115717806E-14 
45 27:9.176890488691346E-13 
45 24:3.395856862944795E-14 
45 25:6.780966742113431E-14 
124 69:5.3584855283340744E-17 
21 78:7.641466730981643E-21 
124 67:2.0211770861705635E-17 
21 79:1.5221065251737202E-27 
124 65:1.3596932924294335E-22 
124 64:2.2127170033114957E-21 
124 63:5.15394512378686E-24 
124 62:1.7831902174692144E-25 
112 74:6.820328067434092E-15 
33 39:1.3670178564099603E-45 
33 38:2.3333419471345683E-47 
33 37:3.1177121541242125E-48 
33 36:1.849818882161679E-90 
48 102:2.8782003438426777E-12 
112 78:3.1270338460656277E-14 
33 35:8.04116079585443E-111 
57 49:2.0535251474860114E-22 
112 79:1.9090109236349039E-16 
124 59:5.4495426982238344E-21 
33 34:4.070735522353574E-90 
45 22:2.5535487087658602E-14 
45 23:2.0290746193333222E-14 
45 20:3.611358969019197E-14 
45 21:6.701451222830424E-14 
112 70:7.78911077024528E-18 
112 71:1.4268370916180457E-14 
70 19:4.916327054885621E-28 
124 50:4.728306836589876E-24 
45 19:5.148268853964147E-15 
100 82:2.144677236693092E-14 
70 17:5.019806675898635E-27 
45 17:2.560411881573407E-15 
70 18:6.2751060637613835E-27 
100 84:8.081975644021388E-20 
45 18:1.0064314693574155E-14 
69 26:3.599357917122058E-22 
70 15:1.3618571760818047E-27 
100 87:1.0167527990022506E-22 
45 15:2.035048543836901E-15 
70 16:1.304785675957918E-27 
100 86:2.4746889201083763E-20 
45 16:2.7168435789432083E-15 
70 13:1.3102275715616873E-29 
100 89:7.967551643562653E-25 
45 13:4.78268139525339E-15 
70 14:1.981412430323215E-23 
57 55:3.2347585120823762E-21 
70 11:8.957086548941339E-27 
124 58:3.1910596785985634E-19 
33 44:5.73559835770279E-16 
21 44:2.026245054038561E-14 
57 54:3.2739006382826713E-23 
70 12:2.10374867562806E-24 
124 57:2.2291759249967744E-19 
33 43:4.2091086387812584E-24 
21 45:6.408192120017337E-14 
124 56:3.7307008615622807E-28 
33 42:7.335705675532296E-17 
21 46:9.96847168043846E-26 
70 10:3.0683246713961504E-26 
57 56:2.0691059938375853E-21 
124 55:2.2885337672204937E-27 
33 41:1.273973602246074E-21 
21 47:7.525420144568879E-16 
57 51:6.269094137193532E-28 
124 54:3.70322154049056E-22 
33 40:9.725564292652376E-57 
57 50:6.605777225818906E-23 
124 53:7.829957925369497E-45 
57 53:1.0882043112581875E-22 
124 52:2.4904489871984175E-32 
57 52:2.6295832389615406E-24 
100 80:1.766014521840102E-21 
124 51:1.6645103717189674E-25 
33 29:5.852181090476835E-65 
33 28:3.527731626381945E-65 
33 27:1.2522288210695606E-64 
57 59:1.9294104055732307E-59 
33 26:6.624732655477845E-64 
57 58:1.3046868705908105E-47 
112 66:1.458007798500509E-14 
33 25:4.093681168761087E-64 
124 49:8.949944091632382E-32 
33 24:4.2883809448529245E-67 
112 68:2.4827884656736958E-14 
33 23:1.9837381566566697E-67 
45 11:1.0792890269799456E-15 
45 12:2.116137348580775E-14 
45 10:3.2136673664113433E-15 
100 93:4.84075970870307E-14 
70 28:1.8710392348512371E-31 
57 60:1.5829683868427732E-44 
100 96:5.287444270825867E-37 
70 29:9.245218200252637E-28 
70 26:1.8252923498804456E-29 
70 27:3.740436780525918E-31 
69 39:1.0589807238329185E-15 
70 24:8.340389049933192E-32 
70 25:1.0256301122276963E-29 
70 22:1.895482162591072E-26 
57 65:2.0609963533219124E-29 
70 23:3.160882499137353E-32 
33 32:8.857141119905634E-54 
70 20:8.957086548941339E-27 
33 31:3.348164272283271E-55 
70 21:1.2603080599338155E-26 
57 67:1.3111548219299271E-23 
33 30:1.5144430645472664E-61 
57 62:2.1573391866646195E-26 
57 61:8.85957325201905E-45 
57 64:1.3269940823185513E-23 
57 63:2.8782687475583672E-30 
100 91:7.967551643562653E-25 
33 19:5.259728908474308E-64 
33 18:2.5351329084195855E-65 
39 121:7.807600108837912E-17 
33 17:1.811763614999567E-65 
69 50:4.1178200799867445E-20 
33 16:1.4364400274222894E-66 
82 26:3.197214974841235E-26 
33 15:1.4364400274222894E-66 
57 69:1.2517119929954596E-24 
82 25:2.5604509224880657E-26 
33 14:8.3508776196723E-50 
21 30:9.597874110426017E-73 
33 13:1.486321536985889E-57 
21 31:2.1036502244033385E-70 
33 12:6.5340369288859764E-74 
21 32:4.289957426282454E-69 
69 55:9.954260715442063E-21 
39 128:9.888821160765453E-13 
69 56:8.098467908776805E-17 
39 129:5.435062832613068E-14 
69 57:1.3166119183594054E-24 
39 126:8.146730530402413E-15 
69 58:1.878062016328727E-22 
39 127:3.029592967489994E-12 
69 51:1.9559130451966152E-22 
69 52:1.1485895913866042E-19 
69 53:1.7845161349164486E-17 
39 122:7.807600108837912E-17 
69 54:2.0860321132643926E-20 
39 123:6.767704021682458E-17 
70 39:1.7587811369913613E-20 
70 37:1.2118554279868482E-18 
69 49:4.385924643426631E-20 
70 38:1.1306450166373037E-19 
70 35:2.6033770154394787E-25 
39 119:6.896857837317724E-14 
70 36:7.658404004505524E-25 
57 77:1.39543580007266E-30 
70 33:3.6686964835929883E-25 
33 22:3.5476219068219787E-62 
21 22:1.0354448918529704E-100 
57 76:4.9024335001877305E-21 
70 34:3.462345274595316E-26 
33 21:2.8274903892779456E-64 
21 23:3.536344951973491E-78 
70 31:1.1943744784216679E-25 
33 20:4.0575564064639994E-64 
21 24:6.043073556757966E-78 
70 32:3.414485474850994E-26 
21 25:2.618711812983236E-12 
57 73:3.5903514278895627E-31 
21 26:2.241403115081862E-12 
70 30:6.530061912963112E-31 
21 27:1.2204902618738028E-75 
57 75:2.6538133551414512E-20 
21 28:1.0615815891391579E-75 
21 29:1.304702683053004E-75 
94 110:5.4422943217168166E-14 
69 60:1.1692323126992258E-23 
69 61:2.2003651238335265E-24 
21 40:5.3612124771052675E-56 
21 41:7.554073514813417E-24 
21 42:3.290226570473834E-39 
21 43:6.264025208674132E-23 
69 67:7.671856735257859E-27 
69 62:4.58682635640768E-22 
69 63:1.6525653673507546E-24 
69 64:2.768024759104915E-19 
69 65:2.155864706570861E-24 
57 80:7.6137135769215E-73 
57 82:1.0074651255056176E-29 
69 59:2.704713320027544E-24 
70 46:3.9583254162366095E-15 
70 47:4.201432221798288E-18 
33 11:3.952055075631708E-65 
21 33:2.3221026802567007E-64 
57 87:5.299866688758533E-106 
70 45:2.4958311735493473E-17 
33 10:2.0985271919970693E-65 
21 34:2.1228835479496105E-64 
21 35:1.319951274415223E-63 
70 43:4.014986494066358E-15 
57 89:2.8782687475583672E-30 
21 36:1.9916582777568057E-63 
70 40:1.9795579295867353E-25 
57 84:1.9262030313486626E-49 
21 37:8.8625337304084E-69 
70 41:1.1638208187468742E-29 
21 38:9.903282860059002E-66 
57 86:2.7449651065045855E-18 
21 39:2.4825580582469977E-52 
99 9:1.9483438938027725E-31 
99 7:2.0175036197084162E-25 
99 8:1.6431236291698323E-28 
82 49:1.9844603408976876E-12 
21 10:4.601019951623953E-85 
69 77:1.6076697286196587E-36 
99 1:4.411519632438322E-28 
39 106:3.1638542605634337E-14 
99 2:8.60169051134653E-33 
39 107:3.1638542605634337E-14 
99 0:7.01090033975085E-30 
69 73:4.565780813213774E-55 
99 5:5.660139842596442E-36 
99 6:1.585405407342632E-14 
69 75:9.639983643911538E-17 
99 3:5.933633900540448E-14 
39 100:1.1546547208444363E-14 
69 76:8.295622618220621E-18 
99 4:1.5178405034620182E-13 
57 91:2.8782687475583672E-30 
57 90:1.774802807288492E-12 
124 93:7.94986524649856E-13 
57 93:1.2590919938771074E-13 
124 91:5.15394512378686E-24 
94 26:4.816971773442092E-16 
94 25:2.8141441002336685E-15 
124 96:2.4904489871984175E-32 
57 96:2.6295832389615406E-24 
69 80:4.679741403553041E-22 
39 110:3.91580870672895E-22 
69 82:1.1823962277630922E-12 
82 39:1.0415979758303826E-21 
21 20:2.773408553891755E-109 
69 89:1.6525653673507546E-24 
39 116:4.527497533666029E-13 
69 84:4.985893633742184E-28 
69 86:5.961307818240687E-19 
39 111:7.513456530958761E-15 
69 87:1.3166119183594054E-24 
39 112:7.980205484761932E-15 
21 19:4.198072647959398E-84 
124 82:2.849194346087131E-12 
124 80:1.2501791934859584E-19 
70 68:1.923284472812563E-30 
39 109:5.599277352745801E-16 
70 66:1.1638208187468742E-29 
21 11:2.6802304852984355E-75 
21 12:4.9455245165890694E-73 
21 13:1.5284768535995414E-58 
124 89:5.15394512378686E-24 
21 14:1.3275624624246743E-57 
124 87:2.2291759249967744E-19 
21 15:2.5839764830893556E-85 
124 86:6.477136703126568E-16 
21 16:4.566258406386757E-85 
21 17:3.500124085958363E-84 
124 84:1.0667119428874523E-18 
21 18:1.1052563511038408E-83 
3 0:1.8749737846566836E-12 
3 1:8.643425890972134E-14 
3 2:2.1636047145673417E-12 
3 4:3.583445185464815E-30 
86 7:6.512294465071606E-12 
86 8:2.3496477056066056E-12 
3 9:3.7406673377794555E-12 
111 8:3.463980317387502E-13 
22 109:9.124162856703438E-26 
22 104:1.8131929589083234E-12 
22 105:2.525271590956755E-16 
111 1:2.740979399916854E-12 
22 102:8.26214119933448E-14 
111 0:4.3503250569835284E-14 
22 103:6.482215511094333E-16 
111 3:1.1189110053471337E-28 
22 101:9.721348377445017E-15 
111 5:1.085840847513511E-12 
111 4:3.2385101136803475E-31 
66 119:4.2914819132975304E-17 
66 117:4.936772165464028E-16 
66 118:6.883435508216807E-21 
66 111:1.0190025522186365E-15 
66 112:1.0514107126299101E-15 
66 115:6.100197762742472E-17 
66 116:1.0307375896658707E-17 
94 126:1.6239768051951775E-13 
66 113:5.944115684363975E-13 
45 92:1.1601726205767498E-130 
45 90:8.16276740152525E-15 
45 97:1.1687686875151058E-15 
45 98:2.3901246315699868E-32 
66 128:5.470898779221687E-16 
66 129:8.36638246189533E-14 
66 122:9.900753808946901E-15 
66 123:3.532930308774373E-12 
66 121:9.900753808946901E-15 
45 81:2.035048543836901E-15 
22 128:1.4262457531143826E-13 
22 129:9.793353187086671E-16 
45 88:3.2136673664113433E-15 
45 84:6.708626012565003E-12 
73 8:2.23151921612382E-14 
22 122:2.188535506060987E-25 
45 85:1.1121304109239215E-15 
45 83:5.2413587106051606E-14 
22 121:2.188535506060987E-25 
45 79:6.278305837573097E-19 
45 70:3.3277723645948444E-17 
22 119:4.45963186667226E-22 
22 117:2.4128339834738475E-15 
33 89:5.1807834201553825E-12 
22 118:7.462424674580204E-17 
22 115:1.5651084266599555E-13 
45 78:3.7314910945962586E-14 
22 116:5.597832165876711E-26 
22 114:1.771912531633181E-13 
22 111:5.936202340505852E-15 
45 74:4.0596541204118205E-12 
22 112:6.121737063601918E-15 
33 91:5.1807834201553825E-12 
33 90:7.858826891476745E-28 
45 68:1.8306202392913984E-13 
33 99:1.2968584453507515E-28 
33 98:5.481045330382346E-12 
33 97:2.1812652863303535E-20 
33 95:3.576708686815868E-12 
33 92:1.3230418676342498E-16 
21 92:6.408192120017337E-14 
21 95:1.395294171105798E-13 
33 79:3.668916895565767E-27 
21 97:3.159744068341652E-20 
33 78:1.907696026048135E-22 
21 98:3.202265355200425E-13 
45 66:1.7414901977475416E-12 
21 90:3.004278344029193E-29 
33 88:2.0985271919970693E-65 
21 88:4.601019951623953E-85 
33 85:1.3499625299646275E-84 
33 84:6.025949329567582E-14 
33 83:2.568019894840688E-58 
33 81:1.4364400274222894E-66 
33 68:1.3659994010874671E-22 
60 5:2.0922568513921676E-12 
60 8:3.4014279655670894E-13 
60 1:3.550631670312331E-12 
45 47:1.3339788617317691E-27 
21 99:2.0359971617521638E-29 
33 74:9.984966383373944E-22 
33 71:6.658220074514447E-20 
33 70:4.414365388327894E-25 
26 87:6.916219258140738E-56 
26 88:2.330290605819107E-81 
26 85:1.2863781580750249E-67 
26 86:3.50374180333599E-22 
26 89:9.50384841239881E-28 
26 80:1.5847961494903736E-61 
51 49:2.501250267914553E-33 
26 83:2.1091904002908156E-58 
26 84:3.8453015114019264E-45 
26 81:2.23836213525719E-81 
26 82:6.05984263803252E-26 
38 78:2.5080374365935555E-19 
63 25:6.232057325353914E-31 
38 79:3.328524805467433E-24 
63 26:2.2553693116610098E-28 
38 70:9.008389335708716E-20 
51 50:2.446823711464007E-26 
38 71:3.094264880468307E-14 
38 74:2.9379851913555945E-19 
51 54:8.5138304712712E-26 
26 98:1.8481205346531886E-13 
51 55:2.844044088474886E-30 
26 99:3.0511775932217606E-29 
51 52:6.606491664627222E-33 
26 96:9.308456720215874E-20 
51 53:1.558145438460217E-30 
26 97:2.3116689736168785E-19 
51 58:1.0477929161112032E-28 
51 59:1.203791389948302E-24 
51 56:1.6284568577765144E-29 
51 57:1.4531685361148818E-28 
26 90:2.2091582428030144E-27 
26 91:9.50384841239881E-28 
76 127:9.649864180622292E-15 
76 126:1.1987523162258173E-16 
26 94:1.6156428701256938E-15 
76 124:3.716928703567178E-14 
26 95:5.095694741551669E-13 
76 123:2.960018788220576E-16 
26 92:1.3361698334801394E-13 
26 93:9.686656739789997E-18 
76 120:3.071266031170814E-17 
63 34:4.08681799595354E-12 
63 33:1.5804526501879581E-12 
38 66:3.0659001396955883E-19 
63 36:3.358941657710847E-13 
38 68:3.0977914720327604E-20 
63 35:1.6121843738551879E-12 
63 39:2.1544054273028113E-19 
51 61:6.634749999619979E-23 
51 62:1.128775315075115E-31 
51 60:1.2470149378514242E-22 
26 65:2.9848789899752524E-30 
51 65:3.403001251027956E-24 
26 66:4.0099688212183494E-25 
111 109:1.5967662743523949E-12 
26 63:9.50384841239881E-28 
51 63:1.265575146041933E-26 
26 64:7.83576611719307E-25 
51 64:5.226879924117478E-20 
26 69:1.203362904240594E-22 
51 69:1.1205136663023535E-22 
111 105:9.679046547299912E-28 
26 67:5.608912517651665E-21 
51 67:3.152354835914687E-25 
111 108:5.790503103631177E-31 
26 68:4.7588101030437765E-21 
111 101:7.961521782760152E-30 
111 104:1.9000512493369843E-18 
111 103:1.1189110053471337E-28 
91 110:3.3441446736528236E-42 
26 61:4.986813682311983E-41 
63 50:5.5072591543172625E-31 
26 62:1.6104085399102386E-23 
63 52:2.2624832980927523E-29 
26 60:1.4720526963354444E-41 
63 51:1.5012867498962544E-26 
76 110:1.3764271675237399E-15 
14 85:4.424590691106358E-53 
63 49:2.0614447776803237E-29 
14 88:7.042175244327E-58 
14 83:1.0163426450232793E-44 
51 73:2.641713497877205E-26 
14 81:2.4932976105588413E-57 
26 76:1.3957048781510842E-16 
51 76:1.1976198547105079E-21 
26 77:8.431640870768844E-26 
51 77:9.018345876548014E-30 
26 74:4.875870349398096E-25 
26 75:5.133759420046698E-16 
51 75:5.2647147793068115E-22 
75 25:1.3130777263820971E-17 
111 117:1.6767134481127342E-26 
75 26:3.110309352004001E-16 
111 116:2.740979399916854E-12 
26 78:4.405514659619982E-21 
111 119:1.6104297776567226E-13 
26 79:3.0684535044670944E-28 
51 79:3.902561187123684E-12 
111 118:4.3503250569835284E-14 
76 107:3.850513559896574E-21 
111 113:2.484777513367834E-23 
91 100:6.350339392462405E-25 
76 106:3.850513559896574E-21 
38 39:1.7615628880960812E-32 
111 112:2.1150475937898706E-146 
111 115:6.510645885000789E-33 
111 114:5.301143612827387E-12 
26 72:3.50912468716357E-15 
63 61:2.424341690240614E-25 
26 73:1.859043594368245E-27 
63 60:1.9978749245659026E-25 
26 70:3.283768857570292E-29 
26 71:6.638179326929798E-18 
63 62:8.154254939128294E-40 
14 98:5.590334577688296E-12 
38 43:4.28591841108809E-18 
63 54:4.072666027218599E-27 
14 97:2.2348754945961438E-20 
63 53:5.38693701841884E-25 
38 45:4.868908079086856E-12 
63 56:2.204134928609322E-26 
91 106:1.7697775850452284E-26 
38 44:4.426769262106318E-15 
63 55:1.2915761584169253E-28 
91 107:1.7697775850452284E-26 
38 47:8.466327890931035E-13 
63 58:6.409298953119133E-28 
38 46:3.610553325256628E-21 
63 57:1.312933318537863E-30 
14 99:1.2876627098975155E-23 
63 59:2.891098244456639E-30 
14 90:9.029875005243068E-22 
51 80:1.0033229004999552E-28 
51 84:1.0246572593823298E-23 
38 41:3.0659001396955883E-19 
38 40:1.8637884409881145E-42 
51 82:2.7697652536485785E-13 
26 43:2.05802678858549E-20 
51 87:1.4531685361148818E-28 
75 54:8.936033405334579E-19 
99 21:4.1805481887122437E-29 
26 44:2.3908480488793816E-14 
75 55:4.950840529657571E-13 
99 22:4.356686425735051E-30 
26 41:4.0099688212183494E-25 
75 56:4.858731126274779E-13 
26 42:9.396889811668973E-21 
51 86:1.9748608744426996E-18 
75 57:8.023527838032162E-22 
99 20:1.697768682712846E-29 
26 47:1.0023261747969186E-14 
75 58:1.0441219167025153E-18 
75 59:4.9960477853156985E-18 
26 45:1.3361698334801394E-13 
51 89:1.265575146041933E-26 
26 46:5.34981754121052E-25 
38 29:4.746571833782011E-57 
38 28:1.5151119008784556E-55 
87 39:4.3624922946801036E-27 
26 40:1.577333515093047E-55 
63 73:1.8364725571893065E-24 
38 32:1.4421935399530902E-49 
63 65:1.769832137281697E-39 
38 31:7.694277953178416E-49 
63 64:1.3009626682921416E-35 
38 34:1.696548956539319E-49 
63 67:8.788737404215797E-25 
38 33:1.5450499271120408E-47 
38 36:1.2263570157130937E-47 
63 69:6.850495318905723E-25 
38 35:1.9436003763724448E-47 
14 68:1.0308572067726467E-19 
38 37:3.2466683590252624E-65 
14 66:7.510416229744277E-21 
51 90:7.007185430312574E-13 
99 18:4.983030376879739E-31 
51 91:1.265575146041933E-26 
99 19:2.806367102943074E-31 
26 38:1.3743918040350656E-55 
99 16:7.129463709735224E-31 
26 39:1.8248675251317758E-36 
75 60:1.405369539673395E-20 
99 17:1.072983714895996E-30 
99 14:1.9372070186504582E-23 
75 61:4.000226492303062E-20 
99 15:9.218698481872787E-31 
75 62:3.9273005309648417E-16 
38 30:6.212288651519551E-53 
99 12:2.6582099287526697E-31 
75 63:6.725597734468937E-17 
99 13:2.5484987169746407E-30 
75 64:3.9134525787440775E-15 
26 54:1.1294443745368622E-23 
99 10:2.8613705434580042E-30 
26 55:3.2657589167121066E-21 
99 11:2.4853778115457945E-31 
26 52:9.308456720215874E-20 
51 96:6.606491664627222E-33 
26 53:5.597386505040337E-19 
26 58:1.095277043748165E-54 
26 59:4.95377361128588E-52 
26 56:7.225403017211247E-20 
75 49:2.4029845301196763E-15 
26 57:6.916219258140738E-56 
38 18:1.074500766881657E-60 
38 17:2.646045733204228E-60 
91 123:1.533627449574953E-35 
91 120:6.492179996272776E-31 
38 19:2.151874489822287E-60 
87 26:9.12981851283742E-56 
63 80:1.796289174427955E-27 
26 50:1.5157449351956713E-23 
87 25:8.629662614504638E-56 
91 126:2.086349757013633E-39 
26 51:1.1231614305887618E-22 
63 82:1.7435043071539646E-14 
91 127:2.4301145404762247E-29 
91 124:3.693607809968892E-24 
63 84:7.976101261820542E-30 
38 21:4.188807936047086E-66 
63 76:3.5628759354208125E-18 
66 108:2.589050237208885E-14 
38 20:8.013799309578497E-67 
63 75:3.538144191992509E-17 
66 109:1.2120606391339179E-20 
14 74:1.2408333682871244E-20 
38 23:5.579440275195749E-58 
38 22:1.4146192421172318E-71 
63 77:7.354425492392747E-27 
38 25:4.0315173920247348E-56 
14 79:1.2936135928302785E-26 
38 24:3.99203324724599E-57 
14 78:1.7684870601065392E-20 
38 27:3.31564210567918E-55 
38 26:4.354990963109116E-56 
66 101:1.6223309250158468E-19 
26 49:7.708665394348671E-20 
14 72:1.5017721572081708E-12 
75 50:7.485677021975833E-17 
66 104:1.031687641272674E-13 
14 71:5.661928680284663E-15 
75 51:1.7128442416992093E-21 
66 105:6.230590445673009E-16 
14 70:1.981757616431078E-23 
75 52:9.405966932123753E-14 
66 102:1.2804415535851907E-15 
66 103:9.272807698914205E-17 
26 21:3.364319869133006E-12 
38 2:1.622543736575771E-19 
75 76:2.4244100939563037E-95 
99 43:3.0410926501999795E-27 
26 22:2.5070519273520406E-12 
38 3:4.743052842630412E-12 
75 77:1.9230032575369494E-27 
99 44:1.941265751107416E-18 
99 41:4.086973350344768E-22 
26 20:2.1107545824420117E-76 
38 5:4.5955592307774156E-18 
26 25:0.0 
38 7:3.32048356866745E-14 
99 40:8.385323336726064E-33 
26 23:5.7405659717853E-102 
38 8:3.4156787396691386E-19 
26 24:1.8040263271954476E-101 
38 9:1.9660595963572744E-21 
14 39:2.2339841729233953E-35 
14 38:2.822763306908267E-58 
14 37:2.0110838471540626E-56 
63 91:2.243467065130978E-106 
87 59:2.2744670785727594E-59 
87 58:1.5380176899809338E-47 
63 94:5.8703156755474966E-15 
87 57:6.247697363705435E-106 
63 93:3.974058270845272E-16 
38 0:1.9952299808925622E-14 
87 56:2.439145892168528E-21 
63 96:2.2624832980927523E-29 
38 1:9.571427919964614E-24 
87 55:3.8132642602176125E-21 
14 43:2.249407533241055E-16 
38 10:2.0628584544712469E-60 
63 87:1.312933318537863E-30 
87 65:2.4295859196926473E-29 
63 86:9.214284519935122E-21 
87 64:1.5643143340453286E-23 
14 41:7.510416229744277E-21 
38 12:3.146373310998254E-54 
63 89:2.243467065130978E-106 
87 63:3.393019696947977E-30 
14 40:9.67372383708737E-42 
38 11:1.1938652507604214E-56 
87 62:2.5431587510930803E-26 
14 47:1.9699257581477285E-12 
38 14:2.248635345871988E-58 
87 61:1.0444023538856315E-44 
14 46:5.085086265956406E-22 
38 13:5.5952263326943925E-43 
87 60:1.8660672047249737E-44 
38 16:4.361922539632353E-61 
14 44:1.5318411559917788E-16 
38 15:1.316763926616494E-60 
26 18:4.1031905820505294E-79 
26 19:1.5369531479384255E-81 
75 80:3.7208581170129164E-18 
26 16:1.667523034548327E-81 
99 38:8.892324426222458E-24 
26 17:1.236936020580792E-79 
99 39:8.483494488008372E-20 
99 36:2.396829350459452E-28 
99 37:6.768621787060797E-22 
75 84:5.320836227823895E-17 
99 34:8.176912352882148E-27 
99 35:3.8212025316455697E-28 
75 86:3.075780676406343E-17 
26 32:1.4861740279350699E-12 
99 32:1.3026201671516838E-28 
75 65:5.617647550614949E-16 
26 33:9.77945905512912E-64 
99 33:1.6217548059692933E-28 
26 30:1.0691316080142053E-92 
99 30:5.735329429304586E-30 
75 67:1.3030299805885455E-16 
26 31:6.16647791619479E-13 
99 31:1.9824981722264432E-28 
26 36:5.769009619283308E-62 
75 69:6.698699873377121E-17 
26 37:4.605992128406247E-54 
26 34:2.2473015673279923E-63 
26 35:8.216867301427513E-63 
87 49:2.4207785598577917E-22 
87 54:3.8594065828519E-23 
87 53:1.2828192869532806E-22 
87 52:3.099859153920037E-24 
87 51:7.390261909199076E-28 
87 50:7.787157561248333E-23 
26 29:3.189926666946297E-81 
99 29:3.104536103903551E-31 
26 27:1.5431050151699453E-97 
99 27:2.4296934357842222E-31 
26 28:5.982184052682355E-97 
99 28:6.161944321000043E-31 
99 25:1.9783319236779104E-29 
75 73:9.345011621031255E-17 
99 26:2.369081239158794E-29 
99 23:1.57959953839758E-30 
99 24:1.4136574107258052E-30 
102 121:2.3459831988187566E-14 
102 122:2.3459831988187566E-14 
112 10:1.207495305130668E-13 
112 11:8.90915965422825E-16 
112 12:3.320670326992273E-13 
112 13:3.9768320742004386E-13 
100 25:5.609589360207578E-20 
100 26:2.3289777370013044E-19 
102 128:3.692290737847098E-23 
112 14:3.528507891681121E-12 
112 15:7.405296242670987E-13 
112 16:3.360576716315208E-13 
112 17:2.2154765829952552E-13 
112 18:2.209643835027309E-13 
112 19:6.723321673810514E-15 
25 3:2.183502160144289E-14 
25 2:1.9715685863288733E-19 
25 1:3.796846818505935E-24 
25 0:2.021465123107252E-16 
25 9:2.986722802455154E-23 
102 118:4.602799719024614E-14 
31 121:1.6319758489281139E-25 
25 8:2.7465290885449437E-20 
102 119:5.112058646444084E-18 
25 7:1.6005690477189155E-16 
100 39:8.721176727783592E-15 
25 6:5.043036855277323E-13 
25 5:4.193860716133272E-20 
102 114:1.675163424459194E-29 
25 4:1.8435328495728645E-13 
31 129:4.349617471221037E-15 
31 128:1.423055700385645E-12 
31 122:1.6319758489281139E-25 
102 109:2.7783233223905843E-13 
102 105:1.8387401981163182E-13 
31 116:9.73187263532155E-25 
31 115:3.641829024152592E-13 
31 118:5.738030489816206E-19 
31 117:1.5656622467732448E-14 
31 112:4.068820218314259E-17 
31 111:4.460872314584128E-17 
31 114:1.2030997523785493E-14 
31 119:2.6644235314862305E-24 
31 105:1.3966746673679314E-16 
31 104:2.065982224154416E-13 
31 101:2.8896237643628803E-13 
31 103:8.216426316277501E-14 
31 102:8.381963308246904E-13 
31 109:2.8714815788793645E-23 
31 108:6.591860869882452E-14 
12 5:1.762492484934916E-22 
12 4:1.4167732757294856E-12 
12 3:4.231960348419389E-13 
12 2:4.5675429582092473E-23 
12 1:1.1630000139815166E-25 
111 128:5.031072150465186E-13 
12 0:3.1274555038239446E-18 
100 69:1.5851545364622906E-17 
111 125:6.724558108863627E-19 
12 9:8.505594354263663E-26 
12 8:1.6053664555457685E-25 
12 7:1.024583001272318E-17 
111 122:1.4310481385380678E-12 
111 121:1.4310481385380678E-12 
100 61:2.3726023911578765E-20 
100 60:2.67853942973465E-21 
100 63:7.967551643562653E-25 
100 62:2.4833529251544647E-30 
100 65:2.3131011941453906E-28 
100 64:3.7416406238800404E-23 
100 67:5.142915764726121E-17 
112 40:7.719915205642445E-14 
112 41:1.458007798500509E-14 
112 43:3.521268474848402E-13 
112 45:1.7098015252949523E-27 
112 46:1.4614214344080163E-12 
124 26:4.260737273678627E-18 
100 73:5.775038705792968E-20 
100 78:6.671498917671345E-12 
100 77:5.454676591596542E-21 
112 47:2.1036150493857247E-146 
124 25:2.723911220379317E-18 
112 30:1.1612544260791032E-15 
112 31:5.65738922258698E-17 
112 32:4.534957065240765E-18 
51 25:7.535110107181022E-24 
112 33:5.521318649024471E-15 
51 26:2.0683459525521427E-23 
112 34:1.184666055019568E-16 
112 35:7.296140530699428E-15 
100 49:2.3509020600083143E-38 
38 97:1.622543736575771E-19 
38 99:4.708539367858462E-24 
112 36:9.800718924265665E-16 
38 90:1.2652407278763382E-22 
112 38:1.9228267414022964E-12 
38 92:4.868908079086856E-12 
112 39:1.0364999211548662E-14 
112 20:5.479915994093783E-15 
112 21:2.212788680705879E-14 
112 22:7.0853731525151596E-15 
112 23:1.2344370457445133E-15 
112 24:1.3248759981077168E-15 
100 58:4.1578891724128047E-19 
100 57:1.0167527990022506E-22 
100 59:4.399881015525323E-23 
51 39:2.049056104727609E-15 
100 50:1.15579798443167E-28 
100 52:5.287444270825867E-37 
100 51:6.116572530355377E-29 
38 88:2.0628584544712469E-60 
100 54:9.993083131442007E-22 
100 53:3.9125016127413736E-85 
100 56:6.337813767793912E-33 
100 55:2.509568932150179E-32 
112 25:3.3392437318118608E-15 
112 26:7.573558925985923E-15 
112 27:1.07456061757243E-15 
38 81:1.316763926616494E-60 
112 28:1.433601645712975E-15 
112 29:6.177623751021403E-15 
38 83:3.7474291603519905E-44 
38 85:6.863765639749551E-51 
4 17:1.1662332396571734E-12 
4 16:3.840967241306992E-16 
4 19:1.2803136753212255E-12 
4 18:4.6879412916124885E-14 
4 11:7.339055268934469E-13 
4 10:1.0412122673825203E-14 
4 13:3.909668917690813E-12 
4 12:1.072967786586133E-12 
4 15:1.55363484473526E-14 
4 14:5.7236133831075324E-12 
16 103:5.421490289836836E-13 
16 104:1.488515931937978E-13 
16 101:5.189108748234833E-13 
16 102:3.3832648239028006E-13 
16 105:1.5351005970107518E-16 
125 3:2.757545837693708E-20 
16 109:3.5197069474155167E-25 
125 4:1.6936024341643132E-59 
40 101:6.532448442599402E-14 
125 9:7.669284086184898E-12 
125 8:6.577547772983356E-14 
4 28:5.320325279979866E-14 
4 27:5.071620317939684E-14 
4 29:4.434779721208562E-13 
125 0:1.2801582636867984E-14 
4 20:1.2105546467569872E-14 
4 22:5.6603557596856954E-14 
4 21:3.682565398543126E-13 
4 24:3.954872908015603E-14 
4 23:1.1945545488863723E-14 
16 111:2.6847133090054944E-13 
4 26:1.1098877284230248E-13 
4 25:9.484798596255751E-14 
16 114:1.2254973924471848E-13 
16 115:6.353760328845267E-13 
40 108:4.92422388384137E-13 
16 112:3.081657299050655E-13 
40 109:1.0465160467516595E-27 
40 102:5.985492331943472E-14 
16 118:7.913887840275157E-17 
40 103:5.816337543455361E-13 
16 119:9.990754722257176E-24 
40 104:3.532512286067379E-14 
16 116:2.4618741523705662E-24 
40 105:1.6322646646165819E-18 
16 117:6.326828432811822E-14 
40 111:4.754043039617912E-14 
40 112:4.7691830620239295E-14 
4 31:7.493708317604128E-15 
4 30:3.5290570865316053E-14 
4 33:3.645426995511933E-12 
4 32:1.0184486109363421E-14 
4 35:2.232385036981111E-12 
4 34:3.372472840904324E-12 
4 36:2.5872534010038728E-12 
40 117:1.68593878019454E-15 
40 118:2.138999390446889E-19 
40 119:6.340614022153683E-24 
40 113:3.792811225505769E-12 
40 114:9.824521668017007E-14 
40 115:3.104700247317435E-14 
40 116:1.9349815081955253E-25 
40 121:7.554931983905365E-25 
40 122:7.554931983905365E-25 
4 41:8.762041581029879E-16 
4 44:3.62366826055954E-12 
4 43:1.0466825356878207E-13 
4 46:2.4519123219104346E-15 
4 45:5.185962907036897E-33 
4 47:3.3272251583406736E-32 
40 128:5.5709962165144816E-14 
40 129:2.0592102563011225E-15 
4 40:7.472316597458161E-16 
57 120:6.605777225818906E-23 
4 66:8.762041581029879E-16 
4 68:3.5939400612390417E-13 
57 124:1.7248908960734746E-19 
57 123:1.3269940823185513E-23 
57 127:2.0535251474860114E-22 
57 126:2.0609963533219124E-29 
4 74:1.2532943948100611E-15 
4 79:5.22079435985627E-18 
4 78:3.4048487898997526E-16 
4 71:2.1363582344141048E-12 
4 70:3.561057282272835E-15 
4 72:1.2266508675530948E-14 
87 8:7.922627836632883E-13 
102 130:4.62805704087045E-14 
4 0:2.188037414537981E-19 
4 1:8.07151196118731E-17 
4 2:1.3630405603791789E-15 
4 3:2.09425639304839E-30 
4 5:6.2238720411615846E-15 
87 1:9.488205484754218E-13 
4 7:3.255998070550732E-12 
4 8:8.346851712036687E-19 
4 9:3.9266651986074407E-16 
87 5:4.039433318520005E-12 
4 88:1.0412122673825203E-14 
4 81:1.55363484473526E-14 
4 83:1.6809278134306447E-13 
14 18:3.637274023740615E-56 
14 17:9.884669966304545E-56 
14 16:2.0932689484501488E-57 
14 15:2.4932976105588413E-57 
14 19:1.297353648476714E-59 
14 21:1.3292052906058192E-57 
4 97:1.3630405603791789E-15 
14 20:1.4305101156271409E-57 
4 99:1.877298211764048E-13 
85 105:8.532181358143267E-16 
4 98:1.075641751604379E-121 
14 25:1.0561462746249458E-64 
14 24:4.10913272653552E-75 
14 23:7.869199418368916E-79 
85 101:6.370892885301833E-12 
14 22:6.437920319337836E-58 
85 102:1.0614974124460628E-12 
4 90:1.5784432979600967E-17 
4 92:5.185962907036897E-33 
85 109:9.754307811402439E-26 
26 10:2.330290605819107E-81 
26 11:7.256101184234441E-82 
26 14:3.5725133873019864E-64 
26 15:2.23836213525719E-81 
26 12:4.893329768046643E-72 
26 13:5.489623967115473E-56 
14 29:2.8636941962725273E-59 
14 28:9.052332816017227E-68 
14 27:6.673412748346686E-69 
14 26:1.4210376382422436E-64 
14 32:2.504762454035765E-45 
14 31:1.757275631615005E-45 
14 30:2.9437471163122354E-59 
14 36:3.657896760482642E-48 
14 35:2.511683304671224E-50 
14 34:8.413997944717084E-49 
14 33:6.941499587545265E-50 
74 3:6.375142697751341E-17 
128 103:7.109967458462949E-13 
85 121:1.3177799360637642E-22 
74 2:4.340489375382871E-16 
85 122:1.3177799360637642E-22 
74 5:3.97893013548496E-20 
128 105:1.8939676304886963E-13 
74 4:1.313039724317825E-15 
74 7:3.941444899286929E-12 
74 6:6.039288054127101E-16 
74 9:2.2814083261002736E-15 
74 8:4.7622666863264014E-20 
128 102:2.3537601961093508E-23 
57 110:1.9474309844510753E-34 
85 129:1.3548909070057486E-13 
85 128:6.556653812520607E-13 
74 1:1.8062837173315254E-16 
128 109:1.191600842926158E-12 
74 0:2.121313229734639E-21 
57 116:8.048761208708858E-13 
85 111:8.212688332353742E-15 
14 10:7.042175244327E-58 
85 118:1.7661937153260606E-18 
85 119:5.738689307166306E-24 
85 116:5.184139226170851E-25 
85 117:3.556005132101438E-15 
85 114:1.6094531731582494E-12 
14 13:2.6621681137536177E-43 
85 115:8.36819243946844E-13 
14 12:6.581396893307047E-55 
85 112:8.905011325028313E-15 
14 11:8.461054485969548E-60 
57 100:1.0882043112581875E-22 
57 107:6.269094137193532E-28 
57 106:6.269094137193532E-28 
112 5:1.0228901758963257E-12 
112 8:3.1964892412231027E-13 
112 0:4.088272503117967E-14 
112 1:2.6345653482804594E-12 
112 4:3.250964060954456E-31 
112 3:1.022083805209513E-28 
61 5:9.6325352393142E-13 
61 8:1.3685531398065542E-13 
61 1:9.929103348893912E-13 
16 121:3.7233914265341216E-25 
16 122:3.7233914265341216E-25 
16 129:2.8475979754764204E-14 
16 128:6.202821120478727E-13 
36 118:1.6387478167814076E-18 
36 119:2.629416029878743E-26 
36 114:2.3676122086951763E-12 
36 115:1.908714481370628E-15 
36 116:2.2222239112028563E-27 
36 117:1.0785973894101928E-18 
36 111:6.542131368575941E-16 
36 112:6.416131724275263E-16 
36 113:3.415253116549291E-13 
36 108:5.799054204624395E-12 
36 109:1.5818283249146093E-24 
36 103:2.5817994433457626E-15 
36 104:1.233835821961849E-12 
36 105:1.4736364479318515E-17 
36 101:1.898545128971406E-12 
36 102:4.2384918348764704E-13 
36 129:6.560083543738096E-13 
36 128:6.40826529697093E-14 
36 121:4.900472593671288E-22 
27 105:2.1753928806118314E-16 
36 122:4.900472593671288E-22 
27 108:7.157208170798204E-12 
27 102:2.277064720439579E-15 
27 101:8.646772716468829E-13 
27 104:1.478903639388728E-12 
27 103:1.3451879115808903E-13 
39 1:4.527497533666029E-13 
39 2:3.0119144071905986E-12 
45 111:1.3339788617317691E-27 
39 5:2.208071942467915E-12 
45 115:9.310809763186337E-35 
39 7:1.076302064728156E-12 
45 112:1.292761822822216E-27 
39 8:7.984841736603132E-14 
45 113:2.025935648824444E-23 
45 118:2.1808016611462333E-14 
45 116:1.4431891940370202E-19 
45 117:6.066239118108895E-31 
45 121:6.00662908009163E-13 
45 122:6.00662908009163E-13 
45 125:2.4995781770865794E-21 
39 9:3.252642283528841E-15 
26 2:2.3116689736168785E-19 
26 1:6.96433315157362E-12 
26 0:1.7736077905009577E-16 
45 103:1.0366203092151965E-25 
45 104:3.2388475341980577E-19 
45 101:4.1990988950519797E-32 
26 9:3.67519014862352E-23 
45 108:1.3910275606170928E-30 
26 8:3.369195922989808E-20 
45 105:1.8225638016657065E-33 
26 7:1.5720380157431876E-16 
26 6:4.575433776547405E-13 
26 5:4.70871258196664E-20 
26 4:1.8481205346531886E-13 
26 3:1.5119699257581476E-14 
18 105:6.769692965899082E-16 
97 118:5.816056094728845E-23 
97 117:1.802605831672807E-15 
18 103:1.4650794150133523E-14 
97 116:1.4530172599165673E-33 
18 104:1.7567425863009101E-12 
97 115:2.0932128675258398E-16 
18 101:1.5393125288368778E-13 
97 113:5.058847140788738E-12 
18 102:4.3773768577939964E-13 
97 112:7.387995111601703E-12 
97 111:7.21002910102212E-12 
54 110:1.1135288868891358E-28 
54 116:6.466796076362869E-13 
97 119:7.229014650859412E-23 
19 39:1.1267878864141605E-57 
20 17:1.1988626036379906E-83 
19 38:3.9635764019965604E-60 
20 16:5.662182095270053E-86 
20 15:5.006047005858255E-85 
20 14:2.179185366944899E-57 
20 13:1.0217866979852635E-58 
19 35:1.716414649832921E-63 
20 12:1.847867119667799E-73 
19 34:3.040770101925255E-66 
20 11:3.1894722676621505E-75 
19 37:9.164359716454847E-59 
20 10:6.43323651133202E-86 
19 36:5.1344497574206895E-64 
19 31:2.8478426520140372E-74 
32 10:9.515488881356035E-73 
19 30:2.929477231100485E-78 
19 33:6.415025586175077E-64 
19 32:8.838765152468437E-73 
20 19:4.96257322819233E-83 
20 18:5.009822015295779E-85 
18 116:1.931476587950729E-24 
54 107:2.341611196320184E-25 
18 117:6.469387469764971E-14 
97 105:1.0145307997763666E-16 
18 114:1.1091711757057171E-13 
97 104:8.109517682813194E-13 
18 115:4.622612656068677E-13 
97 103:1.672493441518414E-12 
18 112:2.0613823525299556E-13 
97 101:3.7270094757515376E-14 
18 111:1.9218817722970232E-13 
20 31:4.6582130922919895E-71 
54 100:1.0536832360733834E-21 
20 30:1.3089583071179901E-73 
54 106:2.341611196320184E-25 
97 109:1.3060069240362974E-21 
97 108:6.069238571039465E-12 
20 28:3.945426645974022E-75 
20 27:3.4996784251219884E-76 
20 26:7.387675992338129E-12 
20 25:1.3425139465626442E-76 
19 46:5.83652286677013E-27 
20 24:8.84156145575549E-78 
19 45:5.666490150021672E-15 
20 23:3.5657498287264236E-78 
20 22:9.445038658892943E-107 
19 47:5.532835591348238E-15 
20 21:4.431030927114355E-107 
19 42:2.1162947583294884E-24 
19 41:2.107390280049774E-27 
19 44:2.4769304978818E-15 
19 43:2.556039665562127E-21 
18 109:1.653637641038547E-24 
19 40:2.6624302671867796E-57 
20 29:1.6762702207681446E-75 
13 4:4.265769402849433E-12 
13 3:2.2302091634858718E-14 
13 2:4.7208590243697834E-23 
13 1:6.134844735259986E-21 
13 0:5.137333445185465E-18 
13 9:1.4401224081763908E-26 
13 8:7.069788739286663E-23 
13 7:1.5171430868391985E-14 
13 6:1.3194531828922165E-14 
13 5:1.664193685947178E-20 
19 17:4.342991065810998E-88 
19 16:6.051436251275813E-90 
19 18:3.5611534051983277E-87 
19 13:7.743357032003691E-59 
19 12:2.965453420577996E-74 
19 15:1.6764974204102176E-89 
19 14:1.9035922011101324E-59 
19 11:2.2837933252240535E-81 
19 10:6.428814856759365E-91 
19 28:2.5771954476182485E-82 
19 27:7.149098891265747E-82 
19 29:1.3027015785132056E-80 
19 24:2.4216860310669294E-83 
19 23:2.2401797323937755E-83 
19 26:1.6167002223061113E-81 
19 25:8.977094780699916E-82 
19 20:4.7799047159654935E-83 
19 22:5.17170176027292E-84 
19 21:3.306427652643206E-84 
27 109:1.0543286774883604E-25 
27 111:8.527798750052431E-16 
27 117:5.6805765278302084E-15 
27 116:2.2343774030731372E-23 
27 119:8.195973672804553E-24 
27 118:8.156371027501643E-18 
27 113:6.466075598059366E-12 
27 112:9.056265117514646E-16 
27 115:2.9428557946394866E-13 
27 114:3.042369237867539E-13 
27 122:2.2435615116815568E-24 
27 121:2.2435615116815568E-24 
27 128:3.434681850593515E-13 
27 129:8.208163807446556E-14 
97 129:4.555635993520364E-13 
97 122:1.3819580830597646E-20 
54 124:2.823021346519543E-22 
54 123:2.1442512757292976E-24 
54 126:1.3306954833786572E-27 
54 127:6.094565856817342E-27 
54 120:2.1618614323130033E-27 
97 121:1.3819580830597646E-20 
97 120:4.544212408790516E-12 
114 31:1.6347552933755752E-16 
114 30:8.140921341227403E-14 
114 33:1.3011866192640166E-13 
114 32:1.2526251845692905E-14 
114 35:1.141130997605975E-13 
114 34:1.9427082586693807E-14 
114 36:1.354156213713319E-12 
102 48:3.6640856831572456E-12 
79 116:3.717407529577007E-20 
102 43:6.519480123858537E-17 
79 115:2.9440503208134266E-20 
102 40:2.3835959115214243E-13 
79 118:1.878867660091296E-23 
102 41:1.8344664334762103E-14 
79 117:4.789521766822374E-19 
102 46:2.7783233223905843E-13 
79 119:1.9336666367717095E-24 
114 38:1.343664435110455E-13 
79 112:6.675708624492482E-18 
79 111:6.044266324546749E-18 
79 114:1.7647398606692315E-13 
79 113:3.3450633038386644E-15 
114 20:6.4259680032111476E-15 
114 22:3.1906027352093697E-15 
114 21:7.77442586407099E-15 
114 24:1.7530050747595223E-13 
114 23:7.041676820964204E-14 
114 26:3.9569415972590566E-13 
114 25:3.9547016786845763E-13 
8 102:2.1546652824965396E-13 
8 105:1.0301319156075668E-12 
79 105:7.834581574471126E-22 
8 107:2.4492645722355048E-14 
79 104:3.0622443411126094E-16 
8 106:2.4492645722355048E-14 
8 109:8.34353110188331E-23 
8 108:2.544924359996085E-17 
79 109:2.0781124830700803E-18 
79 108:2.5090254902646314E-16 
114 28:2.334828404317846E-13 
114 27:7.471176727783592E-14 
114 29:1.7452370371432257E-14 
79 101:1.0146019131759236E-20 
79 103:1.2512863698756118E-16 
79 102:6.109151049084986E-16 
114 11:1.0552704388090085E-14 
114 10:3.552089754433247E-16 
114 13:9.525029746118669E-17 
114 12:5.825642946227619E-16 
114 15:1.2452782516449961E-14 
102 28:1.1974246312198059E-14 
102 26:3.4411241882535084E-12 
102 27:9.02714064538326E-15 
63 100:5.38693701841884E-25 
102 20:3.713068222543974E-13 
102 21:5.519275843284545E-13 
102 24:9.927587912324212E-15 
102 25:5.918877316971773E-12 
63 106:1.5012867498962544E-26 
102 22:4.41286358358301E-12 
63 107:1.5012867498962544E-26 
102 23:4.312461473400519E-15 
114 17:1.0484431669939935E-14 
114 16:1.2083016758174808E-14 
114 19:1.8538820476798025E-17 
114 18:8.994258640709893E-15 
126 8:1.9285430136043696E-12 
102 31:3.5407020084005902E-12 
79 129:1.6909702535041704E-14 
102 30:1.7825182418968704E-14 
102 35:5.111664420774976E-14 
102 33:8.418626446091431E-12 
102 34:3.2830307352667117E-12 
79 121:2.265584266537358E-17 
79 122:2.265584266537358E-17 
79 125:7.145984169860107E-13 
114 79:1.7984306234499765E-15 
114 78:2.940054403142337E-13 
8 130:1.7184856619548954E-12 
114 71:1.842225511418209E-24 
114 70:3.06301697320699E-13 
63 120:5.5072591543172625E-31 
114 72:3.5613002996115084E-16 
126 53:2.7886896655532774E-28 
63 123:1.3009626682921416E-35 
126 54:1.5214960505755692E-27 
63 124:3.1332549984115136E-24 
126 55:5.924987814842955E-34 
126 56:1.5426408819186605E-30 
102 85:4.716139598893301E-12 
63 126:1.769832137281697E-39 
126 57:2.3216039250541165E-29 
63 127:2.0614447776803237E-29 
126 58:9.84829479478762E-30 
126 59:2.0133552905084795E-33 
102 88:1.9634409449947674E-13 
126 50:3.960131241309115E-31 
102 83:1.497376607365569E-17 
126 51:8.34471809280789E-24 
126 52:7.920629829264446E-30 
102 81:1.6143899536964033E-12 
88 9:5.765908797683387E-25 
88 7:8.187350373439224E-18 
88 8:1.716342087532434E-23 
114 68:1.3118665510271373E-13 
5 0:1.0846336143618138E-35 
5 1:1.0187719335039079E-26 
88 1:2.3225894892268878E-24 
5 2:3.353580316821162E-23 
88 2:3.090164786329687E-20 
5 4:1.0939313227912699E-14 
88 0:6.558409908682999E-18 
88 5:1.159480410568115E-21 
5 6:1.0075692434601457E-15 
88 6:1.3661173789010422E-13 
5 7:3.2034887378885114E-25 
88 3:4.335658070157834E-14 
5 8:7.995810788138081E-32 
63 110:2.8368084954374723E-42 
88 4:7.260248075461961E-13 
5 9:1.4521814661018134E-27 
102 95:3.0284863884628065E-20 
122 101:1.442659876428172E-14 
122 102:7.784899723325258E-15 
102 99:5.0252483621715386E-14 
122 103:2.1808295224851985E-14 
126 49:4.895064294622762E-30 
122 104:1.2940995168943619E-12 
122 105:2.2787766819100593E-17 
102 90:2.8093775535071746E-19 
122 109:7.254200295310865E-23 
126 39:7.418422165517438E-15 
8 110:1.6530346881422759E-13 
8 112:2.1348552213973127E-13 
8 111:2.300999328887211E-13 
8 114:1.7645372817135748E-13 
8 116:8.943976063643862E-23 
8 118:2.4671434363771096E-32 
8 119:6.809732533590593E-34 
102 68:1.0707348366472183E-14 
102 66:1.8344664334762103E-14 
114 43:6.168323609100162E-14 
114 46:1.0530932379546138E-13 
114 48:6.480003798901902E-13 
114 47:4.640170520521238E-12 
8 121:1.4863837506815988E-20 
8 120:3.7261789913734045E-12 
8 123:3.571954126644576E-12 
8 122:1.4863837506815988E-20 
8 125:9.738650504033667E-14 
114 40:1.2390154393107503E-16 
8 127:2.25763041259455E-12 
8 126:1.8371887364903597E-12 
8 129:6.288440431749228E-15 
8 128:5.329858926499168E-15 
102 74:1.6987184081884255E-14 
102 79:6.992918273434925E-14 
126 25:3.4529599180010605E-30 
126 26:3.0567093625012544E-29 
102 78:5.874186461573749E-15 
102 71:2.4886032942930458E-17 
102 72:1.1923265765442895E-15 
102 70:2.5238058546095733E-15 
99 66:4.086973350344768E-22 
75 99:1.2888780118536038E-13 
99 60:7.891394412030334E-12 
75 8:1.392707251857921E-12 
87 77:1.6449962010980976E-30 
87 86:3.235875969436759E-18 
87 84:2.2706860960190374E-49 
87 82:1.1876406668864774E-29 
87 80:8.975353727941283E-73 
126 91:3.653826856086128E-39 
126 93:1.4942676003841908E-15 
126 94:2.0538530183350776E-13 
126 96:7.920629829264446E-30 
75 87:8.023527838032162E-22 
75 89:6.725597734468937E-17 
87 69:1.475568760124432E-24 
87 67:1.5456423728084637E-23 
87 76:5.779187034992904E-21 
126 86:7.481005490488409E-19 
87 75:3.128422595581805E-20 
126 87:2.3216039250541165E-29 
87 73:4.232451581920094E-31 
126 89:3.653826856086128E-39 
75 90:5.1918876233357E-14 
75 91:6.725597734468937E-17 
126 80:2.0139914273836318E-29 
99 47:1.6199180727382198E-13 
126 82:1.3393100334016658E-14 
75 96:9.405966932123753E-14 
126 84:4.346275284200869E-30 
99 46:2.273723425606032E-31 
114 97:9.249071777742736E-13 
99 88:2.8613705434580042E-30 
99 85:8.24396655532778E-28 
114 99:9.019614518973005E-16 
114 98:6.975509626274066E-13 
99 83:4.780783648952793E-33 
99 81:9.218698481872787E-31 
114 90:2.1352247803087863E-17 
114 95:4.8237721662342124E-29 
126 75:8.049774574594664E-16 
126 76:1.631538770302622E-16 
126 77:1.6679777656722623E-28 
122 111:1.4619858938887854E-12 
122 112:1.5823232793841479E-12 
122 113:7.093759407658013E-12 
122 114:3.919803747294178E-12 
122 115:2.8351903751594826E-13 
122 116:3.652527703312929E-18 
122 117:4.916298722708832E-13 
122 118:1.538214802815488E-20 
122 119:1.8320114827185803E-19 
99 78:6.434219863239531E-19 
126 73:3.250623593331135E-29 
99 79:9.010475651189128E-28 
99 76:1.1381384663904698E-13 
114 85:8.748548532763737E-13 
99 74:3.414012213828003E-22 
114 88:3.552089754433247E-16 
99 75:1.651778674541623E-13 
99 70:2.1377603681350975E-17 
99 71:1.7190658285190017E-15 
62 5:3.8807328014057723E-13 
62 8:4.120784240999971E-14 
114 81:1.2452782516449961E-14 
87 89:3.393019696947977E-30 
114 83:2.313352065025732E-17 
126 64:5.439033000272374E-33 
126 65:4.347099574236277E-102 
87 96:3.099859153920037E-24 
122 121:1.3456803618274868E-148 
126 67:4.892681021259515E-22 
87 93:1.4842686038677122E-13 
126 69:2.3087557521108992E-24 
87 91:3.393019696947977E-30 
87 90:2.092209384004473E-12 
122 128:2.2567269234628785E-15 
122 129:1.6341818742205084E-16 
126 60:8.06275714265235E-27 
126 61:3.319200940407414E-26 
126 62:2.0090456871711798E-39 
99 68:4.181354559399057E-16 
126 63:3.653826856086128E-39 
99 98:1.5178405034620182E-13 
99 97:8.60169051134653E-33 
99 90:5.400192812190891E-43 
113 5:3.3115583382312886E-13 
113 4:1.3443453703570967E-24 
113 1:5.387703026219591E-14 
113 3:1.3228690310649826E-29 
113 2:4.28596771650157E-12 
9 16:8.771129566712806E-24 
9 15:1.3119119024649413E-23 
9 14:1.8851540763111168E-19 
9 13:1.2177900815122408E-26 
9 19:3.566562504369223E-24 
9 18:4.19120422801057E-24 
9 17:7.076753282160984E-25 
9 12:6.638511387945136E-26 
9 11:2.823296352222362E-26 
9 10:4.443290969338534E-25 
9 27:1.6886001705745006E-24 
9 26:1.9565908868475873E-23 
9 25:1.4591634858716776E-23 
9 24:4.222470394138948E-24 
9 29:1.1563151014359017E-26 
9 28:1.694472407477315E-25 
9 23:2.3826950771080633E-24 
9 22:6.227463543195895E-26 
9 21:3.036042601680578E-26 
9 20:2.3041276931896034E-26 
9 38:2.9524156565021045E-21 
9 37:5.969224934636411E-21 
9 36:2.059145309900312E-21 
9 35:1.5984193895669924E-21 
9 39:2.8663332074996852E-15 
9 30:1.1567695007200481E-23 
9 34:9.525607147351202E-21 
9 33:1.0127948352278288E-21 
9 32:1.1495253275170226E-24 
9 31:1.366352432084784E-24 
9 46:2.435134502188107E-19 
9 41:1.973849321197377E-14 
9 40:4.3968985501167456E-24 
9 44:1.3933979279392643E-15 
9 43:3.3130950882932764E-26 
9 70:3.712520797505698E-17 
9 68:1.013616249318401E-18 
9 67:4.4600513121653175E-12 
9 66:1.973849321197377E-14 
27 1:2.2343774030731372E-23 
27 0:8.156371027501643E-18 
9 81:1.3119119024649413E-23 
27 9:2.0975595263062232E-24 
27 8:9.620157152244733E-22 
27 7:2.848515512492485E-16 
27 6:3.598711253722579E-13 
27 5:6.016290214336647E-23 
27 4:8.86821372146023E-14 
27 3:1.3451879115808903E-13 
27 2:4.963237350223005E-22 
9 79:5.356170392740797E-20 
9 74:3.645514379989654E-15 
9 72:8.669361603959566E-14 
9 71:3.051439746654922E-13 
9 78:2.721170113110468E-18 
9 77:2.395986256169344E-12 
9 90:1.9446279518476574E-21 
9 85:7.127445017686618E-21 
9 83:7.928865539756442E-26 
9 88:4.443290969338534E-25 
9 95:7.880070047397341E-14 
9 99:1.5492394055059212E-31 
9 98:7.436139423681893E-16 
9 97:1.7022758413377515E-23 
14 3:8.135486137326455E-12 
14 2:2.2348754945961438E-20 
14 1:4.576683374578807E-23 
14 0:1.8101956713225116E-13 
93 80:3.628829364794931E-15 
81 97:1.6951166191206618E-19 
81 98:2.709226314205026E-12 
81 99:1.0158209928752669E-30 
14 9:1.5758741943151154E-19 
14 8:1.440742837968206E-17 
14 7:3.734786362428869E-13 
81 95:3.800174176068352E-12 
14 5:8.357888371572782E-18 
14 4:5.590334577688296E-12 
93 73:1.1466053586020041E-12 
93 77:7.095918689163811E-14 
81 88:1.1328343392061011E-88 
81 83:4.695353154522127E-60 
81 85:5.322655790816693E-69 
81 90:2.4408930286566222E-29 
81 92:2.530651045773184E-15 
93 69:5.544112060438379E-13 
110 107:8.262253250569835E-29 
110 106:8.262253250569835E-29 
93 64:2.41359290107086E-16 
93 63:9.43865848588672E-16 
93 62:1.0783057614289605E-15 
93 61:1.9826236076666144E-12 
110 100:4.598284043178462E-31 
93 65:2.571534039594593E-15 
93 96:4.1456592169961437E-13 
93 94:1.9676878306119816E-68 
93 91:9.43865848588672E-16 
93 86:2.0705359318778042E-14 
93 84:5.983351133219606E-14 
93 89:9.43865848588672E-16 
93 87:2.440803431913643E-13 
102 17:3.6878198603724357E-14 
102 18:1.29544346803905E-14 
102 15:1.6143899536964033E-12 
102 16:1.2777749903235517E-12 
102 19:7.913256017317258E-12 
102 10:1.9634409449947674E-13 
102 13:4.8452305861777314E-15 
110 127:4.447188095818341E-30 
110 126:8.439063463164988E-53 
110 124:3.4729489513597204E-27 
110 123:5.4743789153776675E-28 
110 120:1.843094599825107E-32 
81 17:7.230179408518141E-121 
114 4:6.975509626274066E-13 
81 18:2.7836632882721446E-107 
81 19:1.894119944951761E-89 
114 6:1.043345112318477E-34 
114 5:1.3492642315466549E-15 
81 13:8.76386957581318E-57 
56 57:2.038453528795684E-21 
114 8:2.521906403658414E-16 
81 14:4.1332769471164183E-57 
56 58:1.0075259288084528E-18 
114 7:2.1414069555743508E-14 
81 15:1.0520270367131614E-137 
56 59:1.2088456644964954E-20 
32 88:9.515488881356035E-73 
81 16:5.812696216867124E-133 
114 9:1.6614551227833767E-15 
81 10:1.1328343392061011E-88 
68 41:3.900509075652989E-20 
44 74:2.658312799551272E-13 
81 11:1.2224579612081942E-80 
68 40:1.798037269384473E-26 
81 12:1.4964716802614792E-72 
68 46:2.16415675699504E-18 
114 0:1.1086432186017173E-13 
68 45:1.2725067225651699E-13 
114 2:9.249071777742736E-13 
68 43:3.2863729157767847E-16 
44 72:2.2618752650643986E-12 
68 39:9.435912558770193E-14 
68 38:3.6035533450177015E-20 
32 90:5.770127033300449E-27 
68 37:3.4433518428721045E-19 
68 36:5.450233256670502E-23 
20 99:1.7191235686422548E-29 
20 98:2.1668117248996826E-13 
56 64:7.795135431756653E-28 
32 97:3.997095122207038E-24 
56 65:1.3491872878534761E-30 
32 98:1.817114305649083E-14 
32 95:1.6278412243353058E-12 
56 67:1.8422868730229425E-20 
56 60:4.02369656719753E-18 
56 61:2.607800455720755E-18 
56 62:1.1579913020875293E-26 
56 63:4.466032994912284E-25 
32 92:4.7830234138318396E-14 
32 79:1.664429611816514E-28 
56 69:7.585212028717399E-17 
32 78:3.083495095453585E-20 
44 66:2.6039774480549785E-13 
68 47:1.23706599742498E-14 
56 75:4.750508847640604E-13 
56 76:9.321070320539811E-14 
56 77:4.543982829147279E-22 
32 84:1.4555246640997537E-13 
56 78:4.15000782842524E-12 
32 85:1.4528265175364325E-54 
32 83:3.852634075082959E-51 
56 73:6.857191282630472E-20 
32 81:1.077920952666149E-72 
81 39:8.977145662800865E-58 
19 90:7.902842442291291E-30 
81 35:1.400710681365311E-65 
32 68:2.06016790832078E-23 
81 36:8.556999655948506E-65 
81 37:1.3388172513152802E-63 
32 66:1.2672244356313435E-24 
81 38:2.740199908252935E-60 
81 31:1.1672484481844115E-74 
81 32:1.3739391745631262E-72 
20 85:1.1780476210449785E-67 
81 33:1.9793712458964692E-66 
81 34:8.536974783892656E-66 
20 83:2.0691508325993036E-59 
20 81:5.006047005858255E-85 
68 66:3.900509075652989E-20 
81 30:6.434219863239532E-78 
56 80:3.4750759661264794E-18 
44 46:2.060882347129096E-15 
20 79:1.0918865260126113E-27 
20 78:6.481935880765628E-21 
56 86:9.757030001869702E-16 
19 97:1.2464172364134615E-19 
56 87:2.038453528795684E-21 
19 99:2.7370740880555904E-31 
56 89:4.466032994912284E-25 
32 74:2.815322128298009E-24 
19 98:5.2227954643960685E-12 
32 71:5.084060566169954E-16 
32 72:4.708136545977177E-14 
19 92:5.666490150021672E-15 
56 84:1.4496571453761368E-23 
19 95:2.2777637962613424E-13 
32 70:4.4416128684110117E-26 
81 28:4.96089102168958E-80 
89 8:2.037698725575928E-12 
81 29:6.742181788207635E-80 
81 24:9.05276531387531E-83 
68 71:3.292331639454655E-16 
81 25:9.040042576372264E-82 
68 70:1.7825552284000068E-30 
81 26:1.5085224421921814E-81 
81 27:1.4402855627392233E-80 
6 0:2.7243509080994925E-15 
81 20:5.447679085969867E-85 
20 97:3.646195978915873E-20 
81 21:5.961095302263572E-85 
68 74:3.942242942636644E-20 
44 41:2.6039774480549785E-13 
81 22:5.929324297203149E-84 
20 95:7.534936314192637E-14 
81 23:3.806239875568043E-83 
44 43:5.419824004839943E-59 
68 79:1.7408441626549154E-23 
6 5:4.924447380562895E-16 
68 78:4.417967984020892E-21 
20 92:4.1267843910350515E-14 
89 5:2.715659360350933E-12 
44 40:4.2806437245671185E-16 
6 7:1.6611963983613662E-13 
20 90:2.408971589558604E-29 
6 8:1.3122614403758232E-14 
6 9:8.764750499839213E-13 
44 38:4.2009153937241876E-15 
56 91:4.466032994912284E-25 
44 35:1.7505726911085811E-16 
44 34:1.5414397310061882E-15 
44 37:1.9100749552715702E-14 
20 88:6.43323651133202E-86 
44 36:7.951855944814922E-14 
56 93:2.0362570094807553E-13 
56 96:3.029881783178462E-32 
88 111:1.0812355749243802E-13 
88 112:1.0631191134939863E-13 
32 46:8.702928743089324E-23 
88 113:3.120430566108061E-14 
68 81:2.298205238508556E-23 
32 47:3.0913235206936442E-18 
88 114:4.465313516923033E-15 
32 44:4.395295952476138E-15 
88 115:1.334149261006064E-16 
32 45:4.7830234138318396E-14 
88 116:2.3225894892268878E-24 
44 31:9.284512334710021E-15 
88 117:1.0246731510816118E-14 
68 85:3.151784804950605E-21 
44 30:7.559591036985129E-16 
88 118:6.558409908682999E-18 
44 33:3.6041309763946376E-16 
88 119:5.103242326934931E-22 
68 83:7.052962716934784E-27 
44 32:2.5547647748225687E-15 
68 88:2.655743860006476E-23 
93 39:1.2236495978898175E-12 
44 28:2.457585896065874E-17 
101 115:1.3681243459437763E-37 
44 27:1.159321374337054E-16 
101 116:2.2606333414567713E-14 
101 117:1.2406640193815675E-30 
44 29:1.1181195362532092E-14 
101 118:1.7688995369640324E-12 
44 24:1.6012853818219406E-16 
19 79:4.850817219635642E-29 
44 23:3.6454848227355714E-16 
19 78:1.0514012974847251E-21 
44 26:9.008693352222893E-15 
44 25:6.457728783827538E-15 
19 74:1.976103840722565E-27 
19 71:5.7162119178446095E-18 
101 111:1.1286232922860788E-29 
19 70:7.214943095228109E-28 
101 112:9.824551657898132E-30 
101 113:5.224681752368938E-24 
19 72:1.8965490122058638E-14 
32 39:2.5495204899530144E-49 
88 121:2.567932250526829E-27 
32 37:2.1862967596399837E-46 
88 122:2.567932250526829E-27 
32 38:2.3546003018883986E-49 
81 46:1.1323594764683115E-24 
32 35:4.607005452536181E-53 
127 7:3.2134767836919593E-12 
81 47:6.304528577777141E-13 
68 92:1.2725067225651699E-13 
32 36:2.908594394847528E-57 
127 8:2.535238399013719E-12 
32 33:9.575304130520371E-54 
68 90:1.6561071597409171E-19 
32 34:1.657779250568891E-56 
81 42:4.166230629184168E-23 
68 97:3.677421757549871E-15 
44 20:1.854379129874335E-15 
88 128:9.683257594219935E-14 
81 43:4.136161962240349E-21 
20 74:9.990754722257176E-25 
88 129:1.0482191751365455E-14 
81 44:1.321722192754849E-14 
68 95:5.318708112224656E-14 
44 22:1.673223289489085E-14 
81 45:2.530651045773184E-15 
20 72:3.911215622946465E-14 
44 21:1.731776870119585E-14 
20 71:2.5197488919648224E-18 
20 70:1.3647358192469557E-26 
81 40:6.3012582966584E-57 
68 99:2.575529102740861E-16 
81 41:3.836613171437992E-25 
68 98:5.082494881121942E-13 
44 17:1.2402885724752567E-14 
44 16:1.256302642359533E-14 
93 26:7.450157331880672E-18 
44 19:1.27614732032244E-15 
93 25:3.232041228837249E-17 
44 18:1.069651703480533E-14 
44 13:5.317157628002353E-14 
20 68:3.0989419487437605E-23 
44 12:5.13604739009423E-15 
44 15:6.02730220305567E-15 
20 66:6.220997091844582E-24 
44 14:1.158021703738947E-16 
32 42:4.664662184449859E-22 
19 85:1.0489370552130084E-70 
32 43:2.744653489577554E-21 
19 88:6.428814856759365E-91 
32 40:3.5827738162737E-52 
32 41:1.2672244356313435E-24 
101 121:1.592680662872543E-14 
101 122:1.592680662872543E-14 
19 81:1.6764974204102176E-89 
19 83:2.5039235630496484E-60 
101 125:1.297889459122382E-18 
32 28:4.6060249992779606E-66 
32 29:1.004941788437948E-65 
76 8:9.96596535123788E-13 
32 26:1.1436569234440814E-12 
32 27:1.1483235769366993E-66 
93 60:1.4626668291354273E-12 
81 79:1.7766496552317328E-27 
32 24:1.437982911231738E-67 
32 25:7.103733474802351E-13 
32 22:2.045620718117408E-72 
32 23:1.064513824390941E-67 
20 42:8.243082644743649E-34 
20 41:6.220997091844582E-24 
20 40:4.880947387553654E-56 
44 11:1.639295046506926E-14 
81 78:2.540721719684046E-21 
44 10:7.373639336088735E-15 
81 71:4.0011127915478014E-18 
81 72:3.912573290135757E-13 
81 74:3.8776036813509754E-25 
20 39:9.042370985557093E-52 
20 38:1.5324878011269103E-66 
93 59:2.189502487205585E-14 
20 37:7.798522852788613E-69 
93 58:5.310112246799604E-15 
20 36:1.6308914614879132E-63 
20 35:2.858914265341219E-63 
20 34:1.4903160521790194E-64 
20 33:5.137918921186192E-64 
19 59:3.0825311438278594E-12 
20 32:7.559998182402863E-70 
93 53:1.0043436500996316E-13 
32 31:1.860429058506458E-100 
93 52:4.1456592169961437E-13 
93 50:1.1747656149203663E-13 
32 30:8.308391311816059E-66 
93 57:2.440803431913643E-13 
93 56:4.0067215476582995E-13 
93 55:2.7360157403558066E-12 
93 54:3.4339743681637687E-16 
32 17:9.344251579745812E-73 
32 18:1.8072413693511832E-71 
32 15:1.077920952666149E-72 
32 16:1.8829718830326865E-72 
88 101:5.2564975558008517E-14 
81 68:4.111352624109408E-23 
32 13:1.0853617568506322E-51 
88 102:1.13387366142466E-13 
32 14:3.2576509555999087E-45 
88 103:4.335658070157834E-14 
32 11:3.113167107237265E-67 
88 104:1.1717730837048611E-12 
32 12:2.257953452031514E-61 
88 105:2.2646472755422392E-15 
81 66:3.836613171437992E-25 
88 109:1.1239642616511606E-27 
32 19:7.834581574471125E-73 
101 104:9.781276431039179E-20 
93 49:1.205595854179509E-13 
101 105:4.30353763779979E-27 
81 70:2.2580171165617787E-27 
20 47:3.7676604029473036E-15 
20 46:1.2961127888930833E-25 
19 68:2.503827440124156E-24 
101 108:3.149343435067449E-29 
20 45:4.1267843910350515E-14 
101 109:1.501865404188827E-12 
20 44:3.736804943864211E-15 
20 43:2.452183213791368E-22 
32 20:6.454422604235862E-70 
32 21:4.953599479523728E-69 
19 66:2.107390280049774E-27 
15 121:5.545296617871174E-25 
15 122:5.545296617871174E-25 
15 128:2.887218097674874E-13 
15 129:3.405836234497994E-14 
63 5:2.3036699353508882E-12 
63 8:1.7285618954821626E-12 
0 111:2.5331012401605078E-14 
0 112:2.6134425289766928E-14 
0 114:9.324273310683276E-13 
0 115:6.749332382590217E-14 
0 116:9.586339359366918E-23 
0 117:4.757639151042322E-15 
0 118:1.0771185492778547E-132 
0 119:1.357692630342687E-58 
0 121:3.475656432196636E-22 
0 122:3.475656432196636E-22 
0 123:1.4940386309299108E-12 
0 125:1.9198369755183647E-14 
0 128:4.6163559274638925E-15 
0 129:1.212223690281448E-15 
50 5:6.507344278941232E-13 
71 117:1.4431435915598934E-12 
71 118:1.232338540629527E-12 
50 8:3.3180742377925972E-12 
71 119:6.189327804286329E-15 
71 111:6.962221387865789E-15 
50 1:3.0169458805002285E-12 
71 112:6.775456442793973E-15 
50 2:3.4532779820599854E-12 
71 114:1.903416993611093E-23 
56 25:2.6323573896534062E-20 
56 26:9.140484511118644E-20 
71 105:1.992539434742095E-14 
68 13:2.056344900655004E-27 
68 12:5.340680905786802E-22 
71 109:2.4014568471359363E-15 
68 11:8.848400645123043E-24 
68 10:2.655743860006476E-23 
0 101:7.248795841897012E-13 
0 102:7.949304769095256E-15 
71 101:3.219755297107739E-12 
0 103:1.072163849391105E-12 
71 102:3.4947990374837164E-18 
0 104:1.8110782545474882E-12 
71 103:3.2448442599402E-12 
0 105:7.42057624819988E-18 
0 106:5.124059743019728E-12 
0 107:5.124059743019728E-12 
0 108:2.074376424366987E-17 
0 109:2.1008713980118283E-23 
15 111:6.148861205486347E-13 
44 90:1.4911021966713232E-18 
15 112:6.790673978999762E-13 
44 97:1.613256032067662E-18 
68 20:1.8850923982190714E-23 
15 117:2.7989335598338995E-15 
15 118:8.408309215217482E-17 
44 99:9.75467387388483E-19 
15 119:1.7184507081638075E-23 
44 98:2.172015583886517E-12 
68 24:4.4068941824919927E-23 
68 23:1.6141680816101932E-23 
15 114:1.4807037596297693E-13 
68 22:1.6240030158438206E-23 
15 115:7.709783915663493E-13 
68 21:4.4164859035142787E-23 
15 116:2.359712959467584E-24 
68 17:3.018678774631038E-23 
68 16:2.7524363123404865E-23 
71 130:4.659547106598831E-13 
68 15:2.298205238508556E-23 
68 14:9.55265490021418E-20 
68 19:1.5812962960147995E-24 
68 18:1.4897645240089442E-23 
15 101:5.239075192595388E-13 
32 99:1.1261151705760657E-28 
56 49:4.4055261081781964E-36 
68 31:2.5176671596801136E-23 
68 30:5.893253721542154E-22 
44 85:1.932784988880596E-14 
44 88:7.373639336088735E-15 
101 0:1.7688995369640324E-12 
71 128:1.5729282414620762E-22 
15 109:1.1043999832221803E-24 
68 35:9.456281665220055E-23 
101 2:5.513828361311409E-14 
15 102:4.479520573801435E-13 
68 34:2.380426504767739E-24 
44 81:6.02730220305567E-15 
101 1:2.2606333414567713E-14 
15 103:6.44336437229982E-13 
68 33:1.0521859547410615E-22 
101 4:4.5983915592700374E-30 
15 104:4.4041689386630876E-15 
68 32:1.4678677345753422E-23 
44 83:4.187006638200587E-15 
101 3:1.8565789096434765E-71 
15 105:3.3177614194035486E-18 
68 28:6.506971858711366E-23 
68 27:9.803088503767525E-24 
68 26:2.0414784931117458E-21 
68 25:1.2790810796842484E-21 
71 121:4.728938875959742E-14 
44 79:9.086749592237849E-14 
71 122:4.728938875959742E-14 
68 29:7.54407099393639E-24 
56 53:6.682708604731409E-33 
56 54:1.753118829414814E-19 
56 55:5.35659617030397E-85 
56 50:9.101874413818158E-38 
56 51:2.5122176636634902E-29 
56 52:3.029881783178462E-32 
50 75:8.37671902337735E-17 
49 86:3.392786296151607E-18 
50 76:3.366253254876805E-17 
74 43:7.277478912654536E-20 
49 87:2.0991580262639866E-22 
98 10:1.0675720716200526E-14 
50 73:1.5306395443400484E-27 
74 44:3.042726480902443E-13 
74 45:3.213044132557281E-12 
49 89:1.5424961883929535E-28 
74 46:6.607487318711152E-20 
60 106:3.924214763345945E-22 
74 47:3.037504997271452E-16 
60 107:3.924214763345945E-22 
50 77:3.70153026712411E-23 
127 119:1.656276431039179E-13 
49 80:8.614003912692537E-22 
86 26:1.3405285491061829E-19 
86 25:3.570528764138366E-21 
62 60:2.8456097735228976E-20 
49 82:1.6956901098867691E-12 
49 84:5.964674801135198E-24 
62 61:2.6460229319656643E-20 
62 53:2.5988091673139686E-30 
62 52:1.8176539349617472E-32 
127 110:2.9184974267815417E-30 
62 55:4.540357432215718E-27 
62 54:4.131128402894845E-30 
62 57:2.1093957823788986E-26 
62 56:1.1492812289563569E-26 
62 59:7.706058593102777E-26 
62 58:2.524157912257794E-27 
60 100:2.9941826440012223E-21 
50 82:2.4205338834005464E-12 
50 80:3.7049352520828932E-22 
74 31:6.5462887944073125E-24 
50 86:7.600944883326062E-17 
49 75:6.48319776730272E-15 
74 32:1.67203002467094E-24 
50 87:6.312188478078129E-23 
49 76:2.9910512739051986E-14 
74 33:4.5727427913884285E-22 
50 84:5.923966989886891E-23 
49 77:1.0453759848234956E-21 
74 34:6.78774631037958E-25 
74 35:3.3618298145955288E-22 
74 36:2.280975102567571E-22 
74 37:1.277021367800699E-18 
74 38:6.131389857097038E-19 
50 89:1.0940490287432413E-30 
74 39:8.721473750454125E-18 
49 73:4.838225212393537E-22 
62 73:2.9691316832330334E-26 
62 64:2.505521699938741E-29 
37 97:1.7069615221498834E-18 
127 120:1.6109852774631937E-39 
62 63:4.225935952840959E-37 
37 99:5.668623519629587E-22 
62 65:1.7438919282095404E-39 
62 67:2.4034785569552136E-20 
62 69:4.263808810094565E-22 
127 126:5.236580199836576E-30 
37 90:2.3046199869576917E-21 
50 93:5.790708951310235E-14 
127 124:8.345219834568574E-32 
37 92:7.544777832331853E-12 
74 40:2.469761757458665E-31 
50 91:1.0940490287432413E-30 
74 41:5.178389290106239E-90 
127 123:6.55216501569735E-27 
49 64:5.558143918377646E-27 
25 97:1.9715685863288733E-19 
50 97:3.4532779820599854E-12 
98 31:7.683422452227017E-15 
49 65:4.442144897310822E-30 
25 98:1.8435328495728645E-13 
98 32:1.0442321200739711E-14 
25 95:5.584916740069627E-13 
74 66:5.178389290106239E-90 
49 67:6.585028098726323E-22 
25 96:3.0374145379807894E-19 
50 96:4.5526549002141793E-38 
98 30:3.6184003039121527E-14 
74 68:1.710776929402805E-21 
49 69:4.2623799324779325E-20 
25 99:3.219908281252185E-29 
25 90:2.1919609775876293E-27 
86 49:2.8112859641326318E-18 
62 80:2.192635503960575E-24 
49 60:4.0477746751203524E-21 
25 93:3.720210631545098E-17 
62 82:4.8261405559549996E-14 
49 61:1.884446363126445E-20 
25 94:7.050013631978525E-15 
49 62:5.828429800306753E-31 
25 91:1.1916009535394208E-28 
62 84:1.4833269743212452E-25 
49 63:1.5424961883929535E-28 
25 92:1.2455084378451686E-13 
62 75:1.0156203684984168E-14 
86 53:2.2434128474561694E-20 
37 85:5.958708477044473E-49 
86 52:6.101842825809596E-16 
37 88:3.219154864492239E-59 
62 77:1.7026748892999869E-25 
86 51:5.254723540289863E-18 
62 76:1.3804629867494403E-15 
86 50:6.737612354315697E-17 
62 79:6.3975639156719E-14 
98 28:5.455017059219863E-14 
98 29:4.5470526255429557E-13 
98 26:1.137986151927405E-13 
74 70:7.654527793949768E-31 
98 27:5.2000157690267646E-14 
98 24:4.054996272775492E-14 
74 71:2.179844009126576E-18 
37 81:1.0175432729505867E-63 
98 25:9.724920079705263E-14 
74 72:1.4133879752348149E-18 
98 22:5.803655905500523E-14 
37 83:1.4119970996824546E-42 
98 23:1.2247964361999512E-14 
49 53:2.572017712002116E-38 
28 0:4.9761702529256324E-18 
98 20:1.2412015998394426E-14 
49 54:6.323680302314022E-27 
98 21:3.7757949023037113E-13 
49 55:8.529411317622773E-37 
49 56:4.571146704688999E-36 
49 57:2.0991580262639866E-22 
49 58:4.241053174008412E-23 
49 59:8.798389928540918E-21 
28 8:1.1092061294968052E-21 
86 39:3.2807908166922313E-13 
28 7:4.700498441060917E-17 
28 6:3.30687331347958E-13 
62 91:4.225935952840959E-37 
28 5:2.1792902283181633E-23 
28 4:7.862164967912419E-14 
62 93:5.438840237801717E-16 
49 50:1.3665846328772577E-39 
28 3:4.9507151545656644E-14 
49 51:5.795094389527239E-33 
28 2:8.234571396613677E-22 
49 52:2.6461369381584805E-74 
28 1:1.1552577492554842E-23 
62 94:1.4925462751136642E-12 
62 86:5.068928144176792E-21 
37 74:9.761134224811091E-19 
62 87:2.1093957823788986E-26 
37 79:4.0992522713833814E-23 
37 78:1.7069615221498834E-18 
62 89:4.225935952840959E-37 
98 19:1.3127266797597375E-12 
98 17:1.1957581318003929E-12 
98 18:4.8066233496279944E-14 
98 15:1.5929673724500767E-14 
98 16:3.938206918302106E-16 
37 71:1.3087682922936372E-13 
98 13:4.008647877632353E-12 
37 70:1.5271357540141582E-18 
98 14:5.868514987743166E-12 
98 11:7.524854136502429E-13 
98 12:1.1001315280186934E-12 
25 75:5.316864854662137E-17 
25 76:1.8668557666764537E-17 
51 100:1.558145438460217E-30 
25 73:1.6456332228793536E-28 
74 88:1.7419538229316615E-24 
25 74:4.704474434797198E-25 
25 79:2.811744124267718E-28 
25 77:1.7657956181927493E-26 
25 78:3.821620317939684E-21 
86 69:4.800423255013834E-19 
25 71:6.7408997804901926E-18 
25 72:2.8762426072731846E-15 
86 67:6.522490574422639E-16 
25 70:2.5117969044922614E-29 
86 65:5.625250870880341E-19 
13 97:4.7208590243697834E-23 
86 75:3.3973561793081695E-17 
62 96:1.8176539349617472E-32 
37 66:1.0071611089914404E-18 
13 95:5.653391216811375E-15 
86 73:3.300726092005104E-17 
37 68:4.681755512959464E-19 
13 99:9.605651328943137E-31 
13 98:4.265769402849433E-12 
28 9:1.9592298980747453E-25 
49 39:2.503492389706609E-12 
74 90:3.5421344087410826E-19 
51 107:9.53927817359039E-103 
74 92:3.213044132557281E-12 
51 106:9.53927817359039E-103 
98 46:2.513986051579053E-15 
13 92:3.313986409966025E-15 
98 47:3.411458706653096E-32 
98 44:3.715406697535731E-12 
74 95:8.382875357789435E-15 
13 90:4.9322682913188763E-26 
98 45:5.317253107215046E-33 
25 86:9.4059777973519E-21 
25 87:1.63344308823735E-55 
98 43:1.0731808277305503E-13 
25 84:1.271758734952393E-44 
98 40:7.66148916954571E-16 
51 110:4.106814682173535E-30 
25 85:8.131099436544886E-68 
74 78:3.5507760781565655E-35 
98 41:8.983865418524306E-16 
74 79:9.669853266429433E-33 
25 88:1.6020545838401633E-81 
25 89:1.1916009535394208E-28 
86 59:1.2301274424072136E-21 
86 58:3.779862594434967E-19 
25 82:4.775727737930456E-26 
86 57:2.3250354803102197E-18 
25 83:1.3951630943892175E-58 
86 56:8.388683214587783E-16 
25 80:1.8151328943137173E-60 
86 55:6.31603279957567E-18 
25 81:1.3352610349118466E-81 
86 54:1.4664836503863413E-19 
86 64:5.16402475737202E-15 
86 63:1.574152056424445E-18 
86 62:4.3910557363418724E-21 
86 61:1.8911632524334472E-21 
86 60:2.2306094728844416E-21 
51 118:2.1884172748263685E-12 
74 81:2.0316663601166815E-25 
98 35:2.2889011138667087E-12 
98 36:2.652753487105237E-12 
74 83:2.5450894492588838E-30 
98 33:3.737716286537552E-12 
98 34:3.4578519001677247E-12 
74 85:7.780086614304889E-24 
25 53:1.3396477356934133E-19 
15 2:1.6532618877843492E-19 
25 54:8.954724354403479E-24 
15 1:2.359712959467584E-24 
25 51:4.762305482152595E-23 
15 0:8.408309215217482E-17 
25 52:3.0374145379807894E-19 
98 74:1.285023366830569E-15 
25 57:1.63344308823735E-55 
98 71:2.190443253006867E-12 
25 58:2.627756106427303E-53 
49 25:7.53778545250578E-19 
98 72:1.2577053198962112E-14 
25 55:3.7207873690980525E-22 
49 26:2.295978317542209E-18 
25 56:5.961989499881156E-20 
98 70:3.6512106311911345E-15 
37 39:1.7793630550011478E-31 
37 38:5.135044135597446E-65 
15 9:1.773135914321267E-23 
15 8:9.792304573354026E-22 
15 7:3.866964123428827E-18 
15 6:5.215935782895014E-13 
25 50:6.453308725864408E-23 
15 5:3.4818869454581044E-22 
86 89:1.574152056424445E-18 
15 4:2.642331837311075E-12 
15 3:6.44336437229982E-13 
86 87:2.3250354803102197E-18 
13 74:5.185770661185912E-29 
37 41:1.0071611089914404E-18 
86 96:6.101842825809596E-16 
37 44:3.183455725314999E-14 
37 43:1.8162022561065516E-15 
86 94:6.81452219848904E-12 
13 79:1.8069187534079945E-30 
37 46:1.135121659808561E-20 
86 93:9.046941525581661E-15 
13 78:2.469048417991415E-25 
37 45:7.544777832331853E-12 
86 91:1.574152056424445E-18 
25 49:1.6453710694461923E-18 
13 71:2.479176278959216E-20 
98 68:3.6849258855742077E-13 
13 70:6.431785929001859E-31 
37 40:2.9526387873389285E-41 
98 66:8.983865418524306E-16 
25 64:2.320258867776799E-24 
74 97:4.340489375382871E-16 
25 65:6.839827747717517E-30 
74 98:1.313039724317825E-15 
25 62:1.331879255624065E-23 
74 99:1.613294034131934E-22 
25 63:1.1916009535394208E-28 
25 68:3.3798131370328425E-21 
25 69:2.143925730184696E-23 
25 66:3.9476374732603496E-25 
25 67:5.204007801686171E-22 
37 28:7.388209327530672E-54 
37 27:4.6520226978729484E-54 
37 29:2.57786242948717E-55 
25 60:1.3772842302476128E-42 
25 61:9.403705800931168E-42 
86 77:4.397891967831185E-22 
86 76:1.0337940995168944E-16 
37 31:3.5880257015561085E-48 
37 30:2.756304922483389E-51 
13 85:6.758734952392936E-59 
37 33:3.26517536432579E-48 
86 84:8.635907507490287E-22 
37 32:2.1179766484915463E-46 
13 83:4.7556118311592076E-70 
37 35:2.173163246227535E-47 
86 82:6.222314606419427E-16 
37 34:1.292176591032425E-47 
13 88:7.498182402863415E-58 
86 80:2.9261131499347736E-18 
37 36:7.341702401274438E-47 
127 106:6.831491821609301E-33 
127 107:6.831491821609301E-33 
25 59:1.590642171049872E-51 
13 81:2.3027382799938482E-57 
127 100:3.0319985807875913E-38 
3 105:9.618496847168043E-28 
3 103:3.1098125777721856E-150 
3 104:6.11666002544636E-21 
3 109:2.5879262614823204E-16 
3 108:6.253783747885296E-30 
3 101:8.757672357143857E-66 
129 2:1.138908998380091E-12 
129 0:4.530002365354015E-15 
129 9:1.4734811560130167E-14 
129 8:1.8421807130467195E-14 
50 25:2.7635937184107843E-23 
50 26:1.550408218174411E-22 
101 36:4.394146823974655E-12 
101 31:6.330242843012171E-13 
101 30:1.7642494660034118E-12 
33 103:3.270336044653946E-14 
101 32:3.2245778201470823E-13 
33 102:1.557818620707477E-14 
33 105:1.4140264099145866E-16 
33 104:1.0294835215448902E-12 
113 27:5.086998437432802E-12 
33 109:1.0645214248037954E-26 
33 108:3.855301819994862E-12 
113 10:2.349961294207033E-14 
113 13:8.351993348337801E-12 
3 15:7.113769346923367E-13 
3 16:5.985574570417907E-13 
101 47:1.1286232922860788E-29 
3 17:3.70710295988703E-14 
50 49:1.277454591333401E-39 
3 18:1.5899430952281086E-14 
3 19:5.374390056345511E-13 
101 40:1.4331984603695686E-13 
33 112:3.76731184037917E-15 
3 10:4.985572822728353E-14 
101 41:5.016835228005791E-19 
33 111:3.876020545436028E-15 
3 11:4.929996294898145E-13 
33 114:2.630381282311255E-12 
3 12:4.928685527732338E-13 
33 113:7.206627864025574E-13 
62 26:2.0487900902777037E-23 
3 13:4.27293493002251E-14 
101 46:1.501865404188827E-12 
33 116:4.519007872507635E-24 
62 25:5.836349430501065E-24 
101 45:4.4594090915607034E-32 
33 115:3.9596326872475714E-14 
33 118:8.297598725562772E-17 
33 117:3.838717719146504E-17 
33 119:2.915107948663771E-24 
50 53:1.182039008358934E-28 
74 20:6.200500411182336E-25 
50 54:2.096847500756241E-27 
74 21:9.606997852123326E-25 
50 51:8.557076820412884E-26 
74 22:3.0702171741969024E-25 
50 52:4.5526549002141793E-38 
74 23:3.375882977963363E-28 
50 57:6.312188478078129E-23 
74 24:1.09737800957348E-27 
50 58:2.5422620956770374E-23 
74 25:1.7152459721612077E-25 
50 55:8.865273561659868E-40 
74 26:2.4079552001264707E-25 
60 126:7.475811686090789E-27 
50 56:8.828183546930269E-38 
74 27:1.5617024316760886E-26 
60 127:4.135764654736045E-21 
74 28:3.1564894605074948E-27 
3 26:1.2721257497588188E-14 
101 15:1.0348244620611552E-12 
74 29:1.106027279401817E-24 
3 27:1.615922500454399E-13 
50 59:4.976127103224247E-21 
3 28:6.389098611635419E-14 
101 17:3.5344212767177487E-13 
3 29:2.5423465179033315E-13 
101 16:1.0751609157503906E-12 
101 19:9.5907937554654E-13 
101 18:2.773762848172943E-13 
33 121:8.128337531294699E-23 
62 33:5.903643485914155E-12 
3 20:1.6202567705493336E-16 
3 21:1.4032286816828154E-15 
33 122:7.714267038985558E-23 
62 35:6.64805832252808E-12 
3 22:7.595729695342757E-16 
101 11:4.313321602133119E-12 
62 34:9.211852387821707E-13 
3 23:3.7329075961578794E-14 
101 10:4.959914417191106E-14 
3 24:6.723553961662682E-14 
101 13:1.8102484338489328E-13 
62 36:6.043445479958471E-13 
3 25:1.59178690770801E-14 
62 39:1.516061952485259E-17 
60 124:8.095959772534843E-25 
33 128:3.2780656645268974E-14 
60 123:3.6582079138538807E-19 
50 60:7.09143600680389E-22 
60 120:7.751129041329525E-22 
50 61:2.640953456591762E-22 
74 30:2.1510460448211548E-25 
50 64:6.2110877862885514E-30 
74 10:1.7419538229316615E-24 
50 65:3.3593444795921314E-31 
74 11:5.368072793714155E-24 
50 62:1.3629364347071333E-28 
74 12:2.1880448545965016E-27 
50 63:1.0940490287432413E-30 
74 13:4.1098396464895976E-29 
74 14:8.259368648905009E-22 
50 69:3.740839602407203E-20 
74 15:2.0316663601166815E-25 
74 16:1.6425404227957663E-25 
50 67:2.690432144274077E-21 
60 116:3.550631670312331E-12 
74 17:4.444341416625751E-24 
101 26:4.0249724042031624E-13 
74 18:4.285834806546692E-24 
49 90:1.2291311664049592E-12 
101 25:6.130415227145664E-13 
74 19:8.928204980094519E-28 
49 91:1.5424961883929535E-28 
101 28:8.074333041845263E-13 
101 27:1.6599767765242197E-12 
49 93:6.357304528782003E-14 
101 29:2.84437404131485E-12 
62 51:5.123757522508623E-30 
62 50:1.3946301563100908E-28 
49 96:2.6461369381584805E-74 
3 30:1.0850530598548719E-13 
3 31:1.1566209471079233E-13 
101 20:7.117878850868014E-14 
3 32:3.0497182724438294E-14 
3 33:4.852442570921242E-14 
101 22:1.6155099129836432E-14 
3 34:5.113433790528921E-14 
101 21:5.2897200280975385E-14 
3 35:1.3468831704486669E-14 
101 24:1.3180039279212122E-12 
3 36:3.992684171525244E-15 
101 23:1.1170294737445705E-12 
62 49:5.575024435327327E-31 
60 110:1.8531782646433354E-29 
107 100:1.8368049084679672E-30 
3 40:9.531811445269353E-13 
80 116:6.698867082459919E-12 
3 41:2.3775219160270126E-16 
3 43:1.5684552521566487E-12 
3 45:1.3880499979027724E-25 
3 46:2.5879262614823204E-16 
80 110:7.167120918008267E-34 
3 47:1.126674286593124E-28 
107 106:1.1245287211319295E-102 
102 5:1.3846459853491407E-14 
102 7:1.4950918904195995E-13 
24 105:1.3944552801196818E-16 
102 6:7.050932164513956E-104 
24 104:1.6143408414076592E-12 
102 9:5.394781168914948E-12 
102 8:6.543662284788624E-13 
24 109:1.0102519469261636E-26 
7 0:8.037528137801826E-29 
7 1:2.3736333067684524E-18 
7 2:1.676182836290424E-20 
7 4:3.157777917592942E-12 
24 103:5.597089397816087E-14 
7 5:5.460035582959328E-25 
102 0:4.602799719024614E-14 
24 102:2.433806258126756E-15 
7 6:2.0059805936551877E-12 
24 101:5.445084098821358E-13 
7 8:2.1169064496735316E-31 
80 127:8.801202081297055E-22 
7 9:4.966391929868713E-31 
80 126:1.8673758358554036E-29 
80 124:1.0103532823902995E-19 
80 123:4.784566297641288E-23 
80 120:4.049583573379706E-22 
115 3:1.0533620281835515E-41 
107 124:1.0715501670083288E-25 
115 2:2.500223991857448E-16 
115 5:1.0217164585632984E-12 
107 126:4.011595610476368E-24 
115 4:7.587365784079017E-37 
107 127:2.948575053399659E-33 
107 120:2.8844148257522545E-26 
115 9:5.9075074902877125E-12 
107 123:6.16165761142251E-20 
115 1:1.4211566581131642E-16 
115 0:9.874994624195421E-14 
3 66:2.3775219160270126E-16 
3 68:5.9930372048152345E-12 
107 110:4.8412793698123486E-30 
80 107:1.0688916621950904E-27 
80 106:1.0688916621950904E-27 
3 74:1.7378850160088364E-16 
3 78:1.4612257595458803E-16 
80 100:1.9741236343958205E-21 
10 129:1.0223372201949024E-14 
3 79:2.9468842190623993E-16 
10 128:9.444164814115739E-14 
10 122:2.5045265159459197E-27 
3 70:1.226878067195168E-12 
107 118:2.579794859297275E-12 
10 121:2.5045265159459197E-27 
3 71:6.918098024411728E-12 
77 8:1.7051146218262577E-14 
77 9:2.2304779595627633E-12 
77 5:4.49774191734095E-12 
3 88:4.985572822728353E-14 
3 81:7.113769346923367E-13 
3 83:4.182990087104847E-12 
3 97:2.1636047145673417E-12 
3 98:3.583445185464815E-30 
3 99:7.040383862533731E-14 
3 90:1.3323249164604393E-12 
3 92:1.3880499979027724E-25 
24 118:1.076620457754848E-16 
24 117:5.6236542790431044E-15 
24 116:5.349214588314249E-25 
24 115:3.8315734099520435E-13 
24 119:4.653476853599542E-24 
24 114:5.268348992631741E-13 
24 112:1.1165988563119556E-15 
24 111:1.0513750821414091E-15 
24 129:3.250431679319939E-15 
128 3:7.109967458462949E-13 
24 128:1.7517179788319842E-13 
128 0:7.675770890376592E-15 
128 6:9.617493584873203E-25 
128 5:2.0188206918302108E-13 
24 121:3.20510535072634E-23 
64 5:4.4013838831725345E-12 
64 8:3.501274589235687E-12 
24 122:3.20510535072634E-23 
64 0:1.3746562713286586E-12 
128 8:6.549073928064567E-15 
128 9:4.87517381768138E-14 
25 31:3.138832962823148E-14 
25 32:1.3374106930637697E-12 
25 30:1.4680067950169878E-92 
25 35:6.287601540763111E-63 
25 36:4.616417096598297E-62 
25 33:8.332022566167526E-64 
25 34:1.558423514114341E-63 
37 17:7.442575080678383E-60 
37 16:5.789318075757875E-62 
37 19:7.869315461215854E-59 
37 18:2.254206448494282E-61 
13 47:2.270379807893964E-13 
37 20:6.449999163954586E-69 
37 22:1.9183670056957493E-64 
37 21:6.987074737899763E-69 
37 24:1.706034271781643E-55 
37 23:5.146763972218971E-56 
37 26:2.1869199934940467E-54 
37 25:1.8383878612286217E-54 
25 28:7.423914335248801E-97 
25 29:1.4022062832934862E-81 
25 26:0.0 
25 27:2.0438530262992324E-97 
25 42:1.0771185492778547E-20 
25 43:1.4234407113795562E-20 
25 40:1.5163653649874865E-55 
25 41:3.9476374732603496E-25 
25 46:3.7092438795911806E-25 
25 47:4.688474336926582E-15 
25 44:2.0916785509556367E-14 
37 11:2.0346989248455978E-55 
37 10:3.219154864492239E-59 
13 68:5.785472854885841E-29 
37 13:4.702968265236167E-41 
37 12:7.992594157714646E-53 
13 66:6.71576800469779E-29 
37 15:1.0175432729505867E-63 
37 14:2.533856039060042E-56 
25 39:6.726175495994296E-34 
25 37:3.572758063839604E-54 
25 38:1.2391992785537518E-55 
51 123:5.226879924117478E-20 
25 10:1.6020545838401633E-81 
51 120:2.446823711464007E-26 
25 13:5.103183591292312E-56 
25 14:2.586073710554647E-64 
25 11:4.1875777721851715E-82 
25 12:5.539546719237169E-72 
13 28:1.236936020580792E-56 
13 27:6.704154607608742E-57 
13 26:7.727828810312767E-57 
51 5:3.3255986465184787E-16 
13 25:1.1742638731596827E-56 
51 8:7.438394853608448E-15 
13 29:6.68710589600548E-57 
13 31:1.2487067097297372E-52 
13 30:3.2204937572529117E-54 
13 35:3.758755924667589E-57 
13 34:1.573864351327545E-57 
51 0:2.1884172748263685E-12 
13 33:3.704769794331894E-58 
13 32:4.524139088125498E-52 
51 127:2.501250267914553E-33 
51 126:3.403001251027956E-24 
51 124:9.089865761508164E-26 
25 20:2.1579072466199684E-76 
25 21:5.417409434727291E-12 
25 24:2.384766089230038E-101 
25 22:3.0520689148945095E-12 
25 23:5.117261230653077E-102 
13 39:1.73785880066552E-41 
13 38:7.0883841561455756E-43 
13 37:3.9400787159375304E-41 
13 36:2.0091963424353005E-55 
13 42:3.4583979978468465E-17 
13 41:6.71576800469779E-29 
13 40:5.055969757979951E-66 
13 46:4.809545530808271E-25 
13 45:3.313986409966025E-15 
13 44:6.113986060428114E-14 
13 43:1.1738531661143968E-20 
25 17:7.309930022510241E-80 
25 18:3.256303916222754E-79 
25 15:1.3352610349118466E-81 
25 16:1.146161025124785E-81 
25 19:1.4980845322483677E-81 
13 12:1.0803867287445996E-58 
13 11:8.4508479789718E-57 
13 10:7.498182402863415E-58 
13 17:9.180351075877689E-56 
13 16:2.0646505319967002E-57 
13 15:2.3027382799938482E-57 
13 14:3.850247472840904E-44 
13 19:1.9060913971729374E-59 
13 18:4.694495127441523E-56 
13 20:5.039139507570991E-59 
13 24:1.21338590383513E-59 
13 23:1.857636704276946E-59 
13 22:1.703735162115683E-60 
13 21:7.345967381122157E-59 
92 116:1.7012898347119287E-19 
92 117:7.151128202187594E-31 
92 118:2.570817265650759E-14 
92 111:1.572548274725117E-27 
92 112:1.5239599610074976E-27 
92 113:2.3882549421563425E-23 
92 115:1.0975959401923822E-34 
92 105:2.1485119772926016E-33 
92 108:1.6397995900053043E-30 
92 101:4.950067735137693E-32 
92 103:1.2220099774932982E-25 
92 104:3.8180845649898934E-19 
119 49:2.2443715326060466E-13 
119 47:1.627838424817581E-13 
119 46:2.874639821093224E-17 
119 41:8.37098785784939E-16 
119 40:1.0430942414381354E-23 
119 44:6.244104534311969E-14 
119 43:2.6071577046031223E-21 
107 56:1.9196908553980244E-29 
107 57:1.7130538870650973E-28 
107 58:1.2351806987112404E-28 
59 100:4.8137214813508665E-23 
107 59:1.419078013676047E-24 
107 52:7.787999770632338E-33 
107 53:1.8368049084679672E-30 
107 54:1.0036447955043939E-25 
107 55:3.3526742835844435E-30 
59 106:2.069691225627376E-24 
59 107:2.069691225627376E-24 
107 50:2.8844148257522545E-26 
107 51:1.1245287211319295E-102 
119 38:3.9712591567871324E-18 
120 26:1.8276839600326847E-22 
119 37:7.000229367662027E-16 
119 36:4.0819469730636354E-26 
119 35:9.25632911392405E-24 
83 102:8.346196439067047E-18 
120 25:3.257836131140961E-23 
83 101:5.79716910130883E-14 
119 39:9.104014650859412E-14 
119 30:1.179621758389839E-23 
29 7:6.2236186261761956E-18 
29 6:8.01430134362373E-12 
29 5:1.1202515274806707E-22 
29 4:6.887976594941488E-13 
119 34:8.263776395200482E-24 
29 3:2.0631562574276808E-13 
119 33:4.342001519560761E-24 
29 2:2.3768315786530204E-22 
119 32:2.4239771635821494E-24 
29 1:1.8325748360667199E-25 
119 31:3.765088091517697E-24 
29 0:5.520295918795353E-19 
107 67:3.716123471479565E-25 
59 110:1.6488715667035033E-34 
107 69:1.3209068623937382E-22 
83 104:2.372082730048597E-13 
107 63:1.4919112060438378E-26 
83 103:3.839784896139455E-12 
107 64:6.16165761142251E-20 
107 65:4.011595610476368E-24 
83 105:6.317367791046059E-17 
59 116:5.985720344329104E-13 
107 60:1.4700316814083175E-22 
107 61:7.821311839672004E-23 
83 109:1.8129632151612024E-25 
107 62:1.3306460283555772E-31 
119 27:9.883327121292487E-24 
119 26:3.231109422710266E-23 
119 25:2.3569229611365168E-23 
119 24:5.61151569018163E-24 
83 111:4.727142078931146E-13 
83 113:7.645119844603409E-12 
119 29:6.498505526327107E-25 
83 112:5.023841693306766E-13 
119 28:1.047824949467437E-24 
119 23:4.177412302707972E-24 
119 22:5.245790745014837E-22 
119 21:4.2813534842381415E-22 
119 20:3.2860770245280046E-22 
107 39:2.415510271370615E-15 
68 122:2.286842621291189E-19 
68 121:2.286842621291189E-19 
29 9:1.400231394097004E-26 
29 8:1.3919386071613326E-23 
83 115:5.3681619765758274E-15 
83 114:4.723620926932064E-15 
83 117:1.306849133420302E-15 
83 116:1.3203065642157777E-22 
83 119:1.1979263729804894E-21 
68 128:2.2005931362191594E-14 
83 118:2.3417452728758402E-17 
68 129:4.097990602849547E-13 
119 16:1.1072634287598377E-23 
119 15:1.904540046160242E-23 
119 14:6.332688834095503E-18 
119 13:5.331230199119802E-21 
83 122:1.5265672262281922E-22 
83 121:1.5265672262281922E-22 
119 19:1.39391028857319E-22 
119 18:1.460140200983414E-23 
119 17:1.490988359591152E-22 
119 12:6.836688432702094E-24 
119 11:1.8448238169646055E-24 
119 10:5.890779778373497E-22 
107 49:2.948575053399659E-33 
68 113:8.083875116096306E-14 
68 111:1.23706599742498E-14 
68 112:1.3048844813250257E-14 
83 128:2.3125636136875153E-14 
68 119:3.831710138494723E-17 
68 117:1.6864632086814956E-14 
83 129:1.8760482818928565E-14 
68 118:3.741751651949734E-19 
68 115:6.955624229508146E-16 
68 116:6.262534980900162E-15 
16 1:2.4618741523705662E-24 
16 0:7.913887840275157E-17 
120 77:4.3635136975500664E-23 
119 85:7.060097911320727E-24 
16 9:1.185475301651217E-23 
119 84:6.200990581590378E-12 
16 8:6.224169148385834E-22 
119 83:1.3100118984474677E-21 
16 7:3.0307558407784908E-18 
16 6:4.91570893279085E-13 
16 5:3.3392143086839197E-22 
119 88:5.890779778373497E-22 
16 4:2.1144159920584985E-12 
16 3:5.421490289836836E-13 
16 2:1.4903073137312474E-19 
119 90:3.230052181143111E-27 
107 96:7.787999770632338E-33 
120 73:1.8043798471837952E-27 
120 76:3.9682755852459255E-17 
120 75:9.874815430709462E-17 
113 125:2.9796830425620366E-12 
119 79:6.497734994337486E-24 
120 67:3.171590306349184E-21 
120 69:4.4098531330189087E-20 
119 74:5.822265149017303E-16 
119 72:1.689364508221397E-13 
119 71:1.3246520062502687E-14 
119 78:9.711838955230299E-14 
113 122:4.57903866278653E-12 
113 121:4.57903866278653E-12 
119 81:1.904540046160242E-23 
120 63:1.289709276488381E-30 
120 62:1.606684633800192E-28 
120 65:3.960131241309115E-31 
120 64:7.321881674957352E-30 
120 61:3.1132628266697246E-22 
120 60:8.359671789211118E-22 
120 59:5.866060036985536E-21 
107 80:1.182757644394111E-28 
119 68:7.409426652522327E-17 
120 56:1.0407020084005907E-37 
120 55:1.0450743294579755E-39 
120 58:2.996921455911235E-23 
120 57:7.441063262468283E-23 
119 66:8.37098785784939E-16 
119 70:2.11957222931032E-22 
107 79:4.600497082730048E-12 
120 52:5.366853864128331E-38 
107 75:6.206258870077555E-22 
120 51:1.0087428501799103E-25 
107 76:1.4118027581461359E-21 
120 54:2.4718487033559354E-27 
107 77:1.0631191134939863E-29 
120 53:1.3934354258354E-28 
120 50:1.4864547643964048E-101 
107 73:3.114158794099517E-26 
120 49:1.5059151769714865E-39 
107 90:8.260353799618676E-13 
107 91:1.4919112060438378E-26 
119 52:2.8468469114210757E-13 
107 89:1.4919112060438378E-26 
107 86:2.3280459308743207E-18 
107 87:1.7130538870650973E-28 
107 82:3.2651113866708716E-13 
107 84:1.2079074501483723E-23 
31 38:1.2247989310779362E-48 
31 39:1.757359859787584E-49 
31 36:7.089900723407296E-60 
31 37:3.611176559110691E-48 
31 34:1.4576147776347212E-57 
31 35:2.1846702712891365E-54 
31 32:1.8139145318373694E-100 
31 33:3.529152903585723E-55 
43 21:9.076413030755831E-23 
43 20:2.093579323228838E-22 
43 16:2.450000684037157E-21 
43 15:3.2450114690229974E-21 
43 18:3.557836861698328E-21 
43 17:3.005461656677191E-21 
43 12:2.2734506938416896E-21 
43 11:1.2174189301962882E-21 
18 66:9.011961187310376E-24 
43 14:2.9255509159257533E-16 
43 13:1.069081672516451E-20 
18 68:2.644367895641961E-23 
31 41:7.97784935677706E-24 
31 42:8.637869209055436E-23 
31 40:2.7149434757296017E-53 
43 19:2.265637469427339E-21 
31 27:1.281870431201823E-66 
31 28:5.143693405425783E-66 
31 25:1.625523098414706E-14 
31 26:4.419503267417486E-13 
31 23:4.2224397629279224E-69 
31 24:6.950463549179992E-69 
31 21:2.4210051089975206E-70 
31 22:7.557956948221427E-71 
43 10:1.9489662678476693E-22 
74 122:6.138078220408932E-15 
74 121:6.138078220408932E-15 
31 29:3.444795921314446E-68 
18 78:3.5946653524041215E-20 
74 129:4.18172435126676E-15 
74 128:2.305790450537273E-16 
18 79:6.702406918054333E-26 
18 74:7.216944199767907E-24 
31 30:8.050737316051008E-66 
18 70:1.0323427428938943E-26 
18 72:4.0015100037750096E-13 
18 71:4.976152776030088E-18 
31 16:1.2811711932192157E-74 
31 17:8.542028002961121E-75 
31 14:2.228349843963524E-45 
31 15:8.928737008994328E-75 
31 12:1.5747675413728474E-62 
31 13:2.4272526483638592E-52 
31 10:3.6968256115672207E-75 
31 11:8.072550500943211E-69 
74 111:3.037504997271452E-16 
31 18:2.0368346408576913E-73 
31 19:2.4611808913460178E-74 
74 115:2.2316332223166364E-16 
74 113:1.2124178585380758E-13 
74 112:3.2949613823022866E-16 
74 119:1.787761511205289E-17 
18 45:1.2418033359898215E-14 
74 118:2.121313229734639E-21 
18 44:2.327389441158788E-14 
74 117:1.742356644812946E-15 
18 47:1.9218817722970232E-13 
74 116:1.8062837173315254E-16 
18 46:1.653637641038547E-24 
120 96:5.366853864128331E-38 
18 41:9.011961187310376E-24 
31 20:3.877563429245477E-71 
18 40:8.613671476308321E-56 
18 43:4.499619003677139E-21 
120 97:4.070863855957108E-12 
18 42:2.15475266697426E-21 
120 91:1.289709276488381E-30 
120 93:6.826322089539401E-14 
120 89:1.289709276488381E-30 
119 96:2.8468469114210757E-13 
119 95:4.246195722293103E-18 
119 99:4.5800152672850034E-29 
119 98:9.287956764195708E-18 
119 97:9.387677939131556E-23 
74 104:1.1513789429041786E-13 
74 103:6.375142697751341E-17 
74 102:1.1518957709782794E-15 
74 101:1.3866117207486712E-18 
74 108:4.027017947614914E-14 
74 105:5.628630147189596E-16 
120 84:6.983412059004831E-23 
120 87:7.441063262468283E-23 
74 109:6.607487318711152E-20 
120 86:8.960301475120777E-17 
120 80:4.367527631635535E-22 
120 82:2.853423312355749E-12 
83 130:1.5159052138136674E-12 
18 19:3.992116172420061E-87 
18 27:5.031676873173665E-80 
68 102:3.390506172295279E-14 
18 26:3.6425083539560703E-79 
68 103:3.111152997830842E-12 
18 29:1.784452204186066E-78 
18 28:5.334979656893586E-78 
68 101:1.9262866358900615E-14 
18 23:7.1651164660319055E-81 
10 119:4.977236343553821E-22 
18 22:2.426361100624974E-81 
10 118:6.396473861555024E-18 
18 25:2.1874432000894818E-79 
18 24:1.5258465808201556E-80 
10 115:1.3012073039441857E-16 
10 114:4.355058862184193E-15 
18 21:1.3115448876585155E-83 
10 117:9.99372579449967E-15 
68 108:1.7063914911858011E-12 
18 20:5.409378801224781E-85 
10 116:2.2652416006040014E-24 
68 109:2.16415675699504E-18 
10 111:1.0545384002348894E-13 
10 113:3.043382897809096E-14 
68 104:1.8944941089199965E-12 
10 112:1.0368692588398138E-13 
68 105:6.756219797859419E-15 
104 103:5.417798572186304E-21 
104 101:4.812769686196367E-20 
104 108:2.7868260532993103E-22 
104 105:4.784985736198518E-87 
18 38:2.2186656739789998E-60 
18 37:2.9428732715350306E-61 
104 109:5.2085184999354905E-12 
18 39:3.249610265229367E-55 
18 34:6.30520077457601E-65 
18 33:3.466157739468423E-65 
18 36:1.0906369279812088E-63 
18 35:3.05830816660375E-63 
10 109:1.0962120576597738E-27 
18 30:4.005250059421445E-76 
10 104:1.1428404149714077E-12 
10 103:4.2286047844749246E-14 
18 32:2.285628399256183E-71 
18 31:2.6420434685345973E-73 
10 105:2.208730058862184E-15 
10 102:1.105876780895656E-13 
10 101:5.126707492694658E-14 
104 111:1.6946417563828718E-18 
104 115:1.4910241982883438E-23 
104 112:2.2928433705577933E-18 
104 113:2.9538881402583253E-27 
104 118:2.1896727210172456E-12 
104 116:1.1688611895580371E-13 
104 117:1.6941220952735925E-50 
104 121:1.1297701305962125E-12 
104 122:1.1297701305962125E-12 
8 0:2.4671434363771096E-32 
8 1:8.943976063643862E-23 
8 2:4.7071134460243555E-23 
104 129:6.497125736485227E-12 
8 4:1.0504400682298003E-18 
8 5:6.33630091019672E-32 
8 6:1.567930945290326E-14 
8 7:9.842463263565566E-32 
18 16:4.099188372970932E-108 
18 15:2.7620136179970084E-107 
8 9:4.498334451854648E-36 
18 17:1.2239244718482166E-100 
18 12:4.114812717587349E-71 
18 11:1.6055237476056653E-79 
18 14:5.982804482474169E-56 
18 13:1.1833780741859262E-55 
18 10:1.469072885645177E-85 
78 7:1.218893410290047E-13 
78 6:5.808873938032314E-16 
78 9:2.1587680642812517E-18 
78 8:5.568206864996907E-18 
78 1:1.2988953559957375E-14 
78 0:9.305489474188238E-17 
78 3:4.2713712208847185E-17 
78 2:6.932161755026533E-21 
78 5:5.011301813914531E-18 
78 4:4.0459125739710183E-16 
103 4:3.674165316742406E-30 
103 3:3.188542010120848E-150 
103 9:3.835367776710582E-12 
103 0:1.922441475407486E-12 
103 2:2.218379517467781E-12 
103 1:8.86224679960434E-14 
116 2:1.631207262353599E-34 
116 1:2.5484091202316613E-107 
116 4:8.14675408919535E-17 
116 3:3.6848452485055263E-14 
116 5:6.03760196109351E-27 
116 8:1.720373940966498E-23 
116 7:6.777348509826971E-19 
116 0:7.880329214272403E-23 
116 9:4.500202488639133E-17 
65 8:1.6359660656766877E-12 
18 128:5.109553919718133E-12 
18 121:5.06891139913035E-25 
18 122:5.06891139913035E-25 
3 128:8.771304335668246E-13 
3 125:6.189005634551124E-20 
3 121:2.1494921214154887E-14 
18 118:7.476432406358794E-17 
3 122:2.1494921214154887E-14 
18 119:1.3403205961718607E-23 
3 116:8.643425890972134E-14 
3 117:7.102365672580848E-30 
3 115:1.1408393104316095E-41 
3 118:1.8749737846566836E-12 
3 112:1.0347720313745229E-28 
3 113:2.019909679403828E-29 
18 129:1.895552829159851E-15 
3 111:1.126674286593124E-28 
98 97:1.3975479163381453E-15 
98 92:5.317253107215046E-33 
98 90:1.6184038877818712E-17 
52 7:5.331720019031434E-12 
52 8:1.6712471821469342E-12 
98 88:1.0675720716200526E-14 
98 83:1.7234829479478762E-13 
98 81:1.5929673724500767E-14 
98 79:5.352966368966555E-18 
98 78:3.4910474934415187E-16 
113 115:9.937981134509799E-75 
113 117:2.4705226715598433E-26 
113 116:5.387703026219591E-14 
42 121:6.526261706535899E-12 
113 111:1.638607953323681E-23 
113 112:1.495575712831687E-23 
42 122:6.526261706535899E-12 
113 104:2.1840908439296414E-27 
113 103:1.3228690310649826E-29 
113 105:2.234121665209226E-25 
113 108:3.488135599294695E-26 
113 101:4.0362795131671375E-24 
98 99:1.9248247487707328E-13 
8 14:1.696578373390378E-17 
8 15:7.131989010528082E-22 
8 12:1.233388210785342E-25 
8 13:6.549431651356907E-23 
8 18:5.320290326188778E-23 
8 19:1.9980023908393107E-25 
8 16:4.533209596912881E-22 
8 17:2.2281031975728087E-22 
8 10:1.3019675489003537E-23 
8 11:1.1441861359283028E-23 
8 25:5.026695957943599E-12 
8 26:2.048816464633754E-20 
8 23:1.1939603344378732E-21 
8 24:1.9752911650797647E-21 
8 29:1.131506648211065E-23 
107 25:8.882692776352193E-24 
8 27:7.623517959257861E-22 
107 26:2.438249924738736E-23 
8 28:9.443203584860814E-22 
8 21:3.695638116410106E-24 
8 22:3.260419725123387E-24 
8 20:1.8344448638899372E-24 
8 36:1.2030657970163443E-21 
8 37:2.578812060456077E-17 
8 34:1.0383547949610615E-22 
8 35:1.6873942647819582E-20 
59 120:5.32329876158873E-21 
8 38:5.049153768717755E-19 
8 39:6.926530626511751E-14 
59 123:1.315251444458463E-25 
59 124:4.3104449433693234E-21 
59 126:1.8270708464883813E-33 
59 127:8.798389928540918E-21 
8 32:1.2513369825091229E-28 
8 33:1.7234665771849617E-20 
8 30:1.8006620248032102E-20 
8 31:7.487757434671364E-28 
8 47:2.300999328887211E-13 
8 46:8.34353110188331E-23 
8 49:2.25763041259455E-12 
8 40:3.518186457503181E-24 
8 43:1.612968905107448E-25 
8 44:1.5131496162073737E-17 
8 41:4.2022496259944356E-19 
8 58:1.8079761055884123E-12 
8 59:1.0830257399717575E-13 
8 57:7.21187590006012E-13 
8 50:3.7261789913734045E-12 
8 51:2.4492645722355048E-14 
8 54:2.607814968611496E-15 
8 52:1.8914632356025337E-12 
8 68:1.4387504718761795E-20 
8 61:1.2708761517274163E-13 
8 62:4.522452567705493E-14 
8 60:3.494697509891923E-13 
8 65:1.8371887364903597E-12 
8 66:4.2022496259944356E-19 
8 63:3.8452053884764335E-12 
8 64:3.571954126644576E-12 
17 0:1.0690442235364847E-16 
8 80:7.307605595402877E-13 
17 8:4.090712078632049E-22 
17 7:7.149430952281084E-18 
17 6:6.185344224934636E-13 
17 5:2.577964431022189E-22 
17 4:1.1502506186821024E-12 
17 3:2.0765522978622262E-14 
17 2:4.467278008472799E-20 
17 1:2.6060410637137704E-24 
8 78:2.251697006557331E-17 
8 79:4.224620052290872E-24 
8 72:2.401002125190498E-13 
8 73:1.584665072773793E-14 
8 70:2.3406544048767528E-18 
8 76:1.1279151461767544E-12 
8 77:1.8030214057016625E-14 
8 74:5.708941529298268E-19 
8 75:1.8163912307928918E-12 
8 90:6.530276973840583E-25 
8 91:3.8452053884764335E-12 
8 89:3.8452053884764335E-12 
17 9:6.423239727080798E-25 
8 83:4.819201515596382E-24 
8 84:9.58310613369126E-14 
8 81:7.131989010528082E-22 
8 87:7.21187590006012E-13 
8 88:1.3019675489003537E-23 
8 85:1.020528361506089E-21 
8 86:2.9767609719950226E-12 
29 119:5.253467416075947E-25 
29 118:5.520295918795353E-19 
29 122:1.9957391328663507E-23 
29 121:1.9957391328663507E-23 
8 95:7.512312472910811E-15 
8 98:1.0504400682298003E-18 
8 99:1.2861247430896355E-28 
29 128:4.585850006291682E-15 
8 96:1.8914632356025337E-12 
8 97:4.7071134460243555E-23 
29 109:1.16562154831313E-25 
29 111:4.500082141409058E-15 
29 112:5.075482711854927E-15 
29 115:1.302614194035485E-12 
29 114:1.2816856116214366E-13 
29 117:8.745788068173874E-15 
29 116:1.8325748360667199E-25 
29 129:5.753376536219119E-14 
118 0:1.1043873733102055E-132 
118 2:1.023212724171051E-25 
118 1:9.829031495047093E-23 
118 4:1.877445991083332E-19 
118 3:1.0993072379832848E-12 
118 6:2.442514729704546E-15 
118 5:3.101068709950256E-37 
118 8:3.730109523058618E-32 
118 7:9.353362386570523E-29 
118 9:5.823268632538671E-40 
92 98:2.817575655489772E-32 
92 97:1.3777918345112318E-15 
6 105:4.6899423961522865E-12 
6 102:1.660776952868308E-104 
6 109:1.897964640744935E-14 
124 107:1.6645103717189674E-25 
6 121:5.838847293877494E-15 
124 106:1.6645103717189674E-25 
124 100:7.829957925369497E-45 
6 128:1.469090362540721E-25 
6 122:5.838847293877494E-15 
47 128:4.2678142276688466E-13 
47 125:5.704383462109662E-19 
47 121:1.2139455415218155E-12 
47 122:1.2139455415218155E-12 
6 117:6.019025348489297E-12 
9 0:4.551805013771794E-40 
6 118:2.7243509080994925E-15 
9 1:6.117542608671336E-17 
9 2:1.7022758413377515E-23 
9 3:2.5068334661577395E-12 
9 4:7.436139423681893E-16 
6 114:5.547935629098332E-32 
9 5:1.1690557582875438E-27 
9 6:1.080640143729989E-12 
9 7:2.345748919927855E-31 
47 118:3.6903424594023944E-14 
9 8:4.5697363086000305E-36 
47 119:1.3661134072802834E-13 
6 119:9.31719516798792E-19 
47 116:2.325148702077497E-12 
47 117:1.422341261577329E-26 
47 114:4.496913472339818E-12 
47 115:5.522923605210235E-33 
47 112:1.7941762596544245E-146 
47 113:2.1078148965051783E-23 
47 111:2.5174315468816266E-148 
47 109:1.3545227776772835E-12 
47 108:4.91203282162287E-31 
47 105:8.210650002508136E-28 
47 103:9.491623584993137E-29 
47 104:1.611796752799612E-18 
47 101:6.753688860378895E-30 
6 130:2.606556632132321E-15 
80 49:8.801202081297055E-22 
79 6:1.5188057015257068E-14 
79 5:9.383317701817564E-23 
79 58:3.0697915510770547E-12 
79 8:3.8181129998981543E-26 
79 7:2.834870390159594E-21 
55 89:2.794139777672723E-28 
79 9:5.702240145684714E-20 
67 73:3.0802421187518905E-27 
95 103:3.2652457817853408E-12 
79 0:1.878867660091296E-23 
95 102:7.298093739696375E-21 
79 2:4.163483360416138E-26 
67 77:4.504749497992731E-31 
79 1:3.717407529577007E-20 
67 76:3.2319691605648024E-17 
79 4:8.060769861018851E-18 
67 75:1.5032628572384052E-16 
79 3:1.2512863698756118E-16 
92 27:1.0818089940794471E-12 
92 26:8.926281591811575E-14 
92 25:7.993678053815388E-14 
67 69:1.224525316215177E-28 
55 90:3.1594004186307403E-12 
92 24:4.0031735166363234E-14 
55 91:2.794139777672723E-28 
43 99:2.629028408823167E-27 
92 29:1.0391071863755608E-15 
92 28:2.9875227575727165E-13 
55 96:2.3837402847722688E-32 
79 62:5.971074348758625E-14 
92 23:2.3919552876413834E-14 
92 22:3.010226572243646E-14 
79 68:7.478411027287002E-24 
55 93:1.3800221628038835E-12 
92 21:7.899941941310549E-14 
79 66:8.113060701457303E-33 
92 20:4.2572161216795446E-14 
80 39:1.2177381475361743E-26 
79 47:6.044266324546749E-18 
43 90:2.243071843662548E-28 
67 80:3.2239431245905276E-24 
67 84:7.488929998677529E-23 
43 95:3.3438016353048298E-15 
95 114:9.766224178218673E-28 
43 98:1.5213670406576486E-13 
43 97:2.3720356489764525E-23 
67 89:1.925937016898758E-24 
43 92:1.776497699355029E-13 
95 119:2.5431766704416762E-18 
95 118:5.480937396963746E-15 
67 87:3.1646675047388574E-24 
67 86:7.669652615530076E-16 
92 16:3.2027251745344553E-15 
92 15:2.398997591639549E-15 
92 13:5.6380184067548774E-15 
92 19:6.068987700159124E-15 
43 88:1.9489662678476693E-22 
92 18:1.1864221511819602E-14 
92 17:3.0183171581346676E-15 
92 12:2.4945883567240563E-14 
92 11:1.2723095890018206E-15 
79 54:4.2441085399758915E-12 
92 10:3.788401164040884E-15 
80 67:8.731430291293422E-24 
124 126:1.3596932924294335E-22 
67 91:1.925937016898758E-24 
124 127:8.949944091632382E-32 
80 69:4.646786013416249E-22 
31 98:9.871036194686095E-15 
31 99:1.671026770174156E-28 
67 96:8.205633730024214E-22 
80 63:2.935104634883767E-27 
43 85:2.5672522531423907E-21 
80 64:4.784566297641288E-23 
124 123:2.2127170033114957E-21 
80 65:1.8673758358554036E-29 
67 93:7.520213297986347E-12 
43 81:3.2450114690229974E-21 
80 60:2.686244316791288E-46 
80 61:1.6132484316548073E-46 
43 83:3.2692947880928893E-21 
124 120:4.728306836589876E-24 
80 62:2.3421356248071395E-24 
67 97:5.82044176639675E-12 
92 47:1.572548274725117E-27 
79 81:6.690787843595664E-28 
43 78:1.628168042088046E-20 
43 79:5.181725871349331E-19 
92 41:2.0529391315566894E-12 
79 85:6.034454191551685E-28 
92 40:2.0925677709763893E-15 
79 83:8.719117622469252E-28 
92 45:1.3676584428802844E-130 
92 43:2.1465587682956547E-13 
79 88:2.3876544973922985E-29 
66 8:5.453691444519266E-21 
66 7:3.757545309861231E-12 
66 9:8.035688498599245E-15 
80 56:3.684102520448911E-18 
80 57:7.952083957200555E-73 
80 58:1.9867175184956044E-52 
80 59:1.3230418676342498E-56 
31 88:3.6968256115672207E-75 
124 110:4.075979829981221E-27 
80 52:5.717250961072206E-24 
43 74:8.807662432223317E-20 
66 0:6.883435508216807E-21 
80 53:1.9741236343958205E-21 
80 54:1.0782705716574524E-21 
66 2:1.3501601406988428E-16 
80 55:4.1587863052721024E-19 
66 1:1.0307375896658707E-17 
43 70:5.222752899937525E-15 
66 4:8.2912143787650545E-16 
66 3:9.272807698914205E-17 
80 50:4.049583573379706E-22 
43 72:1.6815533419775363E-17 
66 6:8.23709943924154E-16 
80 51:1.0688916621950904E-27 
43 71:2.0726097841634756E-14 
66 5:3.8154528553991053E-20 
92 36:3.828594262941353E-16 
92 35:7.714727554223948E-17 
79 70:5.954315438414615E-28 
79 71:1.5233659492383625E-17 
43 66:1.3109648116085666E-19 
43 68:4.612447348139951E-16 
79 74:1.9239305079051894E-32 
92 30:4.3177835199334837E-13 
31 97:4.6744895182706324E-23 
31 95:1.0962911505352972E-12 
92 34:1.9098889717161004E-15 
79 78:7.16733372956819E-35 
31 92:1.4240057519924484E-14 
92 33:1.7282674140229653E-16 
92 32:5.779384147827459E-14 
31 90:9.994618907699067E-27 
92 31:1.7647601674383934E-14 
92 70:3.9229127542755566E-17 
80 89:2.935104634883767E-27 
31 78:2.9849329415573854E-20 
31 79:3.0252759329886797E-28 
80 86:3.608143994381775E-18 
80 87:7.952083957200555E-73 
80 82:1.4750653255484838E-27 
80 84:1.0164488134995493E-49 
80 90:1.748018952389494E-12 
80 91:2.935104634883767E-27 
92 68:2.1580092320483965E-13 
31 85:5.514304737033316E-58 
31 83:2.0965738858934814E-52 
31 84:4.181959964065248E-14 
31 81:8.928737008994328E-75 
92 66:2.0529391315566894E-12 
104 3:5.417798572186304E-21 
104 2:9.292167811115732E-13 
104 4:1.188903980962484E-21 
31 68:3.4452367452600026E-23 
104 9:2.036462290522815E-13 
31 66:7.97784935677706E-24 
80 75:3.2545651879810117E-17 
80 76:9.78104730648969E-18 
80 77:7.012163700732224E-29 
106 107:1.1245287211319295E-102 
104 1:1.1688611895580371E-13 
80 73:1.4612705762177002E-28 
104 0:2.1896727210172456E-12 
79 92:6.38312313124849E-19 
43 45:1.776497699355029E-13 
43 44:9.32441450219576E-59 
79 90:7.786242948716975E-27 
43 47:2.539419541269482E-13 
106 100:1.8368049084679672E-30 
43 46:8.431670008314851E-23 
31 74:8.23656741034173E-24 
79 97:4.163483360416138E-26 
31 72:3.988164637103088E-14 
31 70:1.5148230851899875E-25 
31 71:1.1715580390326804E-16 
79 98:8.060769861018851E-18 
79 99:7.828121223544862E-29 
117 1:8.548380449273907E-16 
117 0:5.086944679387015E-15 
117 3:5.757110397522829E-30 
117 2:1.890231446306464E-15 
31 59:3.1261714136311883E-12 
117 5:1.4798514844388379E-12 
117 4:3.167863081841249E-30 
92 90:9.622600599223017E-15 
117 6:8.576056883180183E-12 
43 41:1.3109648116085666E-19 
43 40:1.080831910789394E-20 
106 118:2.579794859297275E-12 
95 128:4.753582077784308E-59 
43 38:6.997418899794636E-18 
43 37:1.874793838801324E-15 
43 39:7.247624490962349E-13 
43 34:3.9479508526903184E-20 
95 122:1.816932350875181E-16 
43 33:4.550382376770706E-24 
18 88:1.469072885645177E-85 
95 121:1.816932350875181E-16 
106 110:4.8412793698123486E-30 
43 36:4.7332787116996196E-21 
43 35:3.345990554206905E-24 
117 9:8.954199936923893E-14 
92 85:1.3110243416431327E-15 
18 85:5.565333878612474E-66 
92 84:7.908399873847786E-12 
92 83:6.178725790960047E-14 
18 81:2.7620136179970084E-107 
92 88:3.788401164040884E-15 
18 83:1.0246616473022664E-58 
31 47:4.460872314584128E-17 
18 90:1.82796093564308E-27 
92 81:2.398997591639549E-15 
31 45:1.4240057519924484E-14 
31 46:2.8714815788793645E-23 
31 43:6.924614545062088E-21 
31 44:1.557392997587629E-14 
80 96:5.717250961072206E-24 
43 30:1.5110380795884833E-22 
43 32:2.744653489577554E-21 
43 31:7.102167789754339E-21 
80 93:1.9551378030854634E-15 
80 94:3.755607204583353E-13 
95 130:5.459004114282438E-12 
106 127:2.948575053399659E-33 
43 27:1.1066429128430256E-21 
43 26:1.2612809127791822E-20 
43 29:1.2916445621326151E-21 
106 126:4.011595610476368E-24 
92 79:7.401121034448155E-19 
43 28:1.7104501116500646E-22 
106 123:6.16165761142251E-20 
43 23:4.581278055023949E-22 
106 124:1.0715501670083288E-25 
43 22:1.7013372166376077E-21 
18 99:5.448142555541574E-31 
43 25:7.560700697261876E-21 
43 24:4.935966521701459E-22 
92 74:4.785684590793756E-12 
106 120:2.8844148257522545E-26 
18 95:4.663919298687136E-12 
18 98:4.864833689862002E-13 
18 97:3.0435838821078537E-20 
92 78:4.398832733632467E-14 
18 92:1.2418033359898215E-14 
38 129:2.534927697272516E-13 
38 121:7.962116502168399E-16 
38 122:7.962116502168399E-16 
40 3:5.816337543455361E-13 
40 4:2.366783763694044E-15 
40 5:3.205740135804177E-22 
40 6:2.7632593002451897E-12 
40 7:2.2426462205427E-16 
40 8:3.2542915731182518E-24 
40 9:4.0035402723075915E-24 
40 0:2.138999390446889E-19 
40 1:1.9349815081955253E-25 
40 2:4.373399163042537E-27 
65 107:7.078750917749852E-24 
55 25:1.630463366770083E-22 
55 26:8.885110639209922E-21 
65 106:7.078750917749852E-24 
65 100:2.3656209005273164E-28 
38 103:4.743052842630412E-12 
38 104:8.647141712737836E-13 
38 105:3.3109678517737083E-13 
38 109:3.610553325256628E-21 
38 112:8.68749990499484E-13 
38 114:3.0166570648117607E-12 
38 116:9.571427919964614E-24 
38 117:9.24438215483865E-13 
38 118:1.9952299808925622E-14 
38 119:1.765461899890402E-18 
38 111:8.466327890931035E-13 
79 16:5.182698724194698E-28 
55 49:8.158587174455316E-37 
79 17:3.473989107088297E-26 
79 14:9.118899338612074E-27 
79 15:6.690787843595664E-28 
79 18:4.618413672230676E-26 
79 19:1.3642969086080754E-30 
65 126:3.687606310774801E-102 
65 127:4.152439960538656E-30 
65 123:4.6138838261694375E-33 
65 124:1.0053446103192325E-22 
67 26:2.6582747974869995E-21 
67 25:7.720955402297452E-24 
65 120:3.3593444795921314E-31 
55 52:2.3837402847722688E-32 
55 53:2.626239057305593E-32 
79 20:5.3541716386034085E-28 
55 54:4.793747596369435E-20 
79 23:1.5890259158877512E-29 
79 24:2.9069983081480984E-29 
55 50:9.071472762400454E-40 
79 21:8.007414962780778E-28 
55 51:3.867546085103343E-30 
79 22:3.765312931798455E-28 
55 56:5.316321582588366E-85 
55 57:3.1628738073052126E-21 
55 58:6.874588627654255E-21 
55 59:3.2223774395425157E-21 
65 110:4.992065168979979E-53 
67 39:1.0694920948105901E-15 
55 63:2.794139777672723E-28 
55 64:6.353800738456113E-28 
55 65:5.143001767856029E-34 
79 12:7.467436031125212E-31 
79 13:3.0000273614862756E-30 
55 60:3.1542549391282935E-19 
79 10:2.3876544973922985E-29 
55 61:3.4055549897470435E-20 
79 11:1.1537274704761961E-27 
55 62:4.540357432215718E-27 
79 38:6.3807670032636175E-24 
79 39:5.042843527260401E-16 
21 101:4.2683734602855024E-14 
79 36:5.2236421482414926E-27 
21 102:6.74661472533311E-14 
79 37:3.1826652823781386E-23 
21 103:9.799732253960265E-17 
55 67:1.6091974116033982E-21 
21 104:1.5260300882233686E-12 
21 105:6.275175468031263E-16 
55 69:9.253274637878329E-21 
80 25:8.496273517577476E-61 
80 26:7.069919238013009E-62 
67 52:8.205633730024214E-22 
67 51:1.1286841101208618E-24 
21 109:9.96847168043846E-26 
67 50:3.524227836056055E-21 
67 56:3.0162694437561846E-22 
67 55:6.158470128097359E-23 
67 54:1.8845983713835336E-18 
67 53:5.651438986165728E-17 
67 49:8.148706637744561E-22 
79 41:8.113060701457303E-33 
55 75:5.825055216999388E-13 
55 76:1.9626394105727824E-14 
55 77:2.1562143255621644E-23 
79 40:1.1536362655219432E-26 
79 45:6.38312313124849E-19 
79 46:2.0781124830700803E-18 
79 43:3.426516928399551E-19 
55 73:7.738436351862633E-22 
79 44:3.138218068005454E-14 
79 27:3.946696784569338E-28 
79 28:4.70764251914164E-30 
79 25:1.225596974427651E-28 
79 26:2.212502983162045E-28 
79 29:1.6478759126195734E-28 
67 63:1.925937016898758E-24 
67 62:2.2451543567846603E-20 
67 61:1.5361422432466533E-21 
67 60:1.1527850192822475E-21 
67 65:2.851819310824964E-22 
67 64:8.879942358468912E-18 
67 59:2.3364429155791742E-23 
67 58:1.28131560106345E-22 
67 57:3.1646675047388574E-24 
55 80:3.8933266855055567E-19 
79 30:1.4734236363719278E-27 
79 31:2.479049461966774E-28 
55 86:7.291076051251103E-18 
55 87:3.1628738073052126E-21 
79 34:4.511817881947347E-29 
79 35:1.484322628405175E-29 
79 32:1.274239616695979E-28 
79 33:1.0670751635228827E-28 
55 84:5.85497044199441E-25 
21 121:1.0618612194678635E-24 
97 40:5.540286279513167E-27 
21 122:1.0618612194678635E-24 
97 41:1.002506916868558E-15 
21 128:5.678916222753519E-14 
21 129:5.157597905568838E-16 
18 7:2.273368357032004E-18 
85 59:5.432904583052597E-13 
18 6:5.102563161500496E-13 
18 5:1.6529123498734671E-22 
61 90:9.752469754157046E-15 
18 4:4.864833689862002E-13 
61 91:2.0482884630293118E-24 
18 3:1.4650794150133523E-14 
18 2:3.0435838821078537E-20 
61 93:1.1818337972118646E-12 
18 1:1.931476587950729E-24 
18 0:7.476432406358794E-17 
61 84:6.447992654961018E-44 
112 128:4.783086285247359E-13 
61 86:2.5800361475635357E-21 
61 87:1.0237680110783618E-44 
61 89:2.0482884630293118E-24 
112 121:1.540463681064266E-12 
97 37:1.8694360422609916E-18 
73 69:6.55928550038838E-55 
97 36:5.260574207606405E-21 
97 39:3.061565505970727E-12 
73 67:7.003035604894058E-25 
97 38:2.810533351491606E-19 
112 125:5.827372163367117E-19 
97 33:2.5018636122539676E-20 
97 32:4.240748240319968E-24 
73 65:4.3606684715113725E-29 
97 35:6.641869274768123E-21 
73 64:5.1209605705781936E-24 
112 122:1.540463681064266E-12 
97 34:6.582932537236407E-21 
73 63:5.757434343833558E-24 
73 84:1.7812403569761908E-27 
21 111:7.525420144568879E-16 
21 112:7.303673293905457E-16 
97 31:5.086595252089396E-23 
73 82:4.3657531477109835E-19 
97 30:2.0385409349599325E-20 
21 114:2.1465385260685374E-13 
73 80:2.114176442064333E-28 
21 115:2.5156330830641893E-14 
21 116:1.6107143855822603E-25 
21 117:1.944977489758539E-15 
21 118:4.240427904310501E-17 
21 119:3.336846189337696E-22 
85 46:9.754307811402439E-26 
85 47:8.212688332353742E-15 
85 44:3.7239004687701596E-14 
85 45:1.2151020686096019E-15 
85 42:7.508251860028384E-18 
85 43:2.875060925785226E-21 
61 96:6.341670479540449E-20 
97 29:2.2640559370385766E-22 
18 9:5.762901444290648E-24 
18 8:7.43151678481048E-23 
97 26:2.28023710882062E-19 
97 25:1.11104441131356E-19 
92 121:7.080857476669008E-13 
97 28:8.214847613859541E-22 
92 122:7.080857476669008E-13 
97 27:4.60880270080422E-22 
97 22:8.811544002752412E-20 
73 77:1.1369381584807687E-34 
97 21:4.9397730693693824E-20 
73 76:1.7815367730775136E-17 
92 125:2.9466039250541163E-21 
97 24:9.239036942529065E-21 
73 75:8.214222196549716E-17 
97 23:6.710679573376148E-21 
73 93:8.937857504419641E-13 
73 91:5.757434343833558E-24 
85 79:7.647404561549378E-25 
85 78:2.7809037085883856E-21 
85 83:4.224710423326691E-61 
85 81:4.676555757845091E-69 
73 89:5.757434343833558E-24 
73 87:5.4254179087008E-31 
73 86:5.888617469700954E-17 
97 50:4.544212408790516E-12 
85 68:4.953938314434394E-21 
85 66:1.7270220192955544E-22 
85 74:1.7087980417735854E-22 
85 71:1.3780875037630633E-19 
85 72:2.3995441317717222E-12 
85 70:1.3436196367389653E-25 
97 47:7.21002910102212E-12 
97 44:2.9446775950800637E-18 
97 43:2.5166291554969396E-23 
97 46:1.3060069240362974E-21 
97 45:1.2097710624023396E-15 
73 96:1.495928458833884E-22 
122 19:9.97256547729977E-28 
30 129:6.378551305174559E-13 
97 83:1.6274531588227705E-22 
30 128:7.773565845951653E-14 
122 17:1.2783394498043207E-24 
97 85:3.119794429232909E-20 
122 18:5.581124474963086E-25 
122 15:6.211527158564732E-25 
122 16:4.170737345356022E-25 
122 13:1.6451216365382685E-21 
97 81:1.4109605487621314E-19 
122 14:1.126231059248534E-14 
85 99:7.981421219375832E-28 
85 97:3.29311932852617E-20 
36 95:1.6769246905491907E-12 
36 97:4.400517436107129E-21 
110 39:7.661533967917198E-22 
36 98:6.419491106756919E-12 
36 99:1.8389578921927038E-28 
109 37:1.2863314792780653E-20 
109 36:1.9566405522026462E-24 
109 39:5.889202875697063E-16 
109 38:6.4712591567871334E-21 
30 122:2.3039092319953023E-24 
122 11:2.3597362988660634E-23 
109 33:1.2633857534010922E-26 
30 121:2.3039092319953023E-24 
122 12:1.8561488452771765E-22 
109 32:9.55396949410095E-23 
109 35:6.578031595395445E-27 
36 90:8.859877268533227E-26 
122 10:2.9959269320641655E-27 
109 34:3.01580844933125E-25 
36 91:9.681253885711072E-13 
36 92:2.8120843524220236E-16 
97 79:3.466300873030664E-24 
109 31:3.2331253494272974E-23 
97 78:2.5449058875811746E-19 
109 30:1.4553288558854307E-23 
97 74:1.231632667689264E-15 
97 70:9.672864372034347E-13 
85 88:1.2712075490631764E-69 
36 84:2.3831474525696234E-15 
85 95:1.1032494946743696E-12 
36 85:1.223871680709696E-83 
36 88:2.9067322936981938E-65 
110 26:1.3949496107917487E-35 
36 89:9.681253885711072E-13 
85 92:1.2151020686096019E-15 
109 47:1.2860447697005319E-12 
110 25:2.1291590808090944E-37 
85 90:1.6757010049170692E-27 
109 44:3.892342345571053E-15 
97 69:8.344538899321933E-12 
109 43:9.256239517181071E-23 
109 46:2.2181644852846308E-117 
97 66:1.002506916868558E-15 
109 40:1.3717798930573275E-27 
36 81:5.958115644841828E-65 
97 68:5.475911019682613E-15 
36 83:2.6325854020390387E-56 
109 41:1.0482908525309287E-17 
30 108:5.649799714777065E-12 
24 83:4.410390713476784E-60 
30 105:6.671236874851446E-17 
24 85:1.5122058638479929E-71 
30 104:4.799041916586273E-13 
24 88:1.862670050193644E-82 
30 103:7.214759587824895E-14 
30 102:2.7911388644212353E-15 
30 101:9.678704752317437E-13 
30 109:1.2098206171441356E-23 
24 81:8.11469737007676E-83 
109 19:5.6793493842911825E-27 
36 74:6.5043877183408606E-21 
109 18:1.435402540246857E-24 
112 105:1.1285516148916955E-27 
112 104:2.556867052768898E-18 
109 15:9.752695070028814E-25 
36 78:1.2776065995904897E-20 
109 14:7.260364551227834E-22 
112 109:1.4614214344080163E-12 
36 79:3.308642125440254E-26 
109 17:1.081826913428043E-23 
112 108:6.006063907564832E-31 
109 16:3.1081737316685067E-25 
109 11:7.06111931419069E-26 
109 10:1.0337672204940006E-27 
109 13:9.607548346402511E-25 
109 12:7.955724873489399E-27 
112 103:1.022083805209513E-28 
97 99:7.889450162707685E-33 
36 70:8.84140826529697E-25 
97 98:3.611026491964964E-15 
112 101:8.517586048711957E-30 
36 71:1.3279213326867914E-19 
30 119:7.813518029165444E-24 
24 95:3.622436139423682E-13 
30 118:5.230275575688939E-18 
30 117:1.1242712134558113E-15 
24 97:9.949596633250842E-21 
30 116:9.634313437635446E-22 
30 115:7.563781930288159E-13 
24 99:1.3963165694951275E-30 
30 114:1.0383547949610614E-13 
24 98:7.566525802888582E-14 
97 90:1.5629883022492365E-27 
30 112:7.817249346364107E-16 
97 92:1.2097710624023396E-15 
36 59:1.4234357210283663E-13 
24 90:2.249634732883128E-28 
24 92:3.7852945905512914E-14 
112 118:4.088272503117967E-14 
36 62:6.5012791494834E-13 
112 117:1.5833805209513024E-26 
36 63:9.681253885711072E-13 
109 29:1.1488631965250798E-25 
112 116:2.6345653482804594E-12 
112 115:6.600215748957094E-33 
36 66:8.037740610069939E-21 
109 26:4.0909604054073425E-25 
109 25:2.1628564158435712E-25 
36 68:6.788886372307743E-23 
109 28:7.940520306205829E-26 
112 119:1.8363390054044755E-13 
109 27:1.013034534168614E-25 
30 111:7.499038770745075E-16 
109 22:8.55168656908984E-26 
109 21:1.4056922602749545E-25 
109 24:9.706821537623464E-27 
109 23:3.2409829837865734E-28 
112 114:4.9508293074530155E-12 
97 88:2.7468121478848E-20 
112 113:2.255624883524234E-23 
109 20:1.214788480009175E-25 
112 111:2.1036150493857247E-146 
109 81:9.752695070028814E-25 
110 77:6.892677437389796E-23 
110 76:1.9717465630689395E-15 
110 75:3.169413105494789E-15 
110 73:6.341738105136402E-33 
77 107:2.9867418398167385E-29 
77 106:2.9867418398167385E-29 
109 79:4.653798185128374E-18 
109 78:1.3649436615680147E-15 
109 72:1.5548708373353212E-14 
77 100:5.924491418373847E-21 
109 74:8.710066731654171E-17 
106 0:2.579794859297275E-12 
109 90:1.0368224694295913E-33 
106 5:3.9203502874263516E-16 
122 46:7.254200295310865E-23 
122 47:1.4619858938887854E-12 
110 65:8.439063463164988E-53 
110 64:5.4743789153776675E-28 
110 63:2.6884846682053414E-40 
110 62:6.5961032584543485E-40 
110 61:2.1337374743753314E-28 
110 60:2.774524420488267E-29 
110 69:6.138649167825451E-25 
110 67:1.2745853462734922E-20 
109 88:1.0337672204940006E-27 
122 44:5.270644881517267E-12 
106 8:8.768680920911164E-15 
122 45:8.160256318362315E-13 
122 43:2.721492108318878E-18 
77 110:2.874354534938338E-23 
122 40:1.256155296242671E-24 
122 41:2.3372743954011783E-14 
109 83:1.5797160141634533E-25 
109 85:9.561764410740141E-26 
119 1:6.975455868228278E-25 
122 39:1.0416427742018721E-16 
119 0:1.9976758604871196E-53 
122 37:3.475314305374371E-15 
119 2:9.387677939131556E-23 
122 38:1.8101677967802516E-15 
119 5:7.470029889473458E-34 
122 35:1.1411757959774647E-21 
119 4:9.287956764195708E-18 
122 36:7.688932651920237E-22 
2 14:3.0076776002125195E-20 
110 55:3.0432877704029708E-30 
2 15:1.3761220166939306E-19 
110 54:2.2841972848603004E-28 
2 16:1.2404925688240145E-19 
110 53:4.598284043178462E-31 
2 17:4.9983047411322233E-20 
110 52:2.385441604426796E-30 
2 18:2.4902042000475375E-20 
110 51:8.262253250569835E-29 
2 19:1.1432161682256058E-19 
110 50:1.843094599825107E-32 
2 10:2.6789896257148052E-20 
110 59:2.633167639089984E-34 
2 11:1.4726119569928554E-22 
110 58:6.7669373682927875E-31 
2 12:4.01052808187576E-23 
110 57:3.6967884943446535E-34 
61 25:4.869972136886475E-42 
2 13:3.0023209317282553E-22 
110 56:4.477400117550927E-28 
61 26:6.169399521782023E-41 
119 7:1.812882578092521E-27 
122 33:1.1613171437991886E-22 
77 124:3.0457970476956305E-20 
119 6:1.03002207663747E-17 
122 34:5.332350158407042E-22 
77 127:1.0377983732076325E-21 
119 9:6.058755752110899E-36 
122 31:2.3308055105580803E-25 
77 126:1.5026776254486144E-28 
119 8:1.0362400906002264E-33 
122 32:1.8942991384377194E-25 
77 120:3.931077936153492E-23 
122 30:3.51546260590335E-24 
77 123:1.5470868377570269E-25 
109 71:4.095243129721748E-15 
122 28:1.4497828174950183E-25 
109 70:5.652595796837593E-15 
122 29:2.4951259371819313E-23 
122 26:5.71386204968677E-22 
122 27:2.734394039307883E-24 
122 24:3.9062925584529153E-23 
122 25:3.278076035379962E-22 
2 25:1.0836112159724844E-19 
2 26:2.2239349579855428E-19 
2 27:4.495005103253499E-22 
2 28:8.012011870307454E-22 
2 29:2.208153321309229E-22 
2 20:3.221175356179131E-20 
110 49:4.447188095818341E-30 
2 21:4.8178033639528545E-20 
2 22:8.59397501503013E-20 
2 23:6.544983781440935E-21 
2 24:9.01091257357773E-21 
109 66:1.0482908525309287E-17 
122 22:2.601871496767349E-25 
122 23:9.716856372837134E-24 
61 39:5.338172769544842E-19 
109 68:3.334459265736772E-18 
122 20:2.5746430465759708E-25 
122 21:1.5471565577648122E-24 
85 19:1.0412395888584658E-70 
85 17:9.869708416359648E-68 
85 18:4.928107573433491E-66 
85 15:4.676555757845091E-69 
2 36:5.1306834864309385E-21 
85 16:5.450214673796178E-69 
2 37:1.8232771276372637E-18 
85 13:5.325522886592027E-57 
2 38:2.7411374662695916E-19 
85 14:6.444523488682139E-53 
2 39:2.9859712959467584E-12 
85 11:1.651689077798644E-67 
85 12:4.290537150393509E-78 
85 10:1.2712075490631764E-69 
61 50:3.1937162826684744E-22 
103 121:2.2039096434766402E-14 
122 92:8.160256318362315E-13 
103 122:2.2039096434766402E-14 
2 30:1.9882065908868477E-20 
2 31:4.9610003075933614E-23 
122 90:3.6668183838181115E-23 
2 32:4.136038407225648E-24 
2 33:2.440089202074857E-20 
2 34:6.420390993107113E-21 
2 35:6.477872502551627E-21 
103 128:8.9933626732801E-13 
73 26:2.7832179844009125E-27 
122 99:1.6861031867769544E-24 
61 49:2.13024371483859E-20 
73 25:1.1144561372573759E-28 
122 97:1.8138143842195047E-20 
122 95:3.0660722221425804E-16 
103 125:6.345689321501785E-20 
2 47:7.0320036911203385E-12 
61 60:5.036056358581398E-102 
61 51:2.228851471211916E-22 
61 52:6.341670479540449E-20 
2 40:5.4034890874264224E-27 
122 81:6.211527158564732E-25 
103 111:1.1551976862537094E-28 
61 53:2.93433699318547E-20 
2 41:9.777536596619268E-16 
103 112:1.0609687916624855E-28 
61 54:3.5225785464666435E-22 
61 55:4.0247454241714407E-20 
2 43:2.454490164003188E-23 
61 56:3.0587709524381363E-18 
2 44:2.8719695063126545E-18 
61 57:1.0237680110783618E-44 
73 39:6.920472320056426E-20 
2 45:1.1799001719726523E-15 
61 58:9.55873523049772E-38 
2 46:1.2737598394921912E-21 
103 117:7.28217239846897E-30 
61 59:1.0681240204967934E-46 
122 88:2.9959269320641655E-27 
103 118:1.922441475407486E-12 
103 113:2.0710466333127857E-29 
122 85:1.6385541952778932E-22 
103 115:1.1697213182906375E-41 
103 116:8.86224679960434E-14 
122 83:1.6872589847613858E-22 
73 51:7.030077873830107E-26 
110 91:2.6884846682053414E-40 
73 50:2.420549084226255E-27 
97 20:3.3027240993735395E-20 
85 39:1.305585819344295E-47 
122 79:5.289406439497111E-15 
85 37:6.888412632423986E-49 
85 38:1.2549726192353456E-50 
85 35:3.403260604670499E-83 
85 36:1.5443521797095632E-83 
110 96:2.385441604426796E-30 
85 33:1.6343969064036585E-84 
85 34:4.0531864185673118E-84 
110 94:7.433304184526284E-14 
85 31:6.333808793382743E-58 
110 93:3.431026635319753E-17 
85 32:1.6270230944564703E-54 
61 62:3.1271138648251376E-20 
85 40:5.553770589331537E-57 
2 50:4.432009633264824E-12 
61 63:2.0482884630293118E-24 
85 41:1.7270220192955544E-22 
122 70:2.435553062775062E-17 
61 64:8.136469973048936E-19 
103 101:8.979385581375347E-66 
61 65:3.4049697579572524E-26 
97 19:1.1721583496996718E-19 
61 67:2.2253096788217537E-21 
97 18:2.5532473443525384E-20 
61 69:2.4172961075245607E-24 
73 49:7.152155705097901E-22 
97 15:1.4109605487621314E-19 
109 99:2.15786587725963E-31 
97 14:3.0838213369267605E-20 
109 98:4.991291196582422E-15 
122 78:8.85385158478719E-19 
103 108:6.412107387072265E-30 
97 17:5.1248441016672163E-20 
103 109:2.6534433820261765E-16 
97 16:1.2718974439841163E-19 
97 11:1.509893272359763E-22 
97 10:2.7468121478848E-20 
122 74:1.8049174276416703E-14 
103 104:6.271512177989306E-21 
97 13:3.0783290565821348E-22 
109 97:1.35135183565807E-21 
122 71:1.0229260145935174E-13 
103 105:9.862003096463437E-28 
97 12:4.112060438378944E-23 
122 72:2.48639025474146E-12 
73 62:4.588658055905597E-26 
110 80:1.1694346087131041E-33 
73 61:2.892952745193119E-25 
73 60:3.2585326034910218E-24 
85 28:8.499989248390844E-68 
122 68:4.469390168728586E-19 
85 29:1.4830769671860889E-68 
85 26:8.86909199076795E-68 
2 69:8.13850090180781E-12 
85 27:6.092372450076694E-69 
110 87:3.6967884943446535E-34 
85 24:1.4822257981277866E-71 
110 86:3.6441683271929703E-19 
85 25:4.836700976246112E-68 
85 22:3.289822168384535E-67 
61 80:1.784873354320607E-46 
110 84:8.052767105810169E-32 
85 23:1.8721508235732613E-71 
85 20:1.126356494688705E-67 
61 82:5.882081114646148E-27 
110 82:1.572790185931161E-19 
85 21:2.5920248147139356E-67 
61 73:2.2122597699507036E-25 
85 30:1.1438009805467551E-65 
61 75:6.898218311218665E-20 
61 76:1.4367592447621756E-20 
61 77:5.396331128706912E-33 
2 66:9.777536596619268E-16 
2 68:5.340703340184277E-15 
110 89:2.6884846682053414E-40 
73 59:5.53398980632628E-32 
122 66:2.3372743954011783E-14 
73 58:3.4150251041636586E-29 
73 57:5.4254179087008E-31 
73 56:1.0517831328597769E-19 
73 55:1.1959401634696797E-21 
73 54:1.9573951257032282E-24 
73 53:9.339995348547333E-20 
73 52:1.495928458833884E-22 
56 124:2.8439680843463415E-28 
56 123:7.795135431756653E-28 
56 126:1.3491872878534761E-30 
56 120:9.101874413818158E-38 
56 127:4.4055261081781964E-36 
2 74:1.2012219845364427E-15 
2 78:2.482068705171763E-19 
2 79:3.380713197153363E-24 
2 70:9.434028214700166E-13 
67 9:4.3615501194024856E-12 
67 2:5.82044176639675E-12 
2 83:1.5872691302098625E-22 
2 85:3.0427624680172814E-20 
12 11:1.5192140989611734E-72 
2 88:2.6789896257148052E-20 
12 10:2.91313633376676E-73 
2 81:1.3761220166939306E-19 
17 121:8.83570669574822E-25 
17 122:8.83570669574822E-25 
17 128:2.5570445870559123E-12 
17 129:3.3411891978804017E-15 
17 119:7.032772674524279E-23 
2 97:3.5331903723277826E-112 
2 98:3.521865344015212E-15 
2 99:7.69464892412231E-33 
2 90:1.5243959984899961E-27 
2 92:1.1799001719726523E-15 
54 8:2.3942060532728137E-15 
17 101:1.1091711757057171E-13 
54 1:6.466796076362869E-13 
17 102:6.301530626511751E-15 
17 103:2.0765522978622262E-14 
17 104:4.284644450037051E-13 
17 105:3.9701214993778227E-16 
54 5:4.661857632106576E-12 
17 111:1.3317044866686241E-13 
17 112:1.651697705633153E-13 
17 114:1.3994711491408358E-13 
17 115:2.5147242844958966E-13 
17 116:2.6060410637137704E-24 
17 117:4.362381681417167E-14 
17 118:1.0690442235364847E-16 
17 109:8.340874613760609E-24 
56 100:6.682708604731409E-33 
56 106:2.5122176636634902E-29 
56 107:2.5122176636634902E-29 
105 2:1.2047536447955043E-16 
105 1:6.352937698008803E-17 
105 4:2.1798349986381296E-33 
105 3:8.82930207721089E-28 
105 6:7.191625930014192E-12 
105 5:2.831024126610949E-14 
105 8:1.4334314119013146E-12 
56 110:2.1598017204294538E-28 
105 7:3.9007286007139066E-13 
41 2:1.3501601406988428E-16 
41 3:9.272807698914205E-17 
41 4:8.2912143787650545E-16 
41 5:3.8154528553991053E-20 
41 6:8.23709943924154E-16 
41 7:3.757545309861231E-12 
105 0:1.103527244577605E-17 
41 8:5.453691444519266E-21 
41 9:8.035688498599245E-15 
41 0:6.883435508216807E-21 
41 1:1.0307375896658707E-17 
105 9:5.562891537766819E-18 
24 66:1.550733680074941E-26 
24 68:7.066782713253079E-23 
12 79:1.9554898424283095E-27 
12 85:4.5149637179648505E-78 
12 83:5.840061938117808E-64 
12 88:2.91313633376676E-73 
12 81:1.3835933895390294E-72 
24 72:5.8678239866895965E-18 
24 74:2.0479688351998656E-26 
24 79:8.334076101393957E-29 
24 78:4.419574822085204E-22 
36 37:6.72594735346024E-47 
36 38:1.7769613245391488E-47 
36 39:2.286766617162644E-44 
24 71:2.391861708820939E-18 
24 70:1.239583770255722E-31 
36 40:9.846486861166298E-55 
36 41:8.037740610069939E-21 
36 42:1.256196236579571E-16 
36 43:4.2007861867056616E-21 
12 99:2.7081673028256643E-31 
36 44:1.214150752668885E-13 
36 45:2.8120843524220236E-16 
12 97:4.5675429582092473E-23 
36 46:1.5818283249146093E-24 
12 98:1.4167732757294856E-12 
36 47:6.542131368575941E-16 
12 92:2.4329935824839562E-14 
12 90:4.526079023530892E-29 
24 40:4.897541699872768E-57 
24 42:1.0768214420536052E-21 
24 41:1.550733680074941E-26 
24 44:3.1475976259385093E-16 
24 43:5.639575730883771E-22 
24 46:1.0102519469261636E-26 
24 45:3.7852945905512914E-14 
36 26:3.4371347051571845E-62 
36 27:1.8024683100786033E-63 
36 28:9.12277554916783E-65 
36 29:6.092665753603736E-67 
36 30:1.0749795928914859E-60 
36 31:6.453624560886147E-60 
36 32:2.581381420638769E-57 
36 33:1.7748256085270552E-90 
12 66:5.001555443703424E-24 
36 34:1.0452163761535526E-98 
36 35:8.796869845970032E-91 
24 37:2.0120975070956195E-55 
24 36:4.054910658109978E-65 
24 39:5.690354850887128E-71 
24 38:7.446669253247208E-57 
36 15:5.958115644841828E-65 
36 16:7.916742037427474E-65 
36 17:4.994702512240465E-65 
12 68:8.83352208380521E-22 
36 18:7.653463736150148E-64 
36 19:4.0391102044663065E-64 
12 74:1.9841519511206185E-24 
12 71:1.522263817233617E-19 
36 20:1.23574352558831E-63 
12 72:1.197403282860059E-13 
36 21:1.751287129916897E-63 
36 22:2.4987573324983015E-62 
12 78:1.0858569970499E-22 
36 23:6.8236126586396175E-65 
36 24:3.1497478943056185E-65 
36 25:2.176180610130742E-62 
24 47:1.0513750821414091E-15 
12 70:3.225002796303287E-24 
86 106:5.254723540289863E-18 
24 20:8.624620751366694E-78 
86 107:5.254723540289863E-18 
86 100:2.2434128474561694E-20 
24 22:4.620725151349915E-78 
24 21:8.610988772842302E-78 
24 23:1.3888277197544845E-113 
12 37:9.722921298043987E-53 
12 38:6.053751939935405E-54 
12 35:9.01475749059743E-72 
12 36:8.376396403953973E-72 
12 39:2.1315346112439356E-50 
12 40:2.0051417026690713E-59 
12 41:5.001555443703424E-24 
36 10:2.9067322936981938E-65 
36 11:8.296686676020242E-67 
12 44:1.0413258672035569E-14 
36 12:6.308190660916701E-72 
12 45:2.4329935824839562E-14 
36 13:3.677444558788433E-55 
12 42:1.2500961229254925E-19 
36 14:4.222204150129435E-48 
12 43:2.6792080869091062E-21 
24 15:8.11469737007676E-83 
24 14:6.106095242089957E-75 
24 17:4.7151003872880055E-81 
24 16:8.761167736252673E-83 
24 19:2.4525327517022496E-83 
24 18:1.3784639206968386E-80 
24 31:8.144862491785859E-69 
24 30:2.5176691413950756E-93 
24 33:5.296949932189645E-67 
24 32:1.6429679963088795E-67 
24 35:2.476869328747396E-66 
24 34:1.147698991932665E-66 
12 46:8.540425807083035E-27 
12 47:2.877920389245418E-13 
24 26:1.0663178278316065E-101 
24 25:1.447244243110608E-101 
24 28:1.251310767165807E-105 
24 27:1.541925324720719E-107 
24 29:4.2537540371628704E-85 
86 126:5.625250870880341E-19 
86 127:2.8112859641326318E-18 
86 123:5.16402475737202E-15 
86 124:4.2451474404002467E-16 
12 15:1.3835933895390294E-72 
19 6:1.893079848440362E-12 
12 16:1.4141866951889602E-72 
19 5:1.7616361170532555E-22 
12 13:3.0921084825860216E-58 
19 4:5.2227954643960685E-12 
12 14:1.0087401954615997E-54 
19 3:4.4176960558142134E-13 
12 19:3.097666135369042E-74 
19 2:1.2464172364134615E-19 
19 1:1.7608758720970878E-25 
12 17:3.4052682353928103E-71 
19 0:8.694641933364093E-17 
12 18:3.834256113418061E-71 
12 22:8.183407784908352E-74 
12 23:4.600626721474211E-74 
12 20:1.8592008864281418E-73 
12 21:5.00969967702697E-73 
86 120:6.737612354315697E-17 
24 11:2.2137721432266543E-86 
24 10:1.862670050193644E-82 
24 13:1.6644034086937068E-57 
24 12:1.5059666121387525E-74 
12 26:3.3995095983110326E-72 
12 27:9.982540581351454E-74 
12 24:1.5533289990632385E-74 
12 25:3.467503460425318E-72 
12 28:1.9551752583085162E-73 
12 29:4.058423514114341E-73 
12 30:3.2638451966500286E-69 
12 33:8.324551193322427E-74 
12 34:8.080897054094488E-74 
19 9:4.37461550829803E-24 
12 31:1.9034086937069195E-62 
19 8:2.48957503180795E-25 
12 32:2.6609447310655314E-61 
19 7:6.004816632411952E-19 
86 110:2.1012228163481801E-19 
44 113:6.537107495679165E-13 
108 28:1.1136427168599568E-12 
17 14:7.319542315059491E-56 
17 15:4.430663912307929E-128 
44 115:5.440208312115515E-13 
17 16:2.6746466171720985E-128 
44 116:3.576602281035906E-15 
108 24:2.5179820663159252E-12 
17 10:6.702468087188737E-88 
108 25:2.455810886362659E-12 
17 11:2.1656145575549124E-80 
108 26:4.584781814011497E-12 
17 12:2.0461337611677362E-71 
108 27:4.52089037659303E-12 
17 13:1.125940256980272E-55 
108 23:1.8590607394240003E-12 
44 117:4.738401389963503E-12 
44 118:4.4437029819459794E-14 
44 119:2.6342498924541582E-14 
17 18:5.514144051563832E-106 
17 19:2.63483424912266E-88 
17 25:2.096580820155754E-80 
17 26:3.494391664219901E-80 
17 27:3.938776687219496E-79 
17 28:6.378114382785956E-79 
108 35:8.750439024040597E-13 
17 21:8.061200592816297E-86 
44 121:2.2000383060807867E-12 
108 36:1.591721977722666E-12 
17 22:1.4479695342756876E-84 
44 122:2.2000383060807867E-12 
17 23:5.584392433203306E-82 
17 24:7.056724759867455E-83 
108 31:2.6948639563054602E-14 
108 32:6.542882793124704E-13 
108 33:9.388215519589431E-13 
108 34:2.1550077411585932E-12 
17 20:3.6135229226961955E-86 
108 30:3.560063864558396E-12 
98 104:1.192048826641054E-21 
98 103:2.1472755422394886E-30 
98 105:2.5083593761199595E-33 
98 102:8.438355648895452E-12 
98 101:2.8981052080794757E-30 
98 108:5.606480353226199E-76 
98 109:2.513986051579053E-15 
53 120:9.804532582209866E-29 
98 115:4.65553636194217E-38 
98 114:1.1073082271313272E-12 
98 117:5.397890175896326E-30 
44 104:2.5238462953307623E-15 
98 116:8.275854036154078E-17 
44 105:2.5866485067468865E-15 
98 111:3.411458706653096E-32 
108 13:6.549154565133249E-13 
98 113:7.516252849176427E-25 
98 112:2.9945023438507965E-32 
53 124:4.802047247206469E-45 
53 123:3.1740008117240926E-23 
98 119:4.55198940608111E-18 
98 118:2.2434307668047653E-19 
53 127:1.994249527634341E-38 
44 108:2.6196570997736596E-12 
53 126:1.962183385801517E-28 
44 109:2.060882347129096E-15 
35 109:5.542639076154617E-27 
35 108:4.801355609636715E-12 
108 70:2.3637681523001276E-15 
35 105:1.5972875646605124E-16 
121 46:7.254200295310865E-23 
35 104:9.706563260516312E-13 
121 45:8.160256318362315E-13 
121 47:1.4619858938887854E-12 
35 103:9.077401084426906E-15 
35 102:1.3631036437899307E-14 
108 68:2.3795461387387644E-12 
121 41:2.3372743954011783E-14 
121 44:5.270644881517267E-12 
108 66:3.183515632839715E-15 
121 43:2.721492108318878E-18 
121 40:1.256155296242671E-24 
121 39:1.0416427742018721E-16 
35 119:6.214485170834479E-24 
121 38:1.8101677967802516E-15 
35 116:4.3767813467627565E-24 
121 35:1.2930153963043136E-21 
35 115:1.7189245719827501E-15 
121 34:5.332350158407042E-22 
35 118:5.127717337605779E-16 
121 37:3.475314305374371E-15 
35 117:3.1889128217444775E-17 
121 36:7.688932651920237E-22 
35 112:4.978308421713468E-15 
35 111:4.682629560437723E-15 
35 114:2.6043498682848454E-12 
35 113:4.8216183103066155E-14 
108 79:2.1154776581561706E-16 
121 31:2.3308055105580803E-25 
121 30:3.51546260590335E-24 
121 33:1.2236495978898175E-22 
108 78:8.842768467680663E-16 
121 32:1.8942991384377194E-25 
108 72:4.5222880857835055E-13 
108 74:5.2319211692016576E-15 
121 28:1.4497828174950183E-25 
121 27:2.734394039307883E-24 
121 29:2.4951259371819313E-23 
121 24:3.9062925584529153E-23 
121 23:9.716856372837134E-24 
121 26:5.71386204968677E-22 
35 128:1.9042150369608078E-14 
121 25:3.278076035379962E-22 
35 122:7.580499772747656E-22 
35 121:8.589150562658564E-22 
108 46:2.2805686167696433E-14 
108 47:1.874650572702381E-31 
121 20:2.5746430465759708E-25 
108 43:1.640605960692117E-13 
108 44:4.622636437920209E-12 
121 22:2.601871496767349E-25 
108 45:1.9743896669868258E-32 
121 21:1.5471565577648122E-24 
108 40:8.935375661223963E-14 
108 41:3.183515632839715E-15 
121 17:1.2783394498043207E-24 
54 25:3.953734766872536E-24 
121 16:4.170737345356022E-25 
121 19:9.97256547729977E-28 
121 18:5.581124474963086E-25 
121 13:1.6451216365382685E-21 
121 12:1.8561488452771765E-22 
121 15:6.211527158564732E-25 
121 14:1.126231059248534E-14 
54 26:1.0776245365648262E-23 
66 10:1.3638864863139364E-24 
66 11:3.585304753754224E-24 
121 11:2.6194862164370604E-23 
121 10:2.9959269320641655E-27 
26 101:3.7294996015267813E-13 
26 100:5.597386505040337E-19 
30 68:7.548332354627183E-22 
29 79:8.943888679166143E-27 
29 78:4.045272150217412E-20 
30 66:9.32881730352474E-26 
26 109:5.34981754121052E-25 
29 72:4.255894956867021E-12 
29 71:1.3092029836556072E-17 
26 107:1.1231614305887618E-22 
90 8:7.173858895881417E-25 
29 70:1.3394904436335164E-27 
26 106:1.1231614305887618E-22 
90 9:2.1028982754418912E-21 
26 105:1.5428079079456959E-15 
89 110:3.3441446736528236E-42 
26 103:1.5119699257581476E-14 
29 74:2.2046754190959552E-23 
26 102:1.4256515386658838E-12 
90 2:1.4653009733790157E-27 
90 3:9.655393007153403E-13 
90 0:4.589611078458076E-24 
90 1:5.0846151640695556E-24 
90 6:1.3819491233854668E-16 
17 98:1.1502506186821024E-12 
90 7:3.410123715182706E-22 
17 99:7.804770842945626E-31 
90 4:8.549007626474762E-18 
90 5:1.8232310019066186E-30 
30 72:1.072190064734421E-15 
30 71:4.297865721516156E-19 
17 95:4.798674901779847E-12 
121 85:1.6385541952778932E-22 
30 74:1.7034817471302938E-25 
121 88:2.9959269320641655E-27 
17 97:4.467278008472799E-20 
17 90:1.9269325951092654E-27 
121 81:6.211527158564732E-25 
30 70:7.751990618402473E-31 
17 92:2.3164663814437316E-15 
62 110:2.9163924184361698E-40 
121 83:1.6872589847613858E-22 
62 126:1.7438919282095404E-39 
62 127:5.575024435327327E-31 
62 124:1.3491340849634952E-25 
29 88:1.4751198915034325E-78 
121 79:5.289406439497111E-15 
121 78:8.85385158478719E-19 
89 127:2.4301145404762247E-29 
29 83:2.5268619884512674E-62 
89 126:2.086349757013633E-39 
42 40:8.052637419264614E-15 
89 123:1.533627449574953E-35 
29 81:5.8915313954951554E-80 
89 124:3.693607809968892E-24 
29 85:1.475006291682396E-68 
89 120:6.492179996272776E-31 
29 84:6.5263097185520735E-12 
42 36:1.177600367251949E-16 
42 39:3.2919972212890604E-21 
42 32:3.282276293248249E-22 
42 33:4.8233512044374254E-17 
42 34:6.841519231324646E-17 
42 35:1.9288175733705856E-16 
121 74:1.8049174276416703E-14 
121 71:1.0229260145935174E-13 
62 123:2.505521699938741E-29 
121 70:2.435553062775062E-17 
62 120:1.3946301563100908E-28 
121 72:2.48639025474146E-12 
30 47:7.499038770745075E-16 
108 90:1.3046719325659074E-15 
30 46:1.2098206171441356E-23 
108 92:1.9743896669868258E-32 
30 43:1.3789707506676175E-22 
121 68:4.469390168728586E-19 
30 42:3.68903184989444E-21 
30 45:3.261092585601834E-13 
30 44:1.1869084070858325E-15 
29 59:7.563161500496344E-12 
42 30:2.6670000714438807E-21 
42 31:6.574478725684378E-23 
42 25:4.07065951822503E-21 
42 26:3.494076998262546E-21 
42 27:3.731931918541815E-21 
42 28:4.0621318550023634E-21 
42 21:1.9245537417592523E-39 
42 22:1.9376568535202833E-32 
42 23:5.21599613290994E-22 
17 78:4.705758986619689E-20 
42 24:6.0276594224598275E-22 
17 79:6.09589747353998E-26 
17 72:9.248161430588762E-14 
17 74:7.71929134683948E-24 
121 66:2.3372743954011783E-14 
42 29:1.102242273800313E-19 
17 70:9.584067362946185E-27 
17 71:2.7320145267955762E-18 
107 0:2.579794859297275E-12 
30 36:1.1053874278204214E-60 
29 68:1.1793146959719251E-23 
30 35:7.97247913258672E-61 
30 38:9.256026033583602E-53 
118 125:1.9684404432530068E-14 
29 66:2.374961550829803E-23 
30 37:2.596551109433329E-51 
89 107:1.7697775850452284E-26 
30 32:7.582272485773807E-66 
118 123:1.5318623937382628E-12 
30 31:7.53550431329782E-66 
118 122:3.5636477342775633E-22 
30 34:8.189393621632202E-62 
118 121:3.5636477342775633E-22 
89 106:1.7697775850452284E-26 
107 5:3.9203502874263516E-16 
30 33:1.4941434923031751E-61 
42 20:5.0038154072529225E-34 
89 100:6.350339392462405E-25 
30 39:3.241868000503335E-69 
42 15:2.3996859509408548E-23 
42 16:4.2544375010450564E-23 
42 17:2.0405436423306513E-23 
42 10:3.722781021465086E-25 
17 88:6.702468087188737E-88 
42 11:1.1790900481714166E-19 
42 12:6.650452452577225E-20 
42 13:3.1982841307939847E-17 
107 8:8.768680920911164E-15 
17 83:6.228547110719629E-59 
108 97:4.9810502888599E-12 
108 98:6.404563341313417E-83 
17 85:1.0547830767725068E-67 
30 41:9.32881730352474E-26 
30 40:7.8627154901220585E-53 
42 18:9.918690783283348E-22 
42 19:1.291804170802558E-24 
17 81:4.430663912307929E-128 
118 129:1.2429128976303452E-15 
118 128:4.7332256977794344E-15 
30 25:7.115910266627519E-93 
29 36:7.646237923465179E-67 
118 116:9.829031495047093E-23 
30 24:2.0109702473330255E-93 
29 35:2.080947737091565E-64 
118 115:6.920201556833006E-14 
30 27:2.2868517819442696E-96 
29 34:1.965128350320876E-69 
118 114:9.560330862852474E-13 
30 26:5.569467164408652E-93 
29 33:7.0466842833773744E-65 
53 110:2.4074155708138066E-31 
30 21:8.493115850845183E-73 
118 112:2.6796056309761027E-14 
30 20:1.0198642394754134E-73 
29 39:6.908433301175845E-58 
118 111:2.597230385481027E-14 
30 23:8.51147532961425E-94 
29 38:8.631436740628888E-57 
30 22:4.778209457097717E-73 
29 37:2.9638542846357116E-55 
30 29:1.3248185898242522E-77 
29 32:1.1193077751212896E-65 
30 28:1.0320106818785566E-94 
29 31:3.935202662080729E-68 
29 30:1.6169099450526405E-77 
98 125:1.7541787920925498E-59 
98 122:7.447684461774446E-12 
98 121:7.447684461774446E-12 
118 119:1.3920645956678183E-58 
118 117:4.878085711828204E-15 
29 47:4.500082141409058E-15 
30 14:3.493980957174615E-59 
118 105:7.608438938027725E-18 
29 46:1.16562154831313E-25 
30 13:4.320472085902437E-54 
118 104:1.8569283369410954E-12 
29 45:9.578387371894355E-16 
30 16:1.7188177229702333E-78 
118 103:1.0993072379832848E-12 
29 44:2.142571270780029E-14 
30 15:4.6067611118101865E-78 
118 102:8.150552991097667E-15 
30 10:4.826559288620444E-78 
118 101:7.432309660679215E-13 
30 12:2.5274911566908545E-69 
30 11:4.094111334815374E-78 
29 43:1.4386456105029152E-21 
30 18:2.890154216126281E-76 
29 42:1.938406177033961E-19 
30 17:2.082712903541518E-76 
29 41:2.374961550829803E-23 
29 40:1.500435174699048E-56 
30 19:2.3697097437188037E-78 
17 66:7.478031542301077E-24 
17 68:5.645308152622233E-23 
53 100:3.3189406848580016E-85 
53 107:5.188634646634005E-29 
118 109:2.154058015683014E-23 
53 106:5.188634646634005E-29 
118 108:2.1268922832117206E-17 
118 107:5.2537827744885825E-12 
118 106:5.2537827744885825E-12 
26 123:7.83576611719307E-25 
29 14:4.14835088013646E-59 
26 122:5.705323811920641E-22 
29 13:1.036336213525719E-56 
26 121:5.705323811920641E-22 
29 12:3.8357066957482203E-73 
26 120:1.5157449351956713E-23 
29 11:8.809840890342966E-114 
29 18:1.571539924220181E-78 
29 17:2.0976032185450835E-79 
29 16:7.746415488723907E-80 
29 15:5.8915313954951554E-80 
26 129:2.536823818911399E-13 
26 128:6.565929840750528E-13 
26 127:7.708665394348671E-20 
17 29:9.915778840373027E-80 
29 10:1.4751198915034325E-78 
26 126:2.9848789899752524E-30 
26 124:6.2047261020930335E-18 
17 36:5.472348055870139E-65 
17 37:1.1909455699565175E-62 
17 38:7.792764215706835E-61 
17 39:2.6638633726213945E-56 
17 32:6.263422255777863E-73 
17 33:1.7261754959942955E-65 
17 34:3.9327296813612405E-66 
17 35:1.3472414468073207E-64 
17 30:1.0081022887742405E-76 
17 31:6.201248199879758E-75 
26 112:1.2213378913076912E-14 
68 6:5.506575117160364E-12 
29 25:8.295504592928149E-82 
26 111:1.0023261747969186E-14 
68 5:2.1985790268127365E-21 
29 24:4.146734267298631E-85 
26 110:2.7613407575185604E-37 
68 8:1.1321955008596067E-20 
29 23:1.1344951973491045E-84 
68 7:2.350898900828293E-12 
29 22:6.761339009829007E-75 
68 9:7.851834511650674E-19 
29 28:1.97941571242817E-83 
29 27:6.62032667813151E-83 
29 26:1.577735483690561E-81 
26 119:3.317735204060232E-23 
26 118:1.7736077905009577E-16 
68 0:3.741751651949734E-19 
26 117:5.129800903205962E-14 
26 116:6.96433315157362E-12 
68 2:3.677421757549871E-15 
29 21:1.8321816059169778E-75 
26 115:2.977285278861345E-12 
68 1:6.262534980900162E-15 
29 20:1.5939977349943376E-75 
26 114:1.5260126113278247E-12 
68 4:5.082494881121942E-13 
68 3:3.111152997830842E-12 
17 47:1.3317044866686241E-13 
121 90:3.6668183838181115E-23 
17 43:5.350298155837982E-22 
17 44:1.4622394194874376E-14 
17 45:2.3164663814437316E-15 
17 46:8.340874613760609E-24 
121 97:1.8138143842195047E-20 
17 40:3.136351243655887E-56 
17 41:7.478031542301077E-24 
121 99:1.6861031867769544E-24 
29 19:1.2860985277463193E-80 
17 42:4.4352253820449366E-23 
121 92:8.160256318362315E-13 
121 95:3.0660722221425804E-16 
9 115:4.287737860548355E-12 
9 114:3.0630181899528824E-13 
55 0:2.9389580442009614E-12 
55 5:3.375039332136522E-13 
9 119:4.044765320246634E-36 
9 118:4.551805013771794E-40 
9 117:7.402898368357032E-14 
9 116:6.117542608671336E-17 
9 122:7.638731596828993E-20 
9 121:7.638731596828993E-20 
9 129:5.1096937348824855E-15 
9 128:4.030556604169288E-14 
62 106:5.123757522508623E-30 
62 107:5.123757522508623E-30 
62 100:2.5988091673139686E-30 
109 112:1.183429619966455E-12 
109 111:1.2860447697005319E-12 
109 114:2.4797959344581908E-12 
109 116:6.330941697607408E-22 
109 115:4.390742147741445E-15 
109 118:3.062963215161202E-23 
109 117:4.4850695987499464E-14 
109 119:2.2904869762174407E-17 
121 101:1.442659876428172E-14 
109 121:5.718924265665095E-23 
121 104:1.2940995168943619E-12 
121 105:2.2787766819100593E-17 
109 122:5.718924265665095E-23 
121 102:7.784899723325258E-15 
121 103:2.1808295224851985E-14 
121 109:7.254200295310865E-23 
7 19:1.0365022440333878E-18 
7 13:2.0057097017742546E-14 
7 14:9.459107559805938E-13 
7 11:3.629968681403185E-17 
7 12:1.6930567789382435E-17 
7 17:3.33259056527271E-17 
7 18:3.500473623869245E-18 
7 15:6.057500734029613E-18 
7 16:4.747607413000014E-18 
109 129:7.248027079719598E-13 
109 128:1.175822856487521E-12 
7 10:1.3357940802259413E-17 
7 24:1.8453417082616782E-16 
7 25:1.655551361100625E-16 
7 22:1.0432395872656348E-17 
7 23:8.493718803741454E-17 
7 28:8.606986563762706E-17 
7 29:1.0881289934706318E-17 
7 26:1.091991387385876E-16 
7 27:4.855011674566223E-16 
7 20:1.576756777540092E-18 
7 21:1.4374921353970052E-18 
109 101:1.4192392878134095E-12 
109 103:2.0699625127227375E-16 
109 102:2.5237341772151897E-13 
7 35:8.949306516784811E-17 
7 36:2.414214658221831E-14 
7 33:1.0665450274736798E-16 
7 34:1.7641178362205165E-13 
7 39:2.0080865595682508E-12 
7 37:9.901622554982313E-14 
7 38:1.0557006137885716E-13 
109 105:4.789608928136244E-16 
109 104:4.703452700087446E-12 
7 31:2.235871677642157E-15 
7 32:1.9670508088307258E-16 
109 108:5.696068136531101E-14 
7 30:7.39626588649805E-16 
7 46:6.727582386085595E-23 
7 49:6.1547159654936175E-12 
7 43:5.484144960362401E-19 
7 40:5.214616277281434E-16 
9 104:1.5407980649581254E-13 
9 103:2.5068334661577395E-12 
9 102:1.1483980677544287E-12 
9 109:2.435134502188107E-19 
9 108:1.569643681053647E-13 
9 105:4.061219817401395E-18 
121 111:1.4619858938887854E-12 
121 112:1.5823232793841479E-12 
121 115:2.8351903751594826E-13 
121 116:3.652527703312929E-18 
121 113:7.093759407658013E-12 
121 114:3.919803747294178E-12 
121 119:1.8320114827185803E-19 
121 117:4.916298722708832E-13 
121 118:1.538214802815488E-20 
7 68:6.42533695454609E-12 
121 122:1.3456803618274868E-148 
121 128:2.2567269234628785E-15 
121 129:1.6341818742205084E-16 
7 79:2.938530262992324E-21 
7 78:2.1570159249472198E-13 
7 71:5.163312850411756E-12 
7 90:6.676471205066902E-22 
7 88:1.3357940802259413E-17 
7 83:4.80483550745914E-16 
7 81:6.057500734029613E-18 
7 85:1.2084224655006082E-13 
7 99:3.396451141590817E-25 
7 97:1.676182836290424E-20 
7 98:3.157777917592942E-12 
130 8:1.7480055765012831E-12 
130 6:3.9207982711412474E-14 
12 105:3.899558533618556E-18 
12 109:8.540425807083035E-27 
12 104:2.348580177005998E-13 
12 103:4.231960348419389E-13 
12 117:2.7994054360135903E-15 
12 116:1.1630000139815166E-25 
12 119:5.8477692490527525E-24 
12 118:3.1274555038239446E-18 
12 111:2.877920389245418E-13 
12 112:2.8866413601219184E-13 
12 115:2.992481439536932E-14 
12 114:1.0877182864253457E-14 
91 8:2.037698725575928E-12 
91 5:2.715659360350933E-12 
130 129:2.3900468770159266E-15 
130 114:2.266484008773313E-12 
130 102:9.87069398053242E-14 
81 122:5.685683874019811E-25 
81 121:5.685683874019811E-25 
12 128:5.681642618458398E-12 
12 129:2.434706318247277E-13 
12 122:1.5708583252939615E-22 
12 121:1.5708583252939615E-22 
81 128:2.9603122267299337E-13 
81 129:3.4920599366371835E-14 
81 112:6.962589775936465E-13 
81 115:7.904968318591682E-13 
108 1:3.5484342073196957E-14 
81 114:1.518189930759637E-13 
108 0:2.713491119170836E-18 
108 3:1.5440923491549234E-32 
108 2:4.9810502888599E-12 
81 111:6.304528577777141E-13 
108 5:2.5312603036254424E-13 
108 4:6.404563341313417E-83 
69 2:6.980279968807905E-12 
108 9:1.4581332339406798E-15 
108 8:3.576818455495506E-18 
81 117:2.8697926372980492E-15 
81 116:2.4194525280616998E-24 
81 119:1.7619557893831444E-23 
81 118:8.621177802944507E-17 
81 102:4.592926157948307E-13 
81 101:5.371710007597803E-13 
81 104:4.515666886477343E-15 
81 103:6.606487520965638E-13 
81 109:1.1323594764683115E-24 
81 105:3.4017553793884485E-18 
103 18:1.630194819157934E-14 
115 105:1.2979073784709777E-33 
72 123:3.670877802082209E-14 
103 19:5.510450564101094E-13 
115 108:9.077135627965652E-37 
72 122:1.4842390238637763E-12 
103 16:6.137108103846209E-13 
72 121:1.4842390238637763E-12 
103 17:3.800953667732271E-14 
115 101:1.4643064495319467E-37 
115 104:1.5542794988316586E-23 
115 103:1.0533620281835515E-41 
91 58:7.555541020972806E-28 
103 10:5.1117898562151464E-14 
91 59:3.4081436271628655E-30 
103 11:5.054806327680376E-13 
91 56:2.598323465745373E-26 
72 129:1.2604524677780498E-12 
91 57:1.5477389365941768E-30 
72 128:2.462366555751308E-20 
78 90:8.061757914689926E-17 
115 109:5.068505669681896E-15 
103 15:7.293864773427756E-13 
78 92:4.1640533913802196E-14 
103 12:5.053462376535688E-13 
103 13:4.3811104978711814E-14 
91 50:6.492179996272776E-31 
91 51:1.7697775850452284E-26 
78 95:3.1804915643017725E-13 
91 54:4.801023553191794E-27 
78 98:4.0459125739710183E-16 
91 55:1.522562251817022E-28 
78 97:6.932161755026533E-21 
91 52:2.6671068853305045E-29 
91 53:6.350339392462405E-25 
78 99:2.086381732255696E-19 
78 79:9.72579230503801E-35 
115 111:6.053146996000401E-33 
115 117:1.5493875166649942E-34 
103 29:2.606709720888226E-13 
115 116:1.4211566581131642E-16 
115 119:1.1311051220666027E-12 
103 27:1.6568319308456499E-13 
115 118:9.874994624195421E-14 
103 28:6.550847943575556E-14 
115 113:1.4010959473601217E-74 
115 112:6.169766116662128E-33 
72 130:5.7987121860459455E-15 
115 114:2.2771639405364336E-12 
103 21:1.438753458434279E-15 
103 22:7.788026649655232E-16 
1 109:2.111401227577143E-22 
103 20:1.661275929297418E-16 
103 25:1.632085310434795E-14 
1 108:5.910083120115208E-14 
103 26:1.3043314649425864E-14 
1 105:2.9955835884960084E-17 
91 49:2.4301145404762247E-29 
78 81:4.739967075011515E-22 
103 23:3.827411585934028E-14 
103 24:6.893770517654143E-14 
1 103:3.593861415209094E-14 
78 83:1.9867555205598768E-25 
1 104:5.672012849013604E-14 
1 101:7.9547925142961E-15 
78 85:9.296825003534192E-24 
78 88:1.7800622929837548E-22 
91 80:2.1175383832446922E-27 
72 102:3.7541327244895946E-14 
72 109:1.1773419532148986E-14 
72 108:6.293787878557563E-13 
91 73:2.1649081812577952E-24 
91 76:4.200062359333114E-18 
91 77:8.669694439267744E-27 
91 75:4.170907579167682E-17 
43 8:1.7814683693618237E-25 
43 9:3.6020256620339615E-26 
43 0:1.307818240686834E-19 
43 1:2.0667118637884408E-19 
43 2:2.3720356489764525E-23 
43 3:1.142775275552968E-12 
43 4:1.5213670406576486E-13 
43 5:8.415709141320556E-21 
43 6:2.4560202110178625E-18 
43 7:2.816196175776268E-19 
91 69:8.075641154292759E-25 
72 119:1.019245765429978E-13 
91 67:1.0360519374399702E-24 
72 118:2.2838556590393994E-16 
72 116:5.851413448778538E-12 
72 114:3.06700219955948E-15 
91 61:2.857912109179007E-25 
91 62:9.612565764009347E-40 
91 60:2.3551758246484224E-25 
91 65:2.086349757013633E-39 
91 63:2.644689780237109E-106 
91 64:1.533627449574953E-35 
115 43:4.296405737058646E-18 
115 45:1.1511389537967516E-34 
115 44:1.1860816835586392E-12 
115 47:6.053146996000401E-33 
115 46:5.068505669681896E-15 
115 41:1.19538182547988E-16 
115 40:4.697834984302651E-14 
127 25:8.885846581705062E-19 
127 26:2.706592169961438E-18 
42 88:3.722781021465086E-25 
91 94:6.920165718135815E-15 
91 93:4.684780738850581E-16 
91 96:2.6671068853305045E-29 
115 32:4.1258672964720387E-13 
115 31:4.73345864931118E-13 
115 34:2.4246760181773874E-13 
115 33:5.4247064810699996E-14 
115 36:2.725434365009963E-15 
30 98:2.6324748682242074E-14 
115 35:2.3549249537680804E-15 
30 97:1.7534918837297094E-20 
30 99:4.524855640842806E-30 
42 83:1.4467461872528917E-15 
42 85:3.948809699342868E-18 
42 81:2.3996859509408548E-23 
115 30:1.0503157389222588E-12 
103 66:2.437712344280861E-16 
91 89:2.644689780237109E-106 
103 68:6.144759665696633E-12 
91 84:9.402550998466104E-30 
91 82:2.0553134452456384E-14 
91 87:1.5477389365941768E-30 
91 86:1.0862171538340239E-20 
115 21:1.3456982811760826E-13 
30 9:1.1477339457237532E-23 
115 20:3.3239047694138223E-13 
30 8:1.8149493869105044E-20 
115 23:3.850348352136703E-13 
30 7:3.4661490010206507E-16 
29 99:2.98930938299568E-31 
115 22:1.6933336439353756E-13 
30 6:2.460886707772325E-13 
115 25:1.871989549435899E-12 
30 5:4.992747088349203E-21 
115 24:4.249788551686569E-13 
30 4:2.6324748682242074E-14 
115 27:3.264063104778015E-13 
30 3:7.214759587824895E-14 
30 88:4.826559288620444E-78 
115 26:2.8404317846237654E-12 
30 2:1.7534918837297094E-20 
29 92:9.578387371894355E-16 
29 98:6.887976594941488E-13 
29 97:2.3768315786530204E-22 
29 95:4.0676862687527095E-15 
103 32:3.126926329974053E-14 
103 33:4.9752892182863366E-14 
103 30:1.1125227575727168E-13 
103 31:1.185902490072681E-13 
29 90:2.1225951791731332E-26 
103 36:4.093764783462592E-15 
103 34:5.242887810542311E-14 
103 35:1.3809814785612913E-14 
115 29:1.4820734836647217E-12 
30 1:9.634313437635446E-22 
115 28:3.7226819530656424E-13 
30 0:5.230275575688939E-18 
30 95:1.6238133187925564E-13 
30 90:9.620244536722452E-30 
30 92:3.261092585601834E-13 
115 10:1.416506587152544E-16 
30 79:1.4340666638703634E-27 
115 12:3.2179118224694296E-14 
115 11:5.15416015597001E-13 
115 14:2.9413893946127273E-12 
115 13:2.3569408804851125E-14 
30 78:4.28245983809404E-21 
115 16:6.47695750964061E-13 
115 15:7.859273979672291E-13 
103 43:1.6081629800593488E-12 
103 41:2.437712344280861E-16 
103 47:1.1551976862537094E-28 
103 45:1.423190504178792E-25 
103 46:2.6534433820261765E-16 
30 83:9.349003117878165E-56 
115 18:4.631918660492854E-13 
115 17:6.718537207735424E-13 
30 85:9.320777931574459E-66 
115 19:1.437875410353083E-12 
103 40:9.773123127428071E-13 
30 81:4.6067611118101865E-78 
115 88:1.416506587152544E-16 
54 39:5.832154002605421E-18 
115 81:7.859273979672291E-13 
115 83:5.399556675315739E-15 
66 21:6.4110470480756515E-24 
66 22:2.4197206392251224E-24 
115 85:9.469300571985608E-13 
66 20:3.945032294154218E-24 
127 65:5.236580199836576E-30 
103 98:3.674165316742406E-30 
66 14:4.581164048831133E-22 
103 99:7.218621428673825E-14 
66 15:1.8462998910100794E-25 
127 67:7.762697650415012E-22 
66 12:2.9381600008512463E-26 
103 97:2.218379517467781E-12 
66 13:5.801387531370704E-29 
127 69:5.0246659833421735E-20 
66 18:5.295701662514308E-24 
66 19:9.938983885604667E-28 
66 16:1.5741443075187844E-25 
66 17:4.3054058696468395E-24 
103 90:1.3660546611809568E-12 
127 60:4.771680619866107E-21 
127 61:2.2214616454262656E-20 
78 10:1.7800622929837548E-22 
127 62:6.870788953079977E-31 
127 63:1.8183569390885504E-28 
103 92:1.423190504178792E-25 
78 12:1.1736481525676475E-23 
127 64:6.55216501569735E-27 
78 11:8.559888973169023E-20 
115 78:5.213356724056367E-14 
115 79:4.542178562724888E-20 
54 49:6.094565856817342E-27 
115 70:7.389419699815072E-17 
66 32:8.921668625039713E-25 
66 33:2.343526500359499E-22 
115 74:4.885531201169775E-16 
66 30:1.2432223318370654E-25 
66 31:6.076499675462372E-24 
127 54:7.454610290006738E-27 
66 25:1.6802080689023028E-25 
127 55:1.0054815287354673E-36 
66 26:2.752413511101923E-25 
127 56:5.3886527516951704E-36 
66 23:2.4721786887463726E-28 
127 57:2.4745724443425035E-22 
66 24:9.444501025295693E-28 
127 58:4.99952513726221E-23 
66 29:3.4957718903290825E-24 
127 59:1.037189816075806E-20 
66 27:1.893217239560453E-26 
66 28:2.9279678472134605E-27 
54 50:2.1618614323130033E-27 
127 50:1.6109852774631937E-39 
127 51:6.831491821609301E-33 
54 53:1.0536832360733834E-21 
127 52:3.1193733245409063E-74 
54 52:1.435505176641195E-28 
127 53:3.0319985807875913E-38 
54 51:2.341611196320184E-25 
54 58:1.6777607359631775E-26 
78 25:1.5544972402900926E-21 
54 57:3.2254024038585775E-23 
78 24:2.301952242045788E-23 
54 56:1.753118829414814E-19 
78 27:1.0849437341436388E-23 
115 66:1.19538182547988E-16 
54 55:4.8300623689878835E-20 
78 26:1.7462936586715388E-21 
78 29:1.6885153201521907E-20 
115 68:1.237124948033889E-15 
78 28:3.329968883909774E-23 
54 59:4.923988271042883E-24 
66 40:1.0503238535917272E-31 
66 43:1.1295125551219943E-19 
66 44:3.042726480902443E-13 
66 41:1.2706522218286897E-102 
66 36:1.944626432107792E-22 
66 37:1.402656192284365E-18 
66 34:3.8067807843322052E-25 
103 74:1.781882105021718E-16 
66 35:2.1074880787524379E-22 
127 49:1.4088102269306306E-107 
66 38:6.0021980393975E-19 
103 78:1.4982188167495734E-16 
66 39:9.089029716094178E-18 
103 79:3.021488882836131E-16 
54 61:3.0032271352979892E-22 
54 60:4.1299351380767003E-23 
29 102:7.502114704360836E-12 
78 30:3.838672116669378E-21 
29 101:1.7678229380758638E-12 
29 104:2.0556062385526333E-13 
54 65:1.3306954833786572E-27 
78 32:1.5441454779823638E-20 
29 103:2.0631562574276808E-13 
54 64:2.1442512757292976E-24 
78 31:1.774057966828758E-20 
54 63:1.583591620696836E-26 
78 34:1.1555135674969865E-22 
103 70:1.257938271427957E-12 
29 105:2.426238762356165E-18 
54 62:4.1624269030293724E-30 
78 33:1.1631367815899759E-23 
103 71:7.0932397465487335E-12 
54 69:1.9538229316616478E-20 
78 14:1.841975256095911E-21 
78 13:3.0019274646998825E-25 
54 67:4.462278390962197E-18 
78 16:1.1845395441880403E-22 
78 15:4.739967075011515E-22 
115 55:3.149244878650171E-12 
78 18:1.3279593347510636E-20 
78 17:2.2573606198288692E-20 
78 19:5.21884628773035E-22 
66 47:1.0190025522186365E-15 
103 88:5.1117898562151464E-14 
66 45:1.5977587902574867E-12 
66 46:1.2120606391339179E-20 
127 39:2.9512181573175452E-12 
103 83:4.288888570322691E-12 
78 21:4.988926198471101E-21 
54 76:1.4309069268642674E-18 
78 20:2.796974731667424E-21 
54 75:1.983905365739467E-18 
103 81:7.293864773427756E-13 
78 23:1.2247837302522272E-23 
78 22:7.574677856501165E-21 
54 73:1.2761473203224399E-24 
78 47:8.150454732701079E-15 
54 79:6.88544961762323E-12 
78 46:1.4109406422956896E-16 
54 77:4.691446039348858E-22 
66 64:3.532930308774373E-12 
54 82:1.461392182823371E-15 
54 80:1.0170948485921754E-21 
54 87:3.2254024038585775E-23 
54 86:1.7056922532031938E-19 
78 53:5.462606728797508E-12 
78 56:2.5673130564452263E-13 
54 84:3.727128457617818E-25 
78 36:1.0819947739561213E-21 
78 35:1.8061013074230192E-24 
54 89:1.583591620696836E-26 
78 38:3.3851326804071995E-19 
78 37:1.7777745687145723E-18 
78 39:4.542470346989248E-15 
66 72:1.1528078205208108E-17 
66 70:1.6079509438952724E-31 
66 71:3.296983092121564E-18 
66 74:2.4025285053484107E-90 
66 68:2.826730347992503E-21 
127 90:1.4489495677853119E-12 
54 94:1.5192693267098268E-12 
127 91:1.8183569390885504E-28 
54 93:1.745183998394793E-16 
78 41:1.4684605667779872E-34 
127 93:7.494247889100735E-14 
78 40:3.1829084955894806E-25 
54 91:1.583591620696836E-26 
78 43:1.1042639836195902E-20 
127 96:3.1193733245409063E-74 
78 45:4.1640533913802196E-14 
54 96:1.435505176641195E-28 
78 68:2.5652001416716955E-21 
115 122:2.580180125292085E-13 
115 121:2.580180125292085E-13 
115 128:6.4317290737847105E-12 
66 83:1.4716755414154097E-30 
66 81:1.8462998910100794E-25 
66 88:1.3638864863139364E-24 
66 85:1.9059023286144902E-24 
115 125:5.626370830167581E-22 
127 87:2.4745724443425035E-22 
91 36:3.9596563785713264E-13 
127 89:1.8183569390885504E-28 
66 78:1.6088249913735313E-35 
91 34:4.817706466734521E-12 
66 79:4.492923255591244E-33 
91 35:1.900508192726178E-12 
1 118:7.685753184290369E-23 
1 119:8.546053367448233E-29 
1 116:2.4854854382506324E-107 
78 70:3.2785520909495804E-28 
1 117:2.9627095479775737E-16 
91 39:2.539700316814083E-19 
78 72:2.90049235474471E-12 
1 115:3.1605480055366804E-17 
127 80:1.0154536462290522E-21 
78 71:1.2154960257441183E-14 
1 112:6.39406204996994E-13 
78 74:2.3656513021787345E-34 
1 113:3.86436880444053E-14 
127 82:1.998948134237424E-12 
1 111:6.885092907176712E-13 
127 84:7.03140007454449E-24 
91 33:1.8631015525323622E-12 
127 86:3.999553808219964E-18 
115 98:7.587365784079017E-37 
115 97:2.500223991857448E-16 
115 99:3.582731840532133E-15 
66 90:2.323438609185251E-19 
115 90:6.398909786831429E-18 
66 95:2.3864992346384257E-14 
115 92:1.1511389537967516E-34 
66 92:1.5977587902574867E-12 
66 98:8.2912143787650545E-16 
66 99:1.2248977364450438E-22 
66 97:1.3501601406988428E-16 
127 76:3.5259723038548103E-14 
91 25:7.346601416345313E-31 
127 77:1.2323315222845018E-21 
91 26:2.6587206301876514E-28 
1 121:1.817230121779008E-18 
1 122:1.817230121779008E-18 
127 73:5.703495706524076E-22 
1 120:3.4249821735665455E-12 
127 75:7.642655934171482E-15 
78 66:1.4684605667779872E-34 
96 72:6.534397981564573E-13 
96 73:1.1064839370959187E-22 
84 89:3.7279950399243084E-29 
84 87:2.3211469816649225E-49 
84 88:2.8255408059406223E-12 
84 86:1.2286132574508653E-21 
84 92:6.654627850968361E-12 
84 93:3.71937583324971E-14 
84 91:3.7279950399243084E-29 
96 69:1.2205137118855453E-19 
96 65:7.859229181300801E-30 
72 98:1.9316677281909954E-14 
96 64:4.282204653296444E-27 
96 67:1.1663524807546197E-21 
72 96:5.759600461497068E-13 
72 95:1.6395154584797044E-18 
96 61:6.133999096864831E-20 
96 60:1.2444002035638002E-20 
96 63:1.082489929326089E-28 
96 62:2.0777932680591195E-32 
84 76:1.2955689034792207E-17 
84 77:6.645542741230271E-31 
84 75:4.943840761500638E-17 
84 82:1.8065391286895938E-25 
84 80:1.1727317688547386E-49 
96 58:3.0871274567426923E-21 
96 57:2.9391225970153533E-24 
96 59:5.699266740255459E-21 
96 54:1.6286179164815E-28 
96 53:6.325171667359548E-37 
96 56:3.4374686411399573E-32 
96 55:2.7248967845520877E-32 
96 93:2.3902887882219704E-13 
96 91:1.082489929326089E-28 
96 87:2.9391225970153533E-24 
96 86:8.051915936751867E-16 
96 89:1.082489929326089E-28 
4 102:8.230001188428898E-12 
4 103:2.09425639304839E-30 
4 104:1.1626155222795465E-21 
4 105:2.44642457670959E-33 
96 84:7.795991800106083E-22 
126 106:8.34471809280789E-24 
126 107:8.34471809280789E-24 
4 108:5.468048739566293E-76 
4 109:2.4519123219104346E-15 
96 80:6.118328626517769E-24 
84 96:8.40506149920438E-22 
126 100:2.7886896655532774E-28 
4 101:2.826547054793563E-30 
96 76:3.3090048310563815E-13 
96 75:9.411779462992962E-14 
96 77:1.0968791662485486E-21 
4 113:7.330666359073305E-25 
4 114:1.0799672832515413E-12 
4 115:4.540584846832487E-38 
4 116:8.07151196118731E-17 
4 117:5.264608936985306E-30 
4 118:2.188037414537981E-19 
4 119:4.439594605930959E-18 
4 111:3.3272251583406736E-32 
4 112:2.920564014372999E-32 
92 0:2.570817265650759E-14 
92 1:1.7012898347119287E-19 
92 4:2.817575655489772E-32 
92 5:1.216213068222544E-12 
92 2:1.3777918345112318E-15 
92 3:1.2220099774932982E-25 
4 125:1.710865735497672E-59 
47 92:1.5047981406349992E-27 
47 90:8.872113933228852E-13 
47 99:1.6192375569840953E-13 
47 98:2.7471996278837868E-31 
4 121:7.2637910182738425E-12 
4 122:7.2637910182738425E-12 
47 83:4.3383004564807957E-13 
47 81:5.71904465850585E-13 
47 88:1.0474204958813361E-13 
47 85:8.47924859278356E-15 
47 71:1.2504959269387512E-14 
1 19:1.5910703549907024E-27 
47 70:6.319226460381327E-18 
1 18:1.1745085496973002E-24 
1 17:2.500943752359381E-24 
1 16:1.3408973337248157E-24 
1 15:1.3408973337248157E-24 
1 14:3.132943249024789E-23 
1 13:1.6579194804468495E-21 
47 79:1.695902921446693E-16 
47 78:2.4337358005286844E-14 
47 74:5.522824799843128E-15 
35 95:2.6453464952216206E-12 
35 97:5.790746953374507E-21 
35 98:3.1389325068137703E-12 
35 99:3.055677584406385E-28 
1 12:1.8729377263257973E-26 
1 11:1.1858161011143268E-25 
1 10:1.1219205710051313E-24 
35 90:7.289289954230313E-28 
35 91:5.551789973231345E-12 
35 92:5.905862806467648E-17 
1 29:1.3462627406568517E-25 
1 28:7.419658711183816E-24 
1 27:1.152915845252576E-23 
1 26:6.15408679725403E-12 
59 49:8.798389928540918E-21 
1 25:1.999863680214756E-24 
123 25:1.289377768539358E-24 
1 24:5.557521706304266E-26 
123 26:1.1670154966526658E-23 
117 111:1.3685633699843746E-26 
111 45:1.7739169545708674E-27 
117 113:3.0577845234170047E-26 
111 43:3.4613103344467223E-13 
117 112:1.2994036440787303E-26 
117 115:1.3602219132130109E-34 
111 41:1.3105673982539386E-14 
117 114:3.1802184726980802E-12 
111 40:7.737225296386026E-14 
117 116:8.548380449273907E-16 
117 119:3.2387609845606892E-12 
59 50:5.32329876158873E-21 
117 118:5.086944679387015E-15 
59 51:2.069691225627376E-24 
72 19:1.3973891061762476E-14 
72 18:2.630062064971369E-13 
72 17:4.424549941552825E-14 
72 16:3.2358453711205594E-13 
111 47:2.9676501999799304E-148 
72 15:2.5516030030751274E-13 
111 46:1.5967662743523949E-12 
1 23:9.553482795744026E-26 
72 14:1.623584993136827E-12 
59 58:6.352075444738158E-49 
1 22:9.86430938299568E-27 
59 56:1.2542885329531101E-20 
1 21:1.0848520755561148E-25 
72 12:8.445958784481172E-14 
60 39:2.6818588785742844E-19 
59 57:1.9722843344850492E-59 
72 11:2.073772647330203E-12 
1 20:7.261326776002126E-26 
72 10:2.1237301610223465E-13 
59 54:5.109096326112434E-24 
59 55:3.368844995660164E-21 
59 52:5.212347934739815E-21 
59 53:4.8137214813508665E-23 
1 39:3.4940770801001074E-13 
1 38:4.540899430952282E-24 
1 37:2.1431130545418956E-21 
1 36:7.211797254030172E-28 
1 35:1.4670630426576067E-24 
111 34:1.2409059305876113E-16 
111 33:5.711514615020714E-15 
111 32:4.213573548174377E-18 
117 101:1.6376134294766116E-30 
111 31:6.236228980604097E-17 
117 104:1.5503820405120633E-50 
111 30:1.1200309646343736E-15 
117 103:5.757110397522829E-30 
117 105:3.122079146178878E-77 
117 108:9.685945496509311E-31 
59 61:9.448757256494172E-47 
59 62:8.05628561743474E-26 
117 109:4.5452696503576703E-14 
59 60:4.5803128025914365E-46 
111 39:9.811828920395087E-15 
72 29:3.176242933516149E-12 
111 38:1.884067190389495E-12 
72 28:6.684760716202104E-17 
72 27:1.2553373899270208E-17 
111 36:1.0047468354430379E-15 
72 26:2.0588834385483818E-15 
111 35:6.9000960477084744E-15 
72 25:1.2699301826075193E-15 
59 69:2.6285267815747752E-24 
1 34:3.21903443647498E-26 
72 24:4.269075896202681E-18 
1 33:1.2106245543391636E-24 
60 49:4.135764654736045E-21 
59 67:3.549636016228401E-21 
72 23:9.527877554308751E-18 
1 32:7.373449799365238E-24 
72 22:2.889714969317133E-14 
1 31:5.747460607077444E-25 
59 65:1.8270708464883813E-33 
72 21:4.631577587294542E-14 
1 30:8.550536191155292E-22 
72 20:2.7757391781521573E-14 
59 63:9.548702685529879E-30 
59 64:1.315251444458463E-25 
84 29:5.957627908310277E-12 
1 48:2.10083644422074E-12 
1 47:6.885092907176712E-13 
1 46:2.111401227577143E-22 
84 25:6.868154808836389E-45 
111 23:1.2405117049185028E-15 
84 26:1.2697202431297218E-44 
111 22:6.907980561090643E-15 
111 21:2.2432694926674025E-14 
111 20:4.384434537035709E-15 
60 50:7.751129041329525E-22 
60 51:3.924214763345945E-22 
59 73:3.7435833514476506E-32 
60 52:1.1628251646629446E-20 
111 29:5.507036928193587E-15 
60 53:2.9941826440012223E-21 
111 28:1.2519532089969466E-15 
60 54:4.378354632223622E-23 
111 27:1.0173441375059134E-15 
60 55:3.3693162212571387E-19 
111 26:6.429265163352782E-15 
60 56:4.26572411413388E-18 
111 25:3.3943726077669627E-15 
60 57:1.653325408636197E-44 
111 24:1.2542648049658099E-15 
60 58:1.493610332913284E-37 
1 45:9.101005970107518E-20 
60 59:4.679885811397275E-46 
1 44:1.4232484655285712E-15 
1 43:1.2283199110775555E-19 
72 32:3.9136349886525835E-14 
59 76:7.776210403749132E-18 
1 41:3.139593207779316E-18 
72 31:3.400166297033255E-14 
59 77:6.679949654865252E-33 
1 40:1.597973728730618E-26 
72 30:9.766150497295014E-16 
59 75:5.558653146038892E-18 
1 59:8.019116228346127E-14 
1 58:3.545004753715588E-12 
1 57:9.178778155278723E-13 
111 12:3.3286265177688263E-13 
111 11:8.107394240004587E-16 
111 10:1.2347416746706424E-13 
84 10:2.8255408059406223E-12 
84 11:3.895675344409881E-12 
60 61:4.5518188548001925E-102 
111 19:6.684642759866394E-15 
60 62:3.039633112870691E-20 
59 84:3.9471300081020396E-52 
111 18:2.0712975041931277E-13 
60 63:4.2438805275902585E-24 
111 17:1.9594986883036828E-13 
60 64:3.6582079138538807E-19 
59 82:1.3841719882224003E-35 
111 16:2.943611393838611E-13 
60 65:7.475811686090789E-27 
111 15:6.741841320584314E-13 
59 80:1.2948899384214551E-56 
111 14:3.4921674527287584E-12 
60 67:1.5125353609208052E-21 
111 13:3.830896899235919E-13 
60 69:1.1609934651650279E-23 
72 46:1.1773419532148986E-14 
59 89:9.548702685529879E-30 
1 54:4.2133299777693887E-13 
72 44:3.2347281104309584E-12 
72 43:1.3977919280575322E-17 
59 87:1.9722843344850492E-59 
72 41:2.1520036968408123E-16 
59 85:4.18419448544445E-13 
1 50:3.4249821735665455E-12 
59 86:1.4845734420293711E-21 
111 81:6.741841320584314E-13 
84 49:7.03140007454449E-24 
123 69:3.2630596212566484E-19 
1 68:7.462013967534918E-15 
111 88:1.2347416746706424E-13 
84 45:6.654627850968361E-12 
111 85:9.995681436988403E-15 
60 80:2.686244316791288E-46 
126 110:5.884848473988274E-53 
111 83:5.114164169904095E-13 
60 82:7.886948419038123E-27 
84 50:7.470630187651418E-23 
60 73:2.252222740739277E-24 
84 51:2.920862780796193E-23 
123 60:4.343031882105022E-19 
60 75:2.520106892206385E-20 
59 93:1.154563515890183E-14 
60 76:5.713139137717961E-21 
59 91:9.548702685529879E-30 
60 77:5.818306050384657E-33 
96 25:1.5214960505755694E-19 
123 67:1.3719949252404776E-17 
1 66:3.139593207779316E-18 
123 65:5.987158994796221E-33 
96 26:1.0624381782473445E-19 
123 63:9.10983843915306E-35 
123 64:6.28979887323136E-112 
72 52:5.759600461497068E-13 
59 96:5.212347934739815E-21 
1 61:7.20644932399368E-13 
123 61:8.730781498630962E-19 
1 60:3.210558142136096E-12 
123 62:3.177369296271342E-29 
126 123:5.439033000272374E-33 
111 70:7.449359920868156E-18 
126 124:1.1851409177573575E-22 
72 71:1.195233325074218E-19 
72 70:2.2735875012730692E-13 
126 127:4.895064294622762E-30 
123 58:2.4396565936035093E-23 
84 39:7.259244591940594E-22 
1 79:2.275928722229213E-20 
123 59:1.5954133635334088E-25 
84 36:2.7302098714107545E-15 
111 78:2.868986266611236E-14 
84 34:9.838618346545866E-13 
84 35:2.1723536705993662E-13 
84 32:1.4799052424846252E-13 
60 90:2.422973615926817E-14 
111 74:6.510529409234916E-15 
126 120:3.960131241309115E-31 
84 33:6.62366321659475E-14 
60 91:4.2438805275902585E-24 
84 31:4.361031867769543E-14 
60 93:7.880564072240403E-13 
111 71:1.4741352122367648E-14 
1 70:3.117904380409099E-13 
84 40:5.153541938443454E-12 
60 84:4.865039468943953E-44 
60 86:2.750521008301171E-21 
60 87:1.653325408636197E-44 
60 89:4.2438805275902585E-24 
111 79:1.9991990051177661E-16 
1 78:7.378518099073025E-15 
123 56:9.811022549708273E-28 
123 57:1.645435225138696E-23 
123 54:2.6987793339736515E-24 
72 66:2.1520036968408123E-16 
123 55:8.057551571885259E-28 
1 74:4.7027616990338774E-17 
123 52:4.750571627220207E-27 
72 64:3.670877802082209E-14 
123 53:4.9655410926502E-23 
1 72:4.156731051549851E-12 
123 50:8.059746692088249E-30 
123 51:2.104134710495004E-19 
72 83:2.708247512004852E-12 
96 50:5.325245136688792E-38 
57 5:3.426615733766658E-12 
72 81:2.5516030030751274E-13 
96 52:5.88968669810915E-100 
96 51:2.6415718135814326E-32 
57 8:6.720695468177832E-13 
123 49:6.742083231790358E-27 
84 69:5.712007397107101E-28 
111 66:1.3105673982539386E-14 
84 67:6.420628037329587E-22 
84 65:4.6494975414653725E-30 
57 1:8.048761208708858E-13 
84 63:3.7279950399243084E-29 
84 64:9.57179924595381E-28 
1 81:1.3408973337248157E-24 
84 73:1.4204488438436286E-27 
1 80:7.317383918459796E-12 
60 96:1.1628251646629446E-20 
60 99:6.011987371154001E-12 
111 68:2.3665456513324825E-14 
1 88:1.1219205710051313E-24 
96 49:2.8933386613529826E-74 
1 87:9.178778155278723E-13 
1 85:1.332866700222306E-26 
1 84:2.7820159249472194E-13 
72 74:2.9110113261352356E-17 
1 83:7.034144610824491E-23 
109 0:3.062963215161202E-23 
72 90:1.563328920026936E-12 
109 2:1.35135183565807E-21 
109 1:6.330941697607408E-22 
123 39:6.78372779792709E-17 
109 4:4.991291196582422E-15 
109 3:2.0699625127227375E-16 
84 58:9.243875166649942E-42 
84 59:4.6530366128130504E-52 
84 56:1.773164341929842E-23 
84 57:2.3211469816649225E-49 
84 54:4.558861476267615E-25 
84 55:7.21579913126998E-25 
84 52:8.40506149920438E-22 
84 53:1.0423505884714079E-19 
84 61:6.724101165474432E-44 
1 92:9.101005970107518E-20 
84 62:1.8280871453760912E-25 
1 90:4.229129091341247E-25 
84 60:5.613074673509469E-44 
96 39:2.4861035451639262E-12 
109 6:1.7236890204567283E-13 
1 99:5.248040840009508E-31 
109 5:9.076866837736715E-23 
1 98:7.945599667239909E-17 
109 8:1.0116368249781384E-22 
72 88:2.1237301610223465E-13 
1 97:1.5909305398263496E-34 
109 7:3.7925763722637157E-23 
109 9:2.9064108261536476E-19 
72 85:1.7810731478933935E-12 
23 10:8.689669756581798E-83 
23 12:4.292045915299974E-74 
23 11:3.793185408889448E-85 
11 25:2.6052458649665143E-82 
11 26:4.209109307495491E-82 
11 23:4.041112649077919E-85 
11 24:2.2694622708778992E-86 
11 29:9.264589712400208E-114 
11 27:6.714195084098822E-86 
11 28:9.575940606518184E-84 
11 32:3.646423178557946E-67 
11 33:5.004334270094935E-65 
11 30:5.254647106525174E-78 
11 31:9.697754568460496E-69 
44 8:9.713935660985104E-18 
44 9:8.805458312495535E-16 
23 21:3.7698537533380867E-78 
23 20:3.34699152720104E-78 
23 22:6.334902758553193E-79 
11 36:1.0949624596283713E-66 
11 37:2.460100247472841E-55 
44 0:4.4437029819459794E-14 
11 34:2.555104651650518E-69 
44 1:3.576602281035906E-15 
11 35:2.5243453154929184E-64 
44 2:1.613256032067662E-18 
44 4:2.172015583886517E-12 
11 38:2.2830330802678856E-56 
44 5:3.4546156547223646E-13 
11 39:1.3042482837688576E-58 
44 6:5.603335973210065E-12 
11 40:1.5803657564699465E-57 
11 43:1.4259486458901332E-21 
11 44:3.303386672818534E-14 
11 41:4.6686467989318124E-23 
11 42:1.962270877899417E-19 
23 14:1.1252237042629644E-78 
23 13:4.980111292870825E-58 
23 16:3.007677600212519E-83 
23 15:3.2830959970918446E-83 
23 18:6.228765571913929E-81 
23 17:1.7299767207751352E-81 
23 19:2.183108929994547E-83 
11 10:2.1837905289207667E-79 
11 14:1.288929784824462E-59 
11 15:1.1233536764397467E-80 
11 12:1.5099513443228052E-72 
11 13:1.4702613145421752E-56 
11 18:1.486934272891238E-79 
11 19:2.3710729415712427E-81 
11 16:1.1865588691749508E-80 
11 17:4.46168540189869E-80 
11 21:2.366467779595375E-75 
11 22:1.7974287991275533E-74 
11 20:3.1894722676621505E-75 
31 8:8.063201993132267E-28 
31 7:1.1194496085027339E-15 
31 5:1.4161469251009714E-22 
31 4:9.871036194686095E-15 
31 3:8.216426316277501E-14 
31 2:4.6744895182706324E-23 
31 1:9.73187263532155E-25 
31 9:1.4483726756037388E-24 
31 0:5.738030489816206E-19 
59 19:2.356622011707676E-12 
23 109:3.2458090404485267E-28 
23 105:8.808267969743998E-17 
23 108:8.306908267270667E-12 
23 101:5.375394977839296E-13 
59 25:7.287063033263967E-52 
23 102:1.7351935740950462E-15 
59 26:1.3239463167639267E-50 
23 103:2.9902356584595165E-14 
23 104:1.098370454259469E-12 
59 29:5.856710936538073E-12 
59 36:1.3833435432212678E-13 
59 34:6.899419176449665E-13 
59 35:1.6667401373242596E-13 
59 33:1.6667401373242596E-13 
59 31:2.7654558195601184E-12 
59 39:1.0354194439841972E-24 
60 25:6.4467993901428725E-43 
60 26:3.901117108681344E-40 
23 95:2.3712127567355956E-13 
23 98:1.8651692462564492E-14 
23 97:6.954047998545922E-21 
23 99:1.5013527117151127E-30 
47 68:2.0075198484781694E-14 
47 66:1.1117427898683456E-14 
50 100:1.182039008358934E-28 
23 90:1.0420511583686368E-28 
23 92:2.1764152790011604E-14 
35 83:1.1331683537049733E-57 
35 84:1.9763201537107493E-13 
50 106:8.557076820412884E-26 
35 85:2.810982292558132E-83 
50 107:8.557076820412884E-26 
35 88:1.9227372430870446E-65 
35 89:5.551789973231345E-12 
35 81:1.0165020163895304E-65 
50 110:9.899005713990384E-33 
35 74:1.121912142267568E-21 
50 116:3.0169458805002285E-12 
35 78:2.0545284019827957E-22 
35 79:1.5607219784178676E-27 
35 70:3.1325177583646343E-25 
35 71:8.681875599482565E-20 
23 72:1.2601802916544328E-17 
23 71:1.4672552885085915E-18 
23 74:1.582882429428296E-26 
23 78:6.890694252198593E-23 
47 46:1.3545227776772835E-12 
35 59:1.787518297993947E-13 
47 45:1.5047981406349992E-27 
47 43:2.9361990943348043E-13 
47 41:1.1117427898683456E-14 
23 70:4.520547586091188E-32 
47 40:6.563420124981189E-14 
35 62:7.453884495005769E-12 
11 95:4.8623082784558815E-15 
35 63:5.551789973231345E-12 
11 92:1.2333270416509374E-15 
23 116:4.5757570991149705E-25 
11 98:1.2425897962893055E-12 
23 117:3.037265984368665E-15 
93 110:6.234222013561362E-17 
35 66:1.329106997092082E-21 
47 39:8.323288121010734E-15 
11 99:2.5166467430057466E-31 
23 118:6.585687471163123E-17 
47 38:1.5982376162673156E-12 
23 119:3.33349062539323E-24 
35 68:1.2276642867240549E-22 
11 97:1.666920081652056E-22 
23 112:1.0011202690043762E-15 
23 68:2.490763460704948E-23 
23 114:5.76021874082463E-13 
23 115:3.3404551682675506E-13 
11 90:3.9664338744180195E-27 
23 111:1.0006047005858255E-15 
23 83:5.27317261580191E-60 
23 85:1.8379402429987555E-71 
23 88:8.689669756581798E-83 
47 36:8.523178979082143E-16 
35 47:4.682629560437723E-15 
47 35:5.8532907507535814E-15 
47 34:1.0526495799251816E-16 
47 33:4.845027581898249E-15 
47 32:3.574337358005287E-18 
47 31:5.290138160304868E-17 
23 81:3.2830959970918446E-83 
47 30:9.501124101061171E-16 
93 100:1.0043436500996316E-13 
47 29:4.671570959734533E-15 
23 128:1.1664866546425627E-13 
47 28:1.0620208889746892E-15 
23 129:7.136174727010892E-14 
47 27:8.630040783815377E-16 
47 26:5.453889055253482E-15 
23 79:7.262034590271661E-29 
23 121:7.671797883198412E-24 
23 122:7.671797883198412E-24 
47 25:2.879416409899386E-15 
35 36:9.168530034551477E-91 
47 24:1.0639817954911312E-15 
35 37:2.0750191150383288E-47 
47 23:1.0523151617595868E-15 
35 38:2.9352338419022923E-47 
108 105:4.500444399845177E-34 
47 22:5.859979114065476E-15 
11 68:1.45460201613467E-23 
35 39:7.451695576103694E-45 
47 21:1.9029457680141186E-14 
47 20:3.719277231139195E-15 
108 109:2.2805686167696433E-14 
11 72:2.922093242733107E-12 
35 40:9.145196767088389E-56 
35 41:1.329106997092082E-21 
11 70:1.3647358192469557E-26 
35 42:2.8713599722736937E-16 
47 19:5.670523622843193E-15 
11 71:1.656914558953064E-17 
108 104:1.317269234628783E-22 
35 43:3.0950401225794584E-24 
47 18:1.757063443686261E-13 
108 103:1.5440923491549234E-32 
35 44:2.785862928074253E-16 
47 17:1.66222549208873E-13 
35 45:5.905862806467648E-17 
47 16:2.497039639193201E-13 
11 74:3.6978838974875215E-23 
108 101:1.8096750146938658E-31 
35 46:5.542639076154617E-27 
47 15:5.71904465850585E-13 
23 47:1.0006047005858255E-15 
23 46:3.2458090404485267E-28 
23 66:1.0311455755491241E-26 
47 14:2.962374916205448E-12 
35 25:3.089218206332968E-63 
47 13:3.2497161245798873E-13 
35 26:5.3872106332816E-63 
47 12:2.823644580373606E-13 
11 78:1.6381181577953943E-19 
35 27:7.443639138478002E-64 
47 11:6.87743118206181E-16 
11 79:2.105957174615159E-26 
35 28:2.1560395160665127E-65 
47 10:1.0474204958813361E-13 
35 29:1.72819707566515E-64 
93 126:2.571534039594593E-15 
93 127:1.205595854179509E-13 
93 124:1.1924788910073542E-12 
11 83:2.623474267019001E-63 
11 84:4.487795883841561E-12 
11 81:1.1233536764397467E-80 
35 30:8.080758946825992E-61 
93 123:2.41359290107086E-16 
35 31:2.072632585402039E-54 
93 120:1.1747656149203663E-13 
35 32:4.26148308376111E-53 
11 88:2.1837905289207667E-79 
35 33:8.04116079585443E-111 
11 85:1.7274862631601022E-67 
35 34:1.4368504497164286E-89 
23 30:1.0253956769151183E-93 
23 32:1.1703577870055786E-67 
23 31:4.761318037554353E-69 
23 34:1.850890622596927E-65 
23 33:2.3578254547488222E-67 
11 47:6.966893516770829E-16 
35 14:3.021658136469973E-50 
35 15:1.0165020163895304E-65 
50 120:1.2609464946135874E-101 
11 45:1.2333270416509374E-15 
35 16:1.2648911088850348E-65 
11 46:7.533844008221131E-26 
35 17:1.240182166695295E-64 
35 18:2.2368319047090638E-63 
35 19:1.4073000445384192E-63 
50 124:3.496060706017551E-24 
50 123:6.2110877862885514E-30 
50 126:3.3593444795921314E-31 
50 127:1.277454591333401E-39 
35 20:2.2577634417101536E-63 
35 21:1.4250926110306312E-63 
108 125:1.4297041873933797E-57 
35 22:1.7880579273066112E-61 
35 23:1.3027487653129318E-66 
35 24:2.0052549254475505E-66 
23 25:2.9883306768452108E-102 
23 24:1.3364232484655287E-113 
23 27:1.508369685276065E-105 
23 26:3.2650773177858872E-102 
23 29:1.1198582973309285E-84 
23 28:7.824275058372832E-103 
23 41:1.0311455755491241E-26 
23 40:4.006525872796163E-57 
23 43:5.036806342015855E-22 
23 42:8.968880639794192E-22 
23 45:2.1764152790011604E-14 
23 44:6.895413013995498E-16 
108 119:1.470425907077426E-13 
108 118:2.713491119170836E-18 
108 117:8.32848316298006E-32 
108 116:3.5484342073196957E-14 
108 111:1.874650572702381E-31 
108 115:7.813946987399115E-40 
35 10:1.9227372430870446E-65 
11 66:4.6686467989318124E-23 
35 11:1.993550289651734E-64 
108 113:2.7730729532520036E-26 
35 12:7.075779156323771E-72 
108 112:1.7555944206316212E-31 
35 13:1.0511370977671508E-56 
23 36:8.45307628315367E-65 
23 35:1.548417991415349E-66 
23 38:1.0015047607063462E-57 
23 37:5.84104938271605E-56 
23 39:2.121607734574892E-71 
28 24:1.1647389650881535E-105 
28 23:7.568579338115012E-103 
28 22:1.898314178655817E-75 
28 21:3.3069781748528445E-75 
28 27:7.716538735791284E-110 
28 26:3.2913101379975675E-97 
129 90:6.513772811330763E-15 
28 25:4.193659731834515E-97 
16 39:1.3106186121946786E-57 
28 20:3.582344141045538E-75 
130 83:1.1081235574924382E-12 
16 46:3.5197069474155167E-25 
16 47:2.6847133090054944E-13 
16 42:6.832207821260294E-23 
16 43:3.0457160633642324E-21 
16 44:2.6869153978440505E-14 
16 45:3.2950676705395467E-15 
129 81:7.266725919979357E-14 
28 19:2.4294632495840502E-82 
16 40:6.078927407966668E-57 
129 83:3.9495767449861664E-14 
28 18:4.4862317016903655E-78 
16 41:3.510741300001398E-25 
129 85:3.2089521481715094E-13 
129 88:2.3293809223447107E-14 
28 35:2.478870433287194E-65 
67 106:1.1286841101208618E-24 
28 34:8.157078841771177E-68 
67 107:1.1286841101208618E-24 
28 33:4.0559505333948516E-65 
28 32:4.898529144471009E-66 
28 39:4.378879870810788E-71 
28 38:2.630744655565343E-55 
28 37:8.110852453057058E-54 
28 36:1.0931972931784182E-64 
117 92:6.584267528706796E-31 
67 100:5.651438986165728E-17 
117 97:1.890231446306464E-15 
28 31:5.61059903807167E-66 
117 98:3.167863081841249E-30 
28 30:1.202655089971058E-94 
130 95:6.092641240305633E-12 
129 79:5.422421764124031E-14 
129 78:4.2283390914173485E-14 
129 72:4.021917155267572E-12 
28 29:1.890021391720146E-83 
129 74:1.7522345427699011E-12 
117 88:9.550923204839657E-15 
117 83:1.153997089897788E-15 
117 81:2.5048471837951745E-15 
16 17:7.208074675279281E-121 
16 18:4.029315744585658E-108 
16 19:6.668143464340143E-90 
117 85:3.532611422509569E-15 
129 68:1.5255368636839313E-12 
16 24:9.532597905568837E-83 
16 25:7.568168631069726E-82 
105 99:2.5082249810054906E-15 
16 26:1.4239300644547908E-81 
105 98:2.1798349986381296E-33 
16 27:1.6195751716231141E-80 
16 20:6.0095528711043995E-86 
117 90:2.9970916897228953E-15 
16 21:5.564774617955063E-85 
16 22:9.465661395634972E-84 
16 23:3.400837842372383E-83 
105 92:2.240214243731812E-33 
105 90:5.068335435870235E-19 
105 97:1.2047536447955043E-16 
129 66:7.278794601258656E-12 
117 79:6.355795834109839E-19 
28 13:3.1612470813584443E-56 
28 12:1.764423681892538E-73 
28 11:8.694729317841813E-84 
117 78:5.506132001089496E-14 
28 10:7.483632887322959E-80 
28 17:1.9964469471358865E-78 
28 16:4.468973267340576E-80 
28 15:4.1392104637669E-80 
28 14:1.2520972274652909E-67 
117 71:2.494041816591883E-12 
117 70:5.462444629212839E-15 
16 28:5.22387029347203E-80 
16 29:8.646003733064888E-80 
117 74:2.518931791791505E-15 
16 35:1.6999426757826154E-65 
16 36:1.1089264991680997E-64 
16 37:7.429148665464256E-62 
16 38:8.853096206814591E-61 
16 31:1.6335217342672984E-74 
16 32:2.340820435384422E-72 
16 33:1.93049788180026E-66 
16 34:8.890758916712106E-66 
16 30:2.3413796960418324E-78 
53 26:1.9756513173795601E-19 
53 25:4.7585652852662955E-20 
53 39:7.39809746465428E-15 
80 8:7.112572754952049E-13 
84 106:2.920862780796193E-23 
84 107:2.920862780796193E-23 
16 13:4.1594312319114134E-57 
80 1:6.698867082459919E-12 
16 14:3.384453252799799E-57 
16 15:5.669172853487689E-133 
80 5:7.200289119704982E-12 
16 10:1.1952711016036799E-89 
84 100:1.0423505884714079E-19 
16 11:1.2593501391160885E-80 
16 12:1.491792849852495E-72 
90 107:1.28424387516665E-12 
90 108:1.4772710982410366E-15 
53 49:1.994249527634341E-38 
90 109:9.39403930788308E-34 
67 110:6.510574454404364E-23 
84 116:8.978041630230658E-13 
84 118:2.3011400289576675E-12 
84 119:4.5761357283140045E-12 
65 25:2.929115509554479E-30 
84 110:5.115042217985292E-32 
65 26:2.592979650654623E-29 
90 103:9.655393007153403E-13 
90 104:1.4884348524162448E-15 
90 105:4.001318864056654E-19 
90 106:1.28424387516665E-12 
53 52:4.4852924410854E-37 
90 101:6.92268338661353E-13 
53 51:5.188634646634005E-29 
90 102:4.683436787705893E-19 
53 50:9.804532582209866E-29 
67 127:8.148706637744561E-22 
53 57:8.625024511331455E-23 
53 56:5.3763116412483524E-33 
53 55:2.128845238873376E-32 
53 54:8.477044473055778E-22 
90 118:4.589611078458076E-24 
90 119:2.331853792450937E-27 
53 59:3.7323803429002265E-23 
53 58:3.527100792115028E-19 
130 71:6.666096234069699E-13 
84 124:9.946403228349843E-19 
67 120:3.524227836056055E-21 
84 126:4.6494975414653725E-30 
84 127:7.03140007454449E-24 
67 123:8.879942358468912E-18 
67 124:1.5759228041267203E-17 
130 72:6.424579253694969E-15 
67 126:2.851819310824964E-22 
84 120:7.470630187651418E-23 
65 39:6.2929822347949935E-15 
84 123:9.57179924595381E-28 
90 114:8.531590019639606E-16 
53 60:2.2721814248950002E-21 
90 115:5.0223991857448E-18 
90 116:5.0846151640695556E-24 
90 117:2.6795160342331236E-15 
129 97:1.138908998380091E-12 
53 64:3.1740008117240926E-23 
90 111:7.632128316871426E-13 
53 63:6.7588039382299245E-25 
90 112:8.622028972002811E-13 
53 62:2.1066064308613244E-30 
90 113:1.2048701205613775E-15 
53 61:2.0126577275677615E-20 
11 119:1.5683503907833843E-24 
11 118:9.204381807250814E-19 
11 117:1.8535208953763124E-14 
90 129:2.4426670441676106E-15 
11 112:7.697480181200454E-16 
11 111:6.966893516770829E-16 
41 83:1.4716755414154097E-30 
41 85:1.9059023286144902E-24 
11 116:1.9079089943095228E-25 
11 115:4.763860925856018E-13 
11 114:9.24204451714833E-14 
41 81:1.8462998910100794E-25 
41 79:4.492923255591244E-33 
41 78:1.6088249913735313E-35 
90 125:7.485216537408432E-13 
90 127:1.4174473529538255E-12 
90 121:2.6191547084880366E-23 
90 122:2.6191547084880366E-23 
11 109:7.533844008221131E-26 
105 108:1.8968616052869246E-32 
105 109:5.496796020471064E-16 
11 101:2.516900157991136E-12 
41 71:3.296983092121564E-18 
41 72:1.1528078205208108E-17 
41 74:2.4025285053484107E-90 
11 105:4.541598506774045E-18 
11 104:2.95543042098346E-13 
11 103:4.2072742334633615E-13 
41 70:1.6079509438952724E-31 
41 68:2.826730347992503E-21 
41 64:3.532930308774373E-12 
49 107:5.795094389527239E-33 
49 106:5.795094389527239E-33 
41 66:1.2706522218286897E-102 
105 101:4.193342603609674E-27 
105 102:5.572111042619379E-14 
105 103:8.82930207721089E-28 
49 100:2.572017712002116E-38 
105 104:4.958982611064122E-87 
105 119:5.786381653454134E-16 
28 88:7.483632887322959E-80 
28 81:4.1392104637669E-80 
28 85:8.071957622023685E-68 
28 83:1.420862869286803E-58 
49 119:1.4050047198563826E-13 
105 111:8.946602133119258E-28 
105 112:1.048819473314506E-27 
105 113:3.131433046145906E-25 
105 114:1.1366063620855255E-14 
105 115:1.2903633327121294E-33 
49 110:2.4757356819622445E-30 
105 116:6.352937698008803E-17 
105 117:3.535603953725074E-77 
105 118:1.103527244577605E-17 
28 99:5.665284244229129E-31 
28 98:7.862164967912419E-14 
28 92:2.6294863190861684E-13 
28 90:5.861226458621702E-30 
28 97:8.234571396613677E-22 
28 95:3.423260699355452E-13 
49 126:4.442144897310822E-30 
41 46:1.2120606391339179E-20 
41 47:1.0190025522186365E-15 
49 124:7.0791765408697E-32 
49 123:5.558143918377646E-27 
41 43:1.1295125551219943E-19 
41 44:3.042726480902443E-13 
105 121:2.061746491391545E-17 
49 127:1.1950813168171294E-107 
41 45:1.5977587902574867E-12 
105 122:2.061746491391545E-17 
105 125:5.1924358845707244E-20 
105 128:2.1448205914818587E-13 
49 120:1.3665846328772577E-39 
105 129:8.565457588485744E-15 
28 68:9.712522545195251E-23 
28 66:2.773364861652895E-26 
58 8:1.6723644428365348E-12 
41 40:1.0503238535917272E-31 
58 1:4.736698897484111E-12 
41 35:2.1074880787524379E-22 
41 36:1.944626432107792E-22 
41 37:1.402656192284365E-18 
41 38:6.0021980393975E-19 
41 31:6.076499675462372E-24 
41 32:8.921668625039713E-25 
41 33:2.343526500359499E-22 
16 88:1.1952711016036799E-89 
41 34:3.8067807843322052E-25 
16 83:2.2536893726493576E-60 
16 85:6.050038099632286E-69 
41 39:9.089029716094178E-18 
16 81:5.669172853487689E-133 
75 123:3.9134525787440775E-15 
28 79:1.1719044922612306E-28 
28 78:2.8886861569005775E-22 
32 122:1.3603522943366285E-25 
75 124:3.754885165362182E-14 
32 121:1.3603522943366285E-25 
75 127:2.4029845301196763E-15 
75 126:5.617647550614949E-16 
28 71:1.4703486990198957E-18 
28 70:2.588433091453099E-31 
32 129:5.307763517714282E-17 
41 30:1.2432223318370654E-25 
28 74:3.744049117067237E-26 
28 72:8.552502341904003E-17 
41 24:9.444501025295693E-28 
41 25:1.6802080689023028E-25 
41 26:2.752413511101923E-25 
41 27:1.893217239560453E-26 
16 97:1.4903073137312474E-19 
41 20:3.945032294154218E-24 
16 98:2.1144159920584985E-12 
41 21:6.4110470480756515E-24 
16 99:7.662054513932581E-31 
41 22:2.4197206392251224E-24 
41 23:2.4721786887463726E-28 
16 95:3.972550787858452E-12 
41 28:2.9279678472134605E-27 
16 90:2.070915999049257E-29 
41 29:3.4957718903290825E-24 
75 120:7.485677021975833E-17 
16 92:3.2950676705395467E-15 
28 46:7.692481789074843E-26 
32 112:3.3451849104443355E-18 
28 45:2.6294863190861684E-13 
32 111:3.0913235206936442E-18 
28 44:4.496595500748011E-17 
28 43:1.8190651958111377E-22 
32 117:1.891955571026618E-14 
32 116:1.2376816308661886E-23 
32 115:3.2557508523863013E-13 
32 114:4.003661878913262E-13 
28 47:9.768361226458622E-16 
32 119:1.759343567542589E-24 
32 118:2.432367726214888E-19 
28 42:8.354926037778058E-21 
28 41:2.773364861652895E-26 
28 40:1.5247367979531058E-55 
16 68:4.802371265187422E-23 
41 13:5.801387531370704E-29 
41 14:4.581164048831133E-22 
41 15:1.8462998910100794E-25 
41 16:1.5741443075187844E-25 
41 10:1.3638864863139364E-24 
41 11:3.585304753754224E-24 
16 66:3.510741300001398E-25 
41 12:2.9381600008512463E-26 
41 17:4.3054058696468395E-24 
41 18:5.295701662514308E-24 
75 110:2.16772895103662E-15 
41 19:9.938983885604667E-28 
32 101:1.4377396980203964E-13 
11 129:5.739552311843742E-14 
11 128:5.9708502859220115E-15 
32 105:1.545642759314686E-16 
32 104:2.815709749353585E-13 
75 107:1.7128442416992093E-21 
75 106:1.7128442416992093E-21 
32 103:2.2220263004686413E-14 
11 122:1.984868503837926E-23 
32 109:8.702928743089324E-23 
11 121:2.2033559134823763E-23 
32 108:8.904567696117254E-13 
45 0:2.1808016611462333E-14 
45 1:1.4431891940370202E-19 
45 2:1.1687686875151058E-15 
45 3:1.0366203092151965E-25 
45 4:2.3901246315699868E-32 
45 5:1.0317028420983828E-12 
16 79:2.032379444374537E-27 
16 78:1.927395732841184E-21 
16 71:3.337300588621842E-18 
16 72:4.839264991680998E-13 
16 74:4.250774226472603E-25 
16 70:2.1099768605902995E-27 
32 7:1.0101100691789577E-16 
32 5:1.0929697701179129E-23 
32 4:1.817114305649083E-14 
32 3:2.2220263004686413E-14 
32 2:3.997095122207038E-24 
32 1:1.2376816308661886E-23 
32 0:2.432367726214888E-19 
32 9:1.249773887717581E-24 
32 8:1.3820590734488698E-28 
41 109:1.2120606391339179E-20 
41 103:9.272807698914205E-17 
41 104:1.031687641272674E-13 
41 101:1.6223309250158468E-19 
41 102:1.2804415535851907E-15 
41 108:2.589050237208885E-14 
41 105:6.230590445673009E-16 
6 19:1.1737308278455881E-12 
41 115:6.100197762742472E-17 
6 18:1.0814178655817011E-13 
41 112:1.0514107126299101E-15 
41 113:5.944115684363975E-13 
41 118:6.883435508216807E-21 
41 119:4.2914819132975304E-17 
41 116:1.0307375896658707E-17 
41 117:4.936772165464028E-16 
6 10:6.596549361743775E-14 
6 13:3.4208576262181396E-16 
6 15:3.474931141031556E-13 
41 111:1.0190025522186365E-15 
6 17:1.2347514086377808E-12 
6 16:1.7898787802525064E-13 
41 123:3.532930308774373E-12 
41 129:8.36638246189533E-14 
41 128:5.470898779221687E-16 
6 22:1.2169511905261246E-12 
6 21:1.6274834668568152E-12 
6 24:6.133822336870657E-13 
6 23:6.611291123135215E-14 
41 121:9.900753808946901E-15 
6 26:2.5767672636774183E-13 
41 122:9.900753808946901E-15 
6 25:3.9656474141185353E-13 
6 28:3.9945891531395497E-13 
6 27:4.642955762481998E-13 
6 20:1.824168449310012E-12 
117 24:5.475911019682613E-15 
117 25:2.3553729374829767E-14 
129 128:6.45580371862322E-12 
117 22:2.291786128990639E-15 
117 23:3.0734460340897687E-15 
117 28:4.067082873403387E-15 
117 29:8.735754117866308E-15 
117 26:2.84148902619092E-14 
117 27:5.531335564889546E-15 
117 20:1.891978582794558E-15 
117 21:1.4113906131284316E-15 
105 35:2.1755701936723194E-16 
6 33:1.033041818715658E-12 
105 34:5.464863741273277E-17 
105 33:1.9259536677322707E-16 
6 35:9.537666205276624E-13 
105 32:1.9473314506071075E-16 
6 34:3.1579352096528386E-13 
114 130:1.7768019696947978E-13 
105 38:6.810526183752169E-13 
105 37:1.7264754791633815E-12 
105 36:2.0919585131241307E-17 
129 122:3.1127162865375515E-16 
129 121:3.1127162865375515E-16 
105 31:1.8047740728529035E-16 
105 30:9.209918001060825E-17 
6 30:3.109393132279127E-13 
129 119:7.657215404905601E-19 
117 13:3.3333034677523405E-17 
117 14:5.476591954929254E-12 
117 11:1.7605401608440728E-14 
58 120:2.640793847921819E-23 
129 118:4.530002365354015E-15 
117 12:2.6427544905887582E-15 
117 17:3.6215451495907223E-14 
117 18:5.690961122181286E-14 
117 15:2.5048471837951745E-15 
58 124:2.4508823319282707E-19 
117 16:5.662066172570495E-14 
58 123:1.952948884183389E-23 
58 126:8.677999388926806E-30 
58 127:4.118124096500922E-23 
117 10:9.550923204839657E-15 
105 46:5.496796020471064E-16 
6 44:6.610137648029306E-12 
105 45:2.240214243731812E-33 
114 122:3.160417592499677E-14 
6 43:1.114947289683039E-18 
105 44:5.606677466060754E-15 
114 121:3.160417592499677E-14 
6 46:1.897964640744935E-14 
105 43:1.0707348366472182E-19 
6 48:3.2615906771248414E-14 
105 47:8.946602133119258E-28 
117 19:1.437167596083547E-15 
114 128:1.6022495950227219E-31 
6 40:5.188479579995246E-13 
105 41:1.5297837493011455E-15 
105 40:2.4554883380879335E-18 
6 41:1.2780329404527214E-15 
105 19:2.0614239431168198E-17 
105 18:6.74388412632424E-16 
130 20:7.754383072666541E-12 
105 13:4.3169233912008827E-16 
105 12:4.1689454104964375E-18 
105 11:4.885119056152071E-18 
105 10:2.390459022033631E-15 
105 17:5.908125707814269E-16 
105 16:1.5557668047651132E-16 
105 15:3.3624313688948778E-18 
105 14:3.976805195177545E-13 
105 29:2.744455753544447E-18 
105 24:1.5376682626833149E-16 
6 66:1.2780329404527214E-15 
105 23:1.0093700273807646E-16 
105 22:2.7162775778774894E-16 
6 68:3.593485661954895E-13 
105 21:8.016785053829724E-16 
105 28:1.1584500480238542E-16 
129 130:6.883332497097066E-15 
105 27:2.398800478804994E-16 
105 26:1.2296436199951258E-15 
105 25:9.92194331751652E-16 
105 20:1.0131778889573807E-15 
117 68:2.6333199535530486E-14 
117 66:6.994772926014593E-16 
129 46:1.7512041802256405E-12 
105 79:1.3360576716315209E-21 
105 78:1.0580748168642574E-15 
6 79:8.533924401940635E-15 
6 78:2.3480733470352196E-16 
105 71:3.899608641426667E-14 
105 70:5.937056496122254E-14 
129 40:6.5215856473185485E-15 
6 71:3.2905673699369436E-19 
6 70:2.208878612474309E-17 
129 41:7.278794601258656E-12 
105 74:1.3272771908195593E-15 
6 72:8.433860436502943E-15 
6 74:1.0181340268165486E-15 
6 88:6.596549361743775E-14 
105 88:2.390459022033631E-15 
129 36:1.9605559298708372E-12 
129 39:1.3811606720472496E-13 
129 38:1.097730335306851E-12 
105 81:3.3624313688948778E-18 
6 81:3.474931141031556E-13 
129 31:1.1832683458290925E-14 
105 85:9.59867826884757E-16 
129 30:1.853873088005505E-12 
6 83:2.8962449142233967E-16 
105 83:6.317367791046059E-17 
129 32:1.4078246627578593E-16 
6 85:1.2809690589041288E-12 
117 46:4.5452696503576703E-14 
129 109:1.7512041802256405E-12 
117 47:1.3685633699843746E-26 
117 45:6.584267528706796E-31 
58 110:3.0799001001734413E-31 
58 116:4.736698897484111E-12 
117 43:1.1816645641297649E-15 
117 40:2.239596026205255E-15 
117 41:6.994772926014593E-16 
129 24:7.545792895336668E-15 
114 112:4.273684003039121E-12 
6 99:2.7272695496553557E-15 
129 23:1.721610376019611E-13 
114 111:4.640170520521238E-12 
129 26:4.520137763952005E-13 
129 25:3.665107086027209E-13 
129 28:6.249345943776252E-13 
129 27:1.9054987313101192E-13 
129 29:1.3700954742893185E-13 
114 119:4.9228930429921013E-14 
6 90:1.6058121163821428E-17 
114 118:1.1086432186017173E-13 
114 117:1.7598681852717291E-12 
129 20:1.4151805553564517E-14 
6 95:4.111972722061435E-22 
129 105:1.8032509282222574E-14 
114 115:1.5838912223862839E-12 
129 22:2.217698582221139E-15 
129 21:6.370023796894935E-15 
117 35:3.8354215347563686E-17 
117 36:1.3520865289504997E-18 
117 33:4.6169649640896256E-17 
117 34:8.147542540533566E-18 
58 100:4.417116737781196E-19 
117 37:4.5072268732887024E-12 
117 38:1.6791236004988746E-12 
58 106:5.3578654392506605E-27 
117 31:1.786514256633743E-14 
117 32:2.1048604441131354E-14 
58 107:5.3578654392506605E-27 
117 30:1.3705792967014063E-15 
129 13:3.136065197757931E-12 
105 68:1.1946740112103444E-14 
129 12:5.479772639305016E-13 
129 15:7.266725919979357E-14 
105 66:1.5297837493011455E-15 
129 14:1.446476697679086E-12 
129 17:4.549857003598205E-14 
129 16:6.075653697836776E-14 
129 19:4.0213706151353985E-14 
129 18:3.975425405335665E-15 
114 109:1.0530932379546138E-13 
114 105:9.042999268890577E-15 
129 11:1.2997261923534557E-13 
129 10:2.3293809223447107E-14 
114 102:5.4906586435769884E-33 
28 114:5.819745047047802E-13 
28 112:1.1246382282622372E-15 
28 111:9.768361226458622E-16 
28 118:4.9761702529256324E-18 
28 117:3.8878577520517874E-15 
28 116:1.1552577492554842E-23 
28 115:3.1241436321183397E-13 
28 109:7.692481789074843E-26 
28 121:1.107248717195867E-25 
28 122:1.107248717195867E-25 
28 129:2.505741160186234E-13 
28 128:2.0251702249625995E-13 
28 119:8.088158704193056E-25 
128 95:6.408846065627822E-59 
81 8:1.0040211018249064E-21 
81 9:1.818025431139527E-23 
81 6:5.347984790056912E-13 
81 7:3.964861949338417E-18 
128 88:9.025796694238571E-14 
81 0:8.621177802944507E-17 
81 1:2.4194525280616998E-24 
81 4:2.709226314205026E-12 
81 5:3.5700359820519806E-22 
81 2:1.6951166191206618E-19 
81 3:6.606487520965638E-13 
128 81:2.583853591754232E-13 
128 83:2.0420889659819086E-14 
128 85:6.513521940450421E-13 
120 8:3.911480209871411E-12 
28 103:4.9507151545656644E-14 
120 1:3.5564979141878233E-12 
28 102:2.783466507277379E-15 
28 101:4.5114858157515765E-13 
120 2:4.070863855957108E-12 
120 5:7.671120819415972E-13 
28 105:9.778759979307356E-17 
28 104:1.3710974092250046E-12 
46 121:4.8513131233288596E-23 
46 122:4.8513131233288596E-23 
46 128:9.974401809506292E-13 
7 121:1.2912804272751423E-14 
46 129:6.148437583129516E-13 
7 122:1.2912804272751423E-14 
7 127:6.1547159654936175E-12 
7 118:8.037528137801826E-29 
7 119:2.5623575633013156E-27 
46 111:1.090940459885781E-12 
46 112:1.0038929314640372E-12 
46 114:2.103589066958117E-12 
46 115:3.724627921788712E-15 
46 116:5.370482124589007E-22 
46 117:3.804645068320111E-14 
46 118:2.598284738827013E-23 
46 119:1.9429999437569448E-17 
7 116:2.3736333067684524E-18 
59 8:1.0316952416855283E-13 
59 1:5.985720344329104E-13 
46 101:1.2039281973796817E-12 
46 102:2.1408614915962234E-13 
46 103:1.7559309821709517E-16 
46 104:3.989897531233897E-12 
46 105:4.0629831012420593E-16 
46 108:4.831924470137218E-14 
46 109:1.8816494111960162E-117 
96 110:1.5316473615551129E-30 
55 127:8.158587174455316E-37 
55 126:5.143001767856029E-34 
55 124:1.7314652531925535E-27 
55 123:6.353800738456113E-28 
55 120:9.071472762400454E-40 
96 119:1.9486485227289019E-13 
55 128:1.1271640275499766E-13 
46 5:7.699826254562149E-23 
46 6:1.4621902261730857E-13 
46 7:3.217209158801506E-23 
46 8:8.581626153932681E-23 
46 9:2.465482725021623E-19 
96 100:6.325171667359548E-37 
46 0:2.598284738827013E-23 
46 1:5.370482124589007E-22 
46 2:1.146339869181694E-21 
46 3:1.7559309821709517E-16 
46 4:4.2340683945951945E-15 
96 106:2.6415718135814326E-32 
96 107:2.6415718135814326E-32 
64 120:6.837012186501971E-30 
33 6:7.447750961832248E-13 
33 5:2.992396546980432E-20 
33 4:5.481045330382346E-12 
33 3:3.270336044653946E-14 
33 2:2.1812652863303535E-20 
33 1:4.519007872507635E-24 
33 0:8.297598725562772E-17 
33 9:1.0185313266216621E-21 
33 8:1.7607420435078032E-20 
33 7:5.0661083910078E-17 
90 88:1.4478027294751783E-29 
90 83:2.3297393093166275E-29 
64 126:5.078854283364672E-33 
90 80:1.9729471594248603E-12 
64 127:5.71924986965292E-27 
90 81:1.9047371589947962E-29 
64 124:1.8009330266820092E-21 
90 87:2.092209384004473E-12 
64 123:5.335581028761482E-112 
90 85:1.4882825379531803E-27 
64 110:2.4817932110072223E-28 
89 91:2.644689780237109E-106 
89 93:4.684780738850581E-16 
89 94:6.920165718135815E-15 
89 96:2.6671068853305045E-29 
90 79:7.033451839958715E-27 
90 78:9.286881603279958E-17 
123 106:2.104134710495004E-19 
123 107:2.104134710495004E-19 
90 71:7.9906138452055E-15 
64 118:1.3746562713286586E-12 
90 72:1.870636638616913E-12 
123 100:4.9655410926502E-23 
90 70:5.1961362300557644E-18 
90 75:5.0498695471422224E-14 
90 76:1.9229790558653612E-13 
90 74:4.0032541537050045E-19 
20 8:2.3731264767976734E-24 
20 7:9.483837367000826E-19 
20 6:1.4986874851446389E-12 
20 5:1.0162028298589265E-22 
96 120:5.325245136688792E-38 
20 4:2.1668117248996826E-13 
20 3:1.382737021657369E-16 
20 2:3.646195978915873E-20 
20 1:1.4773132418942158E-25 
20 9:2.9341610391063016E-26 
90 99:4.64347664033717E-43 
96 124:2.1538967415456513E-32 
20 0:3.3433650713756414E-17 
96 123:4.282204653296444E-27 
96 126:7.859229181300801E-30 
90 92:7.921015095259256E-15 
90 97:1.4653009733790157E-27 
96 127:2.8933386613529826E-74 
90 98:8.549007626474762E-18 
90 95:2.1856408675831817E-13 
78 108:3.0336515879542573E-15 
116 11:1.2158367619020314E-25 
116 10:1.1503236234356409E-24 
116 13:1.6998921255214533E-21 
78 105:7.482332840319886E-16 
116 12:1.9203538712960707E-26 
116 15:1.3748441016672162E-24 
116 14:3.212258267987442E-23 
116 17:2.5642587840646816E-24 
78 109:1.4109406422956896E-16 
116 16:1.3748441016672162E-24 
78 100:5.462606728797508E-12 
104 28:1.567288945912238E-12 
104 29:2.2436189199650216E-13 
78 104:1.306997396098556E-13 
78 103:4.2713712208847185E-17 
78 102:3.4749999619979357E-15 
78 101:8.333168657721487E-16 
104 22:1.881907908883696E-12 
104 23:1.2145017704316412E-12 
104 20:1.881907908883696E-12 
104 21:1.7796869848187277E-12 
104 26:7.17772051550382E-12 
104 27:1.5735607179207822E-12 
104 24:1.7176681193285262E-12 
104 25:5.931922602749545E-12 
116 19:1.631350617142366E-27 
116 18:1.204242943360523E-24 
78 119:1.0507418762987205E-15 
78 118:9.305489474188238E-17 
78 117:4.7312113994032154E-14 
78 116:1.2988953559957375E-14 
78 111:8.150454732701079E-15 
78 115:5.608451051061094E-15 
78 114:3.4665711041423768E-12 
78 113:4.8673575948645523E-14 
78 112:9.201135805696966E-15 
104 33:1.3529914560545896E-12 
104 34:2.310234098370056E-12 
104 31:2.575978038046361E-13 
104 32:3.422998767148816E-13 
104 37:3.4767568129363366E-12 
104 38:1.7162704101380505E-12 
104 35:1.2756784265378386E-12 
104 36:1.6900902418395287E-12 
104 30:6.392826167983142E-13 
7 109:6.727582386085595E-23 
78 129:7.776970445034574E-15 
78 128:3.655722578850483E-12 
78 122:3.186883511512345E-19 
78 121:3.186883511512345E-19 
41 97:1.3501601406988428E-16 
123 118:1.6205004515675847E-12 
41 98:8.2912143787650545E-16 
41 99:1.2248977364450438E-22 
7 102:2.3039966164730226E-13 
7 105:6.029223117039275E-13 
123 110:2.925638287196984E-28 
104 19:8.705918402454234E-14 
41 95:2.3864992346384257E-14 
104 17:1.5874302937339623E-12 
104 18:1.6886387746032656E-12 
41 90:2.323438609185251E-19 
41 92:1.5977587902574867E-12 
104 11:3.0674340926358645E-13 
104 12:2.422722809180441E-13 
104 10:1.1934734148544233E-12 
104 15:4.306852717290021E-15 
104 16:1.4556245251372621E-13 
123 126:5.987158994796221E-33 
41 88:1.3638864863139364E-24 
104 13:8.409308384821594E-12 
123 127:6.742083231790358E-27 
104 14:8.926908769012429E-13 
123 124:2.123012744240721E-21 
123 120:8.059746692088249E-30 
116 54:4.3199965594850693E-13 
53 67:4.36269018133065E-17 
116 57:9.411152285792107E-13 
53 65:1.962183385801517E-28 
116 59:8.22213182906375E-14 
116 58:3.634751709505856E-12 
53 69:1.344672642617947E-17 
65 50:3.3593444795921314E-31 
65 53:2.3656209005273164E-28 
116 50:3.511690583023926E-12 
65 54:1.2906717092872484E-27 
65 51:7.078750917749852E-24 
65 52:6.719000576111294E-30 
128 33:3.9426509167538746E-14 
104 66:3.0460563097610275E-13 
128 34:7.829563699700388E-13 
128 35:2.2902719440342907E-14 
128 36:8.033109580400533E-14 
128 39:1.0540519231044912E-12 
104 68:3.232417535157762E-12 
65 49:4.152439960538656E-30 
128 30:9.476557908166922E-14 
128 31:1.6237886520349212E-12 
53 73:4.898914509036131E-20 
116 44:1.4592800722508135E-15 
116 43:1.2594166176871137E-19 
53 78:5.659373817185749E-12 
116 46:2.1648544232120076E-22 
53 77:4.6271541470132656E-21 
77 26:5.195748633065748E-26 
116 45:9.331411184540619E-20 
77 25:8.03082423437241E-27 
116 48:2.154022176985822E-12 
116 47:7.05939905672549E-13 
65 60:6.839565925221058E-27 
65 61:2.815648946050749E-26 
116 40:1.6384287598377223E-26 
65 64:4.6138838261694375E-33 
65 62:1.7042557751737075E-39 
116 41:3.2190765801281593E-18 
65 63:3.0995091653378616E-39 
128 22:1.3546937941711942E-13 
65 57:1.9693961776003671E-29 
104 78:2.5228740484825894E-13 
128 23:1.1803833307051622E-13 
65 58:8.354221801328248E-30 
128 24:1.705697994466505E-13 
65 55:5.0261150185678086E-34 
128 25:3.558657195693622E-13 
65 56:1.3086086836236944E-30 
128 26:5.124584271112577E-13 
128 27:3.3444493025789526E-13 
104 79:4.420237395530198E-16 
128 28:2.1185329070917614E-13 
65 59:1.7079115737566865E-33 
128 29:4.580606605788666E-15 
53 82:1.819310824964012E-14 
53 80:1.4980945764973952E-21 
53 86:2.0992568316310943E-20 
104 74:3.0460563097610275E-13 
128 20:1.769831343091016E-13 
53 84:6.855868810793802E-20 
128 21:1.6019180870736988E-13 
116 33:1.241273277233826E-24 
77 57:1.4161089230366993E-30 
116 32:7.560119414539043E-24 
53 89:6.7588039382299245E-25 
77 56:4.680638252269863E-22 
116 35:1.504203879180584E-24 
77 59:6.631542625395411E-33 
116 34:3.3005289791705493E-26 
53 87:8.625024511331455E-23 
77 58:3.348361883017486E-30 
116 37:2.1973690812391588E-21 
116 36:7.394374399701822E-28 
116 39:3.582534727697579E-13 
116 38:4.655858910216896E-24 
128 19:1.358116389753E-13 
65 75:6.828552926994994E-16 
65 76:1.3840199799653117E-16 
116 31:5.89296593890219E-25 
65 73:2.757475386062971E-29 
116 30:8.767005461817452E-22 
128 11:5.671312556445948E-15 
89 35:1.900508192726178E-12 
90 24:1.9584235273879324E-28 
104 44:5.27860107229382E-15 
128 12:5.363709018449761E-12 
65 69:1.95849718556712E-24 
89 36:3.9596563785713264E-13 
90 25:1.1580379030061499E-27 
104 45:3.841361798815889E-19 
128 13:2.0703746577404417E-13 
90 22:2.4033161546511463E-29 
65 67:4.1504182507193787E-22 
90 23:9.427369296271342E-29 
104 43:2.314167395386843E-16 
128 15:2.583853591754232E-13 
89 39:2.539700316814083E-19 
90 28:5.48173480797626E-30 
128 16:5.551091646716458E-13 
90 29:1.8955176541422367E-26 
128 17:5.391376492681738E-12 
90 26:1.2352344567570279E-27 
104 46:5.2085184999354905E-12 
128 18:4.494746046991699E-12 
90 27:1.585082859067907E-30 
104 47:1.6946417563828718E-18 
53 93:4.106373858227979E-14 
77 60:5.653247884425082E-33 
53 91:6.7588039382299245E-25 
77 62:1.767171992782648E-25 
77 61:4.7390854271204014E-33 
77 64:1.5470868377570269E-25 
90 20:2.0456728357010765E-29 
104 40:5.1276395200481675E-14 
53 96:4.4852924410854E-37 
77 63:3.3812260682000244E-26 
90 21:1.8799994982582394E-29 
104 41:3.0460563097610275E-13 
128 10:9.025796694238571E-14 
77 65:1.5026776254486144E-28 
116 22:1.0114038734463925E-26 
116 21:1.1123166850638645E-25 
116 24:5.698218458362601E-26 
116 23:9.795343119686913E-26 
116 26:6.309886463007297E-12 
77 49:1.0377983732076325E-21 
116 25:2.0504931404733576E-24 
116 28:7.607498172226444E-24 
116 27:1.1821035881703629E-23 
65 82:1.1361249143053451E-14 
90 19:6.967472798428832E-30 
65 80:1.7084512030693506E-29 
65 86:6.346071118583162E-19 
65 87:1.9693961776003671E-29 
89 33:1.8631015525323622E-12 
65 84:3.686907072792194E-30 
116 20:7.445157833622432E-26 
89 34:4.817706466734521E-12 
90 13:5.241194432100004E-26 
90 14:1.1681264962656077E-21 
89 25:7.346601416345313E-31 
90 11:3.368246197514228E-27 
65 77:1.4149308590442633E-28 
89 26:2.6587206301876514E-28 
90 12:3.8200646530097334E-29 
90 17:3.3777434522700234E-27 
90 18:1.437624539472741E-27 
90 15:1.9047371589947962E-29 
90 16:1.656939446937225E-29 
116 29:1.380345341686139E-25 
77 51:2.9867418398167385E-29 
77 50:3.931077936153492E-23 
77 53:5.924491418373847E-21 
77 52:9.958972971411807E-22 
90 10:1.4478027294751783E-29 
77 55:2.237888362095829E-23 
77 54:4.832540103578426E-22 
116 99:5.38090263342747E-31 
37 116:2.0716597325566724E-21 
116 98:8.14675408919535E-17 
37 119:4.922065366590713E-16 
37 117:3.9247239910071914E-12 
37 118:7.572397732644838E-13 
65 93:1.267574054622647E-15 
89 60:2.3551758246484224E-25 
116 90:4.336195650615709E-25 
65 94:1.7422654398586931E-13 
89 61:2.857912109179007E-25 
65 91:3.0995091653378616E-39 
89 62:9.612565764009347E-40 
116 92:9.331411184540619E-20 
89 63:2.644689780237109E-106 
89 64:1.533627449574953E-35 
89 65:2.086349757013633E-39 
116 97:1.631207262353599E-34 
65 96:6.719000576111294E-30 
89 67:1.0360519374399702E-24 
89 57:1.5477389365941768E-30 
90 46:9.39403930788308E-34 
128 78:6.501560775262698E-12 
89 58:7.555541020972806E-28 
90 47:7.632128316871426E-13 
89 59:3.4081436271628655E-30 
90 44:2.551598764281721E-18 
65 89:3.0995091653378616E-39 
90 45:7.921015095259256E-15 
77 80:6.813230494680472E-29 
90 49:1.4174473529538255E-12 
77 82:1.7588039382299245E-18 
128 70:1.2142867382484912E-14 
128 71:2.718338302966011E-22 
77 84:5.596503202053935E-31 
128 72:3.2955921986323953E-20 
77 86:5.269115418349525E-22 
128 74:5.19197894118153E-16 
90 43:2.231066416273636E-28 
90 40:5.562147884800091E-29 
90 41:2.8569713433777254E-19 
77 87:1.4161089230366993E-30 
37 104:2.7705556965854386E-12 
116 88:1.1503236234356409E-24 
37 105:1.327518510805507E-12 
116 87:9.411152285792107E-13 
77 67:6.423169706578461E-29 
77 69:1.5510618536798916E-36 
37 109:1.135121659808561E-20 
116 80:7.502634144243587E-12 
89 50:6.492179996272776E-31 
89 51:1.7697775850452284E-26 
116 81:1.3748441016672162E-24 
89 52:2.6671068853305045E-29 
116 84:2.8524467078572756E-13 
89 53:6.350339392462405E-25 
116 83:7.212224221225111E-23 
89 54:4.801023553191794E-27 
89 55:1.522562251817022E-28 
116 85:1.366610160987428E-26 
89 56:2.598323465745373E-26 
128 66:1.0438737331020544E-15 
90 35:7.8381291483292005E-28 
90 36:9.929559040669753E-26 
128 68:3.436115730320971E-14 
90 33:8.450567684963517E-28 
90 34:2.4791866766059318E-26 
89 49:2.4301145404762247E-29 
90 39:8.048815889444788E-19 
90 37:2.3662231030577575E-21 
90 38:2.0546325099989965E-22 
77 73:7.635298749428068E-35 
77 75:2.106834443246957E-26 
90 31:1.0196019754289891E-26 
90 32:5.7392358472984795E-27 
90 30:1.0485148443883768E-29 
77 76:1.2981201138845862E-26 
116 79:2.3335471708932436E-20 
116 78:7.565316025631836E-15 
89 80:2.1175383832446922E-27 
89 82:2.0553134452456384E-14 
95 5:2.1351979012858924E-14 
95 6:1.1977919778660205E-21 
89 84:9.402550998466104E-30 
95 3:3.2652457817853408E-12 
116 70:3.1968386685207217E-13 
89 86:1.0862171538340239E-20 
95 9:7.06961308542512E-14 
116 72:4.261964749057442E-12 
89 87:1.5477389365941768E-30 
116 74:4.821818957237267E-17 
95 8:6.846660550195678E-15 
104 88:1.1934734148544233E-12 
128 55:1.5199997849678168E-13 
90 68:2.311918517138065E-19 
90 66:2.8569713433777254E-19 
95 0:5.480937396963746E-15 
64 106:1.7849189567977333E-19 
90 60:2.7347524262798E-14 
64 107:1.7849189567977333E-19 
104 81:4.306852717290021E-15 
90 61:9.948911937153261E-15 
64 100:4.212224808051574E-23 
104 83:2.288847355820921E-13 
116 66:3.2190765801281593E-18 
77 89:3.3812260682000244E-26 
116 68:7.65092571354846E-15 
37 129:6.348123230053857E-12 
116 60:3.291838095101567E-12 
89 73:2.1649081812577952E-24 
37 122:2.4177369314701175E-15 
89 75:4.170907579167682E-17 
116 61:7.388891079031495E-13 
89 76:4.200062359333114E-18 
89 77:8.669694439267744E-27 
37 121:2.4177369314701175E-15 
104 99:6.740130022793411E-13 
90 57:2.092209384004473E-12 
90 58:8.9042049543415E-12 
89 69:8.075641154292759E-25 
128 46:1.191600842926158E-12 
104 97:9.292167811115732E-13 
90 55:3.8090711326461865E-12 
128 47:4.1064427225941487E-13 
104 98:1.188903980962484E-21 
77 91:3.3812260682000244E-26 
77 93:3.7146789813622677E-14 
104 92:3.841361798815889E-19 
104 90:1.819190188798257E-15 
128 40:7.400475937898705E-14 
128 41:1.0438737331020544E-15 
77 96:9.958972971411807E-22 
90 51:1.28424387516665E-12 
128 43:4.839084249609358E-16 
95 90:1.8132768037616297E-13 
95 85:8.129184167897128E-13 
95 88:1.1717910030534568E-12 
20 102:9.252967576863387E-14 
20 103:1.382737021657369E-16 
20 101:4.419059253666652E-14 
20 104:1.8131929589083234E-12 
20 105:9.41934762244313E-16 
20 109:1.2961127888930833E-25 
0 19:6.597947513387302E-17 
0 18:5.501202410413433E-17 
0 17:8.369108538512087E-17 
0 16:5.803823595207136E-17 
0 15:5.14055793241335E-17 
0 14:1.7540598828348922E-13 
0 13:8.471925114997972E-18 
0 12:3.0482239978748097E-19 
20 121:2.1656320344504567E-25 
20 122:2.1656320344504567E-25 
20 128:1.8633079568810033E-13 
20 129:6.2494320008948174E-15 
0 11:7.353220292772954E-19 
0 10:5.2009056527270945E-18 
0 29:5.190935083819191E-19 
0 28:4.072439984340702E-18 
0 27:7.038915803308028E-18 
0 26:1.4539116787606784E-16 
0 25:1.1554849488975573E-16 
0 24:6.859497993652391E-17 
0 23:4.35141492946325E-17 
20 114:1.997731498958377E-13 
14 121:6.218567803363953E-15 
20 111:3.7676604029473036E-15 
14 122:6.218567803363953E-15 
20 112:4.7346308180585266E-15 
20 117:1.991902954294423E-15 
20 118:3.3433650713756414E-17 
20 115:3.072202298561302E-13 
20 116:1.4773132418942158E-25 
0 22:6.356556632132321E-17 
0 21:3.697289683039022E-17 
14 129:4.193091732729332E-13 
20 119:2.793603106692952E-22 
0 20:2.846549361743775E-17 
0 38:4.984314486249179E-14 
0 37:1.4387766872194959E-12 
0 36:1.0491642548550815E-18 
0 35:3.006899878360807E-16 
0 34:8.100916837940244E-18 
0 33:6.316875340799463E-17 
0 32:2.050345692993862E-19 
0 31:5.0136057631810745E-19 
0 30:8.361925534443466E-18 
0 47:2.5331012401605078E-14 
0 46:2.1008713980118283E-23 
0 45:1.9885299134544132E-14 
0 44:7.392386015687262E-14 
0 43:1.3004121051969297E-19 
0 41:5.428122771695818E-21 
0 40:2.1686817527229005E-19 
83 38:7.708294508078042E-44 
83 37:1.8363390054044754E-42 
83 39:8.957479177716932E-41 
83 34:1.6908518141548517E-56 
83 33:3.4977403701420645E-58 
83 36:3.7371876657539743E-56 
83 35:1.5434114139082814E-57 
83 30:1.2906769213125563E-55 
83 32:4.853885631549522E-51 
83 31:2.7091725561592384E-52 
58 80:1.8880869608837153E-52 
58 82:1.400178457693822E-25 
95 16:2.63693070229511E-12 
95 17:3.461892713276087E-12 
95 18:3.043081697894118E-12 
71 47:6.962221387865789E-15 
95 19:1.6660424760239114E-13 
58 89:2.2079427354493896E-26 
0 55:3.2700232792248647E-12 
95 13:6.981216938801841E-15 
71 46:2.4014568471359363E-15 
71 43:1.3342372757688198E-14 
95 15:2.4602280057915333E-12 
71 41:1.8690631275090865E-18 
0 51:5.124059743019728E-12 
58 84:7.614169601692764E-42 
95 10:1.1717910030534568E-12 
58 87:1.2950191454399802E-47 
95 11:3.4255612339980218E-15 
71 40:2.4336749972258493E-17 
58 86:4.429490209908203E-19 
83 27:1.164515747523546E-58 
83 26:1.4829604914202158E-58 
83 29:2.8582704961509238E-62 
0 68:5.265570166240231E-19 
83 28:1.6832360910016197E-58 
83 23:6.042753773814814E-60 
83 22:3.4787189816075804E-58 
83 25:9.336339005404477E-59 
83 24:4.86332912825953E-60 
83 21:3.17130359677165E-58 
83 20:2.225654772997692E-59 
58 91:2.2079427354493896E-26 
58 94:1.310402381057339E-13 
58 93:2.7189412928910298E-15 
58 90:7.497404459010213E-12 
0 66:5.428122771695818E-21 
0 64:1.4940386309299108E-12 
58 96:2.7415373203072392E-21 
71 70:2.362846749835451E-19 
95 40:9.450037272245079E-15 
0 79:1.3867567076325098E-23 
0 78:1.371744054360136E-16 
95 39:1.6148379374112993E-13 
95 34:1.1640140057628626E-12 
71 68:2.974657183378201E-16 
95 35:2.3599065326777242E-12 
95 36:1.5591894003469187E-12 
71 66:1.8690631275090865E-18 
0 74:1.5197384058274961E-21 
95 30:1.4682755852459252E-13 
95 31:9.278459509439912E-13 
0 72:1.3491813822127147E-16 
95 32:1.3432702094413463E-12 
0 71:2.2697244243110606E-12 
95 33:3.190764009346732E-12 
0 70:1.3814874236259664E-20 
71 81:2.0207673680834344E-18 
47 4:2.7471996278837868E-31 
47 5:9.211092346536263E-13 
47 8:2.938464017365423E-13 
83 45:6.442444844245022E-14 
83 44:9.075522886592027E-15 
83 47:4.727142078931146E-13 
83 46:1.8129632151612024E-25 
83 41:6.431361727138495E-30 
47 0:3.6903424594023944E-14 
83 40:4.586770861705635E-67 
47 1:2.325148702077497E-12 
83 43:4.1189414682397465E-21 
83 42:4.1373625585962695E-15 
47 3:9.491623584993137E-29 
95 27:1.3563961322877991E-13 
95 28:2.6561581633384465E-13 
95 29:3.013640208151153E-15 
95 23:1.7797317831902176E-13 
71 78:1.0804442897338183E-14 
0 88:5.2009056527270945E-18 
95 24:2.616251774015511E-13 
71 79:1.2213635444677356E-17 
95 25:2.447890534283298E-13 
95 26:2.5657102513009447E-13 
0 85:3.885716832347636E-19 
71 74:1.2891060242392367E-18 
0 84:2.505033345916698E-12 
95 20:5.308454707054489E-14 
0 83:3.823420438180725E-18 
95 21:1.0679214989176713E-13 
71 72:9.256314803020099E-20 
95 22:7.415071247330016E-14 
0 81:5.14055793241335E-17 
71 90:5.171647723904362E-15 
83 78:5.201870421606434E-25 
83 79:1.9102204796651234E-27 
83 74:9.67026606648795E-30 
83 81:4.641075447625328E-60 
0 90:6.347687107643695E-24 
0 99:6.456472043957888E-30 
0 98:1.831089299945472E-19 
0 97:9.979482124631237E-26 
71 88:2.305570038564495E-18 
71 85:7.921606301654307E-20 
0 95:6.100319128112635E-15 
71 83:2.073651040724532E-18 
0 92:1.9885299134544132E-14 
83 66:6.431361727138495E-30 
83 68:1.2471508235732615E-26 
83 70:8.213736614246598E-29 
83 72:4.1047583038261395E-12 
83 71:4.058356150637212E-18 
71 98:1.0271653956242904E-12 
71 99:9.5669436763805E-16 
95 41:2.535256318362315E-14 
95 43:2.7592660951589084E-15 
71 95:1.9926154388706394E-21 
95 81:2.4602280057915333E-12 
34 5:2.924053634593431E-19 
34 4:4.9065529239548294E-12 
95 83:2.2356358501655748E-14 
34 3:3.259946280281945E-14 
34 2:5.429126910173761E-21 
34 1:1.9775666214188754E-25 
34 0:1.2821820481288543E-17 
83 99:5.207093911722121E-33 
34 9:9.061820238075333E-21 
83 95:3.413340238255659E-14 
34 8:1.0034749087570437E-22 
83 98:2.806877804378055E-13 
34 7:7.926622574138227E-14 
83 97:1.9326017460613272E-22 
34 6:1.9410542380662117E-13 
95 78:3.538363533408834E-13 
95 74:9.881535186432903E-15 
95 70:5.45180053614691E-12 
95 71:2.5542239488510115E-21 
95 72:1.6275606749143455E-18 
83 88:7.736401006350617E-60 
83 85:4.752793626446092E-61 
83 92:6.442444844245022E-14 
83 90:2.951003125134395E-29 
95 68:6.159910474934416E-14 
95 66:2.535256318362315E-14 
34 29:1.5437958589910603E-69 
34 28:6.711255755412634E-68 
22 40:1.846285460621059E-56 
34 27:5.006429949274844E-66 
22 41:4.4281122855584914E-24 
34 26:1.2641386680124463E-63 
22 42:2.4098803881268963E-32 
34 25:7.242950237056876E-64 
22 43:1.992759322176083E-21 
34 24:8.789421441372694E-67 
22 44:3.3717475497392446E-14 
100 110:2.8379589145175395E-31 
46 12:6.748771393262081E-27 
46 13:8.149998707929814E-25 
46 10:8.76935635143701E-28 
46 11:5.989885370573329E-26 
87 110:2.2957104663331277E-34 
87 116:9.488205484754218E-13 
22 34:4.448970960390364E-64 
34 33:3.85069596980508E-90 
22 35:2.264149294632496E-61 
34 32:1.4505615945058135E-56 
22 36:3.297776589348881E-62 
34 31:1.3081146567881568E-57 
22 37:2.319446192133999E-64 
34 30:7.851986519907762E-62 
22 38:2.705187492135397E-71 
22 39:2.2679068271744754E-52 
21 7:1.53240041664919E-19 
34 19:2.3583853074899026E-66 
21 6:1.6769867734854524E-12 
100 127:2.3509020600083143E-38 
34 18:4.362317761100783E-65 
21 5:1.0485525635110384E-22 
34 17:3.820659138204387E-66 
21 4:3.202265355200425E-13 
34 16:6.257830325343272E-66 
21 3:9.799732253960265E-17 
34 15:5.86045033966245E-66 
21 2:3.159744068341652E-20 
34 14:9.575228126391826E-49 
21 1:1.6107143855822603E-25 
34 13:1.2984849337015988E-56 
21 0:4.240427904310501E-17 
10 66:2.819023251261832E-24 
100 120:1.15579798443167E-28 
10 68:4.339041287418033E-23 
100 126:2.3131011941453906E-28 
87 120:7.787157561248333E-23 
100 123:3.7416406238800404E-23 
21 9:2.7916456943920134E-26 
100 124:5.660847656865978E-45 
21 8:4.368699579156355E-24 
87 123:1.5643143340453286E-23 
10 70:4.6463200648742364E-26 
87 124:2.0333712028900324E-19 
123 93:1.5438325186002837E-16 
10 72:2.974121960767865E-13 
10 71:4.16920081652056E-18 
123 91:9.10983843915306E-35 
87 127:2.4207785598577917E-22 
10 74:3.9614966514268135E-24 
87 126:2.4295859196926473E-29 
34 23:1.4730588165549153E-65 
22 45:2.918003649175789E-14 
34 22:3.3235541354606385E-64 
22 46:9.124162856703438E-26 
34 21:1.8606950729563632E-64 
22 47:5.936202340505852E-15 
34 20:1.1133236757420662E-64 
123 96:4.750571627220207E-27 
22 20:9.445038658892943E-107 
22 21:1.2836255470268306E-99 
10 34:6.784058974036324E-66 
10 33:2.6409773779064075E-65 
10 36:3.812672147421109E-65 
10 35:2.4197460956615352E-65 
10 38:3.920626931196958E-60 
10 37:3.868318582833494E-59 
10 39:6.81382212714791E-57 
123 80:5.680236392046675E-23 
10 41:2.819023251261832E-24 
55 100:2.626239057305593E-32 
10 40:8.124729108119067E-56 
10 43:2.2688068872949957E-22 
10 42:4.664574682270039E-25 
123 89:9.10983843915306E-35 
34 12:5.9999407167797355E-74 
22 12:8.133502509682201E-74 
34 11:1.9087600838477545E-69 
22 13:3.896578722928289E-60 
58 25:1.168935896597903E-53 
123 87:1.645435225138696E-23 
34 10:5.099246191053098E-66 
22 14:9.807334703521945E-58 
22 15:5.448649385512353E-84 
22 16:8.918547180627212E-84 
123 86:7.559707269521339E-15 
22 17:1.025168477273045E-82 
55 107:3.867546085103343E-30 
22 18:2.2471355368203236E-81 
55 106:3.867546085103343E-30 
123 84:9.849280358960391E-28 
22 19:5.369339233533269E-84 
100 107:6.116572530355377E-29 
111 92:1.7739169545708674E-27 
111 90:1.0458807001447883E-12 
100 106:6.116572530355377E-29 
22 30:6.132668861764747E-73 
58 26:4.0435412451604374E-54 
22 31:9.079596773066007E-71 
22 32:2.3960124715126604E-72 
22 33:4.492217538414217E-62 
10 45:3.649796219397956E-15 
111 99:1.9088227704746477E-13 
10 44:1.476762719684577E-14 
111 98:3.2385101136803475E-31 
10 47:1.0545384002348894E-13 
10 46:1.0962120576597738E-27 
55 115:2.0502037670686272E-12 
87 100:1.2828192869532806E-22 
87 106:7.390261909199076E-28 
55 110:2.073453429990317E-30 
22 23:6.748947890888246E-79 
22 24:4.736963983613663E-78 
87 107:7.390261909199076E-28 
123 76:6.03295189013289E-15 
22 25:1.8988035317310513E-12 
123 77:1.890330002723741E-25 
22 26:1.869372439634803E-12 
22 27:1.301661703228332E-75 
123 75:5.5606964175638284E-14 
22 28:2.0907085832529396E-75 
55 118:2.9389580442009614E-12 
123 72:4.620208366185472E-14 
22 29:7.110317660053409E-75 
123 73:4.2020872457244434E-24 
10 19:6.633547949610614E-91 
58 39:2.3743233732456347E-25 
10 12:2.877614543573396E-73 
10 11:2.1703944884862212E-79 
10 14:1.066195489562798E-57 
10 13:1.4150780168617087E-57 
10 16:1.1192728213302016E-89 
10 15:1.034614739314626E-88 
10 18:1.3522136235896144E-85 
10 17:6.024434447660193E-87 
10 21:4.217970093536345E-85 
10 20:6.3937649427456894E-86 
58 49:4.118124096500922E-23 
22 10:3.929374117416775E-86 
22 11:1.7974287991275533E-74 
10 23:9.200799043664276E-83 
10 22:3.9052734784614746E-86 
10 25:9.905817009912895E-82 
10 24:1.8978160871328104E-82 
10 27:8.488414565943823E-81 
10 26:1.2312035988423304E-81 
10 29:1.5417418173175063E-78 
10 28:8.191543279784126E-80 
58 50:2.640793847921819E-23 
71 18:2.532921188278947E-18 
71 19:3.2617399777155895E-18 
71 16:1.7281818748394412E-18 
10 30:6.156708331585644E-78 
71 17:1.3075750274754926E-18 
71 14:4.740461101847053E-15 
10 32:1.1077031164800134E-72 
71 15:2.0207673680834344E-18 
10 31:4.4138336618989694E-75 
58 56:1.0151035404243157E-18 
71 12:8.315459695770675E-20 
58 55:6.978744685411311E-21 
71 13:2.199605082548084E-20 
71 10:2.305570038564495E-18 
58 57:1.2950191454399802E-47 
71 11:9.106510665659359E-18 
58 52:2.7415373203072392E-21 
58 51:5.3578654392506605E-27 
58 54:1.690377421301525E-26 
58 53:4.417116737781196E-19 
83 19:2.7962426709864245E-60 
83 16:2.2840360107229381E-60 
58 59:6.1679554433396826E-49 
83 15:4.641075447625328E-60 
83 18:1.020757773413421E-58 
83 17:1.4530889373109509E-58 
83 12:6.243495276459711E-64 
83 11:2.821912137849965E-63 
83 14:1.6653615407772697E-44 
83 13:2.410367418323609E-69 
83 10:7.736401006350617E-60 
58 61:8.21072600663668E-38 
71 29:7.566841830848252E-18 
58 60:1.4194607051055013E-37 
71 27:8.486773001509442E-19 
71 28:8.900159456661686E-19 
71 25:2.3049240034718687E-18 
71 26:2.370196349065681E-18 
58 67:2.418458970691288E-22 
71 23:8.591202674129259E-19 
71 24:1.3476596048697365E-18 
58 69:1.7722490685694047E-22 
71 21:1.8487548243620594E-18 
71 22:4.030278524729463E-18 
58 63:2.2079427354493896E-26 
71 20:1.3848712262050075E-18 
58 62:2.562403189741267E-27 
58 65:8.677999388926806E-30 
58 64:1.952948884183389E-23 
117 122:3.9278316154651145E-13 
117 121:3.9278316154651145E-13 
117 125:3.433347190962914E-18 
117 128:1.0893709591868916E-12 
117 129:4.729498473271499E-12 
71 38:3.252133055867595E-14 
71 39:3.155987833259103E-12 
71 36:9.632155218671478E-20 
71 37:8.696924416934327E-14 
71 34:8.17774021484847E-21 
58 77:3.275040700210835E-30 
71 35:6.042100206883238E-20 
71 32:3.2728669821344693E-16 
58 79:3.010143510995517E-12 
71 33:4.633766506196617E-20 
71 30:3.0317210830892336E-19 
71 31:7.735320182592319E-17 
58 73:2.243201050681073E-29 
58 76:1.6488791671163577E-18 
58 75:8.159423219869303E-18 
70 111:4.201432221798288E-18 
46 90:8.795273759270603E-34 
70 115:4.4826170957606424E-17 
70 112:4.416926727459835E-18 
70 113:1.4394193892612246E-14 
46 98:4.2340683945951945E-15 
46 99:1.8304986326857274E-31 
46 97:1.146339869181694E-21 
70 118:9.396542420184264E-19 
70 119:1.1826546418001427E-22 
70 116:6.228538334202314E-12 
70 117:3.774509431352311E-15 
46 81:8.27312539617152E-25 
121 8:2.2860250584170763E-20 
121 7:9.233571541207334E-15 
121 9:1.156461000329716E-19 
70 103:6.871913282329496E-13 
70 101:1.027499813789885E-15 
70 102:6.780875537159179E-15 
121 0:1.538214802815488E-20 
121 2:1.8138143842195047E-20 
46 88:8.76935635143701E-28 
121 1:3.652527703312929E-18 
46 85:8.111160598243697E-26 
121 3:2.1808295224851985E-14 
46 83:1.3400591920153103E-25 
121 6:7.585260260619005E-15 
121 5:5.0382398899035225E-25 
70 108:7.840889917140299E-15 
70 105:3.622637981695166E-14 
70 109:3.9583254162366095E-15 
46 70:4.7950472669675416E-15 
46 71:3.473958705436879E-15 
46 78:1.1578696954818586E-15 
46 79:3.947776043194667E-18 
46 74:7.388672952714791E-17 
46 72:1.3189832471699863E-14 
14 112:2.0012443549627393E-12 
34 92:1.3830471271199451E-15 
34 90:2.1809612698161765E-26 
14 111:1.9699257581477285E-12 
34 99:6.185329987124901E-27 
14 118:1.8101956713225116E-13 
34 98:4.9065529239548294E-12 
14 119:3.534046740209443E-18 
34 97:5.429126910173761E-21 
14 116:4.576683374578807E-23 
14 117:3.784945052640409E-12 
34 95:1.23428424632026E-12 
14 115:1.784635711589279E-12 
70 121:1.3445814376636937E-17 
70 122:1.3445814376636937E-17 
70 125:1.6138716655088703E-12 
34 79:3.915915112508911E-27 
46 68:2.8285924491418377E-18 
46 66:8.89255904380726E-18 
34 81:5.86045033966245E-66 
14 109:5.085086265956406E-22 
70 129:5.357895840902078E-12 
34 88:5.099246191053098E-66 
70 128:8.39062777890095E-15 
14 105:2.426964053521245E-13 
34 85:3.1668412228152233E-84 
34 84:8.467011928087934E-13 
14 103:8.135486137326455E-12 
34 83:1.1743093884859827E-56 
14 104:5.646024705339541E-13 
22 81:5.448649385512353E-84 
22 83:3.234090781986214E-58 
22 85:3.440798764033947E-67 
34 68:2.9233315953722606E-24 
22 88:3.929374117416775E-86 
10 99:2.87959817121765E-30 
96 8:1.9701338216953137E-12 
96 7:6.285247358688017E-12 
34 70:3.9408824687357016E-26 
46 47:1.090940459885781E-12 
34 78:3.996091867710254E-21 
22 78:1.8284852425094024E-20 
22 79:1.2812137354417461E-27 
34 74:1.031976456961142E-22 
34 71:1.1115375787212763E-20 
22 92:2.918003649175789E-14 
22 95:1.0525110803517749E-13 
22 97:9.727902213274052E-20 
34 59:6.999410207962497E-13 
22 98:2.4872331278050416E-13 
22 99:4.4115004963438334E-30 
46 43:7.851986519907762E-23 
46 44:3.301839755935542E-15 
46 41:8.89255904380726E-18 
22 90:2.830129818380101E-29 
46 40:1.1636688104897858E-27 
46 38:5.4895121903021774E-21 
46 39:4.99575896962723E-16 
46 36:1.6598009603881683E-24 
46 37:1.0911836730971227E-20 
34 66:1.1000761561368014E-22 
34 62:9.77017871610786E-13 
34 47:7.965992712724155E-17 
34 46:2.403752171817973E-25 
22 66:4.4281122855584914E-24 
46 34:2.558283765974168E-25 
10 78:6.072006557331208E-22 
46 35:5.5800863102883756E-27 
46 32:8.104548239060345E-23 
46 33:1.0717190157769369E-26 
10 79:3.6315241251066087E-29 
46 30:1.2345426603573105E-23 
46 31:2.7426317797582767E-23 
10 81:1.034614739314626E-88 
46 29:9.745705386716605E-26 
10 83:7.14826000027963E-60 
46 27:8.593482797985588E-26 
10 85:1.3213843798498386E-69 
46 28:6.73587349264812E-26 
10 84:3.235043272793367E-12 
46 25:1.8347320626456427E-25 
46 26:3.470325708092463E-25 
22 70:2.88801329642213E-26 
22 71:7.333008263076213E-18 
22 72:4.0718108161011145E-14 
0 1:9.586339359366918E-23 
34 39:6.308251464219537E-44 
0 2:9.979482124631237E-26 
22 74:5.503631698894062E-25 
34 38:2.423642452258007E-49 
0 3:1.072163849391105E-12 
34 37:1.1671269983385497E-47 
0 4:1.831089299945472E-19 
34 36:1.030494376454529E-98 
0 5:3.0244991121737066E-37 
34 35:1.3591818307570466E-89 
0 6:2.3822057240328286E-15 
46 23:2.749297341831608E-28 
83 6:8.152273248562868E-16 
0 7:9.122415167149028E-29 
46 24:8.234211282356857E-27 
10 88:6.238307956881003E-128 
83 7:3.108585876686211E-16 
0 8:3.6380080533534667E-32 
46 21:1.1924363731437892E-25 
83 4:2.806877804378055E-13 
0 9:5.679484221858703E-40 
46 22:7.254320454687098E-26 
83 5:3.3871063119113493E-21 
46 20:1.0304943764545291E-25 
83 8:6.705921986323953E-24 
83 9:1.0860648393709592E-25 
10 92:3.649796219397956E-15 
46 18:1.2176393421690665E-24 
46 19:4.817742099750859E-27 
46 16:2.636636422090448E-25 
83 2:1.9326017460613272E-22 
10 95:1.6530609034855922E-12 
46 17:9.177042496948435E-24 
83 3:3.839784896139455E-12 
10 98:7.080982690882654E-13 
46 14:6.15890335163006E-22 
83 0:2.3417452728758402E-17 
10 97:3.0138644212351266E-20 
46 15:8.27312539617152E-25 
83 1:1.3203065642157777E-22 
34 45:1.3830471271199451E-15 
34 44:2.320444046520607E-15 
22 68:2.6697268710764367E-23 
34 43:3.454456046052422E-20 
34 42:7.98712186045946E-17 
34 41:1.1000761561368014E-22 
34 40:1.997365696904656E-55 
10 90:1.694463669029543E-29 
</hsp>
