# Supplementary material for: Ancient origins of arthropod moulting pathway components
Source: eLife. 2019 Jul 3;8:e46113. doi: 10.7554/eLife.46113 (PMC6660194; doi:10.7554/eLife.46113)
Supplement: Figure 2—source data 5. — Compressed. zip file containing the 3D-cluster map of the bursicon ligands in. rtf format, the rickets receptor proteins in fasta format, the multiple sequence alignment of the receptor (trimmed and untrimmed), and the tree files genereted by RAxML, PhyML and mrbayes programs. The 3D cluster peptide map can be visualised and manipulated using the program clans (Frickey and Lupas, 2004a; see ftp://ftp.tuebingen.mpg.de/pub/protevo/CLANS/). The multiple sequence alignment files can be viewed with aliview (Larsson, 2014). The phylogenetic tree files can be viewed using Figtree (http://tree.bio.ed.ac.uk/software/figtree/) or TreeGraph2 (Stöver and Müller, 2010). [file elife-46113-fig2-data5.zip › bursicon-rickets-receptor.fasta]

>XP_317111_AGAP008347-PA_Anopheles_gambiae_str_PEST_BURSICON_RICKETS
MAIRIINHQTVVKGHVVLVLLVLLLFQTCRHRACGLAPTAQTTGQTKIMLKESLLIPSMDPEKEAKAMYE
KALQQYGIYGKTLKEICKAWVSRGCQCTGTKEEVTLVCRGIGLDAVPADLPTELVKLDLSNNNITNLPNK
SFDMLPNLEELILSHNKLDHINSEAFFGLSNLKKIALQGCGLVRVPMEALRRIRTITTLYLDNNLIADME
NVTFRGFHFLKNLRLEGNLLQRVPTDALIGLRSLEALNLGNNLLTIIRERDFPVLDNLYMLILRRNQISE
ITSGALTNLTRLKVLDVDDNSLSSMPVGLENLMMLQEISASNNRIRWVSKGDFPKNLVSLDLKSNPLAGI
KPGALQNMPRLRKLILSDVRGLNELPPLDGCTSLEVLRLDRANLSKIPDHICKTSPRLRSLDLKSNILLS
IPNVTNCRDLRLLDLASNRISSLHGAPFSSLGQLHDLLLSNNEIESIPHDAFVGLVRLQVLDMESNRVFF
IHADAFRPLKKLEDLNLGNNLFPQLPTAGLERLLHLKTFNNPHLREFPPPEAFPRIQTLVLSYAYHCCSF
LPLTTALPKVPNTFNIRENVLFPTDNEFDMSLWNNSYNDIWPQLQNLSKKFGTQINDLLNAYGAEYGSYP
SGHVPTFPDEYFEDELGITHASPTAQPGSIQCLPEPGPFLPCQDLFDWWTLRCGVWVVFLLAMLGNGTVV
FVLIFSRSKMDVPRFLVCNLAAADFFMGIYLGFLAVVDASTLGEFRMYAIPWQMSAGCKLSGFLAVLSSE
LSVYTLAVITLERNYAITHAMHLNKRLSLRHASYIMTVGWTFAITMAVLPLLGVSDYRVFAVCLPFEIQK
GTGSLAYVVFLMFINGVAFLILMGCYLKMYCAIRGSQAWNSNDSRIAKRMALLVFTDFICWSPIAFFSLT
AVFGLHLISLEQAKVFTVFILPLNSCCNPFLYAILTKQFKKDCVLICKAIEESRVTRGIGRCRHSSNFSN
RHTPANTNSLVERSSKELPPLLPGQTCNCSAKLMEQESARLRLMLCSWGTADERNRRGRGRNGDQYAYQI
AEIQQKQHKRAGSVSSSENFSSSRSDSWRNAQHHCGIPLRLLDPRRRHTSWLITRKTSQDSNLSSSRNDS
SGSTATQSTGTWRISRSSGSTSVVLPGVRIDGVGHPVSSTARQSIPGGKPRLVRQSAVQEDTHELSCSPP
RLGVRFLPTIPSAADSSVQLDDDTAEAASPTSSQSGNQPAPAPFYAILHGSGPQATVSSLKDKTKPP
>EDS35936_CPIJ011619_Culex_quinquefasciatus_BURSICON_RICKETS
MIKYISLIDISSNNISSLPNKSFDTLPNLEELILSNNQIEQIDSEAFYGLSSLKKLVLQNCALTRIPSDA
LRRIRTLAALHLDSNLIADVENVTFRGFNYLKSLRLEGNLLQRIPTEALIGLRSLEALSASGNRIRWISK
DDFPKSLVTLELRSNPLVGIKPGALQNMPRLRKLDLAGNSISSLHGAPFSSLGQLHDLLLSDNEIESIPH
DAFIGLFRLQVLDLEANQIYFIHQDAFRPLLKLEDLNLGNNIFPHLPTAGLGRLLHLKTFNNPNLREFPP
PESFPRIQTLALSYAYHCCSFLPLVASMPKVPKHHPIKEEVLFPTDNEFDMSLWNNSYNDIWPQLQNLSK
KFGTQINDLLHAYGPEYYPGGLPTYPEEYFEEEGGVTHAMPTSQPGSVQCLPEPGPFMPCQDLFDWWTLR
CGVWVVFLLAMLGNGTVVFVLIFSRSKMDVPRFLVCNLAAADFFMGIYLGFLAVVDASTLGEFRMYAIPW
QMSAGCKLSGFLAVLSSELSVYTLAVITLERNYAITHAMHLNKRLSLRHAGYIMTVGWTFAITMAILPLF
GVSDYRVFAVCLPFEINNGTGSLAYVVFLMFINGVAFLILMGCYLKMYCAIRGSQAWNSNDSRIAKRMAL
LVFTDFICWSPIAFFSLTAVFGLHLISLEQAKVFTVFVLPLNSCCNPFLYAILTKQFKKDCVLICKAIEE
SRVTRGIGRCRHSSNFSNRHTPANTNSLVERSSRELPPLLPGQTCNCSAKLMEQENLRRRFHQQHQQSTF
SKTWRRLFCNLGQRNDGRRGGRNSDQYAYQIAEIQQKQHKRTGSVSSSENFSSSRSDSWRHAQHHCGIPL
RLLDPRRRHTSWLITRKTSQDSNLSSSRNDSSGSTATQSTGTWRISRSSASNSVVLPGVKIDGPHPHSHP
HHASGARQSIPGGKPRLVRQSAVQADDCQELSCSPPRLGVRFLPTIPSAADSSIQLDDDTAEAHSSPGSS
SGGGGGGVGDDDHHVVDMHSVANVVAATAAASVTAGEMGGGGGSLPSPAPFYAILHGGNPQATVSSLKDK
TKPP
>EAT43844_AAEL004777_Aedes_aegypti_BURSICON_RICKETS
DISSNNISSLPNKSFDMLPNLEELILSHNKIEHIDSEAFFGLSNLKKLVLQNCGLVRIPAEALRRVRTIS
SLQLDSNLIAGVENVTFRGFNYLKSLRLEGNLLQRVPTEALIGLRSLEALNLGNNLLTTIKAGDFPLLES
LHILLVKRNQISEITSGALSNLTRLKVLELDDNVLSSVPVGLENLVMLQELSASGNRIRWISKDDFPKSL
VTLELKSNPLVGIKPGALQNMPRLRKLILSDVRGLQELPPLDGCTSLEVLRIDRANLTKLPDHICKTSPR
LRSLNLKSNRLRIIPNVTNCRDLRVLDLAGNSISSLHGAPFSSLSQLHDLLLSHNEIESIPHDAFVGLFR
LQVLDMEANHIYFIHQDAFRPLIKLEDLNLGNNLFPNLPTAGLARLLHLKTFNNPNLREFPPPESFPRIQ
TLVLSYAYHCCSFLPLVASAPKVPKHHPIKEEVLFPTDNEFDMSLWNNSYNDIWPQLHNLSKKFGTQINE
LLHAYGPEYYPGGMPTYPEEYFEEEGGVSHPIPTSQPGTIQCVPEPGPFMPCQDLFDWWTLRCGVWVVFL
LAMLGNGTVVFVLIFSRSKMDVPRFLVCNLAAADFFMGIYLGFLAVVDASTLGEFRMYAIPWQMSAGCKL
SGFLAVLSSELSVYTLAVITLERNYAITHAMHLNKRLSLRHAGYIMTIGWTFAITMAILPLFGVSDYRVF
AVCLPFEVTSGTGSLAYVVFLMFINGVAFLILMGCYLKMYCAIRGSQAWNSNDSRIAKRMALLVFTDFIC
WSPIAFFSLTAVFGLHLISLEQAKVFTVFILPLNSCCNPFLYAILTKQFKKDCVLICKAIEESRVTRGIG
RCRHSSNFSNRHTPANTNSLVERSSRELPPLLPGQTCNCSAKLMEQENLRRRLQQQSTFSKTWRRLLCNL
GQRNDGRRGRRNGDQYAYQIAEIQQKQHKRAGSVSSSENFSSSRSDSWRHAQHHCGIPLRLLDPRRRHTS
WLITRKTSQDSNLSSSRNDSSGSTATQSTGTWRISRSSASNSVVLPGVKIDGVPHPHHTSGARQSIPGGK
PRLVRQSAVQDDSQELSCSPPRLGVRFLPTIPSAADSSIQLDDDTAEARSSPSSCHSEPAICDVDVEAAG
TGTSAEGAQQQQSQQQNMSPAPFYAILHGSNPQATVSSLKDKTKPP
>EDW11891_Dmoj_GI17392_Drosophila_mojavensis_BURSICON_RICKETS
MVPHLEELTLSDNSIINMDPYTFYGLAKLKRLNLQNCGLKALAPHSFQGLSQLVSLQLNGNALVSLDGNC
LGNLQQLRSLRLEGNLFYRIPTNALAGLKTLEALNLGSNLLTIINDEDFPRMPNLIVLLLKRNQIMKISA
GALKNLTALKVLELDDNLISSLPEGLGKLPQLQELSMTSNRIRWINDTELPRSMQMLDMRANPLSTITAG
AFRGMTKLRKLILSDVRTLRHFPELEACHALEILKLDRAGIQEVPSNLCRQTPRLKSLELKTNSLKSIPN
LSSCRDLRLLDLSSNQIETLQGRPFHGLKQLHDLLLSYNRIKTLPQDAFQGIPKLQLLDLEGNEIAHIHK
DAFAAFTGLEDLNLGNNIFPQLPEAGLRGLLHLKTFNNPKLREFPPPDTFPRIQTLILSYAYHCCAFLPL
VAMSAQRKTSQVQEAVLFPSDAEFDMTLWNNSMMNIWPQMHNLSKQLGAAMHDLWDSPMNNYNLNEDAQQ
VPTGSQLANSYMEEYFEEHDMSAPGTGYGLGTGLFSGITADDFQPGSVQCLPMPGPFLPCADLFDWWTLR
CGVWVVFLLALLGNGTVVFVLICSRSKMDVPRFLVCNLAAADFFMGIYLGILAIVDAATLGEFRMFAIPW
QMSLLCQFAGFLAVLSSELSVYTLAVITLERNYAITHAIHLNKRLSLRQAGYIMSVGWIFAFCMALLPLL
GVSDYRKFAVCLPFETTTGVASLTYVISLMFINGCAFLTLMGCYLKMYWAIRGSQAWNTNDSRIAKRMAL
LVFTDFLCWSPIAFFSITAIFGLQLISLEQAKIFTVFVLPLNSCCNPFLYAIMTKQFKKDCVTLCKHFEE
TRVIGAAGGAAAAGGGGGAGISAARAARGKRGAGELPPPLLPAAAGVAHPPGCRCLRMLPSEMPNWHKIE
QTPTLWQRLKRLCCGQRQRRKQRRQPQQRRQRAYTAAAANPYQYQFAELRQQRKNRASSISSENFCSSRS
SSWRHGTNSSTPAPQSNCSMPLKLMEPGQGHTHGRRRHSAWLITRKTSQDSNLSSSRNDSSASATTASTS
TFRLSRSSAGSSTPLPSIIAHNGKQQHDTLTKPRLVRQEAVQEEEDSSPPRLGVRFLPTIPSAADSSVIM
EDGDSASAAAGNAILGMPQPGDSSGFLLAPPAQLQPEKPPPVPNDAPP
>AAF53367_CG8930_Drosophila_melanogaster_BURSICON_RICKETS
MAARCRWSWRLALCPLLLQLLLQLLLLPPSAMGHDETKENPAPDMQNSQEQEPYVHLQHLQQQQQQNPQT
VQQLSQITVNRTSKSASVTPTGIRENVMLPSADPEKEAQILYEKSLQEYHGSQLSTASTATDVIAGKRTL
HSICERWLQKHCHCTGSLEVLRLSCRGIGILAVPVNLPNEVVVLDLGNNNLTKLEANSFFMAPNLEELTL
SDNSIINMDPNAFYGLAKLKRLSLQNCGLKSLPPQSFQGLAQLTSLQLNGNALVSLDGDCLGHLQKLRTL
RLEGNLFYRIPTNALAGLRTLEALNLGSNLLTIINDEDFPRMPNLIVLLLKRNQIMKISAGALKNLTALK
VLELDDNLISSLPEGLSKLSQLQELSITSNRLRWINDTELPRSMQMLDMRANPLSTISPGAFRGMSKLRK
LILSDVRTLRSFPELEACHALEILKLDRAGIQEVPANLCRQTPRLKSLELKTNSLKRIPNLSSCRDLRLL
DLSSNQIEKIQGKPFNGLKQLNDLLLSYNRIKALPQDAFQGIPKLQLLDLEGNEISYIHKEAFSGFTALE
DLNLGNNIFPELPESGLRALLHLKTFNNPKLREFPPPDTFPRIQTLILSYAYHCCAFLPLVAMSSQKKTS
QVQEAVLFPSDAEFDMTLWNNSMMNIWPQMHNLSKQLGASMHDPWETAINFNEEQLQTQTGGQIATSYME
EYFEEHDVSGPATGYGFGTGLFSGMSTEDFQPGSVQCLPMPGPFLPCADLFDWWTLRCGVWVVFLLSLLG
NGTVVFVLLCSRSKMDVPRFLVCNLAAADFFMGIYLGILAIVDAATLGEFRMFAIPWQMSVLCQLSGFLA
VLSSELSVYTLAVITLERNYAITHAIHLNKRLSLKQAGYIMSVGWVFALIMALMPLVGVSDYRKFAVCLP
FETTTGPASLTYVISLMFINGCAFLTLMGCYLKMYWAIRGSQAWNTNDSRIAKRMALLVFTDFLCWSPIA
FFSITAIFGLQLISLEQAKIFTVFVLPLNSCCNPFLYAIMTKQFKKDCVTLCKHFEESRVVGGGGPGGRG
AVARTKRGDLPPPLLPAAAVAHPPGCRCLRMLPSEMPNWHKMEQTPSMWQRLRTFCCGENRRRRKQRRQP
QQRRQRAYTAAAANPYQYQFAELRQQRQNRASSISSENFCSSRSSSWRHGPPSSAPVPPGNCSMPLKMLE
PHAHPHGHGRRRHSAWLITRKTSQDSNLSSSRNDSSASATTASTSTFRLSRSSAGSSTPLPSIIAHNGKA
QLDAVKPRLVRQEAVQEEEDSSPPRLGVRFLPTIPSAADSSVVMEDGDSANTGVASFLGMPLPGASSGFL
IAPTTAATTSPPPVVLQPAKPPPDPNDAPL
>Tribolium_castaneum_TC008163_001-BURSICON-RICKETS
MVVITQFYHESARGYPKIRPQEFQRDLTSNNITALNETSLSHYTHMEELTLSENKLESIHPKSFAKNVQLKRLLLQGCAL
SEIPVEVLRPLSKLQTLHLGNNEIWKLDGTTFQQVPALRSLRLDGNRLRGVPSEALSSLLHLEVLNIGNNLINALPPAAF
PSLDKLVVLLMKRNQISEIAEEAFANLTSLKVLELDDNFLTEIPAAVTKLAKLQELSISGNRIKYIRGGLLQKTPALALL
ELKGNPLTGVDAHAFSFLPRLRKLILSEARELSTFPNLNGTTALEILRLDRAGISSVPSTLCTTCPRLKSLDLKSNKLKT
IPDLNDCREMRVLDLASNHIRTLENRPFRGMYQMHDLLLAHNEIQYIPQDAFYNLSRLQVLNLEDNQISFIHPDAFLPIS
KIEDLNLGQNVFPHLPSAGLERLLHLKTFNNPNLREFPPPEEFPRIQTLVLAYAYHCCAFLPLIPSNPPPKAKDFIVFPD
IEDIDMNMWNSSLNDYWPSQQNLSHKFGKKFETIWENLRSDFTYPGNFPSYMEEYAEEEAQRVAGGDGPPGKIQCLPLPG
PFLPCQDLFDWWTLRCGVWIVFLCAMLGNGTVVFVLIFSRGKMDVPRFLVCNLAAADFFMGIYLGFLAVVDASTLGEFRM
YAIPWQMSAGCQLSGFLGVLSSELSVYTLAVITLERNYAITHAMHLNKRLSLKHAGYIMICGWSFAIVMGLLPLFSVSDY
RKFAVCLPFETKDAASLTYVVFLMFINGVAFLILMGCYLKMYCAIRGSQAWNSNDSRIAKRMALLVFTDFLCWSPIAFFS
LTAAFGLQLISLEQAKVFTVFVLPLNSCCNPFLYAILTKQFKKDCVMICKAIEESRVTRGIGRCRHSSNFSNRQTPANTN
SLADRSSRENQNHVPTCTCNVKLLGERSAPPPRTDRKTRTREWLLSKARWLLCVRRQPRHRPRSDQYTYQIAEIQQKQHK
RASSVSSSENFSSSRSDSWRHNHHCGIPLRLLDPKRRASSWLVTRKTSQDSNLSSSRNDSSGSATTASTSTWRMSRSSAS
SEPNRIRAKPRLTRQSAIQDEADLPGSPGRLTVRFLTTIPSAAETSMQMEDEQPAILVSPSKEREGPLYAILHSQPVTPA
RRQSIVTLHPPETIHNSSQPSEAGPSR
>Parhyale_hawaiensis_phaw_30_tra_m.019419-BURSICON-RICKETS
MILSNLSLFLLILLLLIHSTFALSLLPSFSLSHFVFLLAKFHLSFSAIANGVPPSAVTDPLRAKSSPRNIEKDAFSAMCP
NLCSCTPSLPPAILPGLWDIPPRRLIPSSSADRVSVAASCAGLGLLVVPPLPPAGLTTTTHELIELDLSDNALTELPDNV
FRQYKHLEQLKLSRNKMRTIAPRAFVTPPLRVLLLDRNELSTLPYDLRLPPLEELSLERNLLDAIPKPVTRILSLKALNV
ANNRLASLLEDDLSHLPNLITLSLHHNRITTVHHQALAALPSLENLDLADNLLKEVPAAVLLCPSITHLLLSNNKIEVLS
SGALSGLRNLQSVTLHGNPLHQVHALAFTSLPSLNSIVLQEIPTLESFPELSGSSSLESIRIDRSGLSAVPRNLCSLAPN
LRSFNLHSNVLESLPELSLCYELRLLDLSHNRITSLRENMFSGQRNLQDLLLQKNLITVLEDNAFAGLVNLQTLNLEFNQ
IATIQPKAFLPLQQLKDINLGNNALSEFPEEGLERVTKLNVHNNRHLRVFPGPERFSSAHTLKLSYAYHCCTFLRNGDYE
GPGSEDAGPKYIEDVIYNVEDIQDFDNSLLLNMSDIWSDTDGFSQDFGTLWTKLAEDFPTRMADPDGTTAIPASSTTTAP
SHRPMMARVPVQCIPKPGPFMPCRDLFDWWTLRCGVWIVFLLALLGNGTVVVVLCFARSKMDVPRFLVANLALADFFMGV
YLGFLAVIDASTLGEFRMYAIPWQMSTGCQVAGFIGVLSSELSVYTLTVITLERNYAITHAMHLNKRLSLRHAAYVMLGG
WVFAGTMAALPLVGVSDYRKFAVCLPFQIDGAGLLYVVILMFINGTAFLILMICYLKIYCSIRGSQAWNSNDSRIAKRMA
LLVFTDFICLAPIAFFSLTAAFGFHLITLEEAKVFTVFVLPFNSCCNPFLYALLTKQFKKDCVMLCKSIEESRVTRGIGR
CRHSSNFSNRQTPAHTNSAVEQSSRSNNGEDCDCPTRKQSSPNFRQRLRISFFKFLYCHRKRTKRNINNDFSNEQNKLGN
KTFRNTSMSSDAYSSSYSDHWRRSKMPLSLRLLERRRHSSWYLTRKPSQESNLSSSRNDSSATTASTSTWRISRSSVSSD
ISSGASRALGKNDSQMSLKMGSFRDRRPDGRTGLNPTVMVLQHTPKNGNSFKRPKPKLQRQGAVERETYLSKKYANDANS
SVRAGVRDNLSCVYEQDSFEEEDMTQVTAFLTPTYRLAGLAVGFVPRKLSTISSHSMSVNKDLETEASPEDLSPEERFCI
PLENKKGDPENGLPLVPEMRPIGSPNFPSLPRDRPRPRFPRNRRYPSDSNLRRRCDSPSQRCTDRDFIRRVATMPVIVTP
NLTTFPSPGGGHDGDDEEEDDDVFIDPVVPKRLLETHFPLEEPPDEGDPLL*
>parasteatodaTepidariorumaug3.g13496.t1-BURSICON-RICKETS
MMLIKVCASDLSSAAPDETPCSVLCECLGPEFAIQADCSNRSLVVVPNDLSHWTVKLYLSDNNITKLGESPFRNLSNLLE
INLAHNNISHVSPGAFFGLNKLRSLSLQHNKLGNIPTEALQPLTNLEALHLDVNQLVDVPQGSLVSLVKLQKLWLNGNQL
QVIPSRALDQLPELEALDLGENKIHSVPDYAFKNLSKLVILMLYRNEISFIGPHGLDGLASLKVLEIHGNKLTIFPEAVS
SLPTLRELVFSDNAITELSDSAFRKNPKLTLLEMGGNPITKVGSGTFSNLPSLKKLRVSEARQMEQFPDLTGTGALELLT
LDRANLKHIPHDLCKKVPFLRRLILRSNKINKIPDLQECRELRQIDFSYNEIASIDNSPFQFQNKLIDLFISFNFITYIP
EEAFLGLENLQVLDMMHNQIENIHENAFMNLSKLRDLNLGENKFSVLPTEGLQNLRQLKTFNNRNLREFPLPEHFPKVHT
LALSYAYHCCIFRPLARRLPLPATLKETIVWLTREDVDMDAWSTNITDVWPGYENFSSKFEEFASQLWKTFGRDYTIPDN
LAQFAEEYFQDYKISQGPDNAGHDKQPVQCLPEPGPFMPCEDLFGWWSLRCGVWVVFLLAMLGNGVVVVVLLFGRSKIDV
PRFLVCNLAMADFFMGIYLGILAVVDASTLGEFRVYAIQWQMSSGCQIAGFLGVLSSELSVYTLAVITLERNYAITHAMH
LNKRLSLKHAGYIMSAGWTFALLMAILPLFGISDYRKFAVCLPFETEDPWSLSYVVFLILINGVAFLTLMGCYLKMYWVI
RGSQAWNSNDTRIAKRMALLVITDFMCWAPIAFFSLTAVFGANLISLEEAKVFTIFVLPLNSCANPFLYAIFTKQFKKEC
VLICKRIEESRVTRGIGRCRHSSNFSNRHTPANTNSAGERKSGGAQAAYDSQPVCQCGAHIKASYAAKYSETPVLTEARW
RSLARRYLMFQFTRRETNMNEYPNPRAAAYAQRRGRPDPMQKRGSSISSDNFSSRSDSWRQGNFPLRLLEKGARRNSWTG
STQKSSQDSSNSCSRQDSSSTSTFRLSRSSVSSDASSSRPGSSIKERAALNTSYRKAIGGPNGELQNRFTRGVTIANLRE
KPRLCRQGAIMEEASHPPRPSMYRGGPTEMAIMRKNQLPPVPTAKKGVCSTCGRRETLPSLRFKSKELEDKFNCFFNRLV
ETSHEDSSEVNTSKDDQALSTDRSTDDRKTDSGKETADTSLSEQPSEDYDLLCSTLIEKECPTSTNRVNVSRPSGSTTRY
GGFTASAPRRKDHHKPRVSPSVHVSSDDISKNKSRSMSNLGIDFKLFSRQRKAVSDNSLKKISLKNLPNFLRSLSSQSTQ
NSSQKTVLCYKSQSGQLTPYPCTSRPIPYCRSEATIMNRSPDSSRTPMWSPHGSLGKLALSGDEASSGADDADIDEEDDV
LNERTKVLVRRKVNQRLQDDEDSVTDPVVLQQMPLCGTNSTTSDDQPLIDKEVKPSLS
>lineusLongissimus.9652-BURSICON-RICKETS 
ILSFGKMAFTNLPNLEEIKIHEARDQMTFPDLTGCGNLHTIIFDRANIRSIPYDLCDNVPMLKVLDVHSNQVSKIPDLSG
CTHLTQLNLGNNHINNLASEPFSGLHYMQDLILTHNDISLLPADAFKGLKSLQYLDLSNNKISHIDEKAFAPCSALEDLN
LGDNLFPTLPTEGLGKLTNLKTYNNKELREIPPPETFPKIQWLTLSYAYHCCDFLSDVDPEAENNNLGIIEEVIWLNSGY
DPSLFHNDTQEIWDPLANLSHANYHEIQQHIWDNFATGKEIKLPGVDGGEIPTYTSDFLQEYQKPYSDTHDLIVSKPAVK
CKPMPGPFMPCDDLMGWWALRCGVWIVFLFALLGNGCVLFVLISSRTKMDVPRFLICNLAVADFLMGIYLGFLAVVDAST
LGEFKKHAIRWQMSPGCLVAGFLGVLSSELSVFTLTVITLERFYAITHAMHLNKRLSIRHAGYIMMCGWCFALLIASMPL
FGVSDYRTFAVCLPFEVGDNVSLGYVCFIMFCNMIAFIIIVSCYMKMYCSVRGSQAWNSNDSRVAKRMALLVFTDFACWA
PISFFAIASAFGLNLISLNDAKIFTIFILPLNSCANPFLYAIFTKQFKKDCVIICNRIEESSVARHFTRMNQRSSAGNSW
GSSHRPSAMNSFMEVQRHSYNYSNSHSGVANSNSDDGIPSQACIVVHNDLAGASREESSESSKSGGSFPRKLRLTLRGPK
KSRTKRLKKQNNKERRNSYTAPIPNYKMESSLEMSNTSASSLLLSILQNQLTQTQSEPSNTDSEGDLRTEAKMTGRGRHR
DRNRFPHFHNDDKRKRSSKSSPGCWSRRFQGSFGSGGKKTNQSNASLRAKKCRSSRLSHTTSGTSCEISSPLPSSSQSSS
DNNNHEYVNITEEMISHLRDVSNSRPNLPDGNPSAELGNHGNYLQMCEVTSERKSDEEMEACNYVVFDPPLHPAAISPEQ
KQENQSYMQMSSPSFEYVPMVALTSGCSHHSKERGRTQEQRPRKPTPETSPASLHNIPTITRPPPSCQQSDDTNFYMDGA
SSCGEGNCACHNARPQHIPSNSSPTLTNHKLSFSSPIATSQSQCIELHSPDVMTSSTSINSPRGGLSSNSRLNHQDSACD
TYYESIRDSSSSANSRGSCSTNASNLTTVSLDSGGDYHHVNGDTKETDAFLPVQQVEQSSVPLAGSHAPLLDDGSQRRFP
FSMSAESGFNSEETVV
>capitellaTeleta.CapteP226336-BURSICON-RICKETS 
MSILEQRQRCLGSICNVTLCGSLAIAHSKCRIEDHIVDLSDNFIKVLPDYAFDQFKQYLMDLDLRGNNLTELPGHIFTGI
AYLNRLHLNYNSFKTVPVQAFLDLHALQSLHLDHNYLQFIPPASFLNMKQLRHLWLDGNQFKDIPTQALQHLSSLEALNL
DNNEIKNITDQFVHLNNLIDLSLTSNHIAHIPREAFTHCKQLKQVFLAHNPLLSVQNQAFKGLPSLQRLHLSELRLQMDF
LDLNGSTSLTRLSLDRGIIRVIPGNLCNLLPKLRVLNLGYNELASLDGQLFSGMGRLQDLTLSHNKLRIIADDAFTGLLN
LKYLDLQDNRIMEIGDLVFEQLPRMMELNLGQNIFRTLPMRGLQNIRNLRVFGNPYLKDFPEPSEFHDIQILALSYAYHC
CEFLPHEEKNDGLSDRLKEGVEFIEHNANTDMVHENMSQLWNYENDTLYHSMAEKVYQNFGNNYDYESDLPFNASTMYGD
FGPRGDMLDLHVPPKPPVKCQPLPGPFMPCDDLMGWWSLRCGVWVVFLLAVLGNGIVLFISIVSHRRMDVPRFLICNLAS
ADFLMGIYLGFLAVVDASTLGEFRKYAIKWQTSPGCQVAGFLGVLSSELSVFTLTVITMERFYAISHAVHMNKRLSLRNA
RYIVSAGWLMAIILAMLPLFGISDYRKFAICLPFETGDSVSLGYVCFIMLVNCIAFFIIVACYMKMYCSIRGSQAWHSND
TRIAKRMALLVFTDFACWAPITFFSLTAAFGKELISLNDAKVFTIFVLPLNSCANPFLYAIFTKQFKKDCGVLCKRIEES
ALNRSLSRLSQRNNNVFFSWGSRHPSQLGSCLNNPLDNKQNSMQQQQSQSAGSNMLAEAEALRVNQPNHVRGRRYSDGDF
VVPCAHSVEQRECHSAEASAEHAPCPHCEIDAHYSQKINKVQNRTSSIFSLVQKLKKYQSRSSGGLEVNSVHQIPLDSGA
VFLPEDQPKKTSRGFLPLLPASGNGGDDVPVIPRGSKLTPPHIGGLSKPHEHVCRAKHPLDNTECETDPLGAKECSQHRM
NYLEPVRCPHSTPTKSPMHYSHPEVSDTLHDIKKHCDRRPNSNRFSVRGSKHIVGSSSSDLESSESSGVHDVVFPLDPNT
VIMKCREPPLYASHLGQHTPVKTEAVSTNGHSNGVSNGHGDSPLKRKACSQDISHVQTTVI
>gadilaTolmiei.31736-BURSICON-RICKETS 
EPEPGPFMPCDDLFGWWSLRCGVWVVFLLAILGNGIVLLVSFTSRSKMDVPRFLICNLACADFFMGCYLAFLAIVDASTL
GEFRKHAIQWQRSPGCLIAGFLGVLSSELSVFTLTVITLERFYAITNAIHLNRRLSLRKAGYIMIFGWMFAIAVASMPLF
QISDYRKFAICLPFETTNVQSLGYVCSVMFFNGLSFLIIVGCYMRMYCSIRGSQAWNSHDFRVAKRMALLVFTDLLCWAP
IAFLSLSAAFGKEFIGLNESKVFTVFVLPLNSCANPFLYAIFTSQFKKDCSYLCKRLEETSVSNRFSRLGSRPVTWSSSG
RSYGGFFRSYKRSSCSNSMSNGSSVGGVAPNAPNMNSPTQCEYKIVPNSDPKSSKPREKERENKDQDVTCKKQLEAHMTK
IPVVPSVKRNRHSTPDVTQADYFPQIVLHDGKRKKSKSSFSLPPHVSNDVLRLGSTPCIDKVKSGIPQGLIALPKPPSKA
LKSTSSTATKQKEKSRTSRKSSRESRKSYPDILVYFDKKPDGGSTEKQAVVDVACGESPDTSVQNKDIIQRRRPTDVRPK
ETDELLKNNNISDNNNYVNVAELLSKQSAKPKSQCDVKPSFSDLPPLDKSKVCRGVNRKDMRRESESCVDSMEDIKKCSA
SNFRVQKAAQYCLMERNWAGPTYRSPLRYKSNSLMELAKHIPNEDEPLKRHSLTTPFDDYLEVSEITRDSAFVDDEDDDF
DNQSNSRRVKFRDRSFAVRYFLASAFQKKNLRLESVDSEEDTATTNLPVLSDMDTSLNIYPRSRDSRQSPVPSPVPRASS
SSPFNRNFLVPFSGSDRESGFSSEH
>antalisEntalis.120794-BURSICON-RICKETS 
EFKSHAIKWQRSPGCLVAGFLGVLSSELSVFTLTVITLDRFYAIKNAIHLNKRLSLRKAAYIMICGWLFAITIASLPLFE
ISDYRKFAICLPFETNGIVSLSYVCFVMFFNGLSFLIIVACYLKMYCSIRGSQAWNSHDFRVAKRMALLVFTDLLCWAPI
AFLSLSAVFGNELIGLNEAKVFTIFVLPLNSCANPFLYAIFTSQFKKDCANLCKRLEETSVSRQLSRIGNRHVSWGTTRQ
TP
>graptcmeEborea.11995-BURSICON-RICKETS 
MCDSMLMRTHMFLSTQMPRRIFYIVSLFVVWSWFSLSCWSQHLECPKKCVCRVPKFITDCASQNLTKIPENINRQTTQLD
MSHNHIPELPNDAFRNFMLMKELRLIGNFLSELKPYTFRGVESLQILHLEGNNFSRIPKEALRNLTLLRILYLDYNRIDH
IDADAFQGLTNLQQLRLDSNRLTSIPVAALNPLRSLQALMIEANSITEIPNYAFQNLSNLDDILLAQNRINYIGDHAFEG
LYLVTSIGLERNNLTQVPVSLMYTPDIRHLPLDDNQITNIQDNAFKNNEKIEFLSFKGNPIRSAGKYAFRGLKKLEALTL
SDAHEMTEFPDVSDLINLETLILDRASLKTVPLDLCDNLKRLKKLDVHSNRITAIPRLSGCKELTNLNLGNNEISSLERS
PFRNLSNLKDLTLGHNVITRIPEDAFIGLDSLLYLDLVHNHITEIHENAFKPLKTLEDLNVGENKFPKLPTAGLEQLVLL
KTFNNKYLQDFPPAEAFPHIQKMTLSYSYHCCEFIRTGTKSRQNEIRIEEDVIWLKSKNITPIFKQDPTKLNHSYDISVL
SPDTIDTIHEDKLLDNSYQFQQLLLDDNKGTVVIKTPVECKPKPGPFMPCDDLFGWWSLRCGVWVVFLLALVGNGIVLFV
SFTSRSKMDVPRFLICNLACADFFMGAYLAFLAIVDASTLGEFKSHAIKWQRSPGCLVAGFLGVLSSELSVFTLTVITLD
RFYAIKNAIHLNKRLSMRKAAYIMICGWLFAIAVASLPLFEISDYRKFAICLPFETNGTMSLAYVCFVMFFNGLSFLIIV
GCYLKMYCSIKGSQAWNSHDFRVAKRMALLVFTDLLCWAPIAFLSLSAVFGKELIGLNEAKVFTIFVLPLNSCANPFLYA
IFTSQFKKDCANLCKRLEETSVSRQLSRIGNRHVSWGTNRQTPGYGGFIRSDKRGSCSNSMSNGSSIGGVLNYNTDMNAH
AHCDYKILPNADTKTARDQKNVKRDKTSEEADKHSGDRKYAEHATIPVNIVSSVKRNRHSTPDVTRSAEFGPQIILHAEG
SDKRDISDFFLQPVYGLNCNMGVIPKRNSSPSIDYIRHDVKPTYTRMSSPLTIERAKNKRHSPQIGILPKSHKEKSKSAR
KSSKENRKSYPDILVYFDKKSEPVKPRLGPISSPSNPMLELVQPHCVNLPQYSSAVVDYSSALPVSRIEEQNYVNVAELL
SKQNKTKKKKVPTATLR
>idiosepiusNotoides.213096-BURSICON-RICKETS 
KKKKNFKKKKKKKKKAIYLIMALRGDLLTFDGEKLFLLLIFLAAVDPSHATVTLGDSQVLPSQLLLQEKVRPALDNLQTR
GVMPYTCLEGCRCKTRHTGVREVDCSQTNLTKLPLNIDRMTTILDLSVNRISHLPSRAFAHLPHLEELKLGSNLLGSLPP
DVFYNLENLTILKLQENRFRRIPVEAFRHLRSLKHLHLNDNQIQNVPEDSFQNMTSLTTLWLSKNNLTSLPEEAVNRLNS
LVDLSFAKNHIKEVPPFALSNLNQLHFLSLARNSIQELPDYAFSNLTNLKKLFLHHNSIHSIGSMAFADLKLLNHLDLSE
NRLPDVPKAIEPLSNLEKLQLKSNNISFIRDLTFQKSTRLIELELKGNPIRSFGYQAFSKIPMLERLVVSQADRQTVFPD
LTGSHKLAIIQFDRAGIETLPTDLCQKVPTLQSLDVHSNKITKMPNLTGCGELRILNLCNNKITELQFESFRGLSKLRDL
IMGNNFITKIPDGAFTGLERLENLDLVDNKISYIAENAFKPLNNLRELNLGENQFSHLPTDGLIKLKKLLIYKNKYLQNF
PSSSAFPEIQFLTLTYSYHCCKFIQTTEPAKEKSLEFTEEILWLRAEDADWDHFENITEIWKPIVNGSIRHYDMAIDILD
GNFNSEFDYNMGELPPATVEHLEDYIRPDSEDIVASRSPVMCQPMPDPFLPCDDLFGWWYLRCGVWVVLQLALLGNSVVL
FVSITSKSKMDVQRFLICNLATADLFMGIYLAFLAVVDAGTLGEFKKFALDWQTSPWCLVAGIMGTVSSEMSVYTLTIIT
LERFYVITHTMQLDKRLSLTRAGYIMLAGWIFTISLASMPLFGISNYQKFAICLPFETGDLLSLVYVCFIMIFNGTSFLV
IMSCYLKMYCDIRDSQ
>octopusBimaculoides.Ocbimv22023790-BURSICON-RICKETS 
QNGVKPLEFTEEILWLNSEGTDWDHFSNMTEIWKPVVNGSILHYGVAVDILEGKFRPEMDYNMTELPPATIEHLEDYVQP
DNRDIMASRPPIMCQPMPDPFLPCDDLFGWWYLRCGVWVVLQLALLGNSVVLFVSITSKSKMDVQRFLICNLATADLFMG
IYLGFLAVVDAGTLGEFKKFALDWQTSTWCLVAGILGTVSSEMSVYTLTIITLERFYVITHTMQLDKRLSLRRAGYIMLI
GWIFAITVAAMPLFGISNYQKFAICLPFETGDVLSLVYVCFIMVFNGTSFLVIMSCYLKMYCDIRDSKAWNSPDVRVAKR
MSLLIFTDFLCWMPITILSLTAMFGKELISLEEAKFFTIFVLPLNSCANPFLYAIFTKQFKRDCTNFCRRLEESTISQGY
GRYGNRQHQASWGSVRLASFLKLFSIEKRATSDKITSTKYSMNVKENVNESTSKCFCPICEECLKFQVAESDKSLEELSK
QITADIVFTACKSQENDEKLQCLKDTTASCLAGNCSEEEKLLSCSQLLQQVCTRFDGSNSTMIPLETLHHGLSKINSQSE
EEEALTGSINGVTGEEGISDSSSSSSSSSDTGISQTRFQTVLRDFKCGKRCINGDHYKLSTRRGCPQSCHHTLYSPKWAP
VHQRLKCNSSLSIVPEEKTETLTRSKMSEGESDEKDTTITPDIEEGKEKDGKEIRIVVVDVDKIENEEKTNSDEKPLSSS
PSPSSAIRRQNGYMLLSSSANATSAENVQKEVNRPNKEDEIFPKRHLKQQRSSSMSTLKKHSPEEEKFHPLRPYHSNDSV
HSDKQSNLLVNKLSPIDISPSSNTNSHLCSNGIHN
>lottiaGigantea.Lotgi1115178-BURSICON-RICKETS 
MFTNNIVCLFEFYILIITWKYSSTVNADTDVFLSTGSNGTNASLPCPSKCVCSRDNVNIRVDCSGKNLTSVPQNFDRYTT
HLDLSMNNITTIPKETFNKLQYLRELRLVSNNIQELPVRLLQNNKLLQVLCLQGNRFNKIPSDTIKNLRNLKQLHLDANQ
IDFVAPDSFRNMVSLKHMYLNANRLTSVPVEALQYTSSLEALTLAANRIKIVPNNSFKNLSGLVVLLLHDNQIETIEDFA
FRGLDSLKILEMNKNELVRLPPAFSVLSSLTELNIEDNLIEYLPGNSFSSNQLLTVLCIKGNPISSVHRNAFIGLPMLKK
LTISEARDMTEFPDVSMSASLEILRFDRASINKIPTYICHNLIRLKSFDVHSNRIAVIPDLSACKEALNINLGNNEITSL
EGKPFEGLTELRDLTLGHNYIDYIPEDAFEGLINLQYLDLVHNRIKEIHYNAFLPLSSLEDLNLGENEFKTLPTNGLQNV
LELKTYHNTHLKEFPRKENFPKIQSLTLSYAYHCCDFLQAPTGTNKKIQLEEDIVWLTKGETNMEMWSKLENLSTFWKTH
LGNYDYNFADLSLPPEAQNYLEDYKPRDYTHDLVMAKPPITCKPKPGPFMPCDDLFGWWSLRCGVWFVFLLAMLGNGVVL
FVSITSRSKMDVPRFLICNLACADFFMGIYLGFLAVVDASTLGEFRKHAIWWQLSPGCLIAGFVGVFSSELSVFTLTVIT
IERFYAITHAMQLNKRLSLRHAGYVMLLGWLYSIILASLPLFGISDYRKFAVCLPFEITDVFSKAYVCYIMIFNGLCFFT
ILSCYLIMYLSIRQSQAWNSGDTRVAKRMALLVFTDFICWAPIALLSLASAFGKNLIHLNEAKVLTIFVLPLNSCANPFL
YAIFTKQFKKDCVSLCRRLEDSSIGRHFSRASQRHVSFTWGSSRRPSGLN
>biomphalariaGlabrata.BGLB013318-PA-BURSICON-RICKETS 
MRRKHFYQELKSFLTEGPFMPCDDLFGWWSLRCGVWFVFMLALLGNGVVFFVSVTSKSKMDVPRFLICNLAMADFFMGIY
LGILAIVDASTLGQFKKYAIQWQMSASCLVAGVLGVLSSELSVFTLTVITLERFYAITHAMQLNKRLSLKHAVHVTSSAC
IMLGGWLWSFSLAMMPLFGISDYRKFAVCLPFEIEDVISKSYVCFIMVFNGISFFIILSCYLIMYISIRDSQAWNSNDTR
VAKRMALLVFTDFLCWAPIAFLSLAAAFGKNLIHLNEAKGSQRQASFSWKNQRRLSGLHSLMGEGKFNNSRNGSSGSNSY
GLINYNSEVSSGSNRKDSGGGYDKITNNNTKSKSVISISSNGVGHKYRYKICPGEEDDIEDIEAILRKSFMKSYKCNDCN
NSDAHIILHQDFYSHSGTDTNGGTSETYIQEKDDTNLTQNSVSDLEMDGKCQVTDPDFEDCASHTKSIESTKQNSSPVST
SSSPKETCCNKRTECSNGNKQCPASSSSGITVVIRGSQEVKPSGNVQYSSEEPDFTETVRAQKKSSFKDFHKTPSGESCI
SQELSSDGKSVSPSIELNHFSDSGNGGELSTDSLSSSELMHSPVKCKQSEPKLWTEDSTEKDHKQQKLHQLVNPIIQIYD
EDHICVNRLVSICSDDQVRLKCDFSKQRDSTSIPEMSKHHARDGSCTKSRTSTGHRKKHSRKHCRKHHKHSLAGNLNGDR
YNEGHQTIQNEDQFCQLNVVHCGVNEMQDASNPITVATSHDINTSSHLNDPRFYLTQDGTDTMSIDNQILK
>aplysiaCalifornica.871217814-BURSICON-RICKETS 
MNKIIRLPDYAFQNNTNLIQLRLANNQIKEIADHAFYGLSKMKYLQIHQNSLKDMPTAFSHLISLDELNLEDNRLAHLPD
KSFQFKDKLTTLRLRNNPIKSIGDKVFTNLPSLLELKLSEVHDMTKFPDLTGTRNLTVIQLDRAKIQSLPPDLCTDLRKL
KTFDVHSNKIGSIPKMSDCKNLTILNIANNELTSLDGRLFTGMDQLKDLTLSINFIHDISEDAFVGLSSLEYLNLAENQI
SEIHPDAFKPLKALKDLNLGDNRMSHLPTAGLDNLEKLKVFHNPQLREFPAKEEFPNVNNFVLSYAYHCCDFINSRQEPS
YIEESIDWLELGDDHIMLQHHRNFTLDAQLYVENISVENDLWESVNSHAYDLTDLDLGPEAKPLLDDYKSHDINYVIAKA
AISCKPKPGPFMPCDDLFGWWSLRCGVWFVFMLALLGNGVVFFVSVTSRSKMDVPSNLRSDCIKVKRGTEFLNKTLKKLY
DPYEDVFLSVFQKNEDCQFKKYAIQWQMSEGCLVAGTLGVLSSELSVFTLTVITLERFYAITHAMQLNKRLSLKHAGYVC
FIMVFNGISFFIILTCYLVMYISIRDSQAWNSNDTRVAKRMALLVFTDFLCWAPIAFLSLAAAFGKNLIHLNEAKVVSNS
SSDRAILSSAFSEHVFSFAWLC
>solemyaVelum.21276-BURSICON-RICKETS 
TSFWKRLQNMSLEDEYAETLYSQFGTDYIYYTLPDTLSPAYEAYTNSFLPMFDAQDIVIPDPPVDCKPLPGPFMPCDDLF
GWWSLRCGVWVVFMLALLGNGVVLFVSVTSRSKMDVPRFLICNLACADFFMGIYLGFLAIVDASTLGEFKRYAIRWQVSP
GCLIAGFLGVLSSELSVFTLAVITLERFYAIAHAMQLNKRLSLKHAGIIMTCGWVYSIAVASLPLFEISDYRKFAICLPF
ETGDNVSLGYVCFIMLFNAVSFLVILICYLKMYLSIHGSQAWNSNDTRIAMRMALLVFTDFLCWAPIIFLSVTAAFGKKL
VHLNEAKILTIFVLPLNSCANPFLYAIFTKQFKKDCIKLCKRLEESSISRNLSQLGFRRVSNSYGNNAVWRPQAVSTFRC
EKRGSNCSNGSKSGSNCGLNYDPGHPASGNHKHTFNRHEKLLHPNGRKLRERRPHRSD
>patinopectenYessoensis.PY_T18388-BURSICON-RICKETS 
MATLTGSGYIASVMAVFLYVAMACLFVCNAADTTEGTPENVCECIKATTFGGFQCNCRRRNLTTVPQHLPTDTRELDLRM
NNISTLPDYVFERYTYLEDLRLTSNVLVDMSDNALHGLHRLKSLHLDGNKLEIVPKAFKTLQNLLLLHLDANHIKQVPAE
SFRNLRRLKSLHFEANSLTSFPTDAFQYLAALEALDLSVNKIERIPDYAFSNLTNLVLLRMADNQLAEIEDYAFQGLNVL
TELVMNRNKLKHIPPAFAALPDLETVQIEDNNIQYIPDYAFSGNNRIRMLVLKDNPIVSYGKRAFTNLPLKNLHLSEARD
MTEFPDLSGATQLETLKLDRSAITEIPANFCDFHPDIKELNVHSNNIKKIPDLTRCRMLELLNLGNNDVSSLDENVFANL
THLKDLILTRNIITYIPRNAFCGLVKLDYLDLSKNKIGEIHDDAFIDLIALTDLNLSENDFPRLPIDGLQNLQVLKTFHN
TNLREAVPSNRLPKIKILVLSYAYHCCDFIYAGRKDEHDTRLKEDVTWLAVSSDNRTYDDYTDDNYNFDHYTSFIGPHVI
GNITPSDIDEYDSLEALIHVRKPVNCTPLPGPFLPCDDLFGWWSLRCGVWMVFLLAVAGNGIVLFVSISGRSKMEVPRFL
ICNLACADFCMGVYLGMLAIVDASTIGEFQQYAIRWQMSPGCLVAGFLGVFSSELSVFTLTVITVERYYAISHALQFNKR
LTLKSAGVVMTGGWIFCIGVASLPLFEISDYRKFAICLPFETSERESLAYVCFIMIFNAVSFIAIIACYIKIYISILGSQ
AWNTKDFRVAKRMAILIFTDFLCWSPIILFSATAAFGYELISLNEAKILTIFVLPLNSCANPFLYAIFTKQFKRDCVKLC
KRIEESSISRSLSSLNSRRVSIGCGSSWRHLQLHSPMSTEKRSSCSNSYSGVSSPDGLLNPHGIDGKYFRKQSGDSLLGG
MSISSEDKVTSTARLFMRRDSSPCKDAIENMDGGDQKRRLSVGLAGSESQIVIHFDRKDVKSGSDDSTLGDEPRASYKKR
YTRRRPSATRGTSATGGDGLDIETVLESARECDMEHSFQREDTVKKDITAQELFAKYRQNKEKLRNAVTDIDTGKLQHGN
SAPNVQSFETKPILRLPVQSDSHDKTSHINEWRKSSHLSFLWRNSLDLEGHMPSYKSNSLIELPCSPKDFRLSPCKRRSL
SSRHEGYILLKNNNRDSAYEDEDEMLEYQESIAQSGKQCRQLSAMSYVSNAHADDRQSGDVRETTLDEKHSVMSQTSQNS
KESGISSETCCHDNKDKLVKHSVSTEERKVVT
>crassostreaGigas.CGI_10024120-BURSICON-RICKETS 
MHAFTPGITAGVPALFLFVAAVQAGCPQRCFCPSMLTVECSGKNLTAIPENMDGKIKHLRLAGNGISSISETAFQSLYQL
ESLYLMGNNLTSLRGAVFRNLYRLTELFLDANKIASISSDSFLGLYGLLFLRLDANNLTEIPREALAKLQRLQALDISVN
KIQQIEDFAFANNTYLSSLAIHDNRISVIRDHAFEGLNVLTSLELQRNRLSHVPPGIMTLPDLMDLNLENNRIQFIPSNV
FALNKKLRDIKLRGNPILSFGINAFQGLPYLRELTISEARDLEHFPNVSGCRSLELLRLDRASIAEVPGDLCMTLPNLNT
LDLHSNKITKIPDLEHCNNLKQLNLGNNMITSLEGCPFVNATRLQDLTLSHNYIPYIGSGAFKGLRKLEYLDLQFNEIEG
IDDDAFKSLESLIDLNLAENNFQRLPTTGLKRLKFLKTFHNTNLQDRIDPENLPNIQNLVLSYAYHCCSFINSRKADGGS
KVSVDEEVIWLNNPNKTDLSLWNHQTLFGLENQTFDDFLDFGDYDLKLPSFVSDINIPNVPVHETIHADSLARVQPPIKC
EPVPGPFLPCDDLFGWWSLRCGVWIVFLLAVVGNGIVLFVSITARSKLSMDVPRFLICNLACADFMMGAYLGILAILDAS
TLDEFQFYAIKWQRSGGCLTAGFLGIVSSMLSVYTLTVITVERFYAISNAMQLNKRIRLKQAGIIMTFGWVFSITNASLP
YFGISDYRKFAICLPFETSDRASLAYVCFLMLFNAVSFVVIVICYIKMYCSILGSNAWNSKDFRIAKRMAILVFTDFLCW
APIIFFSITAAFGKNLVGLNEAKVLTIFVLPLNSCANPFLYAIFTKQFKRDCVKLCRRIEESSLTRSFSNLNSRRVSLGG
SSWRNSQMHGPSFHTEKRSSITNSVSGGSMGGGPNQELQETSSSLLDNNEKKKRSIPESKRQFELSRSPELKTGNGVIPA
YRTSGRESGQKTVPIDSKPETAIVIHLNDESEILQVHTKESGKCKKGPGGKFHPKRLHSCATQITTIEDKNLSSDEEEML
LRQVSDVPKRAFNENFKKRKVKNDTLGLKSLTIKQHGQSAPNVQMPESKGVLILPPAKGTDKTSHINEWRKSSHLNQMWS
NSLDMDQKFPSYKSNSLVDLTFARKGFEGSPCKRRSLSSHYEGYLWLKNSNRDSAYEDEEEMIEYNTCKTFTMNHSKPVT
PKHASASQFSDDRHELQSCEKRQTVADICQSNASERSHLLSVSNTCSPRRDVCDRESGFSSEA
>modiolusPhilippinarum.67575-1.4-BURSICON-RICKETS 
MYCKNLRQLQLDANRLKRIPVEALQYLRPLQLLDLSVNKLTDIPNFAFANLTNLFELILYENKITRIADHAFEGLSYLSR
LELHMNRLTQIPPAFIALKDLLHLSLEDNSIDYLPDNSFVANKKIHTLKLKNNPIRSFGIKAFRDLPFLKELIVSEARDM
TVFPDLSGCTKLEKLQLDRSGISEIPENLCDMVPAIERLDLHSNKLTHFPVLRGCINLNLLNVGENEIRVLYDRTFINST
KLIDLILSHNLIERIRADTFIGLESLKYLDMSHNKISSIEDNAFSPLENLDDLNLSDNKFPRLPMDGLQNLQQLKTFHNY
ELRDPIPAKKLPKIKTLVLSYAYHCCDFLNPGSNSELKFHEDTTWLAPNSSDHMPGNLTNFNPFHSISYIPFNHYNYRPL
DDYLSSPLDEEIPAFPDTPDIPTSDGEVVSVTSPIQCEPLPGPFLPCNDLFGWWTLRCGIWIVFMLAIFGNGTVLFVSIS
GRSSMNVQRFLICNLALADFCMGVYLGILAIVDASTLGEFKKFAMDWQSSTGCLVAGFLGVVSSELSVFTLMIITVERHY
AIANAMQFDKRISIRKAGVIMTVGWLLIVALASLPLFDISDYRKFAICLPFETSDEASLGFVCFIMLFNAFAFLIIGGCY
IRIYIYIQRSHAWNSKDFRVAKRMAILVVTDFLCWAPIIFFSVSAAFGSPLVGLNEAKVLTIFVLPLNSCANPFLYAIFT
KQFKRDCVKLCKRIEESTLSRSFSNFNSLRLSFGLKSSCRNSELHSPFHEKRGSSRSNSESFESSSAGPQNPSGDHDRYY
AVKSFTISDKVHGNVDPKLKQTTNKKTALVQSNDITTLPKFECGCQRCRRQNTLTVSSGGTDTEIIIHLDKNGEKVVSDD
VNSRLLQHTNSEIEPNDECYDKVSQNNDRFISNEITEDSLVNCENVHHATESNKYFNVNRKCLEKPKNTNKNEYSLGTIK
HTKSAPFVPCRSNENMLRLPQTHAKKDKTSHINEWRKSSHLSFLWRNSLDLDTGMPKYKSNSLVELARVPKPFDRSPSKR
RSLSSKHEGYLMFKNLKRDSVYENEEEMFEYEENLKEFPMKYLQDKHSQLATKLNGHPQNESYSESEMDGNVHEYKQLDC
YKVQNGLQIDDIEIPETQALLLESKDVDSNMKTDINDKESGFSSDSQFLNC
>bathymodiolusPlatifrons.50665-0.4-BURSICON-RICKETS 
DLSRNNLTFLPDKVFAKYKKLKELRLGGNRLTDIPANAFHGLFYLQRLNLHHNQFKHVPSTAFHHLQSLRELNLDANFIE
DIPTEAFKYCRNLRLLQLDANNLQRVPSEALQYLRSLQALDLSVNKLTNIPDYAFVNLTNLMELMLHENKISSISDHAFE
GLNFLSRLELPMNKLKQIPAAFISLKDIQLLSLEDNNIDYIPDNSFIGNKKIHTLKLIRNPIRSFGIKAFKELPFLKELI
ISEARDMTAFPDLTGNGELKKLQLDRSSISEMPDNFCEMVPAIERLDMHSNKLSNLPVLSECRNLKLLNVGENHIASLQG
RLFVNNTEMMDLILSHNIIGQIVKNAFIGLDNLKYLDLSHNQITSIDDKAFTPLKKLDDLNLSDNKFPKLPMEGLQNLQQ
LKTFHNEELRAPITAKELPKIKTLVLSYAYHCCDFLNPGENNELKFDEHTDWLAPNISVPKRGNLTHFNPFDDISYNPFN
QYNYKSLDYLSSAIDKDYVFPDAPYLPDTEGEIVSVKSPIQCEPLPGPFLPCNDLFGWWTLRCGIWIVFMLAIFGNGTVL
FVSISGRSTMNVPRFLICNLALADFCMGIYLGILAIVDASTLGEFKTFAIKWQTSSGCLVAGFLGVVSSELSVFTLMIIT
VERHYAIANAMQFNKRVSLRKAGLIMTVGWLFCIGLASLPLFDISDYRKFAICLPFETSDRASLGFVCFIMLFNAMSFVI
IGGCYIRMYIYIRGSHAWNSKDFRIAKRMAILVVTDFLCWAPIIFFSVSAAFGSPLVGLNEAKVLTIFVLPLNSCANPFL
YAIFTKQFKRDCVKLCKRIEESSISRSFSNFNSLRLSFGINASCRNSELHSPFHEKRGSSRSNSDSFASSGGGVQNQNGE
PGNYDVPKSFTISDKVYQNLELKQKGITNKKKTFIQSNNNTNNSPNMECGCQRCRKQSTFSVGPGGTDTEIIIHLDKNGD
KLSKSDEVAKNIQPHTDEDVIETYDSENEMPKSDDKLLPSETRIDETCLVCGQILNSHNCQKYCESSKQIKEKETIDNGK
VQRLEKVQHTKSAPFVPCRSNDNILRLPQPSATKDKTSHINEWRKSSHLSFLWRNSLDLDTGMPKYKSNSLVELARSPKS
FDKSPSKRRSLSSRHEGYLLFKNLKRDSAYENEEEMFAYEENLKDFPVQYSQGKYSQGESNSKVYSQNALDNTCDEKDEQ
FEVPDIKNTYDHKDQNDQDLDDVECPETQTLLLKPHDKNSNPKRDICDKESGFSSDSQLLNC
>dreissenaRostriformis.75368-BURSICON-RICKETS 
DIPPMTGCRELTQLNFGNNDISSIENRPFDGLQALKDLILSNNKITYISAEAFASLVSLEYLDLSYNKIGHINTEAFANL
NSLIDLNLAENQFPTLPTAGLQKLQYLKTYHNRYLETPPSAEAIPNILHIVAAYAYHCCAFRRVQQEQVYRKDFMLDQTV
TWLRDPNGSALWPETNNLSDPNFPLYLDYEDEDDALFNDSLLPNETAFSTSIDTEIRVKPVVECSPEPDPFQPCDDLFGW
WSLRCGIWIVFLLAVIGNGTVLFVSLFSKSKMDVTRFLICNLAVSDLCMGVYLGFLAIVDASTLGEFEKYAVRWQSSGGC
LVAGFLGVFSSELSVFTLVIITVERF
>dreissenaRostriformis.448646-BURSICON-RICKETS 
LRLPGDAAHSWNAKDTVVAKRMALLVFTDFFCWAPIIFFSVTAEAIPNILHIVAAYAYHCCAFRRVQQEQVYRKDFMLDQ
TVTWLRDPNGSALWPETNNLSDPNFPLYLDYEDEDDALFNDSLLPNETAFSTSIDTEIRVKPVVECSPEPDPFQPCDDLF
GWWSLRCGIWIVFLLAVIGNGTVLFVSLFSKSKMDVTRFLICNLAFSDLCMGVYLGFLAIVDASTLGEFEKYAVRWQSSG
GCLVAGFL
>dreissenaRostriformis.668091-BURSICON-RICKETS 
AFSDLCMGVYLGFLAIVDASTLGEFEKYAVRWQSSGGCLVAGFLGVFSSELSVFTLVVITVERFYAISHAMQLGKRVRLG
HAAVLMSSGWIFCICIASLPLFEISDFRKFAICLPFETESQISLGYVCFIMIFN
>dreissenaRostriformis.232774-BURSICON-RICKETS 
AFSDLCMGVYLGFLAIVDASTLGEFEKYAVRWQSSGGCLVAGFLGVFSSELSVFTLVVITVERFYAISHAMQLGKRVRLG
HAAVLMSSGWIFCICIASLPLFEISDFRKFAIC
>neomeniomorphaSP.75342-BURSICON-RICKETS 
LFKNLSKPWMEGVENSSVVADVAEDFYNSLGHSLPDYVNLPVGVTEYFADYHSKGGETIPVPPAPPVECSPKPGPFMPCT
DLFGWWSLRCGVWLMFILALLGNGVVLFVAVFTSCSRMDVTRFLICNLAAADFLMAIYLGMLAVVDAFTLGEFKKHAIAW
QVSSGCRAAGFLAVLSSEMSVFILAVITLERFYAITHAMQLNKRLCLRHATYIMLTGWLFCMIVAALPLFRISDYRKFAV
CLPFEITNTPSIAFICFILTFNSVSFIVIIFCYTKMYCSIRGTQSWNSNDMRVAKRMALLVFTDFACWAPITFFSLTSAF
GLHLISLEDAKIFTIFVLPVNSCANPFLYAIFTKQFKRDCVRLCKRIEESSLSRRFTQFSTWSWITSRRASASNGFIQTE
RRASCSNSGAMNPMNYFDMKTQPHRQTLVTIDGTPRIVLET
>gymnomeniaPellucida.38811-BURSICON-RICKETS 
MKSYRVFGANCIGIVVSLLSLLQVFLPAGALYCPEVCVCKYISHADCSGQNLTDIPDALLKSGLLSSNIRVLDLGKNAIR
NFSESSFAKLPTLEILRIGENEMREISTDVFVHLSHLQTLILTSNKIVELHDWAFSGLKTLKELILDDNRIAFLPQDIFS
DLVSLEDLSLNNNVLTEIPINTLSSLTRLKYLSLSNNKVTEIPDDAFESLPNLTKLVLKGNRISSIEDHAFDGVLHLRLL
DLQDNEIKAFSPAFYSLLNLQDLNLRNNKIEYFPDGVFSPNSILVNLVLTGNPLSSVHPNAFTGLSRLHKIVLSEIADLT
VYPDLTGCHSITLIRIDRAGIRNLPKQLCVNTPLLESFDVHSNRISEIPDMSSCSRLKILNLGNNEIIDLSGSPFLGLAH
LNDLTLSYNNIRTIPRDAFLGMEGLKYLNLVFNKIVHIDEGAFSHTPYLRDLNLGENSFPILPTQGLRSLHRLKTFHNEA
LQVFPSYTNFPEIQSLLLSYAYHCCEYMQNTTIKPDVTDDMLVEEVAWLIEEYKEVHDNYSNPFRNGSTTIQPHQVDEML
NDPDALSDYLPEAKINEYSDYNHIHNTIIIKRPPPQCQPKPGPFMPCRDLFGWWSLRCGVWIMFLLALLGNGCVLFVAIF
TSRSKMDVTRFLICNLAFADFIMGVYLGMLAVVDAYTLGEFKMHAISWQLSHGCKTAGFLAVLSSEMSVFVLAVITLERY
YAITHAMQLNKRLSLRHASYIMLSGWTFSLMLATLPLFGISDYRKFAVCLPFQVNSTPSLAYVCFLMAFNGLSFTIIMSC
YTKMYCSIRGTQSWNSNDMRVAKRMALLVFTDFACWAPITFFSVSAAFGLKLLTLEDAKIFTIFVLPLNSCANPFLYAVF
TKQFKRDCVRLCKRIEDSTISRRITRFSNRQFSWSWMTTRRASGSTERHVSNGSGPPVNGHVTYYDMRVTQRRGMVPAKV
>wireniaArgentea.117398-BURSICON-RICKETS 
SKIDVTRFLICNLACADFIMGVYLGMLAVVDAYTLGEFKMHAIAWQLSAGCKMAGFLAVLSSEMSVFVLAVITLERYYAI
THAMQLNKRLSLRHAAYIMLSGWTFSLMLAALPLVGVSDYRKFAVCLPFEISTTAALGYVCFLMTFNATSFTVIISCYAK
MYWSIRGTQTWNSNDMRVAKRMALLVFTDFACWAPVTFLSLTAAFGVKLITLEDAKVFTIFVLPLNSCANPFLYAVFTKQ
FKRDCMRLCKRIEESAVSRR
>EDS29895_CPIJ007712_Culex_quinquefasciatus_GLYCOPROTEIN_A2_B5
MRSCNSSRRNRAQGKVFWGALVLLVTGGGVEFWISKKRSSFARATSQGNESSSIVTAVDMVSPMAVPDFT
PAHGVNHTLLLGGNGSWTDPAATKRPHCRCWNSTEFLEEIQCRCEGHTLLRVPQKLTSMQKLTLEKVGIK
TLRENALTVFFIYLKDFYKIEGRAFAKLRQLRTLYIAHAPRLQYLESNVFEGISSKLRTLRIINCGLLAV
PDMRMLSEHIILHMVDLSGTSIEAMPTEGLSDLEELRIQNTHTLKTIPSVYNFKNLQTAYLTHSFHCCAF
RFPARHDPDGHEQNMRRFKENQKKCIAKGYATPNVKLEELQLQELGQHGSQRENSQREKRHAPSGDAHGF
GWLPILSRNNLKLKSDHFVKDGSSLADAIRSGHETMGDSFLQPITGLPLEDILREDVSDLYTENPLPGTF
HGEVLHPVESLEALCGNLTPATFDVKCYPMPDALNPCEDVMGSHWLRGSVWVVVLLAVFGNVAVLVVLFS
NRTDMSVPKFLICHLAFADLCMGLYLLLIASIDAHSMGEYFNFAFDWQYGSGCKVAGFLTVFASHLSIFT
LTIVTLERWFAITHAIYLNKRIKLSAATYIMIAGWIYSIVMAALPLVGISNYSSTSICLPMEARDSWDIS
YLLTVLGINGLAFVIIVICYAQIYLSLGKETRQAARTASSGEMTVAKKMALLVFTNFACWAPIAFFGLTA
IAGYPLIDVTKSKILLVFFYPLNSCANPYLYAILTMQYRKDLFMLLSNYGICTQRAQQYKMTYSMPTNTI
QIAPARGSITTTTANSTTNGTSCTTVTNNNSMVVNMNDGGGANAETTATHNNNNSNGHTIIAEEEESETF
L
>XP_309589_AGAP004035_Anopheles_gambiae_str_PEST_GLYCOPROTEIN_A2_B5
MTVWWSRARGPFYRPWVCVWLWCSVSILLAGSQPIAVVLAATQASPNSVAVTSVNNVIAARTGKPAVSGL
EVGLDATWGNTTTTAMLDANGTRSRQPVHEDAPADGLESGTVPVIELKRGQCRCWNSTEEAAGEVQCRCL
GQSIVRVPQKLTGMQRLTLEKVGIKRLRTNALTVYADTLQDLFFIYLREFHRIEPAAFARLRHLRTLYIA
HAPKLEFLPADVFEGISTRLKTLRIIHSGLLAVPDLRVLSDHIIMHMVDLDGNQIREIHERSIQLKTDEL
ILDNNALTEIHGSAFHGSEIAKLSIKMNYKLKEIHEKAFVGISNIRELDLSGTAIEELPTEGLAELEVLR
IQHTHSLKTIPSVYNFKNLRTAYLTHSFHCCAFKFPARHDPDAHERNLKKFYEVQHRCIANGYSTPHFKL
EVPSSAETPLVLDADGKEGSGPDRTDRNRRSADFRHWFRLTASDETNGRSPRTDTLQKGIDLSDKRMGEI
VDDSYLLPITGHPVDDAGELAIGGGLYTENPLLGEFHETVAQISSMEALCGNLTPMILDVQCYPMPDALN
PCEDVMGSHWLRGSVWVVVLLAVFGNVAVVVVLFSNRSDLTVPKFLICNLAFADLCMGLYLLLIASIDAH
SMGEYFNYAFDWQYGVGCKVAGFLTVFASHLSIFTLTIVTLERWFAITHAIYLNRRIKLSAAMYIMIIGW
VYAITMASMPLFGISNYSSTSICLPMEARDSLDIAYLLTVLVVNGCGFVVIVVCYAQIYLSLGKETRQAA
RSAHSGEMTVAKKMALLVFTNFACWAPIAFFGLTAIAGYPLIGVSKSKILLVFFYPLNSCANPYLYAILT
VQYRKDLFSLLANYGLCTQRAQQYKMTYSMPTNTFQVAPARGSVNYNSSNNGTITSAAGMAALASTNTDT
ITTTVTCGSVVLNSNGNHGNGTATADTSANSPPNGTSAGPGVVEDETFL
>EAT44221_AAEL004399_partial_Aedes_aegypti_PEST_GLYCOPROTEIN_A2_B5
MSVCSARQKKLVVVVGLWRALTFLLGVVRLLQAVPLLDNDSSSLSHIVTEMDMVSSSAMMRLDSVLPLDG
NHTLMLEPNSTLPQVHDPTVLSHSKRVCKCWNSTDEFLEEVHCRCEGSSIMRVPQKLTTMHKLTLEKVGI
KRLRENALSVYANELQDLFFISLKDFHHIEARAFAKLRNLRTLYIAHAPKLQFLESNVFEGISTKLKTLR
IIHCGLLAVPDMRMLSVHIILHMVDLDGNQIQEIHERAIQIKTDELILDNNALTDIHGAAFFGSQVAKLS
LKLNFKLKHIHPSAFVGMRNIRELDLSGTALEAMPTEGLSELEVLRIQNTHSLKTIPSVYNFKNLQTAYL
THSFHCCAFQYPARHDPDGHEQALRRFHEVQKKCIAKGYSTPNVKQQDGPAAAGSGADPDASLAKSELGE
SYFQPITGLPMGSILQEDVSDLGTLVDGSDLRKPYAHVVKCYPMPDALNPCEDVMGSHWLRGSVWVVVLL
AVFGNVAVLVVLFSNRTDLTVPKFLICHLAFADLCMGLYLLLIASIDAHSMGEYFNFAFDWQYGFGCKVA
GFLTVFASHLSIFTLTIVTLERWFAITHAIYLNKRIKLSAATYIMIAGWIYSAVMAAFPLFGISNYSSTS
ICLPMEARDTWDIAYLLTVLGINGLAFIIIVICYAQIYFSLGKETRQAARSTHSGEMTVAKKMALLVFTN
FACWAPIAFFGLTAIAGYPLIDVTKSKILLVFFYPLNSCANPYLYAILTMQYRKDFFTLLSNYGLCTQRA
QQYK
>AAF55460_CG7665_Drosophila_melanogaster_GLYCOPROTEIN_A2_B5
MEKHPSLSQRMGTTYRPRKGLKCLSFEFQCRLLLHHLLLTSLSGRHFVYATSAVGGALSANNCHDIHHGF
DVYPNLTAVSLAQSTDTPLTATMPRSAWKCCCWNASNQAEEVECRCEGDGLNRVPQTLTLPIQRLTIASA
GLPRLRHTGLKVYGSTLLDVAFTDCLQLELIQDGAFANLTLLRTIYITNAPKLTFLSKDVFLGISDTVDI
IRIINSGLTRVPDLGHLPPHNILQMIDLDNNQITRIDSKSIKVKTAQLILTNNEISYVDDSAFFGSKIAK
LSLKENKKLQMMHPNAFDGIIDITELDLSSTSLVGLPSAGLQNIEALYIQNTHTLKTIPSIYNFRNLQRA
YLTHSFHCCAFQFPSRHDPQRHAQRMLEIEKWRKQCKSDSGTRKERSTLDNPFNMPEDFGSFGGTDDSAT
DITPITFASFDYMADDTMNKGTFHEKIILNPGDDSSAELCGNFTFRKPNIECYPMPNDLNPCEDVMGYQW
LRISVWIVVALAVVGNVAVLTVILSIRPESTPVPRFLMCHLAFADLCLGLYLLLVACIDAHSMGEYFNFA
YDWQYGLGCKVAGFLTVFASHLSVFTLTVITIERWLAITQAMYLNHRIKLRPAALIMLGGWIYSMLMSSL
PLFGISNYSSTSICLPMENRDVYDTIYLIAILGSNGVAFSIIAVCYAQIYLSLGRETRQAHQNSPGELSV
AKKMALLVFTNFACWSPIAFFGLTALAGYPLINVTKSKILLVFFYPLNSCADPYLYAILTSQYRQDLFTL
LSKLGLCQQSALKYKDSLSGQATTRFTIHGSIQRHSSLTCKMQTVMGAETQKMLKNSEDYV
>EDW13886_Dmoj_GI23956_Drosophila_mojavensis_GLYCOPROTEIN_A2_B5
MKCTPIIARFDFSAVILLSLVYCSQQASTNCYDNHDGFNAIINNLPRDAGNAIDTLDTLAQAPPMTTNPP
VDASVWKCCCWEATNHNEFECRCEGEALTRVPQTLKLPLQRLTIASAGLPRLRSMGLKVYAPTLLDVAFI
DCLQLETIQSGAFSNLTVLRAIYISNAPKLSYLAKNVFEGISDTIEIIRIINSGLKTVPDLGDLPPYNIL
QMIDLDNNQISRIDSKSIQVKTAQLVLANNEITFIDDSAFLGSKIAKLSLNDNHKLTEIHPNAFNGIIDM
TELDLSSTSLVRLPSAGLQTLEVLYIANTHTLKTIPSIYNFQNLQRAHLTHSFHCCAFQFPSRHDPQRHA
QRMQEVEKWRDQCKNNRDVHTNYERSLSMSNLTPLANVSEVQPSGSTINNLLAESTPNTYAYMADSTLNN
IGIFHEEITINPDDDQLAEYCGNFTFRKPHVECYPMPNALNPCEDVMGYQWLRIAVWIVVALAIVGNVAV
LTVILSIKSESPSVPRFLICHLAFADLCLGLYLLLIASIDAHSMGEYFNYAFDWQYGLGCKIAGFLTVFA
SHLSVFTLTVITIERWFAITHAMYLNKRIKLRPAAVIMLMGWIYSIVMSSLPLLGISNYSSTSICLPMEK
RDIYDSIYLVLILGCNFLAFTIIAICYSQIYLSLGKETRRARQNHLGEMSVAKKMALLVFINFSCGAPIA
FFGLTALAGYPLINVTKSKILLVFFYPLNSCADPYLYAILTSQYRQDLLTLLSKFGLCRQRALKYKHSDS
MHGTSHYTIRGSIEREHSVGQKCQKIVAAEAQNMLRNNEDYV
>EDW16112_Dmoj_GI22413_Drosophila_mojavensis_ORPHAN_A1
MVYGRSIAVGIGFITIVLLLSGLVFYLSLGPCPTGSFACNNGIQCVPQRQMCDKHLDCTDGSDENPVECG
NLYGSKELADKIVRNAIEKKKQQQQQQQQQLQIQQQQRPAIVGTNSSVWDLSSLAVSRNQSLVIPCAITT
YPRVCQCGGGTMLYCGKFAKLRRFPRISDEVTNLFIIRNNLTLKENLFANLTRLQKLTLKYNNISRLPAG
CFSGLPHLERLEVGHNNFSQLPPGIFKDLPALQWLFLVNNQLRYFPMDQLAAMQKLEWLVLSHNRLTLRN
VQLTKSPKLVEIFLDHNRIEYIGAKTFAQLDNLELLDLQYNLITHIHSEAFANLTAILDIRLIGNPIKEL
SGETFMHNTHLEALSLAHMPLHIDRNLIDALNVSFLNLTGIEFERIDFDALNRMPNLKYIVFDRFYYCSM
TPHVLMCKPKTDGVSSFKDLLSKPLLRHSTWFMATLSIAGNLMVLYGRFIYRDENVAVTMVIRNLALADM
LMGFYLLILGVQDYRYRDEYHMVARDWLKSWQCKAIGTLAVSSSEVSMLILAFMSLERFLLIADPFRGHR
AISVRIIYFSLLCIWATGVGLAVTPLVIWYSSSQFYGTHSGTCFPLFIHEAYPLGWQYSAFVFLGVNLLL
LLMIALLYTALLISIWRTRSATPLSLLDCEFAVRFFFIVLTDVLCWAPIIAMKIWVFFKYNISDDIYAWL
VVFILPLNSAVNPLLYTFTTPKYRNQILLRGWKKITSRKRTETGHGNVANTTTGTATGSSQNPDEYTTTT
GIKSMPLALTLSH
>AAF56490_Drosophila_melanogaster_ORPHAN_A1
MVYGRSIAVGFCLMTVVLLLAAVIFYLSLGPCPAASFACDNGTLCVPRRQMCDSRNDCADSSDENPVECG
LLYGSKEIADKIVRNAIEKKQQRLISAVSNASGADSTTSMVPRNQSLTLNMTCDIVTYPKACQCGQGTIL
YCGRYAKLRRFPRLSSEVTNLIIIRNNLTLRDNIFANFTRLQKLTLKYNNISRVPLGSFSGLFHLERLEL
SHNNVSHLPHGVFLGLHSLQWLFLVNNHLHHLPVEQLRFFRRLEWLVLSRNRLTLRNVQLPKIPTLYEVY
LDFNRIEYIGEETFSQLDNLHLLDLQHNLITHIHGRAFANLTNMRDIRLVGNPIKELSGETFLHNTRLEA
LSLALMPIHISSSLMEPLNISFLNLTGIRYDHIDFEAINSMRNLTYIIYDRFFYCSMTPRVRMCKPSTDG
VSSFQDLLSKPVLRYSAWVMATLTIAGNVLVLWGRFIYRDENVAVTMVIRNLALADMLMGFYLVTIGVQD
YRYRNEYYKVVLDWITSWQCTLIGTLAVSSSEVSMLILAFMSLERFLLIADPFRGHRSIGNRVMWLALIC
IWITGVGLAVAPVLLWRTSTLPYYGSYSGTCFPLHIHEAFPMGWLYSAFVFLGVNLLLLVMIAMLYTALL
ISIWRTRSATPLTLLDCEFAVRFFFIVLTDFLCWVPIIVMKIWVFFNYNISDDIYAWLVVFVLPLNSAVN
PLLYTFTTPKYRNQIFLRGWKKITSRKRAEAGNGNVATTTTGTATGSSQHPDDFTIFAKAAMRCH
>AHN59662_Drosophila_melanogaster_ORPHAN_A2
MSIAIMPHLPITFTLAILLAIASNEGAQGVESATRTAIEAIRTGIGTKPETEIADATEAEAPVREVISLL
GIIDGAESDILVPDADDKCPGGYFHCNTTAQCVPQRANCDGSVDCDDASDEVNCVNEVDAKYWDHLYRKQ
PFGRHDNLRIGECLWPNENFSCPCRGDEILCRFQQLTDIPERLPQHDLATLDLTGNNFETIHETFFSELP
DVDSLVLKFCSIREIASHAFDRLADNPLRTLYMDDNKLPHLPEHFFPEGNQLSILILARNHLHHLKRSDF
LNLQKLQELDLRGNRIGNFEAEVFARLPNLEVLYLNENHLKRLDPDRFPRTLLNLHTLSLAYNQIEDIAA
NTFPFPRLRYLFLAGNRLSHIRDETFCNLSNLQGLHLNENRIEGFDLEAFACLKNLSSLLLTGNRFQTLD
SRVLKNLTSLDYIYFSWFHLCSAAMNVRVCDPHGDGISSKLHLLDNQILRGSVWVMASIAVVGNLLVLLG
RYFYKSRSNVEHSLYLRHLAASDFLMGIYLTLIACADISFRGEYIKYEETWRHSGVCAFAGFLSTFSCQS
STLLLTLVTWDRLMSVTRPLKPRDTEKVRIVLRLLLLWGISFGLAAAPLLPNPYFGSHFYGNNGVCLSLH
IHDPYAKGWEYSALLFILVNTLSLIFILFSYIRMLQAIRDSGGGMRSTHSGRENVVATRFAIIVTTDCAC
WLPIIVVKLAALSGCEISPDLYAWLAVLVLPVNSALNPVLYTLTTAAFKQQLRRYCHTLPSCSLVNNETR
SQTQTAYESGLSVSLAHLGGGVGGGSGRKRMSHRQMSYL
>XP_015016417_Dmoj_GI16375_Drosophila_mojavensis_ORPHAN_A2
MTIMMMPLLSLGIVSALLSLSSVTWASITASVEQSKSAIKASVGQRQVMLKLTSNAMESELDTELSAIDT
GILLPDDKDNCPAGYFHCNTTAQCVPQRANCDGRVDCNDGSDEWNCVNNLEAKYWDHLFRKNPFGRQGMD
DRPIGECFWPNAKNFSCPCRGYEMLCRFQQLTALPPQLPSNNLATLDLTGNSFGLIDAQFFSALPDVESL
VLKFCAIREIASHAFDRPAAIPLKTLYMDDNELSRLPEHFFAPGNQLRILILARNQLSSLSSNNFRYLQQ
LEDLDLRGNLIANFDASVFAELQSLQVLYLNNNRLQQLHLGMFPSNLLNLHTLSLAHNQIASIEANTFTL
PQLRHLFLAGNQLSYIREGTFCNLSYLQGLHLNENQIEKFDLHAFDCLENLNSLLLNGNRFKTLQPAVLQ
NLTNLDFIYFSWFHLCRAALHVRVCDPRGDGISSTFHLLDNQVLRGSVWIMASIAVVGNLLVLAGRYFYK
SRSNVEHSLYLRHLAASDFLMGIYLTLIACADISFRGQYIRHEESWRHSELCAFAGFLSTFSCQSSTLLL
TLVTWDRLMSVTRPLKPRDTEKVRIVLRLLLVWGISFGLAAAPLLTNDYFGEHFYGNNGVCLSLHIHDPY
AKGWEYSALLFICINTVSLIFILYSYVRMLQAIRDSGGGMRSTHSGRDSVVATRFAIIVTTDCACWLPII
VVKVAALSGCVISPDLYAWLAVMVLPVNSALNPVLYTLTTAAFKQQLRRYCHTLPTCSLGNNETRSQTQT
AYESGLSVSLAHMGGGFGGSGRKHMSHRHMSYL
>EAT43473_AAEL005095_Aedes_aegypti_ORPHAN_A2
HFSEFHHCKAALHVRVCDPKGDGISSKSHLLDNPVLRASVWIMAAVGIIGNLLVLFGRYMVGTRSSQAHA
EHSLYLRHLAASDLMMGIYLAIIATADIMFRGQYLLYEEEWRASGLCAFSGFLSTLSCQSSTLLLTLVTW
DRLISVTRPLYQRSGSKTRVILRLALLWGVAASAAAAPLSATDYFGPQFYGTNGVCLSIHIHDPYAMGWE
YSAGLFILVNTFSLLFIGTSYLRMLQAIRVSRNETRNTLNCREKIVARSRFAIIVATDCLCWMPVIVVKL
VALGG
>XP_321252_AGAP001807_Anopheles_gambiae_str_PEST_ORPHAN_A2
MQPTPAQASGTLRRALVLPETEYERILEQQQQLGGSFNRNTVTVDGAEPAEPGTVTFRCEDGFFRCNNTL
QCIEQSKNCNGFPDCDDGSDELECDDDVGRNYYDHYFRKRPAAINDQLPYTPCNWNDANNTCKCRGTDVL
CEYKGLTGLPSVLTSENVTLLDLTGNVFIELNMNVFQRFPKLSTLVLRHCSIERIEPVKLAGSIDALHLD
QNGLTTLPDDFFPPGTVLRILVLSGNRINRLGRTNFVNLEFLEELDLKDNQIDALTEDVLAPLTNLRILY
LNNNRLRKLVPGMIPALVTLQTLSLARNQIETIEVCALDLPSLEHLYLSENLLTVIRNDTFGNLTNLVGF
NLQGNKFDRIDRRVLDNLTNLHHIHFTEFHHCKAALHVRVCEPKGDGISSNRHLLDNPVLRARYERPYES
SVRSRHIATPMSVFQLALSFVWIMAAIGIVGNLLVLFGRYVVGSRSSQAHAEHSLYLRHLAASDLLMGVY
LGIIATADIIFRGEYLTHDEEWRMSSICAFSGFLSTLSCQSSTLLLTLVTWDRLVSVTRPLYQRSSSKTR
VILRLAVLWGVATAAAIAPLSATEYFGPHFYGSNGVCLSVHIHDPYAMGWEYSAGLFILVNTVSLLFIGI
SYLRMLQAIRVSRNETRNTLNCREKVVARRFAIIVATDCVCWMPVIVVKLVALAGYEISPSLYAWLAVLV
LPINSALNPVLYTLTTAQFKQQVSFVAVGVTLVYFCAMYCLRDLNI
>EDW17527_Dmoj_GI12597_Drosophila_mojavensis_DOPAMINE_ECDYSTEROID
MQEMSYLQDNSKLEALTKAVLISILGVAIVLSNLLIIATYANFKGPTEVINYYLLSLAIADLLCGLLVVP
FSVYPALTGEWMYGDIVCRFTGYLEVTLWAVSVYTFMWISVDRYLAVRKPLRYETVQTKTRCQCWMVFTW
ISAALLCCPPILGYTQPIVNNLSHICMLDWGNMAAYSATLAILVLGPSLISIVHNYGYIFVMMRKIRSGE
PIHDKEYATALAENLSNPSHMMSFALVFAFWMSWLPWILLRLYEVVMGEVIQNTLINFAVVWIGILNSFW
KILIMCSMSPQFRIALRVFCLTICCKTKGRLQAELIGLDPDD
>AAF47893_Drosophila_melanogaster_DOPAMINE_ECDYSTEROID
MQEMSYLQDNSKVEALTKAVLISILGVAIVLSNLLIIATYANFKGPTEVINYYLLSLAIADLLCGLLVVP
FSVYPALTGEWMYGDIVCRFTGYLEVTLWAVSVYTFMWISVDRYLAVRKPLRYETVQTKTRCQCWMVFTW
ISAALLCCPPILGYSMPIENNMTHICMLDWGNMAAYSATLAILVLGPSLISIVHNYGYIFVMMRKIRSGE
PIHDKEYATALAENLSNPSHMMSFALVFAFWVSWLPWILLRLYEVVTGDVIQSTLINFAVVWIGILNSFW
KILIMTSMSPQFRIALRVFCLTICCKTKGRLQAELIGLDPDD
>EAT48724_AAEL000266_Aedes_aegypti_DOPAMINE_ECDYSTEROID
MHGLSHLPAGSTLEALTQATLILILAVAIIVANLIVVATYLNFKGPHEVINYYLLSLGVADLLCGLLIVP
LYVYPTFYGAWVYGDVLCRIVGYLEVTLWSISVYTFMWISVDRYLAVRKPLRYETIQTKTRCQCWMAFTW
ISAAMLCCPPLLGYNEAFYNKDTHICMLEWGNMAAYSATLAILVLGPSVISIVYNYGYIFTMMRKVRSGA
PIHDKEYATALAENLANPSHCMSFALVFSFWISWGPYIGLRIYELVMQESYDHPMIQFGAVWLGILNSFW
KIIIMTSMSQQFRLLVRLLFLTICCKTKGRLQAELIGLDPDD
>XP_315694.1_AGAP005681_Anopheles_gambiae_str_PEST_DOPAMINE_ECDYSTEROID
MHGLSHLQTGSTLEALTQATIILILAVAIVISNLIVVATYLNFKGPHEVINYYLLSLAVADLLCGLFIVS
LSVYPAFSGEWIYGDVVCRMVGYLEVTLWSISVYTFMWISVDRYLAVRKPLRYETIQTKTRCQCWMAFTW
ISAAMLCCPPLLGYNEANYSKTTNICMLEWGNMAAYSATLAILVLGPSVISIVYNYGYIFTMMRKVRSGA
PIHDKEYATALAENLANPSHCMSFALVFSFWISWAPYIGLRIYELVSGETIDNPLLHFGAVWIGILNSFW
KIIIMTSMSQQFRLLVRLLFLTICCKTKGRLQAELIGLDPDD
>EDS28535_CPIJ006941_Culex_quinquefasciatus_DOPAMINE_ECDYSTEROID
MHGLSPLQSGSTLEALTQATIILILAVAIILANLIVVATYLNFKGPHEVINYYLLSLAVADLLCGLFIVP
LSVYPAFYGHWVYGDVVCRLVGYLEVTLWSISVYTFMWISVDRYLAVRKPLRYETIQTKTRCQCWMAFTW
ISAAMLCCPPLLGYNKAIYDNDTHICMLEWGNMAAYSATLAILVLGPSVISIVYNYGYIFTMMRKVRSGA
PIHDKEYATALAENLANPSHCMSFALVFSFWVSWGPYMGLRIYELIMDEPYENHLIQFGAVWLGILNSFW
KIIIMTSMSQQFRLLVRLLFLTICCKTKGRLQAELIGLDPDD
>EDS45164_CPIJ017421_Culex_quinquefasciatus_ORPHAN_A3
MLPEEFLPVLVHSRVWCDDTSKRIKMLTGELGRLLYHNVVVVMDLKAGKHLVAPAINNISCSEDRFAKVS
FLGQLHPFDVLQALFIVFLTFLVISANLMVILIINSRRYAAYIHPQPRYLLTSLALNDLAIGVLIIPFGA
LPALLHCWPYGEIFCQIQALLRGALSQQSAVILVCMAVDRYLCVLHPRIYHERSSKKLMTVIPAWFGGE
>XP_564170_AGAP011320_Anopheles_gambiae_str_PEST_ORPHAN_A3
MDLKAGKHLVAPAINNISCTHNRFAGHFFHQIGPFDVLQALFIVLLTFLVISANLMVILVINSRRYAAYI
HPQPRYLLTSLALNDLAIGLLIIPFSALPALLHCWPYGEIFCQIQALLRGALSQQSAVILVCMAVDRYLC
VLHPRIYHKRSSKKGCVAVLSVTWILCLTCYGMLVLPKGYYFNKTGLLACEPFYSKSSYRILSSCALYFP
TTMVLMYCYGSSFHANRYRLATPRLPGQPPGRWFYAPFSTRTGKKRLNIQRPQIYSCTTIIMHKHCTYRW
RHYFPKPESSERPFRGHLAHVETVSTIASSALQCILPPLVNNLALSLLPSLQSQFATEEEDDPQIHGSTS
RTMAAISLGFIVIVTPWTILEIVATCTGSKVSDTGRIIVFPSSIPPAIDFCVTWIALSTSFWNPFIYWLL
NARFRKICKDLLTSKCTGSRSSLEEKCSISLEYDHQLTSLPLPPGPP
>NP_001261169_Dmel_CG13579_Drosophila_melanogaster_ORPHAN_A3
MDLKTGSLLVAPAVKNSSCSHPRYSGHNFIAHIGIAETIEAVLILVLTLGVIGANCLVIFVINNRRYAAY
IHQQPRYLLTSLALNDLTIGLLITPFGLMPALFHCWPYGEIFCQIQALLRGALSQQSAVILVCMAVDRYM
CALHPRRYYQHSSKKGCVAILSLTWIISLTVFGFLVLPKGYYFNNTGLMACEPFYSKPSYRILSTCALYF
PTTMVLMYCYGSSFHMSRFRLNDPTMPLTAAAHHPHPHPHPTAAQQLQMHQHQQHHQQAGMHSHLYHGHS
HHPSHPSHPNHPNHHGHPHHHGPPVMGHLSMAMSMGLAGMPNMTNKITKKIVPIQEKNSSGSTSRSMAAI
SLGFIVMVTPWTIQEIVTACTGSKLPPFLDFLVTWTALSNSLWNPFMYWLLNSDFRRMSRQLMPNKCFPH
EDTPEHKSGCCHINANDFEITTLPIPPEPPSSRPPGGAGGGGGGPSSGGPSSGGGVASSIGGSVLGICGR
SRTNSLSRSASQYIRGTMGGGVHNHQATETFSTTRPDIEGLSEKYWGEILERTVSSGNLNAMQKHLPPHL
PYAHHLVHQIHQPQQHHQQQTTSFSKASDLQLNLNLSQAATAAELGKFSNSEPKLCEHLFHDVNCAKSKA
ANGDGESSGKLACGRSIPDIXYAEDVILAKNQLLARQAKCSHHPLHQQAKTRLHSHTGSLRFSRIRAACH
SPPPEKSAFPMAEYRK
>EDW09690_Dmoj_GI20641_Drosophila_mojavensis_ORPHAN_A3
MDLKTGSLLVAPAVKNSSCSHPRYSGHNFIVHIGIAETIEAVLILVLTLGVIGANCLVIFVINNRRYAAY
IHQQPRYLLTSLALNDLTIGLLITPFGLMPALFHCWPYGEIFCQIQALLRGALSQQSAVILVCMAVDRYM
CALHPRRYYQHSSKKGCVAILSLTWIISLTVFGFLVLPKGYYFNNTGLMACEPFYSKPSYRILSTCALYF
PTTMVLMYCYGSSFHMSRFRLNDPTMPLTAAAHHPHPHHPPQQQLHQHQHQHQHQHQHQHQQHQQHQQHQ
HQQSAHLFGHGSHGHSHHPHHHRAPVMNHLSMAMSMGLVGMPSMTNKITKKIVPIQEKNSSGNTSRSMAA
ISLGFIVMVTPWTIQEIVTACTGSKLPPFLDFVVTWTSLSNSLWNPFMYWLLNSDFRRLSRQLMPNKCFP
KEDTPEHKSACCHINANDFEITTLPMPPEPPASRPPANNGGAGGGGSGAGGGGSGGAAGSGAGGGIGSAI
GGSVLGICARSRANSLSRSASQYIRGTLGGGGHAHQLTGDGYATVRPDIEGLSEKYWGEILERTVSSGNL
HAMQKSFPHFPYHQHGGVGVGVGVHGHVHQVHQPQQHQTTSFSKHSDLHLNMSGSTAAQEATAAELSKFS
TSEPKLCEHLFHDANCAKSKLALGTAPDEAGSASVSSVAAKLAAGRSIPDIXYAEDVILANSQLARQTKC
AHHPLHQQGQSRALLHTPHGAHHTGSLRLSRVRVACHSPPPSMALGGESMAEFRK
>OPSIN_OUTGROUP_GI14181 
GNGLVIWIFSTSKSLRTPSNLLILNLAIFDLFMCTNMPQYLVNATLGYIAGGDLGCEIYALCGGIAGMGASSTNAFIAF
DRYKTISNPIDGRLSYGQIILCIIFTWMWATPFSVLPLFQIWGRYLPEGYLTTCTFDYLTNTTRLFVRTIFVWAYVIP
MTMILVSYYKLFTHVRTHERMLADQAKKMNVKSLSANVNNDSMSVELRIAKAALII
YMLFVLAWTPYSVVALIGCFGEQQLITPFISMLPMLACKSVSCLDPWVY
>OPSIN_OUTGROUP_AAEL003035 
GNGIVVWIFSTSKSLRNGSNMFVVNLAIFDLLMMCEMPMFLVNSFAGYLVGYETSCAVYAALGSLSGIGGSITNAVIAY
DRYRTISNPLDGRLNRVQSGILIFITWLWAMPFTILPVFKIWGRYIPEGFLTTCSFDYLTDDTRVFVGCIFAWAYAIP
MVLICYYYGRLFGHVSKHELMLKNQARKMNVESLASNRNEKAQSVEIRIARAAFTI
FFLFVCAWTPYAIVAMIGAYGDRTLLTPFFTMIPAVCCKIVSCLDPWVY
>OPSIN_OUTGROUP_CPIJ013408 
GNGIVVWIFTTSKSLRNGSNMFIVNLAIFDLLMMCEMPMFLVNAFSERLVGYETGCAIYAALGSVSGIGGAISNAVIAY
DRYRTISNPLEGRMNRVQASLFVLLTWLWTLPFTVLPMFNIWGRYIPEGYLTTCSFDYLTDDTRVFVGCIFTWAYAIP
MVFICYFYTRLFGHVRQHENMLKNQARKMNIESLAANRNVNAEAAEIRIAKAAFTI
FFLFVCAWTPYAIVTMIGAFGDKTMLTPFFTMVPAMCSKVVSCLDPWVY
>OPSIN_OUTGROUP_AGAP010089 
GNGIVLWIFGTSKSLRNGSNMFIINLAIFDLLMMCEMPMFLVNSFSERLVGYGVGCSVYAALGSMSGIGGAISNAVIAF
DRYRTISNPLDGRLSRVQAGLLICLTWLWTMPFTLLPLFEIWGRYIPEGYLTTCSFDYLTDDTRVFVGCIFTWAYVIP
MIFICYFYARLFGHVRQHEMMLKNQARKMNVESLTANRSEKAQAVEMRIAKAAFTI
FFLFVCAWTPYAIVTMIGAFGDRTMLTPFVTMVPAVCCKIVSCLDPWVY
