# Supplementary material for: Ancient origins of arthropod moulting pathway components
Source: eLife. 2019 Jul 3;8:e46113. doi: 10.7554/eLife.46113 (PMC6660194; doi:10.7554/eLife.46113)
Supplement: Figure 2—source data 5. — Compressed. zip file containing the 3D-cluster map of the bursicon ligands in. rtf format, the rickets receptor proteins in fasta format, the multiple sequence alignment of the receptor (trimmed and untrimmed), and the tree files genereted by RAxML, PhyML and mrbayes programs. The 3D cluster peptide map can be visualised and manipulated using the program clans (Frickey and Lupas, 2004a; see ftp://ftp.tuebingen.mpg.de/pub/protevo/CLANS/). The multiple sequence alignment files can be viewed with aliview (Larsson, 2014). The phylogenetic tree files can be viewed using Figtree (http://tree.bio.ed.ac.uk/software/figtree/) or TreeGraph2 (Stöver and Müller, 2010). [file elife-46113-fig2-data5.zip › bursicon-rickets-receptor.fasta.aln]

>XP_317111_AGAP008347-PA_Anopheles_gambiae_str_PEST_BURSICON_RICKETS
--------------------MAIR--------IINHQTVVKGHVVLVLLVLLLFQTC---
-------------------------------------RHRACGLAPTAQTTGQTKIMLKE
S----------------LLIPSMDPEKEAKAMYEKALQQYGIYGKTLK------------
---------EICKAWVSRGCQCTGTK------------------------EEVTLVCRGI
GLDAV-PAD--------LPTELVKLDLSNNNITNLPNKSFDMLP-----NLEELILSHNK
LDHINSEAFFGLSNLKKIALQGCGLVRVPMEALRRIRTITTLYLDNNLIADM-E------
-NVTFRGFHFLKNLRL-EGNLLQRVPTD------------------------ALIGLRSL
EALNLGNNLLTIIRERDFPVLDNLYMLILRRNQISEITSGALTNLT--RLKVLDVDDNSL
SSMPVGLEN-LM-MLQEISASNNRIRWVSKGDFPK----NLVSLDLKSNPLAGIKPGALQ
NMPRLRKLILSDVRGLNELPP--LDG-CTSLEVLRLDRANLSKIPDHICKTSPRLRSLDL
KSNILLSIPNVTNCRDLRLLDLASNRISSLHGAPFSSLGQLHDLLLSNNEIESIPHDAFV
GLVRLQVLDMESN-RVFFIHADAFRPLKKLEDLNLGNNLFPQLPTAGLERLLHLKTFNNP
HLREFPPPEAFPRIQTLVLSYAYHCCSFLPLTT--ALPKVPNTFNIRENVLFPTD-----
-NEFDMSLWNNSYND-IWPQLQNLS-KKFGTQINDLLNAYG-------------------
----------------AEYGSYP------SGHVPTF--PDEYFEDELGITH---------
-------------------------ASPT--AQPGSIQCL-PEPGPFLPCQDLFDWWTLR
CG---------------------------VWVVFLLAMLGNGTVVFVLI-FSRSK----M
-DVPRFL------------VCNLAAADFFMGIYLGFLAVVDASTLGEFRMYAIPWQMS-A
GCKLSGFLAVLSSELSVYTLAVITLERNYAITHAMHLNKRLSLRHASY------IMTVGW
TFAIT---MAVLPL-----LGV-SDYRV---FAVCLPFEIQKGTGSLAY---VVFLMFIN
GVAFLILMGCYLKMYCAI-------------------------RGSQAWNSNDS------
---------------------------------------------------------RIA
K-------------------------------------------RMALLVFTDFICWSPI
AFFSLTAVFGLHLIS------------LEQAKVFTVFILPLNSCCNPFLYAILTKQFKKD
CVL---ICKAIEESRVTRGIGRCRHS----------------------------------
----------------SNFSNR--HTP--------------ANTNSLVERSSKELPPL--
-----LPGQ-TCNCSAKLMEQESA-RLRL-----------------MLCSWGTADERNRR
GRGRNGDQ---------------------------------YAYQIAEIQQKQHKRAGSV
SSSENFSSSRSDSWRNA--------QHHCGIPLRLLDP--------RRRHTSWL-ITRKT
SQDSNLSSSRNDSSGSTATQSTGTWR-ISRSSGSTSVVLPGVRIDGV-------------
---------------------------GHP-VSSTARQSI-------PGGKPR-------
---LVRQSAVQ-------EDTHELSCSPPRL--------------------GVRFLPTIP
SAA-----------------DSSVQLDDDTAE----------------------------
---------------------AASPTSSQSGN----------------------------
--------------------------------------------------------QPAP
APFYAI-------------LHGSGP-QATVSSLKD------------------KTKP---
------------------------------------------------------------
------------------------------------------------------------
------------------------------------------------------------
------------P-------------------------------
>EDS35936_CPIJ011619_Culex_quinquefasciatus_BURSICON_RICKETS
------------------------------------------------------------
------------------------------------------------------------
------------------------------------------------------------
------------------------------------------------------------
-----------------MIKYISLIDISSNNISSLPNKSFDTLP-----NLEELILSNNQ
IEQIDSEAFYGLSSLKKLVLQNCALTRIPSDALRRIRTLAALHLDSNLIADV-E------
-NVTFRGFNYLKSLRL-EGNLLQRIPTE------------------------ALIGLRSL
EA----------------------------------------------------------
-----------------LSASGNRIRWISKDDFPK----SLVTLELRSNPLVGIKPGALQ
NMPRLRK-----------------------------------------------------
-------------------LDLAGNSISSLHGAPFSSLGQLHDLLLSDNEIESIPHDAFI
GLFRLQVLDLEAN-QIYFIHQDAFRPLLKLEDLNLGNNIFPHLPTAGLGRLLHLKTFNNP
NLREFPPPESFPRIQTLALSYAYHCCSFLPLVA--SMPKVPKHHPIKEEVLFPTD-----
-NEFDMSLWNNSYND-IWPQLQNLS-KKFGTQINDLLHAYG-------------------
----------------PEY--YP-------GGLPTY--PEEYFEEEGGVTH---------
-------------------------AMPT--SQPGSVQCL-PEPGPFMPCQDLFDWWTLR
CG---------------------------VWVVFLLAMLGNGTVVFVLI-FSRSK----M
-DVPRFL------------VCNLAAADFFMGIYLGFLAVVDASTLGEFRMYAIPWQMS-A
GCKLSGFLAVLSSELSVYTLAVITLERNYAITHAMHLNKRLSLRHAGY------IMTVGW
TFAIT---MAILPL-----FGV-SDYRV---FAVCLPFEINNGTGSLAY---VVFLMFIN
GVAFLILMGCYLKMYCAI-------------------------RGSQAWNSNDS------
---------------------------------------------------------RIA
K-------------------------------------------RMALLVFTDFICWSPI
AFFSLTAVFGLHLIS------------LEQAKVFTVFVLPLNSCCNPFLYAILTKQFKKD
CVL---ICKAIEESRVTRGIGRCRHS----------------------------------
----------------SNFSNR--HTP--------------ANTNSLVERSSRELPPL--
-----LPGQ-TCNCSAKLMEQENL-RRRF--HQQHQQSTFSKTWRRLFCNLGQRND-GRR
GG-RNSDQ---------------------------------YAYQIAEIQQKQHKRTGSV
SSSENFSSSRSDSWRHA--------QHHCGIPLRLLDP--------RRRHTSWL-ITRKT
SQDSNLSSSRNDSSGSTATQSTGTWR-ISRSSASNSVVLPGVKIDGPH------------
-------------------------PHSHPHHASGARQSI-------PGGKPR-------
---LVRQSAVQA------DDCQELSCSPPRL--------------------GVRFLPTIP
SAA-----------------DSSIQLDDDTAE----------------------------
---------------------AHSSPGSSSGGGGGGVGD---------------------
-----DDHHVVDMHSVANVVAATAAASVTAGEMGGGGGS-----------------LPSP
APFYAI-------------LHGGNP-QATVSSLKD------------------KTKP---
------------------------------------------------------------
------------------------------------------------------------
------------------------------------------------------------
------------P-------------------------------
>EAT43844_AAEL004777_Aedes_aegypti_BURSICON_RICKETS
------------------------------------------------------------
------------------------------------------------------------
------------------------------------------------------------
------------------------------------------------------------
-------------------------DISSNNISSLPNKSFDMLP-----NLEELILSHNK
IEHIDSEAFFGLSNLKKLVLQNCGLVRIPAEALRRVRTISSLQLDSNLIAGV-E------
-NVTFRGFNYLKSLRL-EGNLLQRVPTE------------------------ALIGLRSL
EALNLGNNLLTTIKAGDFPLLESLHILLVKRNQISEITSGALSNLT--RLKVLELDDNVL
SSVPVGLEN-LV-MLQELSASGNRIRWISKDDFPK----SLVTLELKSNPLVGIKPGALQ
NMPRLRKLILSDVRGLQELPP--LDG-CTSLEVLRIDRANLTKLPDHICKTSPRLRSLNL
KSNRLRIIPNVTNCRDLRVLDLAGNSISSLHGAPFSSLSQLHDLLLSHNEIESIPHDAFV
GLFRLQVLDMEAN-HIYFIHQDAFRPLIKLEDLNLGNNLFPNLPTAGLARLLHLKTFNNP
NLREFPPPESFPRIQTLVLSYAYHCCSFLPLVA--SAPKVPKHHPIKEEVLFPTD-----
-NEFDMSLWNNSYND-IWPQLHNLS-KKFGTQINELLHAYG-------------------
----------------PEY--YP-------GGMPTY--PEEYFEEEGGVSH---------
-------------------------PIPT--SQPGTIQCV-PEPGPFMPCQDLFDWWTLR
CG---------------------------VWVVFLLAMLGNGTVVFVLI-FSRSK----M
-DVPRFL------------VCNLAAADFFMGIYLGFLAVVDASTLGEFRMYAIPWQMS-A
GCKLSGFLAVLSSELSVYTLAVITLERNYAITHAMHLNKRLSLRHAGY------IMTIGW
TFAIT---MAILPL-----FGV-SDYRV---FAVCLPFEVTSGTGSLAY---VVFLMFIN
GVAFLILMGCYLKMYCAI-------------------------RGSQAWNSNDS------
---------------------------------------------------------RIA
K-------------------------------------------RMALLVFTDFICWSPI
AFFSLTAVFGLHLIS------------LEQAKVFTVFILPLNSCCNPFLYAILTKQFKKD
CVL---ICKAIEESRVTRGIGRCRHS----------------------------------
----------------SNFSNR--HTP--------------ANTNSLVERSSRELPPL--
-----LPGQ-TCNCSAKLMEQENL-RRRL-----QQQSTFSKTWRRLLCNLGQRND-GRR
GR-RNGDQ---------------------------------YAYQIAEIQQKQHKRAGSV
SSSENFSSSRSDSWRHA--------QHHCGIPLRLLDP--------RRRHTSWL-ITRKT
SQDSNLSSSRNDSSGSTATQSTGTWR-ISRSSASNSVVLPGVKIDGV-------------
---------------------------PHPHHTSGARQSI-------PGGKPR-------
---LVRQSAVQ-------DDSQELSCSPPRL--------------------GVRFLPTIP
SAA-----------------DSSIQLDDDTAE----------------------------
---------------------ARSSPSSC-------------------------------
--------HSEPAICDVDVEAAGTGTSAEGAQQQQSQQQ-----------------NMSP
APFYAI-------------LHGSNP-QATVSSLKD------------------KTKP---
------------------------------------------------------------
------------------------------------------------------------
------------------------------------------------------------
------------P-------------------------------
>Tribolium_castaneum_TC008163_001-BURSICON-RICKETS
-----------------------------------------------MVVITQF------
------------------------------------------------------------
---------------------------------------YH---E---------------
---------------------------------------------------------SAR
GYPKIRPQE--------FQR-----DLTSNNITALNETSLSHYT-----HMEELTLSENK
LESIHPKSFAKNVQLKRLLLQGCALSEIPVEVLRPLSKLQTLHLGNNEIWKL-D------
-GTTFQQVPALRSLRL-DGNRLRGVPSE------------------------ALSSLLHL
EVLNIGNNLINALPPAAFPSLDKLVVLLMKRNQISEIAEEAFANLT--SLKVLELDDNFL
TEIPAAVTK-LA-KLQELSISGNRIKYIRGGLLQK--TPALALLELKGNPLTGVDAHAFS
FLPRLRKLILSEARELSTFPN--LNG-TTALEILRLDRAGISSVPSTLCTTCPRLKSLDL
KSNKLKTIPDLNDCREMRVLDLASNHIRTLENRPFRGMYQMHDLLLAHNEIQYIPQDAFY
NLSRLQVLNLEDN-QISFIHPDAFLPISKIEDLNLGQNVFPHLPSAGLERLLHLKTFNNP
NLREFPPPEEFPRIQTLVLAYAYHCCAFLPLI------PSNPPPKAKDFIVFPDI-----
-EDIDMNMWNSSLND-YWPSQQNLS-HKFGKKFETIWENLR-------------------
----------------SDF-TYP-------GNFPSY--MEEYAEEE--------------
------------AQRVAG---GD--------GPPGKIQCL-PLPGPFLPCQDLFDWWTLR
CG---------------------------VWIVFLCAMLGNGTVVFVLI-FSRGK----M
-DVPRFL------------VCNLAAADFFMGIYLGFLAVVDASTLGEFRMYAIPWQMS-A
GCQLSGFLGVLSSELSVYTLAVITLERNYAITHAMHLNKRLSLKHAGY------IMICGW
SFAIV---MGLLPL-----FSV-SDYRK---FAVCLPFETKD-AASLTY---VVFLMFIN
GVAFLILMGCYLKMYCAI-------------------------RGSQAWNSNDS------
---------------------------------------------------------RIA
K-------------------------------------------RMALLVFTDFLCWSPI
AFFSLTAAFGLQLIS------------LEQAKVFTVFVLPLNSCCNPFLYAILTKQFKKD
CVM---ICKAIEESRVTRGIGRCRHS----------------------------------
----------------SNFSNR--QTP--------------ANTNSLADRSSR---EN--
-----QNHVPTCTCNVKLLG-----ERSA-PPPRTDRKTRTREWLLSKARWLLCVR-RQP
RHRPRSDQ---------------------------------YTYQIAEIQQKQHKRASSV
SSSENFSSSRSDSWRHN---------HHCGIPLRLLDP--------KRRASSWL-VTRKT
SQDSNLSSSRNDSSGSATTASTSTWR-MSRSSASSEPNR---------------------
-----------------------------------------------IRAKPR-------
---LTRQSAIQ--------DEADLPGSPGRL--------------------TVRFLTTIP
SAA-----------------ETSMQMEDE-------------------------------
------------------------------------------------------------
----------------------------------------------------------QP
AILVS-------------------PSKEREGPLYA-----ILHSQ---PVTPARRQS---
------IVTLH----------------PPETIHNSSQ-----------------------
------------------------------------------------------------
------------------------------------------------------------
------------P----------SEAGPSR--------------
>parasteatodaTepidariorumaug3.g13496.t1-BURSICON-RICKETS
-------------------MMLIK------------------------------------
------------------------------------------------------------
--------------------------------------------------------VCAS
DLSS----AAPDETPCSVLCECLGPE------------------------FAIQADCSNR
SLVVV-PND--------LSHWTVKLYLSDNNITKLGESPFRNLS-----NLLEINLAHNN
ISHVSPGAFFGLNKLRSLSLQHNKLGNIPTEALQPLTNLEALHLDVNQLVDV-P------
-QGSLVSLVKLQKLWL-NGNQLQVIPSR------------------------ALDQLPEL
EALDLGENKIHSVPDYAFKNLSKLVILMLYRNEISFIGPHGLDGLA--SLKVLEIHGNKL
TIFPEAVSS-LP-TLRELVFSDNAITELSDSAFRK--NPKLTLLEMGGNPITKVGSGTFS
NLPSLKKLRVSEARQMEQFPD--LTG-TGALELLTLDRANLKHIPHDLCKKVPFLRRLIL
RSNKINKIPDLQECRELRQIDFSYNEIASIDNSPFQFQNKLIDLFISFNFITYIPEEAFL
GLENLQVLDMMHN-QIENIHENAFMNLSKLRDLNLGENKFSVLPTEGLQNLRQLKTFNNR
NLREFPLPEHFPKVHTLALSYAYHCCIFRPLA-----RRLPLPATLKETIVWLTR-----
-EDVDMDAWSTNITD-VWPGYENFS-SKFEEFASQLWKTFG-------------------
----------------RDY-TIP-------DNLAQF--AEEYFQDYKI-SQ---------
------------GPDNAG---HD--------KQP--VQCL-PEPGPFMPCEDLFGWWSLR
CG---------------------------VWVVFLLAMLGNGVVVVVLL-FGRSK----I
-DVPRFL------------VCNLAMADFFMGIYLGILAVVDASTLGEFRVYAIQWQMS-S
GCQIAGFLGVLSSELSVYTLAVITLERNYAITHAMHLNKRLSLKHAGY------IMSAGW
TFALL---MAILPL-----FGI-SDYRK---FAVCLPFETED-PWSLSY---VVFLILIN
GVAFLTLMGCYLKMYWVI-------------------------RGSQAWNSNDT------
---------------------------------------------------------RIA
K-------------------------------------------RMALLVITDFMCWAPI
AFFSLTAVFGANLIS------------LEEAKVFTIFVLPLNSCANPFLYAIFTKQFKKE
CVL---ICKRIEESRVTRGIGRCRHS----------------------------------
----------------SNFSNR--HTP--------------ANTNSAGERKSGGAQAA--
-----YDSQPVCQCGAHIKASYAA-KYSE-TPVLTEARWRSLARRYLMFQFTRRE--TNM
NEYPNPRAAA-------------------------------YAQRRGRPDPMQ-KRGSSI
-SSDNF-SSRSDSWRQG------------NFPLRLLEK--------GARRNSWTGSTQKS
SQDSSNSCSRQDSS------STSTFR-LSRSSVSSDASS-------------------SR
PGSSIKERAALNTSYRKAIGG-PN-GELQNRFTRGVTIAN-------LREKPR-------
---LCRQGAIMEE-----------ASHPPRPSMYRGGPTEMAIM-------RKNQLPPVP
TAKKGVCSTCGRRETLPSLRFKSKELEDKFNC-----FFNRLVETSH-----------ED
SSEVNTSKDDQALSTD-------RSTDDRKTDSGKETADTSLSEQPS-----------ED
YDLLCSTLIEKECPTSTNRVNVSRPSGSTTRYGGFTASA--------PRRKDHHKPRVSP
SVHVSSDDIS----------------KNKSRSMSNLGI--------DFKLFSRQRKA---
------VSDNSLKKISLKNLPNFLRSLSSQSTQNSSQKTVLCYKSQSGQLTPYPCTSRPI
PYCRSEATIMNR------------SPDSSRTPMWSPHGSLGKLA--LSGDEASSGADDAD
IDEEDDVLNER-TKVLVRRKVNQR------------------------------------
--LQDDEDSVTDPVVLQQMPLCGTNSTTSDDQPLIDKEVKPSLS
>lineusLongissimus.9652-BURSICON-RICKETS 
------------------------------------------------------------
------------------------------------------------------------
------------------------------------------------------------
------------------------------------------------------------
------------------------------------------------------------
------------------------------------------------------------
------------------------------------------------------------
------------------------------------------------------------
--------------------------------------------------ILSFGKMAFT
NLPNLEEIKIHEARDQMTFPD--LTG-CGNLHTIIFDRANIRSIPYDLCDNVPMLKVLDV
HSNQVSKIPDLSGCTHLTQLNLGNNHINNLASEPFSGLHYMQDLILTHNDISLLPADAFK
GLKSLQYLDLSNN-KISHIDEKAFAPCSALEDLNLGDNLFPTLPTEGLGKLTNLKTYNNK
ELREIPPPETFPKIQWLTLSYAYHCCDFLSDV---DPEAENNNLGIIEEVIWLNSG----
---YDPSLFHNDTQE-IWDPLANLSHANYHEIQQHIWDNFATG-----------------
----------------KEI-KLP---GVDGGEIPTY--TSDFLQEYQ-------------
------------KPYSDT---HD--LIVS--KPA--VKCK-PMPGPFMPCDDLMGWWALR
CG---------------------------VWIVFLFALLGNGCVLFVLI-SSRTK----M
-DVPRFL------------ICNLAVADFLMGIYLGFLAVVDASTLGEFKKHAIRWQMS-P
GCLVAGFLGVLSSELSVFTLTVITLERFYAITHAMHLNKRLSIRHAGY------IMMCGW
CFALL---IASMPL-----FGV-SDYRT---FAVCLPFEVGD-NVSLGY---VCFIMFCN
MIAFIIIVSCYMKMYCSV-------------------------RGSQAWNSNDS------
---------------------------------------------------------RVA
K-------------------------------------------RMALLVFTDFACWAPI
SFFAIASAFGLNLIS------------LNDAKIFTIFILPLNSCANPFLYAIFTKQFKKD
CVI---ICNRIEESSVARHFTRMNQRSSAGN-----------------------------
----------------SWGSSH--RPSAMNSF-MEVQRHSYNYSNSHSGVANSNS-----
-----DDGIPSQACIVVHNDLAGASREES-SESSKSGGSFPRKLRLTLRGPKK----SRT
KRLKKQNNK---------------------------ERRNSYTAPIPNYKMESSLEMSNT
SASSLL--------------------------LSILQN-----------------QLTQT
QSEPSNTDSEGDLR------TEAKMT-GRGRHRDRNRF---PHFHND-----------DK
RKRSSKSSPGCWSRRFQGSFG------SGGKKTNQSNASL-------RAKKCR-------
---SSRLSHTTSGT-------------------------------------SCEISSPLP
S---------------------SSQSSSDNNNHEYVNITEEMISHLRDVSNSRPNLP-DG
NPSAELGNHGNYLQMC-------EVTSERKSDEEMEACNYVVFDPP---LHPAAISPEQK
QENQSYMQMSSPSFEYVPMVALTSGCSHHSKERGRTQEQ-----------------RPRK
PT----------------------P-ETSPASLHN--IPTITRPP------PSCQQSDDT
NFYMDGASSCGEGNCACHNAR--PQHIPSNSSP-TLTNHKLSFSSPIATS-QSQCIELHS
PDVMTSSTSINSPRGGLSSNSRLNHQDSACDTY------------YESIRDSSSSANSRG
SCSTN-------ASNLTTVSLDSG---GDYHHVNGDTKETDAFLPVQQVEQSSVPLAGSH
APLLDDGSQRRFPFS------MSAESGFNSEETVV---------
>neomeniomorphaSP.75342-BURSICON-RICKETS 
------------------------------------------------------------
------------------------------------------------------------
------------------------------------------------------------
------------------------------------------------------------
------------------------------------------------------------
------------------------------------------------------------
------------------------------------------------------------
------------------------------------------------------------
------------------------------------------------------------
------------------------------------------------------------
------------------------------------------------------------
------------------------------------------------------------
------------------------------------------------------------
--------LFKNLSKPWMEGVENSS--VVADVAEDFYNSLGHS-----------------
---------------LPDY-----------VNLPVG--VTEYFADYH-------------
----------------SK---GGE-TIPVPPAPP--VECS-PKPGPFMPCTDLFGWWSLR
CG---------------------------VWLMFILALLGNGVVLFVAVFTSCSR----M
-DVTRFL------------ICNLAAADFLMAIYLGMLAVVDAFTLGEFKKHAIAWQVS-S
GCRAAGFLAVLSSEMSVFILAVITLERFYAITHAMQLNKRLCLRHATY------IMLTGW
LFCMI---VAALPL-----FRI-SDYRK---FAVCLPFEITN-TPSIAF---ICFILTFN
SVSFIVIIFCYTKMYCSI-------------------------RGTQSWNSNDM------
---------------------------------------------------------RVA
K-------------------------------------------RMALLVFTDFACWAPI
TFFSLTSAFGLHLIS------------LEDAKIFTIFVLPVNSCANPFLYAIFTKQFKRD
CVR---LCKRIEESSLSRRFTQFSTW----------------------------------
----------------SWITSR--RASASNGF-IQTERRA-SCSNSGA------------
---------------------MNPMNYFD-------------------------------
------------------------------------------------------------
------------------------------------------------------------
------------------------------------------------------------
-----------------------------------------------MKTQPH-------
-----RQTLVTID-----------------------------------------------
------------------------------------------------------------
------------------------------------------------------------
------------------------------------------------------------
----------------------GTP-----------------------------------
------------------------------------------------------------
------------------------------------------------------------
------------RIVLET------------------------------------------
--------------------------------------------
>gymnomeniaPellucida.38811-BURSICON-RICKETS 
--------------------MKSYRV-----FGANCIGIVVSLLSLLQVFL---------
------------------------------------------------------------
------------------------------------------------------------
---------PAGALYCPEVCVCKYIS---------------------------HADCSGQ
NLTDI-PDALLKSGL--LSSNIRVLDLGKNAIRNFSESSFAKLP-----TLEILRIGENE
MREISTDVFVHLSHLQTLILTSNKIVELHDWAFSGLKTLKELILDDNRIAFL-P------
-QDIFSDLVSLEDLSL-NNNVLTEIPIN------------------------TLSSLTRL
KYLSLSNNKVTEIPDDAFESLPNLTKLVLKGNRISSIEDHAFDGVL--HLRLLDLQDNEI
KAFSPAFYS-LL-NLQDLNLRNNKIEYFPDGVFSP--NSILVNLVLTGNPLSSVHPNAFT
GLSRLHKIVLSEIADLTVYPD--LTG-CHSITLIRIDRAGIRNLPKQLCVNTPLLESFDV
HSNRISEIPDMSSCSRLKILNLGNNEIIDLSGSPFLGLAHLNDLTLSYNNIRTIPRDAFL
GMEGLKYLNLVFN-KIVHIDEGAFSHTPYLRDLNLGENSFPILPTQGLRSLHRLKTFHNE
ALQVFPSYTNFPEIQSLLLSYAYHCCEYMQNT---TIKPDVTDDMLVEEVAWLIEE----
-YK----EVHDNYSN----PFRNGS-TTIQPHQVDEMLNDPDA-----------------
---------------LSDY-------------LPEA--KINEYSDYN-------------
----------------HI---HNT-IIIK--RPP--PQCQ-PKPGPFMPCRDLFGWWSLR
CG---------------------------VWIMFLLALLGNGCVLFVAIFTSRSK----M
-DVTRFL------------ICNLAFADFIMGVYLGMLAVVDAYTLGEFKMHAISWQLS-H
GCKTAGFLAVLSSEMSVFVLAVITLERYYAITHAMQLNKRLSLRHASY------IMLSGW
TFSLM---LATLPL-----FGI-SDYRK---FAVCLPFQVNS-TPSLAY---VCFLMAFN
GLSFTIIMSCYTKMYCSI-------------------------RGTQSWNSNDM------
---------------------------------------------------------RVA
K-------------------------------------------RMALLVFTDFACWAPI
TFFSVSAAFGLKLLT------------LEDAKIFTIFVLPLNSCANPFLYAVFTKQFKRD
CVR---LCKRIEDSTISRRITRFSNRQFSW------------------------------
----------------SWMTTR--RASGS------TERHV-SNGSGPPV-----------
---------------------NGHVTYYD-------------------------------
------------------------------------------------------------
------------------------------------------------------------
------------------------------------------------------------
-----------------------------------------------MRV----------
------------------------------------------------------------
------------------------------------------TQR---------------
------------------------------------------------------------
------------------------------------------------------------
--R------------------GMVP-----------------------------------
------------------------------------------------------------
------------------------------------------------------------
------------AKV---------------------------------------------
--------------------------------------------
>wireniaArgentea.117398-BURSICON-RICKETS 
------------------------------------------------------------
------------------------------------------------------------
------------------------------------------------------------
------------------------------------------------------------
------------------------------------------------------------
------------------------------------------------------------
------------------------------------------------------------
------------------------------------------------------------
------------------------------------------------------------
------------------------------------------------------------
------------------------------------------------------------
------------------------------------------------------------
------------------------------------------------------------
------------------------------------------------------------
------------------------------------------------------------
------------------------------------------------------------
-----------------------------------------------------SK----I
-DVTRFL------------ICNLACADFIMGVYLGMLAVVDAYTLGEFKMHAIAWQLS-A
GCKMAGFLAVLSSEMSVFVLAVITLERYYAITHAMQLNKRLSLRHAAY------IMLSGW
TFSLM---LAALPL-----VGV-SDYRK---FAVCLPFEIST-TAALGY---VCFLMTFN
ATSFTVIISCYAKMYWSI-------------------------RGTQTWNSNDM------
---------------------------------------------------------RVA
K-------------------------------------------RMALLVFTDFACWAPV
TFLSLTAAFGVKLIT------------LEDAKVFTIFVLPLNSCANPFLYAVFTKQFKRD
CMR---LCKRIEESAVSRR-----------------------------------------
------------------------------------------------------------
------------------------------------------------------------
------------------------------------------------------------
------------------------------------------------------------
------------------------------------------------------------
------------------------------------------------------------
------------------------------------------------------------
------------------------------------------------------------
------------------------------------------------------------
------------------------------------------------------------
------------------------------------------------------------
------------------------------------------------------------
------------------------------------------------------------
------------------------------------------------------------
--------------------------------------------
>solemyaVelum.21276-BURSICON-RICKETS 
------------------------------------------------------------
------------------------------------------------------------
------------------------------------------------------------
------------------------------------------------------------
------------------------------------------------------------
------------------------------------------------------------
------------------------------------------------------------
------------------------------------------------------------
------------------------------------------------------------
------------------------------------------------------------
------------------------------------------------------------
------------------------------------------------------------
------------------------------------------------------------
-------------TS-FWKRLQNMS--LEDEYAETLYSQFGTD-----------------
----------------YIYYTLP-------DTLSPA--YEAYTNSF--------------
------------LPMFDA---QD--IVIP--DPP--VDCK-PLPGPFMPCDDLFGWWSLR
CG---------------------------VWVVFMLALLGNGVVLFVSV-TSRSK----M
-DVPRFL------------ICNLACADFFMGIYLGFLAIVDASTLGEFKRYAIRWQVS-P
GCLIAGFLGVLSSELSVFTLAVITLERFYAIAHAMQLNKRLSLKHAGI------IMTCGW
VYSIA---VASLPL-----FEI-SDYRK---FAICLPFETGD-NVSLGY---VCFIMLFN
AVSFLVILICYLKMYLSI-------------------------HGSQAWNSNDT------
---------------------------------------------------------RIA
M-------------------------------------------RMALLVFTDFLCWAPI
IFLSVTAAFGKKLVH------------LNEAKILTIFVLPLNSCANPFLYAIFTKQFKKD
CIK---LCKRLEESSISRNLSQLGFRRVSN------------------------------
----------------SYGNNAVWRPQAVSTF-RCEKRGS-NCSNGSKSGSNCG------
-----LNYDPGH------------------PASGNHKHTFNRHEKLLHPNGRK----LRE
RRPHRSD-----------------------------------------------------
------------------------------------------------------------
------------------------------------------------------------
------------------------------------------------------------
------------------------------------------------------------
------------------------------------------------------------
------------------------------------------------------------
------------------------------------------------------------
------------------------------------------------------------
------------------------------------------------------------
------------------------------------------------------------
------------------------------------------------------------
--------------------------------------------
>patinopectenYessoensis.PY_T18388-BURSICON-RICKETS 
--------------------MATL----------TGSGYIASVMAVFLYVAMAC------
------------------------------------------------------------
--------------------------------------------------------LFVC
NAA------DTTEGTPENVCECIKAT----------------------TFGGFQCNCRRR
NLTTV-PQH--------LPTDTRELDLRMNNISTLPDYVFERYT-----YLEDLRLTSNV
LVDMSDNALHGLHRLKSLHLDGNKLEIVP-KAFKTLQNLLLLHLDANHIKQV-P------
-AESFRNLRRLKSLHF-EANSLTSFPTD------------------------AFQYLAAL
EALDLSVNKIERIPDYAFSNLTNLVLLRMADNQLAEIEDYAFQGLN--VLTELVMNRNKL
KHIPPAFAA-LP-DLETVQIEDNNIQYIPDYAFSG--NNRIRMLVLKDNPIVSYGKRAFT
NLP-LKNLHLSEARDMTEFPD--LSG-ATQLETLKLDRSAITEIPANFCDFHPDIKELNV
HSNNIKKIPDLTRCRMLELLNLGNNDVSSLDENVFANLTHLKDLILTRNIITYIPRNAFC
GLVKLDYLDLSKN-KIGEIHDDAFIDLIALTDLNLSENDFPRLPIDGLQNLQVLKTFHNT
NLREAVPSNRLPKIKILVLSYAYHCCDFIYAG-----RKDEHDTRLKEDVTWLAV-----
-SSDN--RTYDDYTD------DNYN-----------FDHYTSF-----------------
--------------------IGP---HVIGNITPSD--IDEY------------------
----------------DS---LEA-LIHV--RKP--VNCT-PLPGPFLPCDDLFGWWSLR
CG---------------------------VWMVFLLAVAGNGIVLFVSI-SGRSK----M
-EVPRFL------------ICNLACADFCMGVYLGMLAIVDASTIGEFQQYAIRWQMS-P
GCLVAGFLGVFSSELSVFTLTVITVERYYAISHALQFNKRLTLKSAGV------VMTGGW
IFCIG---VASLPL-----FEI-SDYRK---FAICLPFETSE-RESLAY---VCFIMIFN
AVSFIAIIACYIKIYISI-------------------------LGSQAWNTKDF------
---------------------------------------------------------RVA
K-------------------------------------------RMAILIFTDFLCWSPI
ILFSATAAFGYELIS------------LNEAKILTIFVLPLNSCANPFLYAIFTKQFKRD
CVK---LCKRIEESSISRSLSSLNSRRV--------------------------------
----------------SIGCGSSWRHLQLHSP-MSTEKRS-SCSNSYSGVSSPDGLLN--
-----PHGIDG--------------KYFR-KQS---GDSLLGGMSISSEDKVT----STA
RLFMRRDSS----------------------PC---------------------------
-----------------------------------------------------------K
DAIENMDGGDQKRR----------LS-VGLAGSESQIV---IHFDRK-----------DV
KSGSDDST-----------------------LGDEPRASY-------KKRYTRR------
RPSATRGTSATG-------------------------------------GDGLDIETVLE
S---------------------ARECDMEHSFQREDTVKKDITAQ---------------
-----------------------ELFAKYRQNKEK--------------LRNAVTDIDTG
KLQHGNSAPNVQSFETKPILRLPVQSDSHDKTSHINEW--------------------RK
SSHLSF------LWRNSLDLEGHMP-SYKSNSLIE-----LPCSPKDFRLSPCKRRS---
------LSSRHEGYILLKNNN-------RDSAY-EDEDEMLEYQESIAQS-GKQCRQLSA
MSYVSNAHADDR-----------QSGDVRETTLDEKHSVMSQ----TSQNSKESGISSET
CCHDN-------KDKLVKHSVST-------------------------------------
-----------------------------EERKVVT--------
>dreissenaRostriformis.668091-BURSICON-RICKETS 
------------------------------------------------------------
------------------------------------------------------------
------------------------------------------------------------
------------------------------------------------------------
------------------------------------------------------------
------------------------------------------------------------
------------------------------------------------------------
------------------------------------------------------------
------------------------------------------------------------
------------------------------------------------------------
------------------------------------------------------------
------------------------------------------------------------
------------------------------------------------------------
------------------------------------------------------------
------------------------------------------------------------
------------------------------------------------------------
------------------------------------------------------------
-----------------------AFSDLCMGVYLGFLAIVDASTLGEFEKYAVRWQSS-G
GCLVAGFLGVFSSELSVFTLVVITVERFYAISHAMQLGKRVRLGHAAV------LMSSGW
IFCIC---IASLPL-----FEI-SDFRK---FAICLPFETES-QISLGY---VCFIMIFN
------------------------------------------------------------
------------------------------------------------------------
------------------------------------------------------------
------------------------------------------------------------
------------------------------------------------------------
------------------------------------------------------------
------------------------------------------------------------
------------------------------------------------------------
------------------------------------------------------------
------------------------------------------------------------
------------------------------------------------------------
------------------------------------------------------------
------------------------------------------------------------
------------------------------------------------------------
------------------------------------------------------------
------------------------------------------------------------
------------------------------------------------------------
------------------------------------------------------------
------------------------------------------------------------
--------------------------------------------
>dreissenaRostriformis.232774-BURSICON-RICKETS 
------------------------------------------------------------
------------------------------------------------------------
------------------------------------------------------------
------------------------------------------------------------
------------------------------------------------------------
------------------------------------------------------------
------------------------------------------------------------
------------------------------------------------------------
------------------------------------------------------------
------------------------------------------------------------
------------------------------------------------------------
------------------------------------------------------------
------------------------------------------------------------
------------------------------------------------------------
------------------------------------------------------------
------------------------------------------------------------
------------------------------------------------------------
-----------------------AFSDLCMGVYLGFLAIVDASTLGEFEKYAVRWQSS-G
GCLVAGFLGVFSSELSVFTLVVITVERFYAISHAMQLGKRVRLGHAAV------LMSSGW
IFCIC---IASLPL-----FEI-SDFRK---FAIC-------------------------
------------------------------------------------------------
------------------------------------------------------------
------------------------------------------------------------
------------------------------------------------------------
------------------------------------------------------------
------------------------------------------------------------
------------------------------------------------------------
------------------------------------------------------------
------------------------------------------------------------
------------------------------------------------------------
------------------------------------------------------------
------------------------------------------------------------
------------------------------------------------------------
------------------------------------------------------------
------------------------------------------------------------
------------------------------------------------------------
------------------------------------------------------------
------------------------------------------------------------
------------------------------------------------------------
--------------------------------------------
>gadilaTolmiei.31736-BURSICON-RICKETS 
------------------------------------------------------------
------------------------------------------------------------
------------------------------------------------------------
------------------------------------------------------------
------------------------------------------------------------
------------------------------------------------------------
------------------------------------------------------------
------------------------------------------------------------
------------------------------------------------------------
------------------------------------------------------------
------------------------------------------------------------
------------------------------------------------------------
------------------------------------------------------------
------------------------------------------------------------
------------------------------------------------------------
---------------------------------------E-PEPGPFMPCDDLFGWWSLR
CG---------------------------VWVVFLLAILGNGIVLLVSF-TSRSK----M
-DVPRFL------------ICNLACADFFMGCYLAFLAIVDASTLGEFRKHAIQWQRS-P
GCLIAGFLGVLSSELSVFTLTVITLERFYAITNAIHLNRRLSLRKAGY------IMIFGW
MFAIA---VASMPL-----FQI-SDYRK---FAICLPFETTN-VQSLGY---VCSVMFFN
GLSFLIIVGCYMRMYCSI-------------------------RGSQAWNSHDF------
---------------------------------------------------------RVA
K-------------------------------------------RMALLVFTDLLCWAPI
AFLSLSAAFGKEFIG------------LNESKVFTVFVLPLNSCANPFLYAIFTSQFKKD
CSY---LCKRLEETSVSNRFSRLGSRPV--------------------------------
----------------TWSSSG--RS--YGGF-FRSYKRS-SCSNSMSNGSSVGGVAP--
---NAPNMNSPTQC-----------EYKIVPNSDPKSSK------------------PRE
KERENKDQDVTCKKQL--------------------------------------------
--------------------------EAHMTKIPVVPS-----------------VKRNR
HSTPDVTQA--------DYFPQIVLH-DGKRKKSKSSFSLPPHVSND-----------VL
RLGSTPCIDKVKSGIPQGLIALPK-PPSKALKSTSSTATK-------QKEKSR-------
---TSRKSSRESR-----------KSYPDILVYFDKKPD----------GGSTEKQAVVD
V--------------------ACGESPDTSVQ------NKDIIQRRR-PTDVRPKETDEL
LKNNNISDNNNYVNVA-------ELLSKQSAKPKSQ-CD---------------------
---------VKPSFSDLPPLDKSKVCRGVNRKDMRRESESCVDSMEDIKKCSASNFRVQK
AAQYCL------MERNWAGPTYRSPLRYKSNSLME-----LAKHI-PNEDEPLKRHS---
------LTTPFDDYLEVSEIT-------RDSAFVDDEDDDFDNQSNSRRV-KFRDRSFAV
RYFLASAFQKKNL--------RLESVDSEEDTATTNLPVLSDMDT---------------
------------SLNIYPRSRDSR----------------------QSPVPSPVPRASSS
SPF---NRNFLVPFS-----GSDRESGFSSEH------------
>antalisEntalis.120794-BURSICON-RICKETS 
------------------------------------------------------------
------------------------------------------------------------
------------------------------------------------------------
------------------------------------------------------------
------------------------------------------------------------
------------------------------------------------------------
------------------------------------------------------------
------------------------------------------------------------
------------------------------------------------------------
------------------------------------------------------------
------------------------------------------------------------
------------------------------------------------------------
------------------------------------------------------------
------------------------------------------------------------
------------------------------------------------------------
------------------------------------------------------------
------------------------------------------------------------
----------------------------------------------EFKSHAIKWQRS-P
GCLVAGFLGVLSSELSVFTLTVITLDRFYAIKNAIHLNKRLSLRKAAY------IMICGW
LFAIT---IASLPL-----FEI-SDYRK---FAICLPFETNG-IVSLSY---VCFVMFFN
GLSFLIIVACYLKMYCSI-------------------------RGSQAWNSHDF------
---------------------------------------------------------RVA
K-------------------------------------------RMALLVFTDLLCWAPI
AFLSLSAVFGNELIG------------LNEAKVFTIFVLPLNSCANPFLYAIFTSQFKKD
CAN---LCKRLEETSVSRQLSRIGNRHV--------------------------------
----------------SWGTTR--QTP---------------------------------
------------------------------------------------------------
------------------------------------------------------------
------------------------------------------------------------
------------------------------------------------------------
------------------------------------------------------------
------------------------------------------------------------
------------------------------------------------------------
------------------------------------------------------------
------------------------------------------------------------
------------------------------------------------------------
------------------------------------------------------------
------------------------------------------------------------
------------------------------------------------------------
--------------------------------------------
>graptcmeEborea.11995-BURSICON-RICKETS 
MCDS--------------MLMRTHMFLSTQ--MPRRIFYIVSLFVVWSWFSLSC------
------------------------------------------------------------
---------------------------------------WS-------------------
-----------QHLECPKKCVCRVPK--------------------------FITDCASQ
NLTKI-PEN--------INRQTTQLDMSHNHIPELPNDAFRNFM-----LMKELRLIGNF
LSELKPYTFRGVESLQILHLEGNNFSRIPKEALRNLTLLRILYLDYNRIDHI-D------
-ADAFQGLTNLQQLRL-DSNRLTSIPVA------------------------ALNPLRSL
QALMIEANSITEIPNYAFQNLSNLDDILLAQNRINYIGDHAFEGLY--LVTSIGLERNNL
TQVPVSLMY-TP-DIRHLPLDDNQITNIQDNAFKN--NEKIEFLSFKGNPIRSAGKYAFR
GLKKLEALTLSDAHEMTEFPD--VSD-LINLETLILDRASLKTVPLDLCDNLKRLKKLDV
HSNRITAIPRLSGCKELTNLNLGNNEISSLERSPFRNLSNLKDLTLGHNVITRIPEDAFI
GLDSLLYLDLVHN-HITEIHENAFKPLKTLEDLNVGENKFPKLPTAGLEQLVLLKTFNNK
YLQDFPPAEAFPHIQKMTLSYSYHCCEFIRTG----TKSRQNEIRIEEDVIWLKSK----
-NITP--IFKQDPTK--LNHSYDISVLSPDTIDTIHEDKLLDN-----------------
---------------SYQF------------------------------QQ---------
------------LLLDDN---KG--TVVI--KTP--VECK-PKPGPFMPCDDLFGWWSLR
CG---------------------------VWVVFLLALVGNGIVLFVSF-TSRSK----M
-DVPRFL------------ICNLACADFFMGAYLAFLAIVDASTLGEFKSHAIKWQRS-P
GCLVAGFLGVLSSELSVFTLTVITLDRFYAIKNAIHLNKRLSMRKAAY------IMICGW
LFAIA---VASLPL-----FEI-SDYRK---FAICLPFETNG-TMSLAY---VCFVMFFN
GLSFLIIVGCYLKMYCSI-------------------------KGSQAWNSHDF------
---------------------------------------------------------RVA
K-------------------------------------------RMALLVFTDLLCWAPI
AFLSLSAVFGKELIG------------LNEAKVFTIFVLPLNSCANPFLYAIFTSQFKKD
CAN---LCKRLEETSVSRQLSRIGNRHV--------------------------------
----------------SWGTNR--QTPGYGGF-IRSDKRG-SCSNSMSNGSSIGGVLN--
---YNTDMNAHAHC-----------DYKILPNADTKTARDQKNV-------------KRD
KTSEEADKHSGDRKYA--------------------------------------------
--------------------------EHATIPVNIVSS-----------------VKRNR
HSTPDVTRS-------AEFGPQIILHAEGSDKRDISDFFLQPVYGLNCNM------GVIP
KRNSSPSIDYIRHDVKPTYTRMSS-PLTIERAKNKRHSPQIGILPKSHKEKSK-------
---SARKSSKENR-----------KSYPDILVYFDKKSEPVKPRLGPISSPSNPMLELVQ
P--------------------HCVNLPQYSSA------VVDYSSALP-VSRI--------
-------EEQNYVNVA-------ELLSKQNKTKKKK------------------------
------------------------------------------------------------
------------------------------------------------------------
------------------------------------------------------------
------------------------------------------------------------
------------------------------------------------------------
-----------VPTATLR--------------------------
>bathymodiolusPlatifrons.50665-0.4-BURSICON-RICKETS 
------------------------------------------------------------
------------------------------------------------------------
------------------------------------------------------------
------------------------------------------------------------
-------------------------DLSRNNLTFLPDKVFAKYK-----KLKELRLGGNR
LTDIPANAFHGLFYLQRLNLHHNQFKHVPSTAFHHLQSLRELNLDANFIEDI-P------
-TEAFKYCRNLRLLQL-DANNLQRVPSE------------------------ALQYLRSL
QALDLSVNKLTNIPDYAFVNLTNLMELMLHENKISSISDHAFEGLN--FLSRLELPMNKL
KQIPAAFIS-LK-DIQLLSLEDNNIDYIPDNSFIG--NKKIHTLKLIRNPIRSFGIKAFK
ELPFLKELIISEARDMTAFPD--LTG-NGELKKLQLDRSSISEMPDNFCEMVPAIERLDM
HSNKLSNLPVLSECRNLKLLNVGENHIASLQGRLFVNNTEMMDLILSHNIIGQIVKNAFI
GLDNLKYLDLSHN-QITSIDDKAFTPLKKLDDLNLSDNKFPKLPMEGLQNLQQLKTFHNE
ELRAPITAKELPKIKTLVLSYAYHCCDFLNP-------GENNELKFDEHTDWLAP-----
-NISV--PKRGNLTH--FNPFDDISYNPFNQYNYKSLDYLSSA-----------------
----------------IDK-DYV---FPDAPYLP--------------------------
----------------DT---EGE-IVSV--KSP--IQCE-PLPGPFLPCNDLFGWWTLR
CG---------------------------IWIVFMLAIFGNGTVLFVSI-SGRST----M
-NVPRFL------------ICNLALADFCMGIYLGILAIVDASTLGEFKTFAIKWQTS-S
GCLVAGFLGVVSSELSVFTLMIITVERHYAIANAMQFNKRVSLRKAGL------IMTVGW
LFCIG---LASLPL-----FDI-SDYRK---FAICLPFETSD-RASLGF---VCFIMLFN
AMSFVIIGGCYIRMYIYI-------------------------RGSHAWNSKDF------
---------------------------------------------------------RIA
K-------------------------------------------RMAILVVTDFLCWAPI
IFFSVSAAFGSPLVG------------LNEAKVLTIFVLPLNSCANPFLYAIFTKQFKRD
CVK---LCKRIEESSISRSFSNFNSLRL--------------------------------
----------------SFGINASCRNSELHSP-FHEKRGS-SRSNSDSFASSGGGVQN--
-----QNGEPG--------------NYDV-PKSFTISDKVYQNLELKQKGITN----KKK
TFIQSNNN----------------------------------------------------
-----------------------------------------------------------T
NNSPNMECGCQRCR------KQSTFS-VGPGGTDTEII---IHLDKN----------GDK
LSKSDEVAKNIQPHTDEDVIE-----------TYDSENEM-------PKSDDKL------
LPSETR------------------------------------------------IDETCL
V---------------------CGQILNSHNCQKYCESSKQIKEK---------------
-----------------------ETIDNGKVQRL-------------------------E
KVQHTKSAPFVPCRSNDNILRLPQPSATKDKTSHINEW--------------------RK
SSHLSF------LWRNSLDLDTGMP-KYKSNSLVE-----LARSPKSFDKSPSKRRS---
------LSSRHEGYLLFKNLK-------RDSAY-ENEEEMFAYEENLKDF-PVQYSQGKY
SQGESNSKVYSQ-----------NALDNTCDEKDEQFEVPDIKNTYDHKDQNDQDLDDVE
CPETQ-------TLLLKPHDKNS-------------------------------------
----NPKRDI-----------CDKESGFSSDSQLLNC-------
>modiolusPhilippinarum.67575-1.4-BURSICON-RICKETS 
------------------------------------------------------------
------------------------------------------------------------
------------------------------------------------------------
------------------------------------------------------------
------------------------------------------------------------
------------------------------------------------------------
-----MYCKNLRQLQL-DANRLKRIPVE------------------------ALQYLRPL
QLLDLSVNKLTDIPNFAFANLTNLFELILYENKITRIADHAFEGLS--YLSRLELHMNRL
TQIPPAFIA-LK-DLLHLSLEDNSIDYLPDNSFVA--NKKIHTLKLKNNPIRSFGIKAFR
DLPFLKELIVSEARDMTVFPD--LSG-CTKLEKLQLDRSGISEIPENLCDMVPAIERLDL
HSNKLTHFPVLRGCINLNLLNVGENEIRVLYDRTFINSTKLIDLILSHNLIERIRADTFI
GLESLKYLDMSHN-KISSIEDNAFSPLENLDDLNLSDNKFPRLPMDGLQNLQQLKTFHNY
ELRDPIPAKKLPKIKTLVLSYAYHCCDFLNP-------GSNSELKFHEDTTWLAP-----
-NSSD--HMPGNLTN--FNPFHSISYIPFNHYNYRPLDDYLSS-----------------
---------------PLDE-EIPA--FPDTPDIP--------------------------
----------------TS---DGE-VVSV--TSP--IQCE-PLPGPFLPCNDLFGWWTLR
CG---------------------------IWIVFMLAIFGNGTVLFVSI-SGRSS----M
-NVQRFL------------ICNLALADFCMGVYLGILAIVDASTLGEFKKFAMDWQSS-T
GCLVAGFLGVVSSELSVFTLMIITVERHYAIANAMQFDKRISIRKAGV------IMTVGW
LLIVA---LASLPL-----FDI-SDYRK---FAICLPFETSD-EASLGF---VCFIMLFN
AFAFLIIGGCYIRIYIYI-------------------------QRSHAWNSKDF------
---------------------------------------------------------RVA
K-------------------------------------------RMAILVVTDFLCWAPI
IFFSVSAAFGSPLVG------------LNEAKVLTIFVLPLNSCANPFLYAIFTKQFKRD
CVK---LCKRIEESTLSRSFSNFNSLRL--------------------------------
----------------SFGLKSSCRNSELHSP-FHEKRGS-SRSNSESFESSSAGPQN--
-----PSGDHD--------------RYYA-VKSFTISDKVHGNVDPKLKQTTN----KKT
ALVQSNDI----------------------------------------------------
------------------------------------------------------------
TTLPKFECGCQRCR------RQNTLT-VSSGGTDTEII---IHLDKN-----------GE
KVVSDDVNSRLLQHTNSEIEP-----------NDECYDKV-------SQNNDRF------
I--------------------------------------------------SNEITEDSL
V--------------------NCENVHHATESNKYFNVNRKCLEK--------PK-----
------NTNKNEYSL--------------------------------------------G
TIKHTKSAPFVPCRSNENMLRLPQTHAKKDKTSHINEW--------------------RK
SSHLSF------LWRNSLDLDTGMP-KYKSNSLVE-----LARVPKPFDRSPSKRRS---
------LSSKHEGYLMFKNLK-------RDSVY-ENEEEMFEYEENLKEF-PMKYLQDKH
SQLATKLNGHPQ------------NESYSESEMDGNVHEYKQLDC--YKVQNGLQIDDIE
IPETQ-------ALLLESKDVDS-------------------------------------
----NMKTDI-----------NDKESGFSSDSQFLNC-------
>lottiaGigantea.Lotgi1115178-BURSICON-RICKETS 
--------------------MFTN--------------NIVCLFEFYILIITWK------
------------------------------------------------------------
---------------------------------------YS---STV----NADTDVFLS
TGSN----GTNASLPCPSKCVCSRDN------------------------VNIRVDCSGK
NLTSV-PQN--------FDRYTTHLDLSMNNITTIPKETFNKLQ-----YLRELRLVSNN
IQELPVRLLQNNKLLQVLCLQGNRFNKIPSDTIKNLRNLKQLHLDANQIDFV-A------
-PDSFRNMVSLKHMYL-NANRLTSVPVE------------------------ALQYTSSL
EALTLAANRIKIVPNNSFKNLSGLVVLLLHDNQIETIEDFAFRGLD--SLKILEMNKNEL
VRLPPAFSV-LS-SLTELNIEDNLIEYLPGNSFSS--NQLLTVLCIKGNPISSVHRNAFI
GLPMLKKLTISEARDMTEFPD--VSM-SASLEILRFDRASINKIPTYICHNLIRLKSFDV
HSNRIAVIPDLSACKEALNINLGNNEITSLEGKPFEGLTELRDLTLGHNYIDYIPEDAFE
GLINLQYLDLVHN-RIKEIHYNAFLPLSSLEDLNLGENEFKTLPTNGLQNVLELKTYHNT
HLKEFPRKENFPKIQSLTLSYAYHCCDFLQAP-----TGTNKKIQLEEDIVWLTK-----
-GETNME---------MWSKLENLS---------TFWKTHLGN-----------------
----------------YDY-NFA------DLSLPPE--AQNYLEDY--------------
------------KPRDYT---HD--LVMA--KPP--ITCK-PKPGPFMPCDDLFGWWSLR
CG---------------------------VWFVFLLAMLGNGVVLFVSI-TSRSK----M
-DVPRFL------------ICNLACADFFMGIYLGFLAVVDASTLGEFRKHAIWWQLS-P
GCLIAGFVGVFSSELSVFTLTVITIERFYAITHAMQLNKRLSLRHAGY------VMLLGW
LYSII---LASLPL-----FGI-SDYRK---FAVCLPFEITD-VFSKAY---VCYIMIFN
GLCFFTILSCYLIMYLSI-------------------------RQSQAWNSGDT------
---------------------------------------------------------RVA
K-------------------------------------------RMALLVFTDFICWAPI
ALLSLASAFGKNLIH------------LNEAKVLTIFVLPLNSCANPFLYAIFTKQFKKD
CVS---LCRRLEDSSIGRHFSRASQRHVSF------------------------------
----------------TWGSSR--RPSGLN------------------------------
------------------------------------------------------------
------------------------------------------------------------
------------------------------------------------------------
------------------------------------------------------------
------------------------------------------------------------
------------------------------------------------------------
------------------------------------------------------------
------------------------------------------------------------
------------------------------------------------------------
------------------------------------------------------------
------------------------------------------------------------
------------------------------------------------------------
------------------------------------------------------------
--------------------------------------------
>capitellaTeleta.CapteP226336-BURSICON-RICKETS 
--------------------MSIL------------------------------------
------------------------------------------------------------
------------------------------------------------------------
----------------EQRQRCLGSICNVTLCG---------------SLAIAHSKCR--
-----------------IEDHI--VDLSDNFIKVLPDYAFDQFK----QYLMDLDLRGNN
LTELPGHIFTGIAYLNRLHLNYNSFKTVPVQAFLDLHALQSLHLDHNYLQFI-P------
-PASFLNMKQLRHLWL-DGNQFKDIPTQ------------------------ALQHLSSL
EALN--------------------------------------------------LDNNEI
KNITDQFVH-LN-NLIDLSLTSNHIAHIPREAFTH--CKQLKQVFLAHNPLLSVQNQAFK
GLPSLQRLHLSELRLQMDFLD--LNG-STSLTRLSLDRGIIRVIPGNLCNLLPK------
----------------LRVLNLGYNELASLDGQLFSGMGRLQDLTLSHNKLRIIADDAFT
GLLNLKYLDLQDN-RIMEIGDLVFEQLPRMMELNLGQNIFRTLPMRGLQNIRNLRVFGNP
YLKDFPEPSEFHDIQILALSYAYHCCEFLPHE----EKNDGLSDRLKEGVEFIEHN----
-ANTDMVH--ENMSQ-LWN-YENDT--LYHSMAEKVYQNFGNN-----------------
----------------YDY----------ESDLPFN--ASTMYGDF--------------
------------GPRGDM---LDL-HVPP--KPP--VKCQ-PLPGPFMPCDDLMGWWSLR
CG---------------------------VWVVFLLAVLGNGIVLFISI-VSHRR----M
-DVPRFL------------ICNLASADFLMGIYLGFLAVVDASTLGEFRKYAIKWQTS-P
GCQVAGFLGVLSSELSVFTLTVITMERFYAISHAVHMNKRLSLRNARY------IVSAGW
LMAII---LAMLPL-----FGI-SDYRK---FAICLPFETGD-SVSLGY---VCFIMLVN
CIAFFIIVACYMKMYCSI-------------------------RGSQAWHSNDT------
---------------------------------------------------------RIA
K-------------------------------------------RMALLVFTDFACWAPI
TFFSLTAAFGKELIS------------LNDAKVFTIFVLPLNSCANPFLYAIFTKQFKKD
CGV---LCKRIEESALNRSLSRLSQRNNNVF-----------------------------
---------------FSWGS----RHP--------------SQLGSCLNNPLDNKQNS--
-----MQQQQSQSAGSNMLAEAEALRVNQ-PNH------------------------VRG
RRYSDGDFVVPCAHSVEQRECHSAEASAEHAPCPHCEIDAHYSQKINKVQNRTSSIFSLV
QKLKKYQSRSSGGLEVN--------------------------------------SVHQI
PLDSGAVFLPEDQPKKTSRGFLPLLPASGNGGDDVPVIPRGSKLTPPHIG----------
-----------------------------------------------GLSKPH-------
-EHVCRAKHPLDNTECETDPLGAKECSQHRMNYLE----------------PVRCPHSTP
TKS--------------PMHYSHPEVSDTLHD-----IKKHCDRR--------P------
--------NSNRFSVRGSKHIVGSSSSDLESSESSGVHDVVFPLDP--------------
------------------------------------------------------------
---------------NTVIMKCREP-PLYASHLGQ--------------HTPVKTEA---
------VSTNG----------------HSNGVSNGHGDS---------------------
------------------------------------------------------------
------------------------------------------------------------
------------PL---------KRKACSQDISHVQTTVI----
>crassostreaGigas.CGI_10024120-BURSICON-RICKETS 
--------------------MHAF-----------TPGITAGVPALFLFV----------
------------------------------------------------------------
------------------------------------------------------------
---------AAVQAGCPQRCFCPSML---------------------------TVECSGK
NLTAI-PEN--------MDGKIKHLRLAGNGISSISETAFQSLY-----QLESLYLMGNN
LTSLRGAVF------------------------RNLYRLTELFLDANKIASI-S------
-SDSFLGLYGLLFLRL-DANNLTEIPRE------------------------ALAKLQRL
QALDISVNKIQQIEDFAFANNTYLSSLAIHDNRISVIRDHAFEGLN--VLTSLELQRNRL
SHVPPGIMT-LP-DLMDLNLENNRIQFIPSNVFAL--NKKLRDIKLRGNPILSFGINAFQ
GLPYLRELTISEARDLEHFPN--VSG-CRSLELLRLDRASIAEVPGDLCMTLPNLNTLDL
HSNKITKIPDLEHCNNLKQLNLGNNMITSLEGCPFVNATRLQDLTLSHNYIPYIGSGAFK
GLRKLEYLDLQFN-EIEGIDDDAFKSLESLIDLNLAENNFQRLPTTGLKRLKFLKTFHNT
NLQDRIDPENLPNIQNLVLSYAYHCCSFINSR----KADGGSKVSVDEEVIWLNNP----
-NKTDLSLWNHQ----TLFGLENQT-----------FDDFLDF-----------------
----------------GDY----------DLKLPSF------VSDINI-PN---------
------------VPVHETIH-ADS-LARV--QPP--IKCE-PVPGPFLPCDDLFGWWSLR
CG---------------------------VWIVFLLAVVGNGIVLFVSI-TARSK--LSM
-DVPRFL------------ICNLACADFMMGAYLGILAILDASTLDEFQFYAIKWQRS-G
GCLTAGFLGIVSSMLSVYTLTVITVERFYAISNAMQLNKRIRLKQAGI------IMTFGW
VFSIT---NASLPY-----FGI-SDYRK---FAICLPFETSD-RASLAY---VCFLMLFN
AVSFVVIVICYIKMYCSI-------------------------LGSNAWNSKDF------
---------------------------------------------------------RIA
K-------------------------------------------RMAILVFTDFLCWAPI
IFFSITAAFGKNLVG------------LNEAKVLTIFVLPLNSCANPFLYAIFTKQFKRD
CVK---LCRRIEESSLTRSFSNLNSRRV--------------------------------
----------------SLGGSS-WRNSQMHGPSFHTEKRS-SITNSVSGGSMGGGPNQEL
Q-----------ETSSSLLDNNEKKKRSI-PE----------------------------
------------------------------------------------------------
-SKRQFELSRSPELKTG----------NGVIP-----------------------AYRTS
GRESGQKTVPIDSKPETAI--------VIHLNDESEILQVHTKESGKCKKG---------
----------------------PG-----------------------GKFHPK-------
---RLHSCATQITT----IEDKNLSSDEEEM--------------------LLRQVSDVP
KRA-------------FNENFKKRKVKNDTLG----------------------------
---------LKSLTIK--------------------------------------------
--QHGQSAPNVQMPESKGVLILP-PAKGTDKTSHINEW--------------------RK
SSHLNQ------MWSNSLDMDQKFP-SYKSNSLVD-----LTFARKGFEGSPCKRRS---
------LSSHYEGYLWLKN-------SNRDSAY-EDEEEMIEYNT-CKTFTMNHSKPVTP
KHASASQFSDDR--------HELQS---------------------CEKRQTVADICQSN
ASERSHLLSV--------------------------------------------------
-------SNTCSPRR----DVCDRESGFSSEA------------
>EDW11891_Dmoj_GI17392_Drosophila_mojavensis_BURSICON_RICKETS
------------------------------------------------------------
------------------------------------------------------------
------------------------------------------------------------
------------------------------------------------------------
-----------------------------------------MVP-----HLEELTLSDNS
IINMDPYTFYGLAKLKRLNLQNCGLKALAPHSFQGLSQLVSLQLNGNALVSL-D------
-GNCLGNLQQLRSLRL-EGNLFYRIPTN------------------------ALAGLKTL
EALNLGSNLLTIINDEDFPRMPNLIVLLLKRNQIMKISAGALKNLT--ALKVLELDDNLI
SSLPEGLGK-LP-QLQELSMTSNRIRWINDTELPR----SMQMLDMRANPLSTITAGAFR
GMTKLRKLILSDVRTLRHFPE--LEA-CHALEILKLDRAGIQEVPSNLCRQTPRLKSLEL
KTNSLKSIPNLSSCRDLRLLDLSSNQIETLQGRPFHGLKQLHDLLLSYNRIKTLPQDAFQ
GIPKLQLLDLEGN-EIAHIHKDAFAAFTGLEDLNLGNNIFPQLPEAGLRGLLHLKTFNNP
KLREFPPPDTFPRIQTLILSYAYHCCAFLPLV---AMSAQRKTSQVQEAVLFPSD-----
-AEFDMTLWNNSMMN-IWPQMHNLS-KQLGAAMHDLWDSPMNN-----------------
----------------YNL-NEDAQQVPTGSQLANSY-MEEYFEEHDM-SA-------PG
TGYGLG------TGLFSGITADD--------FQPGSVQCL-PMPGPFLPCADLFDWWTLR
CG---------------------------VWVVFLLALLGNGTVVFVLI-CSRSK----M
-DVPRFL------------VCNLAAADFFMGIYLGILAIVDAATLGEFRMFAIPWQMS-L
LCQFAGFLAVLSSELSVYTLAVITLERNYAITHAIHLNKRLSLRQAGY------IMSVGW
IFAFC---MALLPL-----LGV-SDYRK---FAVCLPFETTTGVASLTY---VISLMFIN
GCAFLTLMGCYLKMYWAI-------------------------RGSQAWNTNDS------
---------------------------------------------------------RIA
K-------------------------------------------RMALLVFTDFLCWSPI
AFFSITAIFGLQLIS------------LEQAKIFTVFVLPLNSCCNPFLYAIMTKQFKKD
CVT---LCKHFEETRVIGAAGGAAAA----------------------------------
----------------GGGGGA--GIS--------------AARAARGKRGAGELPPPLL
PAAAGVAHPPGCRCLRMLPSEMPN------WHKIEQTPTLWQRLKRLCCGQ-RQRR-KQR
RQPQQRRQRAYTAAAA-----------------------NPYQYQFAELRQQRKNRASSI
-SSENFCSSRSSSWRHGTNSSTPAPQSNCSMPLKLMEP-GQGHTHGRRRHSAWL-ITRKT
SQDSNLSSSRNDSSASATTASTSTFR-LSRSSAGSSTPLPSI------------------
-------------------------------IAHNGKQQHD------TLTKPR-------
---LVRQEAVQEEE----------DSSPPRL--------------------GVRFLPTIP
SAA-----------------DSSVIMEDGDSA----------------------------
SAAAGN----------------------------------AILGMPQPG-----------
--------------DSSGFLLA--------------------------------------
------------------------P---------------------PAQLQPEKPPP---
--------------------------VPNDA-----------------------------
------------------------------------------------------------
------------------------------------------------------------
------------PP------------------------------
>AAF53367_CG8930_Drosophila_melanogaster_BURSICON_RICKETS
--------------------MAAR--------CRWSWRLALCPLLLQLLLQLLLLPPSAM
GHDETKENPAPDMQNSQEQEPYVHLQHLQQQQQQNPQTVQQLSQITVNRTSKSASVTPTG
I-------------RENVMLPSADPEKEAQILYEKSLQEYH--GSQLSTA-STATDVIAG
KRTL----HSICERWLQKHCHCTGSL------------------------EVLRLSCRGI
GILAV-PVN--------LPNEVVVLDLGNNNLTKLEANSFFMAP-----NLEELTLSDNS
IINMDPNAFYGLAKLKRLSLQNCGLKSLPPQSFQGLAQLTSLQLNGNALVSL-D------
-GDCLGHLQKLRTLRL-EGNLFYRIPTN------------------------ALAGLRTL
EALNLGSNLLTIINDEDFPRMPNLIVLLLKRNQIMKISAGALKNLT--ALKVLELDDNLI
SSLPEGLSK-LS-QLQELSITSNRLRWINDTELPR----SMQMLDMRANPLSTISPGAFR
GMSKLRKLILSDVRTLRSFPE--LEA-CHALEILKLDRAGIQEVPANLCRQTPRLKSLEL
KTNSLKRIPNLSSCRDLRLLDLSSNQIEKIQGKPFNGLKQLNDLLLSYNRIKALPQDAFQ
GIPKLQLLDLEGN-EISYIHKEAFSGFTALEDLNLGNNIFPELPESGLRALLHLKTFNNP
KLREFPPPDTFPRIQTLILSYAYHCCAFLPLV---AMSSQKKTSQVQEAVLFPSD-----
-AEFDMTLWNNSMMN-IWPQMHNLS-KQLGASMHDPWETA--------------------
----------------INF-NEEQLQTQTGGQIATSY-MEEYFEEHDV-SG-------PA
TGYGFG------TGLFSGMSTED--------FQPGSVQCL-PMPGPFLPCADLFDWWTLR
CG---------------------------VWVVFLLSLLGNGTVVFVLL-CSRSK----M
-DVPRFL------------VCNLAAADFFMGIYLGILAIVDAATLGEFRMFAIPWQMS-V
LCQLSGFLAVLSSELSVYTLAVITLERNYAITHAIHLNKRLSLKQAGY------IMSVGW
VFALI---MALMPL-----VGV-SDYRK---FAVCLPFETTTGPASLTY---VISLMFIN
GCAFLTLMGCYLKMYWAI-------------------------RGSQAWNTNDS------
---------------------------------------------------------RIA
K-------------------------------------------RMALLVFTDFLCWSPI
AFFSITAIFGLQLIS------------LEQAKIFTVFVLPLNSCCNPFLYAIMTKQFKKD
CVT---LCKHFEESRVVG------------------------------------------
----------------GGGPGG--RGA--------------VARTKR-----GDLPPPLL
PAAA-VAHPPGCRCLRMLPSEMPN------WHKMEQTPSMWQRLRTFCCGENRRRR-KQR
RQPQQRRQRAYTAAAA-----------------------NPYQYQFAELRQQRQNRASSI
-SSENFCSSRSSSWRHGPPSSAPVPPGNCSMPLKMLEPHAHPHGHGRRRHSAWL-ITRKT
SQDSNLSSSRNDSSASATTASTSTFR-LSRSSAGSSTPLPSI------------------
-------------------------------IAHNGKAQL-------DAVKPR-------
---LVRQEAVQEEE----------DSSPPRL--------------------GVRFLPTIP
SAA-----------------DSSVVMEDGDSA----------------------------
NTGVA-----------------------------------SFLGMPLPG-----------
--------------ASSGFLIAPTTAATTS------------------------------
-----------------------PP---------------------PVVLQPAKPPP---
--------------------------DPNDA-----------------------------
------------------------------------------------------------
------------------------------------------------------------
------------PL------------------------------
>Parhyale_hawaiensis_phaw_30_tra_m.019419-BURSICON-RICKETS
--------------------------------------MILSNLSLFLLILLLL------
----------------------IH-----------------------------STFALS-
------------------LLPSFSLSHFVFLLAKFHLS-FSAIANGVPP--SAVTDPLRA
KSSPRNIEKDAFSAMCPNLCSCTPSLPPAILPGLWDIPPRRLIPSSSADRVSVAASCAGL
GLLVVPPLPP--AGLTTTTHELIELDLSDNALTELPDNVFRQYK-----HLEQLKLSRNK
MRTIAPRAFVT-------------------------PPLRVLLLDRNELSTL-P------
-YD--LRLPPLEELSL-ERNLLDAIPK-------------------------PVTRILSL
KALNVANNRLASLLEDDLSHLPNLITLSLHHNRITTVHHQALAALP--SLENLDLADNLL
KEVPAAVLL-CP-SITHLLLSNNKIEVLSSGALSG--LRNLQSVTLHGNPLHQVHALAFT
SLPSLNSIVLQEIPTLESFPE--LSG-SSSLESIRIDRSGLSAVPRNLCSLAPNLRSFNL
HSNVLESLPELSLCYELRLLDLSHNRITSLRENMFSGQRNLQDLLLQKNLITVLEDNAFA
GLVNLQTLNLEFN-QIATIQPKAFLPLQQLKDINLGNNALSEFPEEGLERVTKLNVHNNR
HLRVFPGPERFSSAHTLKLSYAYHCCTFLRNGDYEGPGSEDAGPKYIEDVIYNVED----
IQDFDNSLL-LNMSD-IWSDTDGFS-QDFGTLWTKLAEDFPTR-----------------
---------------MADP-D-------GTTAIPAS------------------------
------------STTTAP---SHR-PMMA--RVP--VQCI-PKPGPFMPCRDLFDWWTLR
CG---------------------------VWIVFLLALLGNGTVVVVLC-FARSK----M
-DVPRFL------------VANLALADFFMGVYLGFLAVIDASTLGEFRMYAIPWQMS-T
GCQVAGFIGVLSSELSVYTLTVITLERNYAITHAMHLNKRLSLRHAAY------VMLGGW
VFAGT---MAALPL-----VGV-SDYRK---FAVCLPFQI-D-GAGLLY---VVILMFIN
GTAFLILMICYLKIYCSI-------------------------RGSQAWNSNDS------
---------------------------------------------------------RIA
K-------------------------------------------RMALLVFTDFICLAPI
AFFSLTAAFGFHLIT------------LEEAKVFTVFVLPFNSCCNPFLYALLTKQFKKD
CVM---LCKSIEESRVTRGIGRCRHS----------------------------------
----------------SNFSNR--QTP--------------AHTNSAVEQSSR-------
-----SNNGEDCDC----------------PTRKQSSPNFRQRLRISFFKFLYCHR-KRT
KRNINND----------------------------------FSNEQNKLGNKTFRNTSM-
-SSDAYSSSYSDHWRRS----------KMPLSLRLLE---------RRRHSSWY-LTRKP
SQESNLSSSRNDSS--ATTASTSTWR-ISRSSVSSDISSGASRALGKNDS-QMSLKMGSF
RDRRPDGRTGLNPTVMV--------------LQHTPKNGNSF-----KRPKPK-------
---LQRQGAVERETYL-SKKYANDANSSVRA--------------------GVRDNLSCV
YEQ------------------DSFEEEDMTQV----------------------------
TAFLTPTYRLAGLAVG----FVPRKLSTISSHSMSVNKDLETEASPE-------------
--------------------------------------------------------DLSP
EERFCI-----PLENKKGDPENGLPLVPEMRPIGSPNFPSLPRDR-PRPRFPRNRRY---
---------------------------PSDSNLRRRCDS---------------------
--------------------------------------------------------PSQR
CTDRDFIRRVATMPVIVTPNLTTFPSPGGGH--DGDDEEEDD--DV--------------
--FIDPV----VPKRLLE-THFPLEEPPDEGDPLL---------
>octopusBimaculoides.Ocbimv22023790-BURSICON-RICKETS 
------------------------------------------------------------
------------------------------------------------------------
------------------------------------------------------------
------------------------------------------------------------
------------------------------------------------------------
------------------------------------------------------------
------------------------------------------------------------
------------------------------------------------------------
------------------------------------------------------------
-----------------------QNG----------------------------------
------------------------------------------------------------
------------------------------------------------------------
----------------------------------------VKPLEFTEEILWLNS-----
-EGTDWDHF-SNMTE-IWKPVVNGSILHYGVAVDILEGKFRPE-----------------
----------------MDY---------NMTELPPA--TIEHLEDYV-------------
------------QP--DN---RD--IMAS--RPP--IMCQ-PMPDPFLPCDDLFGWWYLR
CG---------------------------VWVVLQLALLGNSVVLFVSI-TSKSK----M
-DVQRFL------------ICNLATADLFMGIYLGFLAVVDAGTLGEFKKFALDWQTS-T
WCLVAGILGTVSSEMSVYTLTIITLERFYVITHTMQLDKRLSLRRAGY------IMLIGW
IFAIT---VAAMPL-----FGI-SNYQK---FAICLPFETGD-VLSLVY---VCFIMVFN
GTSFLVIMSCYLKMYCDI-------------------------RDSKAWNSPDV------
---------------------------------------------------------RVA
K-------------------------------------------RMSLLIFTDFLCWMPI
TILSLTAMFGKELIS------------LEEAKFFTIFVLPLNSCANPFLYAIFTKQFKRD
CTN---FCRRLEESTISQGYGRYGNRQHQA------------------------------
----------------SWGSVR--LASFLKLF-SIEKRAT-SDKITSTKYSMNVKENV--
-----NESTSKCFCPIC----EECLKFQV-AESDKSLEELSKQITADIV--------FTA
CKSQENDEKLQCLKDTTA-SCLAGNCSEEEKLL---------------------------
-SCSQLLQQVCTRFDGS---------NSTMIPLETLHHGLSK-------------INSQS
EEEEALTGSINGVTGEEGISDS-----SSSSSSSSDTGISQTRFQTVLRDFKCGKRCING
DHYKLSTRRGCPQSCHHTLYS-PKWAPVHQRLKCNSSLSI--V----PEEKTET------
---LTRSKMSEGES----------------------------------DEKDTTITPDIE
EGK----EKDGKEIRIVVVDVDKIENEEKTNS----------DEK--------P------
-----------------------------------------LSSSPS-------------
--------PSSAIRRQNGYMLLSSSANATSAENVQKEVNRP-----------NKEDEIFP
KRHLK---------------------QQRSSSMST-----------LKKHSPEEEKFHP-
------LRPYH----------------SNDSVHSDKQSNLLVNK----------------
----------------L-------------------------------------------
------------------------------------------------------------
-----------SPIDI---------SPSSNTNSHLCSNGIH--N
>idiosepiusNotoides.213096-BURSICON-RICKETS 
KKKKNFKKKKKKKKKAIYLIMALR-----------GDLLTFDGEKLFLLLIFLA------
-----------------------------------------------AVDPSHATVTLGD
S----------------QVLPSQLLLQEKV---------------------RPALDNLQT
--------RGVMPYTCLEGCRCKTRH-----------------------TGVREVDCSQT
NLTKL-PLN--------IDRMTTILDLSVNRISHLPSRAFAHLP-----HLEELKLGSNL
LGSLPPDVFYNLENLTILKLQENRFRRIPVEAFRHLRSLKHLHLNDNQIQNV-P------
-EDSFQNMTSLTTLWL-SKNNLTSLPEEAVNRLNSLVDLSFAKNHIKEVPPFALSNLNQL
HFLSLARNSIQELPDYAFSNLTNLKKLFLHHNSIHSIGSMAFADLK--LLNHLDLSENRL
PDVPKAIEP-LS-NLEKLQLKSNNISFIRDLTFQK--STRLIELELKGNPIRSFGYQAFS
KIPMLERLVVSQADRQTVFPD--LTG-SHKLAIIQFDRAGIETLPTDLCQKVPTLQSLDV
HSNKITKMPNLTGCGELRILNLCNNKITELQFESFRGLSKLRDLIMGNNFITKIPDGAFT
GLERLENLDLVDN-KISYIAENAFKPLNNLRELNLGENQFSHLPTDGLIKLKKLLIYKNK
YLQNFPSSSAFPEIQFLTLTYSYHCCKFIQTT----EPAKEKSLEFTEEILWLRA-----
-EDADWDHF-ENITE-IWKPIVNGSIRHYDMAIDILDGNFNSE-----------------
----------------FDY---------NMGELPPA--TVEHLEDYI-------------
------------RP--DS---ED--IVAS--RSP--VMCQ-PMPDPFLPCDDLFGWWYLR
CG---------------------------VWVVLQLALLGNSVVLFVSI-TSKSK----M
-DVQRFL------------ICNLATADLFMGIYLAFLAVVDAGTLGEFKKFALDWQTS-P
WCLVAGIMGTVSSEMSVYTLTIITLERFYVITHTMQLDKRLSLTRAGY------IMLAGW
IFTIS---LASMPL-----FGI-SNYQK---FAICLPFETGD-LLSLVY---VCFIMIFN
GTSFLVIMSCYLKMYCDI-------------------------RDSQ-------------
------------------------------------------------------------
------------------------------------------------------------
------------------------------------------------------------
------------------------------------------------------------
------------------------------------------------------------
------------------------------------------------------------
------------------------------------------------------------
------------------------------------------------------------
------------------------------------------------------------
------------------------------------------------------------
------------------------------------------------------------
------------------------------------------------------------
------------------------------------------------------------
------------------------------------------------------------
------------------------------------------------------------
------------------------------------------------------------
------------------------------------------------------------
------------------------------------------------------------
--------------------------------------------
>dreissenaRostriformis.75368-BURSICON-RICKETS 
------------------------------------------------------------
------------------------------------------------------------
------------------------------------------------------------
------------------------------------------------------------
------------------------------------------------------------
------------------------------------------------------------
------------------------------------------------------------
------------------------------------------------------------
------------------------------------------------------------
------------------------------------------------------------
------DIPPMTGCRELTQLNFGNNDISSIENRPFDGLQALKDLILSNNKITYISAEAFA
SLVSLEYLDLSYN-KIGHINTEAFANLNSLIDLNLAENQFPTLPTAGLQKLQYLKTYHNR
YLETPPSAEAIPNILHIVAAYAYHCCAFRRVQ---QEQVYRKDFMLDQTVTWLRD-----
----------PNGSA-LWPETNNLSDPNFPLY----------------------------
----------------LDY-EDEDDALFNDSLLPNE------------------------
------------TAFSTS---IDT-EIRV--KPV--VECS-PEPDPFQPCDDLFGWWSLR
CG---------------------------IWIVFLLAVIGNGTVLFVSL-FSKSK----M
-DVTRFL------------ICNLAVSDLCMGVYLGFLAIVDASTLGEFEKYAVRWQSS-G
GCLVAGFLGVFSSELSVFTLVIITVERF--------------------------------
------------------------------------------------------------
------------------------------------------------------------
------------------------------------------------------------
------------------------------------------------------------
------------------------------------------------------------
------------------------------------------------------------
------------------------------------------------------------
------------------------------------------------------------
------------------------------------------------------------
------------------------------------------------------------
------------------------------------------------------------
------------------------------------------------------------
------------------------------------------------------------
------------------------------------------------------------
------------------------------------------------------------
------------------------------------------------------------
------------------------------------------------------------
------------------------------------------------------------
------------------------------------------------------------
------------------------------------------------------------
--------------------------------------------
>dreissenaRostriformis.448646-BURSICON-RICKETS 
------------------------------------------------------------
------------------------------------------------------------
------------------------------------------------------------
------------------------------------------------------------
------------------------------------------------------------
------------------------------------------------------------
------------------------------------------------------------
------------------------------------------------------------
------------------------------------------------------------
------------------------------------------------------------
-------------------------------------LRLPGDAAHSWNAKDTVVAKRMA
LLVFTDFFCWA-----------------PIIFFSV-------------------------
------TAEAIPNILHIVAAYAYHCCAFRRVQ---QEQVYRKDFMLDQTVTWLRD-----
----------PNGSA-LWPETNNLSDPNFPLY----------------------------
----------------LDY-EDEDDALFNDSLLPNE------------------------
------------TAFSTS---IDT-EIRV--KPV--VECS-PEPDPFQPCDDLFGWWSLR
CG---------------------------IWIVFLLAVIGNGTVLFVSL-FSKSK----M
-DVTRFL------------ICNLAFSDLCMGVYLGFLAIVDASTLGEFEKYAVRWQSS-G
GCLVAGFL----------------------------------------------------
------------------------------------------------------------
------------------------------------------------------------
------------------------------------------------------------
------------------------------------------------------------
------------------------------------------------------------
------------------------------------------------------------
------------------------------------------------------------
------------------------------------------------------------
------------------------------------------------------------
------------------------------------------------------------
------------------------------------------------------------
------------------------------------------------------------
------------------------------------------------------------
------------------------------------------------------------
------------------------------------------------------------
------------------------------------------------------------
------------------------------------------------------------
------------------------------------------------------------
------------------------------------------------------------
------------------------------------------------------------
--------------------------------------------
>aplysiaCalifornica.871217814-BURSICON-RICKETS 
------------------------------------------------------------
------------------------------------------------------------
------------------------------------------------------------
------------------------------------------------------------
------------------------------------------------------------
------------------------------------------------------------
------------------------------------------------------------
------MNKIIRLPDYAFQNNTNLIQLRLANNQIKEIADHAFYGLS--KMKYLQIHQNSL
KDMPTAFSH-LI-SLDELNLEDNRLAHLPDKSFQF--KDKLTTLRLRNNPIKSIGDKVFT
NLPSLLELKLSEVHDMTKFPD--LTG-TRNLTVIQLDRAKIQSLPPDLCTDLRKLKTFDV
HSNKIGSIPKMSDCKNLTILNIANNELTSLDGRLFTGMDQLKDLTLSINFIHDISEDAFV
GLSSLEYLNLAEN-QISEIHPDAFKPLKALKDLNLGDNRMSHLPTAGLDNLEKLKVFHNP
QLREFPAKEEFPNVNNFVLSYAYHCCDFINSR--------QEPSYIEESIDWLELG----
DDHIMLQHH-RNFTLDAQLYVENIS------VENDLWESVNSH-----------------
---------------AYDL---------TDLDLGPE--AKPLLDDYK-------------
-----------------S---HDINYVIA--KAA--ISCK-PKPGPFMPCDDLFGWWSLR
CG---------------------------VWFVFMLALLGNGVVFFVSV-TSRSK----M
-DVPSNLRSDCIKVKRGTEFLNKTLKKLYDPYEDVFLSVFQKNEDCQFKKYAIQWQMS-E
GCLVAGTLGVLSSELSVFTLTVITLERFYAITHAMQLNKRLSLKHAG-------------
------------------------------------------------Y---VCFIMVFN
GISFFIILTCYLVMYISI-------------------------RDSQAWNSNDT------
---------------------------------------------------------RVA
K-------------------------------------------RMALLVFTDFLCWAPI
AFLSLAAAFGKNLIH------------LNEAKVVS------NSSSD---RAILSSAFSEH
VFSFAWLC----------------------------------------------------
------------------------------------------------------------
------------------------------------------------------------
------------------------------------------------------------
------------------------------------------------------------
------------------------------------------------------------
------------------------------------------------------------
------------------------------------------------------------
------------------------------------------------------------
------------------------------------------------------------
------------------------------------------------------------
------------------------------------------------------------
------------------------------------------------------------
------------------------------------------------------------
------------------------------------------------------------
--------------------------------------------
>biomphalariaGlabrata.BGLB013318-PA-BURSICON-RICKETS 
--------------------MRRK------------------------------------
------------------------------------------------------------
------------------------------------------------------------
------------------------------------------------------------
------------------------------------------------------------
------------------------------------------------------------
------------------------------------------------------------
------------------------------------------------------------
------------------------------------------------------------
------------------------------------------------------------
------------------------------------------------------------
------------------------------------------------------------
--------------------HFYQ------------------------------------
------------------------------------------------------------
------------------------------------------------------------
-----------------------------------ELKSF-LTEGPFMPCDDLFGWWSLR
CG---------------------------VWFVFMLALLGNGVVFFVSV-TSKSK----M
-DVPRFL------------ICNLAMADFFMGIYLGILAIVDASTLGQFKKYAIQWQMS-A
SCLVAGVLGVLSSELSVFTLTVITLERFYAITHAMQLNKRLSLKHAVHVTSSACIMLGGW
LWSFS---LAMMPL-----FGI-SDYRK---FAVCLPFEIED-VISKSY---VCFIMVFN
GISFFIILSCYLIMYISI-------------------------RDSQAWNSNDT------
---------------------------------------------------------RVA
K-------------------------------------------RMALLVFTDFLCWAPI
AFLSLAAAFGKNLIH------------LNEAK-------------GSQRQASFSWKNQRR
LSG---LHSLMGEGKFNNSRNGSSGSNSYGL---------------INYNS---------
--------------EVSSGSNR--KDSGGGYD-KITNNN--TKSKSVISISSNGVGHKY-
-------------------------RYKICPGEEDDIEDIEAILRKSFMKSYKCND----
--CNNSDAHIILHQ-------------------------DFYSHSGTDTNGGTSETYIQE
KDDTNLTQNSVSDLEMD---------GKCQVTDPDFED--------CASHTKSIESTKQN
SSPVSTSSSPKETCCNKRTECSNGNK-QCPASSSSGITVV-IR-----------------
---------------------------GSQEVKPSGNVQY-------SSEEPDF------
-TETVRAQKKS----------------------------------------SFKDFHKTP
SGE----------------SCISQELSSDGKS----------------------------
---VSPSIELNHFSDSG--NGGELSTDSLSSS--------ELMHSP--------------
------------VKCKQSEPKLWTEDSTEKDHKQQKLHQLV-----------NPIIQIYD
EDHICVNRLVSICSDDQVRLKCDFSKQRDSTSIPE-------------------------
------MSKHH----------------ARDGSCTKSRTSTGHRKKHSRKHCRKH-----H
KHSLAGNLNGDRYNEG---HQTIQNEDQ-----------------FCQLNVVHCGVNEMQ
DASNP-------ITVATSHDINT-------------------------------------
------SSHLNDPRFYLT---QDGTDTMSIDNQIL--------K
>EDS29895_CPIJ007712_Culex_quinquefasciatus_GLYCOPROTEIN_A2_B5
--------------------MRSCNSSRR----NRAQGKVFWGALVLLVTGGGVEFWISK
K-------------------------------------RSSFARATSQGNESSSIVTAVD
M-VSP------------MAVPDFTPAHGVNHTLLLG-------GNGSWT------DPA--
-------------ATKRPHCRCWNST-----------------------EFLEEIQCR--
------------------------------------------------------------
------------------------------------------------------------
---------------C-EGHTLLRVPQK--------------------------------
------------------------------------------------------------
----------LT-SMQKLTLEKVGIKTLRENALTV--------FFIYLKDFYKIEGRAFA
KLRQLRTLYIAHAPRLQYLESNVFEGISSKLRTLRIINCGLLAVPD--------------
-------MRMLSEHIILHMV----------------------------------------
---------------------------------DLSGTSIEAMPTEGLSDLEELRIQNTH
TLKTIPSVYNFKNLQTAYLTHSFHCCAFRFPA---RHDPDGHEQNMRRFKENQKKCIAKG
YATPNVKLE----------ELQLQELGQHGSQRENSQREKRHAPSGDAHGFGWLPILSRN
NLKLKSDHFVKDGSSLADAIRSGHETMGDSFLQPITGLPLEDILREDV-SDLYTENPLPG
TFHGEVL--HPVESLEAL---CGN-LTPA--TFD--VKCY-PMPDALNPCEDVMGSHWLR
GS---------------------------VWVVVLLAVFGNVAVLVVLF-SNRTD----M
-SVPKFL------------ICHLAFADLCMGLYLLLIASIDAHSMGEYFNFAFDWQYG-S
GCKVAGFLTVFASHLSIFTLTIVTLERWFAITHAIYLNKRIKLSAATY------IMIAGW
IYSIV---MAALPL-----VGI-SNYSS---TSICLPMEARD-SWDISY---LLTVLGIN
GLAFVIIVICYAQIYLSLGKE--------------------TRQAARTASSGEM------
---------------------------------------------------------TVA
K-------------------------------------------KMALLVFTNFACWAPI
AFFGLTAIAGYPLID------------VTKSKILLVFFYPLNSCANPYLYAILTMQYRKD
LFM---LLSNYGICTQRAQQYKMTYSMPTNT---------------IQIAP---------
----------------ARGSIT--TTT--------------AN-----------------
------------------------------------------------------------
------------------------------------------------------------
--------------------------------------------------------STTN
GTSCTTVTNNNSMVVNM----------NDGGGANAETTATH-------------------
-----------------------------------------------NNNNSN-------
-GHTIIAEEEESETFL--------------------------------------------
------------------------------------------------------------
------------------------------------------------------------
------------------------------------------------------------
------------------------------------------------------------
------------------------------------------------------------
------------------------------------------------------------
------------------------------------------------------------
--------------------------------------------
>XP_309589_AGAP004035_Anopheles_gambiae_str_PEST_GLYCOPROTEIN_A2_B5
--------------------MTVWWSRARGPFYRPWVCVWLWCSVSILLAG-------SQ
P-------------------------------------I-AVVLAATQASPNSVAVTSVN
N-VIAARTGKPAVSGLEVGLDATWG--NTTTTAMLD-------ANGTRSR-QPVHEDAPA
DGLESG--TVPVIELKRGQCRCWNST----------------------EEAAGEVQCR--
------------------------------------------------------------
------------------------------------------------------------
---------------C-LGQSIVRVPQK--------------------------------
------------------------------------------------------------
----------LT-GMQRLTLEKVGIKRLRTNALTVYADTLQDLFFIYLREFHRIEPAAFA
RLRHLRTLYIAHAPKLEFLPADVFEGISTRLKTLRIIHSGLLAVPD--------------
-------LRVLSDHIIMHMVDLDGNQIREIHERSIQ--LKTDELILDNNALTEIHGSAFH
G-SEIAKLSIKMNYKLKEIHEKAFVGISNIRELDLSGTAIEELPTEGLAELEVLRIQHTH
SLKTIPSVYNFKNLRTAYLTHSFHCCAFKFPA---RHDPDAHERNLKKFYEVQHRCIANG
YSTPHFKLE-VP-SS-AETPLVLDADGKEGSGPDRTDRNRRSA---DFRHWFRLTASDET
NGRSPRTDTLQKGIDLSDK--RMGEIVDDSYLLPITGHPVDDAGELAIGGGLYTENPLLG
EFH-ETV--AQISSMEAL---CGN-LTPM--ILD--VQCY-PMPDALNPCEDVMGSHWLR
GS---------------------------VWVVVLLAVFGNVAVVVVLF-SNRSD----L
-TVPKFL------------ICNLAFADLCMGLYLLLIASIDAHSMGEYFNYAFDWQYG-V
GCKVAGFLTVFASHLSIFTLTIVTLERWFAITHAIYLNRRIKLSAAMY------IMIIGW
VYAIT---MASMPL-----FGI-SNYSS---TSICLPMEARD-SLDIAY---LLTVLVVN
GCGFVVIVVCYAQIYLSLGKE--------------------TRQAARSAHSGEM------
---------------------------------------------------------TVA
K-------------------------------------------KMALLVFTNFACWAPI
AFFGLTAIAGYPLIG------------VSKSKILLVFFYPLNSCANPYLYAILTVQYRKD
LFS---LLANYGLCTQRAQQYKMTYSMPTNT---------------FQVAP---------
----------------ARGSVN--YNS--------------SNNGTITSAAGMAA-----
------------------------------------------------------------
------------------------------------------------------------
-------------------------------------------------------LASTN
TDTITTTVTCGSVVLNS----------NGNHGNGTATADTS-------------------
-----------------------------------------------ANSPPN-------
-GTSAGPGVVEDETFL--------------------------------------------
------------------------------------------------------------
------------------------------------------------------------
------------------------------------------------------------
------------------------------------------------------------
------------------------------------------------------------
------------------------------------------------------------
------------------------------------------------------------
--------------------------------------------
>EAT44221_AAEL004399_partial_Aedes_aegypti_PEST_GLYCOPROTEIN_A2_B5
--------------------MSVCSARQK----KLVVVVGLWRALTFLLGV-------VR
L-------------------------------------LQAVPLLDNDSSSLSHIVTEMD
M-VSSS---------AMMRLDSVLPL-DGNHTLMLE-------PNSTLPQ---VHDPT--
-----------VLSHSKRVCKCWNST----------------------DEFLEEVHCR--
------------------------------------------------------------
------------------------------------------------------------
---------------C-EGSSIMRVPQK--------------------------------
------------------------------------------------------------
----------LT-TMHKLTLEKVGIKRLRENALSVYANELQDLFFISLKDFHHIEARAFA
KLRNLRTLYIAHAPKLQFLESNVFEGISTKLKTLRIIHCGLLAVPD--------------
-------MRMLSVHIILHMVDLDGNQIQEIHERAIQ--IKTDELILDNNALTDIHGAAFF
G-SQVAKLSLKLNFKLKHIHPSAFVGMRNIRELDLSGTALEAMPTEGLSELEVLRIQNTH
SLKTIPSVYNFKNLQTAYLTHSFHCCAFQYPA---RHDPDGHEQALRRFHEVQKKCIAKG
YSTPNVKQQ--------------DGPAAAGSGAD--------------------------
-----------PDASLAKS------ELGESYFQPITGLPMGSILQEDV------------
---------SDLGTLVDG---SDL-RKPY--AHV--VKCY-PMPDALNPCEDVMGSHWLR
GS---------------------------VWVVVLLAVFGNVAVLVVLF-SNRTD----L
-TVPKFL------------ICHLAFADLCMGLYLLLIASIDAHSMGEYFNFAFDWQYG-F
GCKVAGFLTVFASHLSIFTLTIVTLERWFAITHAIYLNKRIKLSAATY------IMIAGW
IYSAV---MAAFPL-----FGI-SNYSS---TSICLPMEARD-TWDIAY---LLTVLGIN
GLAFIIIVICYAQIYFSLGKE--------------------TRQAARSTHSGEM------
---------------------------------------------------------TVA
K-------------------------------------------KMALLVFTNFACWAPI
AFFGLTAIAGYPLID------------VTKSKILLVFFYPLNSCANPYLYAILTMQYRKD
FFT---LLSNYGLCTQRAQQYK--------------------------------------
------------------------------------------------------------
------------------------------------------------------------
------------------------------------------------------------
------------------------------------------------------------
------------------------------------------------------------
------------------------------------------------------------
------------------------------------------------------------
------------------------------------------------------------
------------------------------------------------------------
------------------------------------------------------------
------------------------------------------------------------
------------------------------------------------------------
------------------------------------------------------------
------------------------------------------------------------
--------------------------------------------
>AAF55460_CG7665_Drosophila_melanogaster_GLYCOPROTEIN_A2_B5
ME----------KHPSLSQRMGTTYRPRKG-----LKCLSFEFQCRLLLHHLLLT---SL
S-------------------------------------GRHFVYATSAVGGALSANNCHD
I-HHGF-----------DVYPNLTAVSLAQSTDT------------------PLTATMP-
--------------RSAWKCCCWNAS----------------------NQ-AEEVECR--
------------------------------------------------------------
------------------------------------------------------------
---------------C-EGDGLNRVPQT--------------------------------
------------------------------------------------------------
----------LTLPIQRLTIASAGLPRLRHTGLKVYGSTLLDVAFTDCLQLELIQDGAFA
NLTLLRTIYITNAPKLTFLSKDVFLGISDTVDIIRIINSGLTRVPD--------------
-------LGHLPPHNILQMIDLDNNQITRIDSKSIK--VKTAQLILTNNEISYVDDSAFF
G-SKIAKLSLKENKKLQMMHPNAFDGIIDITELDLSSTSLVGLPSAGLQNIEALYIQNTH
TLKTIPSIYNFRNLQRAYLTHSFHCCAFQFPS---RHDPQRHAQRMLEIEKWRKQCKS--
DSGTRKER-----ST-LDNPFNMPEDFGSFGGTDDS------------------------
---------------ATDI-------------TPITFASFDYMADDTM-NK--------G
TFHEKIILNPGDDSSAEL---CGN-FTFR--KPN--IECY-PMPNDLNPCEDVMGYQWLR
IS---------------------------VWIVVALAVVGNVAVLTVIL-SIRPE----S
TPVPRFL------------MCHLAFADLCLGLYLLLVACIDAHSMGEYFNFAYDWQYG-L
GCKVAGFLTVFASHLSVFTLTVITIERWLAITQAMYLNHRIKLRPAAL------IMLGGW
IYSML---MSSLPL-----FGI-SNYSS---TSICLPMENRD-VYDTIY---LIAILGSN
GVAFSIIAVCYAQIYLSLGRE--------------------TRQAHQN-SPGEL------
---------------------------------------------------------SVA
K-------------------------------------------KMALLVFTNFACWSPI
AFFGLTALAGYPLIN------------VTKSKILLVFFYPLNSCADPYLYAILTSQYRQD
LFT---LLSKLGLCQQSALKYKDSLSGQATT---------------RFTI----------
-----------------HGSIQ--RHS--------------SLTCKMQ------------
------------------------------------------------------------
------------------------------------------------------------
--------------------------------------------------------TVMG
AETQKMLKNSEDYV----------------------------------------------
------------------------------------------------------------
------------------------------------------------------------
------------------------------------------------------------
------------------------------------------------------------
------------------------------------------------------------
------------------------------------------------------------
------------------------------------------------------------
------------------------------------------------------------
------------------------------------------------------------
--------------------------------------------
>EDW13886_Dmoj_GI23956_Drosophila_mojavensis_GLYCOPROTEIN_A2_B5
------------------------------------------MKCTPIIARFDFS---AV
I-------------------------------------LLSLVYCSQQ-----ASTNCYD
N-HDGF-----------NAIINNLPRDAGNAIDTLD----------TLAQAPPMTTNPPV
-------------DASVWKCCCWEAT----------------------NH--NEFECR--
------------------------------------------------------------
------------------------------------------------------------
---------------C-EGEALTRVPQT--------------------------------
------------------------------------------------------------
----------LKLPLQRLTIASAGLPRLRSMGLKVYAPTLLDVAFIDCLQLETIQSGAFS
NLTVLRAIYISNAPKLSYLAKNVFEGISDTIEIIRIINSGLKTVPD--------------
-------LGDLPPYNILQMIDLDNNQISRIDSKSIQ--VKTAQLVLANNEITFIDDSAFL
G-SKIAKLSLNDNHKLTEIHPNAFNGIIDMTELDLSSTSLVRLPSAGLQTLEVLYIANTH
TLKTIPSIYNFQNLQRAHLTHSFHCCAFQFPS---RHDPQRHAQRMQEVEKWRDQCKNNR
DVHTNYERS-LSMSN-LTPLANVSEVQPSGSTINNL------------------------
---------------LAES-------------TPNTYA---YMADSTL-NN-------IG
IFHEEITINPDDDQLAEY---CGN-FTFR--KPH--VECY-PMPNALNPCEDVMGYQWLR
IA---------------------------VWIVVALAIVGNVAVLTVIL-SIKSE----S
PSVPRFL------------ICHLAFADLCLGLYLLLIASIDAHSMGEYFNYAFDWQYG-L
GCKIAGFLTVFASHLSVFTLTVITIERWFAITHAMYLNKRIKLRPAAV------IMLMGW
IYSIV---MSSLPL-----LGI-SNYSS---TSICLPMEKRD-IYDSIY---LVLILGCN
FLAFTIIAICYSQIYLSLGKE--------------------TRRARQN-HLGEM------
---------------------------------------------------------SVA
K-------------------------------------------KMALLVFINFSCGAPI
AFFGLTALAGYPLIN------------VTKSKILLVFFYPLNSCADPYLYAILTSQYRQD
LLT---LLSKFGLCRQRALKYKHSDSMHGTS---------------HYTI----------
-----------------RGSIE--REH--------------SVGQKCQ------------
------------------------------------------------------------
------------------------------------------------------------
--------------------------------------------------------KIVA
AEAQNMLRNNEDYV----------------------------------------------
------------------------------------------------------------
------------------------------------------------------------
------------------------------------------------------------
------------------------------------------------------------
------------------------------------------------------------
------------------------------------------------------------
------------------------------------------------------------
------------------------------------------------------------
------------------------------------------------------------
--------------------------------------------
>EDW16112_Dmoj_GI22413_Drosophila_mojavensis_ORPHAN_A1
--------------------MV----------YGRSIAVGIGFITIVLLLSGLVFYL---
------------------------------------------------------------
-----------------------------------------------------SLGPCPT
-----------GSFACNNGIQCVPQR----------------------QMCDKHLDCTDG
SDEN--PVEC--GN----------LYGSKELADKIVRNAIEKKKQQQQQQQQQLQIQQ--
-----------------------QQRPAIVGTNSSVWDLSSLAVSRNQSLV--IPCAITT
-YPRVCQCGGGTMLYCGKFAKLRRFPRI----------------------------SDEV
TNLFIIRNNL-TLKENLFANLTRLQKLTLKYNNISRLPAGCFSGLP--HLERLEVGHNNF
SQLPPGIFKDLP-ALQWLFLVNNQLRYFPMDQLAA--MQKLEWLVLSHNRL-TLRNVQLT
KSPKLVEIFLDHN---------------------RIEYIGAKTFAQ-L------------
--------------DNLELLDLQYNLITHIHSEAFANLTAILDIRLIGNPIKELSGETFM
HNTHLEALSLAHM-PL-HIDRNLIDAL-NVSFLNLTGIEFERIDFDALNRM---------
-----------PNLKYIVFDRFYYCSMTPHV-----------------------------
------------------------------------------------------------
------------------------------------------------------------
------------------------------------LMCK-PKTDGVSSFKDLLSKPLLR
HS---------------------------TWFMATLSIAGNLMVLYGRF-IYRDE----N
-VAVTMV------------IRNLALADMLMGFYLLILGVQDYRYRDEYHMVARDWLKS-W
QCKAIGTLAVSSSEVSMLILAFMSLERFLLIADPFRGHRAISVRIIYF------SLLCIW
ATGVG---LAVTPLVIWYSSS--QFYGT--HSGTCFPLFIHE-AYPLGWQYSAFVFLGVN
LLLLLMIALLYTALLISIWRT----------------------RSATPLSLLDC------
---------------------------------------------------------EFA
V-------------------------------------------RFFFIVLTDVLCWAPI
IAMKIWVFFKYN-IS------------DDIYAWLVVFILPLNSAVNPLLYTFTTPKYRNQ
ILL--------------RGWKKITSRKRTET-----------------------------
----------------GHGNVA-N-----------------TTTGTATG-----------
------------------------------------------------------------
------------------------------------------------------------
------------------------------------------------------------
------------------------------------------------------------
-----------------------------------------------SSQNPD-------
-EYTTTTGIKS-------------------------------------------------
------------------------------------------------------------
------------------------------------------------------------
------------------------------------------------------------
------------------------------------------------------------
------------------------------------------------------------
------------------------------------------------------------
------------------------------------------------------------
-----------MPLALTL------------------------SH
>AAF56490_Drosophila_melanogaster_ORPHAN_A1
--------------------MV----------YGRSIAVGFCLMTVVLLLAAVIFYL---
------------------------------------------------------------
-----------------------------------------------------SLGPCPA
-----------ASFACDNGTLCVPRR----------------------QMCDSRNDCADS
SDEN--PVEC--GL----------LYGSKEIADKIVRNAIEKK-----------------
-----------------------QQRLISAVSNASGADSTTSMVPRNQSLTLNMTCDIVT
-YPKACQCGQGTILYCGRYAKLRRFPRL----------------------------SSEV
TNLIIIRNNL-TLRDNIFANFTRLQKLTLKYNNISRVPLGSFSGLF--HLERLELSHNNV
SHLPHGVFLGLH-SLQWLFLVNNHLHHLPVEQLRF--FRRLEWLVLSRNRL-TLRNVQLP
KIPTLYEVYLDFN---------------------RIEYIGEETFSQ-L------------
--------------DNLHLLDLQHNLITHIHGRAFANLTNMRDIRLVGNPIKELSGETFL
HNTRLEALSLALM-PI-HISSSLMEPL-NISFLNLTGIRYDHIDFEAINSM---------
-----------RNLTYIIYDRFFYCSMTPRV-----------------------------
------------------------------------------------------------
------------------------------------------------------------
------------------------------------RMCK-PSTDGVSSFQDLLSKPVLR
YS---------------------------AWVMATLTIAGNVLVLWGRF-IYRDE----N
-VAVTMV------------IRNLALADMLMGFYLVTIGVQDYRYRNEYYKVVLDWITS-W
QCTLIGTLAVSSSEVSMLILAFMSLERFLLIADPFRGHRSIGNRVMWL------ALICIW
ITGVG---LAVAPVLLWRTSTL-PYYGS--YSGTCFPLHIHE-AFPMGWLYSAFVFLGVN
LLLLVMIAMLYTALLISIWRT----------------------RSATPLTLLDC------
---------------------------------------------------------EFA
V-------------------------------------------RFFFIVLTDFLCWVPI
IVMKIWVFFNYN-IS------------DDIYAWLVVFVLPLNSAVNPLLYTFTTPKYRNQ
IFL--------------RGWKKITSRKRAEA-----------------------------
----------------GNGNVA-T-----------------TTTGTATG-----------
------------------------------------------------------------
------------------------------------------------------------
------------------------------------------------------------
------------------------------------------------------------
-----------------------------------------------SSQHPD-------
-DFTI-------------------------------------------------------
------------------------------------------------------------
------------------------------------------------------------
------------------------------------------------------------
------------------------------------------------------------
------------------------------------------------------------
------------------------------------------------------------
------------------------------------------------------------
-----------FAKAAMR------------------------CH
>AHN59662_Drosophila_melanogaster_ORPHAN_A2
--------------------MSIAIMPH----------LPITFTLAILLAIASNEGAQGV
ESATR--------TAIEAIRTGIGT-----------KPETEIADATEAEAPVREVISLLG
I-IDGAES--------DILVPD-------------------------------ADDKCPG
-----------GYFHCNTTAQCVPQR----------------------ANCDGSVDCDDA
SDE---------------------VNCVNEVDAKYWDHLYRKQPF-GRH--DNLRIG---
------------------------------------------------------ECLWPN
-ENFSCPCRGDEIL-C-RFQQLTDIPER--------------------LP------QHDL
ATLDLTGNNFETIHETFFSELPDVDSLVLKFCSIREIASHAFDRLADNPLRTLYMDDNKL
PHLPEHFFPEGN-QLSILILARNHLHHLKRSDFLN--LQKLQELDLRGNRIGNFEAEVFA
RLPNLEVLYLNEN---------------------HLKRLDPDRFPRTL------------
--------------LNLHTLSLAYNQIEDIAANTFP-FPRLRYLFLAGNRLSHIRDETFC
NLSNLQGLHLNEN-RIEGFDLEAFACLKNLSSLLLTGNRFQTLDSRVLKNL---------
-----------TSLDYIYFSWFHLCSAAMNV-----------------------------
------------------------------------------------------------
------------------------------------------------------------
------------------------------------RVCD-PHGDGISSKLHLLDNQILR
GS---------------------------VWVMASIAVVGNLLVLLGRY-FYKSRS---N
-VEHSLY------------LRHLAASDFLMGIYLTLIACADISFRGEYIKYEETWRHS-G
VCAFAGFLSTFSCQSSTLLLTLVTWDRLMSVTRPLKPRDTEKVRIVL-------RLLLLW
GISFG---LAAAPLLPNPYFGS-HFYGN---NGVCLSLHIHD-PYAKGWEYSALLFILVN
TLSLIFILFSYIRMLQAIRDS--------------------GGGMRSTHSGREN------
---------------------------------------------------------VVA
T-------------------------------------------RFAIIVTTDCACWLPI
IVVKLAALSGCE-IS------------PDLYAWLAVLVLPVNSALNPVLYTLTTAAFKQQ
LRR---YCHTLPSCSLVNNETRSQTQTAYE------------------------------
----------------SGLSVS-L-----------------AHLGGGVGGGSGRKRMSHR
QM----------------------------------------------------------
------------------------------------------------------------
------------------------------------------------------------
------------------------------------------------------------
------------------------------------------------------------
-SYL--------------------------------------------------------
------------------------------------------------------------
------------------------------------------------------------
------------------------------------------------------------
------------------------------------------------------------
------------------------------------------------------------
------------------------------------------------------------
------------------------------------------------------------
--------------------------------------------
>XP_015016417_Dmoj_GI16375_Drosophila_mojavensis_ORPHAN_A2
--------------------MTIMMMPL----------LSLGIVSA-LLSLSSVTWA-SI
TASVE--------QSKSAIKASVG--------------QRQVMLKLTSNAMESELDTELS
A-IDTG-----------ILLPD-------------------------------DKDNCPA
-----------GYFHCNTTAQCVPQR----------------------ANCDGRVDCNDG
SDE---------------------WNCVNNLEAKYWDHLFRKNPF-GRQGMDDRPIG---
------------------------------------------------------ECFWPN
AKNFSCPCRGYEML-C-RFQQLTALPPQ--------------------LP------SNNL
ATLDLTGNSFGLIDAQFFSALPDVESLVLKFCAIREIASHAFDRPAAIPLKTLYMDDNEL
SRLPEHFFAPGN-QLRILILARNQLSSLSSNNFRY--LQQLEDLDLRGNLIANFDASVFA
ELQSLQVLYLNNN---------------------RLQQLHLGMFPSNL------------
--------------LNLHTLSLAHNQIASIEANTFT-LPQLRHLFLAGNQLSYIREGTFC
NLSYLQGLHLNEN-QIEKFDLHAFDCLENLNSLLLNGNRFKTLQPAVLQNL---------
-----------TNLDFIYFSWFHLCRAALHV-----------------------------
------------------------------------------------------------
------------------------------------------------------------
------------------------------------RVCD-PRGDGISSTFHLLDNQVLR
GS---------------------------VWIMASIAVVGNLLVLAGRY-FYKSRS---N
-VEHSLY------------LRHLAASDFLMGIYLTLIACADISFRGQYIRHEESWRHS-E
LCAFAGFLSTFSCQSSTLLLTLVTWDRLMSVTRPLKPRDTEKVRIVL-------RLLLVW
GISFG---LAAAPLLTNDYFGE-HFYGN---NGVCLSLHIHD-PYAKGWEYSALLFICIN
TVSLIFILYSYVRMLQAIRDS--------------------GGGMRSTHSGRDS------
---------------------------------------------------------VVA
T-------------------------------------------RFAIIVTTDCACWLPI
IVVKVAALSGCV-IS------------PDLYAWLAVMVLPVNSALNPVLYTLTTAAFKQQ
LRR---YCHTLPTCSLGNNETRSQTQTAYE------------------------------
----------------SGLSVS-L-----------------AHMGGGFG-GSGRKHMSHR
HM----------------------------------------------------------
------------------------------------------------------------
------------------------------------------------------------
------------------------------------------------------------
------------------------------------------------------------
-SYL--------------------------------------------------------
------------------------------------------------------------
------------------------------------------------------------
------------------------------------------------------------
------------------------------------------------------------
------------------------------------------------------------
------------------------------------------------------------
------------------------------------------------------------
--------------------------------------------
>EAT43473_AAEL005095_Aedes_aegypti_ORPHAN_A2
------------------------------------------------------------
------------------------------------------------------------
------------------------------------------------------------
------------------------------------------------------------
------------------------------------------------------------
------------------------------------------------------------
------------------------------------------------------------
------------------------------------------------------------
------------------------------------------------------------
------------------------------------------------------------
------------------------------------------------------------
------------------------------------------------------------
-----------------HFSEFHHCKAALHV-----------------------------
------------------------------------------------------------
------------------------------------------------------------
------------------------------------RVCD-PKGDGISSKSHLLDNPVLR
AS---------------------------VWIMAAVGIIGNLLVLFGRY-MVGTRSSQAH
-AEHSLY------------LRHLAASDLMMGIYLAIIATADIMFRGQYLLYEEEWRAS-G
LCAFSGFLSTLSCQSSTLLLTLVTWDRLISVTRPLYQRSGSKTRVIL-------RLALLW
GVAAS---AAAAPLSATDYFGP-QFYGT---NGVCLSIHIHD-PYAMGWEYSAGLFILVN
TFSLLFIGTSYLRMLQAIRVS--------------------RNETRNTLNCREK------
---------------------------------------------------------IVA
RS------------------------------------------RFAIIVATDCLCWMPV
IVVKLVALGG--------------------------------------------------
------------------------------------------------------------
------------------------------------------------------------
------------------------------------------------------------
------------------------------------------------------------
------------------------------------------------------------
------------------------------------------------------------
------------------------------------------------------------
------------------------------------------------------------
------------------------------------------------------------
------------------------------------------------------------
------------------------------------------------------------
------------------------------------------------------------
------------------------------------------------------------
------------------------------------------------------------
------------------------------------------------------------
--------------------------------------------
>XP_321252_AGAP001807_Anopheles_gambiae_str_PEST_ORPHAN_A2
-----------------------------------------------------------M
QPTPA--------QASGTLRRAL-V-----------LPETEYERILEQQQQLGGSFNRNT
VTVDGAEP---------AEPGT-------------------------------VTFRCED
-----------GFFRCNNTLQCIEQS----------------------KNCNGFPDCDDG
SDE---------------------LECDDDVGRNYYDHYFRKRPA-AIN--DQLPYT---
------------------------------------------------------PCNWND
-ANNTCKCRGTDVL-C-EYKGLTGLPSV--------------------LT------SENV
TLLDLTGNVFIELNMNVFQRFPKLSTLVLRHCSIERIEPVKLAG----SIDALHLDQNGL
TTLPDDFFPPGT-VLRILVLSGNRINRLGRTNFVN--LEFLEELDLKDNQIDALTEDVLA
PLTNLRILYLNNN---------------------RLRKLVPGMIPA-L------------
--------------VTLQTLSLARNQIETIEVCALD-LPSLEHLYLSENLLTVIRNDTFG
NLTNLVGF-------------------------NLQGNKFDRIDRRVLDNL---------
-----------TNLHHIHFTEFHHCKAALHV-----------------------------
------------------------------------------------------------
------------------------------------------------------------
------------------------------------RVCE-PKGDGISSNRHLLDNPVLR
ARYERPYESSVRSRHIATPMSVFQLALSFVWIMAAIGIVGNLLVLFGRY-VVGSRSSQAH
-AEHSLY------------LRHLAASDLLMGVYLGIIATADIIFRGEYLTHDEEWRMS-S
ICAFSGFLSTLSCQSSTLLLTLVTWDRLVSVTRPLYQRSSSKTRVIL-------RLAVLW
GVATA---AAIAPLSATEYFGP-HFYGS---NGVCLSVHIHD-PYAMGWEYSAGLFILVN
TVSLLFIGISYLRMLQAIRVS--------------------RNETRNTLNCREK------
---------------------------------------------------------VVA
R-------------------------------------------RFAIIVATDCVCWMPV
IVVKLVALAGYE-IS------------PSLYAWLAVLVLPINSALNPVLYTLTTAQFKQQ
V-----------------------------------------------------------
----------------SFVAVG-V-------------------------------TLVYF
CA----------------------------------------------------------
------------------------------------------------------------
------------------------------------------------------------
------------------------------------------------------------
------------------------------------------------------------
-MYCLR------------------------------------------------------
------------------------------------------------------------
------------------------------------------------------------
------------------------------------------------------------
------------------------------------------------------------
------------------------------------------------------------
------------------------------------------------------------
-------------------DLN--------------------------------------
-------------------------------------------I
>OPSIN_OUTGROUP_GI14181 
------------------------------------------------------------
------------------------------------------------------------
------------------------------------------------------------
------------------------------------------------------------
------------------------------------------------------------
------------------------------------------------------------
------------------------------------------------------------
------------------------------------------------------------
------------------------------------------------------------
------------------------------------------------------------
------------------------------------------------------------
------------------------------------------------------------
------------------------------------------------------------
------------------------------------------------------------
------------------------------------------------------------
------------------------------------------------------------
---------------------------------------GNGLVIWIFS-TSKSL----R
-TPSNLL------------ILNLAIFDLFMCTNMPQYLV------NATLGYIAGGD---L
GCEIYALCGGIAGMGASSTNAFIAFDRYKTISNPI--DGRLSYGQIIL------CIIFTW
MWATP---FSVLPL-----FQIWGRYLPEGYLTTCTFDYLTN-TTRLFV---RTIFVWAY
VIPMTMILVSYYKLFTHVRTH----ERMLADQAKKMNVKSLSANVNNDSMSVEL------
---------------------------------------------------------RIA
K-------------------------------------------AALIIYMLFVLAWTPY
SVVALIGCFGEQQLI------------TPFISMLPMLACKSVSCLDPWVY----------
------------------------------------------------------------
------------------------------------------------------------
------------------------------------------------------------
------------------------------------------------------------
------------------------------------------------------------
------------------------------------------------------------
------------------------------------------------------------
------------------------------------------------------------
------------------------------------------------------------
------------------------------------------------------------
------------------------------------------------------------
------------------------------------------------------------
------------------------------------------------------------
------------------------------------------------------------
------------------------------------------------------------
--------------------------------------------
>OPSIN_OUTGROUP_AAEL003035 
------------------------------------------------------------
------------------------------------------------------------
------------------------------------------------------------
------------------------------------------------------------
------------------------------------------------------------
------------------------------------------------------------
------------------------------------------------------------
------------------------------------------------------------
------------------------------------------------------------
------------------------------------------------------------
------------------------------------------------------------
------------------------------------------------------------
------------------------------------------------------------
------------------------------------------------------------
------------------------------------------------------------
------------------------------------------------------------
---------------------------------------GNGIVVWIFS-TSKSL----R
-NGSNMF------------VVNLAIFDLLMMCEMPMFLV------NSFAGYLVGYE---T
SCAVYAALGSLSGIGGSITNAVIAYDRYRTISNPL--DGRLNRVQSGI------LIFITW
LWAMP---FTILPV-----FKIWGRYIPEGFLTTCSFDYLTD-DTRVFV---GCIFAWAY
AIPMVLICYYYGRLFGHVSKH----ELMLKNQARKMNVESLASNRNEKAQSVEI------
---------------------------------------------------------RIA
R-------------------------------------------AAFTIFFLFVCAWTPY
AIVAMIGAYGDRTLL------------TPFFTMIPAVCCKIVSCLDPWVY----------
------------------------------------------------------------
------------------------------------------------------------
------------------------------------------------------------
------------------------------------------------------------
------------------------------------------------------------
------------------------------------------------------------
------------------------------------------------------------
------------------------------------------------------------
------------------------------------------------------------
------------------------------------------------------------
------------------------------------------------------------
------------------------------------------------------------
------------------------------------------------------------
------------------------------------------------------------
------------------------------------------------------------
--------------------------------------------
>OPSIN_OUTGROUP_CPIJ013408 
------------------------------------------------------------
------------------------------------------------------------
------------------------------------------------------------
------------------------------------------------------------
------------------------------------------------------------
------------------------------------------------------------
------------------------------------------------------------
------------------------------------------------------------
------------------------------------------------------------
------------------------------------------------------------
------------------------------------------------------------
------------------------------------------------------------
------------------------------------------------------------
------------------------------------------------------------
------------------------------------------------------------
------------------------------------------------------------
---------------------------------------GNGIVVWIFT-TSKSL----R
-NGSNMF------------IVNLAIFDLLMMCEMPMFLV------NAFSERLVGYE---T
GCAIYAALGSVSGIGGAISNAVIAYDRYRTISNPL--EGRMNRVQASL------FVLLTW
LWTLP---FTVLPM-----FNIWGRYIPEGYLTTCSFDYLTD-DTRVFV---GCIFTWAY
AIPMVFICYFYTRLFGHVRQH----ENMLKNQARKMNIESLAANRNVNAEAAEI------
---------------------------------------------------------RIA
K-------------------------------------------AAFTIFFLFVCAWTPY
AIVTMIGAFGDKTML------------TPFFTMVPAMCSKVVSCLDPWVY----------
------------------------------------------------------------
------------------------------------------------------------
------------------------------------------------------------
------------------------------------------------------------
------------------------------------------------------------
------------------------------------------------------------
------------------------------------------------------------
------------------------------------------------------------
------------------------------------------------------------
------------------------------------------------------------
------------------------------------------------------------
------------------------------------------------------------
------------------------------------------------------------
------------------------------------------------------------
------------------------------------------------------------
--------------------------------------------
>OPSIN_OUTGROUP_AGAP010089 
------------------------------------------------------------
------------------------------------------------------------
------------------------------------------------------------
------------------------------------------------------------
------------------------------------------------------------
------------------------------------------------------------
------------------------------------------------------------
------------------------------------------------------------
------------------------------------------------------------
------------------------------------------------------------
------------------------------------------------------------
------------------------------------------------------------
------------------------------------------------------------
------------------------------------------------------------
------------------------------------------------------------
------------------------------------------------------------
---------------------------------------GNGIVLWIFG-TSKSL----R
-NGSNMF------------IINLAIFDLLMMCEMPMFLV------NSFSERLVGYG---V
GCSVYAALGSMSGIGGAISNAVIAFDRYRTISNPL--DGRLSRVQAGL------LICLTW
LWTMP---FTLLPL-----FEIWGRYIPEGYLTTCSFDYLTD-DTRVFV---GCIFTWAY
VIPMIFICYFYARLFGHVRQH----EMMLKNQARKMNVESLTANRSEKAQAVEM------
---------------------------------------------------------RIA
K-------------------------------------------AAFTIFFLFVCAWTPY
AIVTMIGAFGDRTML------------TPFVTMVPAVCCKIVSCLDPWVY----------
------------------------------------------------------------
------------------------------------------------------------
------------------------------------------------------------
------------------------------------------------------------
------------------------------------------------------------
------------------------------------------------------------
------------------------------------------------------------
------------------------------------------------------------
------------------------------------------------------------
------------------------------------------------------------
------------------------------------------------------------
------------------------------------------------------------
------------------------------------------------------------
------------------------------------------------------------
------------------------------------------------------------
--------------------------------------------
>EDW17527_Dmoj_GI12597_Drosophila_mojavensis_DOPAMINE_ECDYSTEROID
--------------------MQ--------------------------------------
------------------------------------------------------------
------------------------------------------------------------
------------------------------------------------------------
------------------------------------------------------------
------------------------------------------------------------
------------------------------------------------------------
------------------------------------------------------------
-----------------------EMSYLQDN-----------------------------
------------------------------------------------------------
------------------------------------------------------------
--SKLEAL----------------------------------------------------
------------------------------------------------------------
------------------------------------------------------------
------------------------------------------------------------
------------------------------------TKA---------------------
---------------------------VLISILGVAIVLSNLLIIATYA-NFKGP----T
-EVINYY------------LLSLAIADLLCGLLVVPFSVYPA--------LTGEWMYGDI
VCRFTGYLEVTLWAVSVYTFMWISVDRYLAVRKPLRYETVQTKTRCQC------WMVFTW
ISAAL---LCCPPILG---YTQ-PIVNN--LSHICMLDWGNM----AAY--SATLAILVL
GPSLISIVHNYGYIFVMMRKI----------------------RSGEPIHDKEYA-----
--------------------------------------------------------TALA
ENL-----------------------------------SNPSHMMSFALVFAFWMSWLPW
ILLRLYEVVMGEVIQ------------NTLINFAVVWIGILNSFWKILIMCSMSPQFRIA
LRV---FCLTICCKTKGRLQAE--------------------------------------
------------------------------------------------------------
------------------------------------------------------------
------------------------------------------------------------
------------------------------------------------------------
------------------------------------L-----------------------
-----------------------------------------------IGLDPD-------
------------------------------------------------------------
------------------------------------------------------------
------------------------------------------------------------
------------------------------------------------------------
------------------------------------------------------------
------------------------------------------------------------
------------------------------------------------------------
------------------------------------------------------------
-------------------------------------------D
>AAF47893_Drosophila_melanogaster_DOPAMINE_ECDYSTEROID
--------------------MQ--------------------------------------
------------------------------------------------------------
------------------------------------------------------------
------------------------------------------------------------
------------------------------------------------------------
------------------------------------------------------------
------------------------------------------------------------
------------------------------------------------------------
-----------------------EMSYLQDN-----------------------------
------------------------------------------------------------
------------------------------------------------------------
--SKVEAL----------------------------------------------------
------------------------------------------------------------
------------------------------------------------------------
------------------------------------------------------------
------------------------------------TKA---------------------
---------------------------VLISILGVAIVLSNLLIIATYA-NFKGP----T
-EVINYY------------LLSLAIADLLCGLLVVPFSVYPA--------LTGEWMYGDI
VCRFTGYLEVTLWAVSVYTFMWISVDRYLAVRKPLRYETVQTKTRCQC------WMVFTW
ISAAL---LCCPPILG---YSM-PIENN--MTHICMLDWGNM----AAY--SATLAILVL
GPSLISIVHNYGYIFVMMRKI----------------------RSGEPIHDKEYA-----
--------------------------------------------------------TALA
ENL-----------------------------------SNPSHMMSFALVFAFWVSWLPW
ILLRLYEVVTGDVIQ------------STLINFAVVWIGILNSFWKILIMTSMSPQFRIA
LRV---FCLTICCKTKGRLQAE--------------------------------------
------------------------------------------------------------
------------------------------------------------------------
------------------------------------------------------------
------------------------------------------------------------
------------------------------------L-----------------------
-----------------------------------------------IGLDPD-------
------------------------------------------------------------
------------------------------------------------------------
------------------------------------------------------------
------------------------------------------------------------
------------------------------------------------------------
------------------------------------------------------------
------------------------------------------------------------
------------------------------------------------------------
-------------------------------------------D
>EAT48724_AAEL000266_Aedes_aegypti_DOPAMINE_ECDYSTEROID
--------------------MH--------------------------------------
------------------------------------------------------------
------------------------------------------------------------
------------------------------------------------------------
------------------------------------------------------------
------------------------------------------------------------
------------------------------------------------------------
------------------------------------------------------------
-----------------------GLSHLPAG-----------------------------
------------------------------------------------------------
------------------------------------------------------------
--STLEAL----------------------------------------------------
------------------------------------------------------------
------------------------------------------------------------
------------------------------------------------------------
------------------------------------TQA---------------------
---------------------------TLILILAVAIIVANLIVVATYL-NFKGP----H
-EVINYY------------LLSLGVADLLCGLLIVPLYVYPT--------FYGAWVYGDV
LCRIVGYLEVTLWSISVYTFMWISVDRYLAVRKPLRYETIQTKTRCQC------WMAFTW
ISAAM---LCCPPLLG---YNE-AFYNK--DTHICMLEWGNM----AAY--SATLAILVL
GPSVISIVYNYGYIFTMMRKV----------------------RSGAPIHDKEYA-----
--------------------------------------------------------TALA
ENL-----------------------------------ANPSHCMSFALVFSFWISWGPY
IGLRIYELVMQESYD------------HPMIQFGAVWLGILNSFWKIIIMTSMSQQFRLL
VRL---LFLTICCKTKGRLQAE--------------------------------------
------------------------------------------------------------
------------------------------------------------------------
------------------------------------------------------------
------------------------------------------------------------
------------------------------------L-----------------------
-----------------------------------------------IGLDPD-------
------------------------------------------------------------
------------------------------------------------------------
------------------------------------------------------------
------------------------------------------------------------
------------------------------------------------------------
------------------------------------------------------------
------------------------------------------------------------
------------------------------------------------------------
-------------------------------------------D
>EDS28535_CPIJ006941_Culex_quinquefasciatus_DOPAMINE_ECDYSTEROID
--------------------MH--------------------------------------
------------------------------------------------------------
------------------------------------------------------------
------------------------------------------------------------
------------------------------------------------------------
------------------------------------------------------------
------------------------------------------------------------
------------------------------------------------------------
-----------------------GLSPLQSG-----------------------------
------------------------------------------------------------
------------------------------------------------------------
--STLEAL----------------------------------------------------
------------------------------------------------------------
------------------------------------------------------------
------------------------------------------------------------
------------------------------------TQA---------------------
---------------------------TIILILAVAIILANLIVVATYL-NFKGP----H
-EVINYY------------LLSLAVADLLCGLFIVPLSVYPA--------FYGHWVYGDV
VCRLVGYLEVTLWSISVYTFMWISVDRYLAVRKPLRYETIQTKTRCQC------WMAFTW
ISAAM---LCCPPLLG---YNK-AIYDN--DTHICMLEWGNM----AAY--SATLAILVL
GPSVISIVYNYGYIFTMMRKV----------------------RSGAPIHDKEYA-----
--------------------------------------------------------TALA
ENL-----------------------------------ANPSHCMSFALVFSFWVSWGPY
MGLRIYELIMDEPYE------------NHLIQFGAVWLGILNSFWKIIIMTSMSQQFRLL
VRL---LFLTICCKTKGRLQAE--------------------------------------
------------------------------------------------------------
------------------------------------------------------------
------------------------------------------------------------
------------------------------------------------------------
------------------------------------L-----------------------
-----------------------------------------------IGLDPD-------
------------------------------------------------------------
------------------------------------------------------------
------------------------------------------------------------
------------------------------------------------------------
------------------------------------------------------------
------------------------------------------------------------
------------------------------------------------------------
------------------------------------------------------------
-------------------------------------------D
>XP_315694.1_AGAP005681_Anopheles_gambiae_str_PEST_DOPAMINE_ECDYSTEROID
--------------------MH--------------------------------------
------------------------------------------------------------
------------------------------------------------------------
------------------------------------------------------------
------------------------------------------------------------
------------------------------------------------------------
------------------------------------------------------------
------------------------------------------------------------
-----------------------GLSHLQTG-----------------------------
------------------------------------------------------------
------------------------------------------------------------
--STLEAL----------------------------------------------------
------------------------------------------------------------
------------------------------------------------------------
------------------------------------------------------------
------------------------------------TQA---------------------
---------------------------TIILILAVAIVISNLIVVATYL-NFKGP----H
-EVINYY------------LLSLAVADLLCGLFIVSLSVYPA--------FSGEWIYGDV
VCRMVGYLEVTLWSISVYTFMWISVDRYLAVRKPLRYETIQTKTRCQC------WMAFTW
ISAAM---LCCPPLLG---YNE-ANYSK--TTNICMLEWGNM----AAY--SATLAILVL
GPSVISIVYNYGYIFTMMRKV----------------------RSGAPIHDKEYA-----
--------------------------------------------------------TALA
ENL-----------------------------------ANPSHCMSFALVFSFWISWAPY
IGLRIYELVSGETID------------NPLLHFGAVWIGILNSFWKIIIMTSMSQQFRLL
VRL---LFLTICCKTKGRLQAE--------------------------------------
------------------------------------------------------------
------------------------------------------------------------
------------------------------------------------------------
------------------------------------------------------------
------------------------------------L-----------------------
-----------------------------------------------IGLDPD-------
------------------------------------------------------------
------------------------------------------------------------
------------------------------------------------------------
------------------------------------------------------------
------------------------------------------------------------
------------------------------------------------------------
------------------------------------------------------------
------------------------------------------------------------
-------------------------------------------D
>EDS45164_CPIJ017421_Culex_quinquefasciatus_ORPHAN_A3
--------------------ML--------------------------------------
------------------------------------------------------------
---------------PEEFLP---------------------------------------
------------------------------------------------VLVHSRVWCDD-
------------------------------------------------------------
------------------------------------------------------------
------------------------------------------------------------
------------------------------------------------------------
-------------TSKRIKMLTGELGRL--------------------------------
------------------------------------------------------------
---------------------LYHNVVV--------------------------------
------VMDLKAG---------------------------KHLVAPAINN----------
------------------------------------------------------------
------------------------------------------------------------
------------------------------------------------------------
------------------------------------ISCSEDRFAKVSFLGQLHPFDVLQ
AL--------------------------FIVFLTFLVISANLMVILIIN-SRRYAAYI-H
-PQPRYL------------LTSLALNDLAIGVLIIPFGALPA--------LLHCWPYGEI
FCQIQALLRGALSQQSAVILVCMAVDRYLCVLHPRIYHERSSKKLMTVIP--------AW
FGG---------------------------------------------------------
------------------------------------------------------------
------------------------------------------------------------
------------------------------------------------------------
------------------------------------------------------------
------------------------------------------------------------
------------------------------------------------------------
------------------------------------------------------------
------------------------------------------------------------
------------------------------------------------------------
------------------------------------------------------------
------------------------------------------------------------
------------------------------------------------------------
------------------------------------------------------------
------------------------------------------------------------
------------------------------------------------------------
------------------------------------------------------------
------------------------------------------------------------
------------------------------------------------------------
------------------------------------------------------------
-------------------------------------------E
>XP_564170_AGAP011320_Anopheles_gambiae_str_PEST_ORPHAN_A3
------------------------------------------------------------
------------------------------------------------------------
------------------------------------------------------------
------------------------------------------------------------
------------------------------------------------------------
------------------------------------------------------------
------------------------------------------------------------
------------------------------------------------------------
------------------------------------------------------------
------------------------------------------------------------
------------------------------------------------------------
-------MDLKAG---------------------------KHLVAPAINN----------
------------------------------------------------------------
------------------------------------------------------------
------------------------------------------------------------
------------------------------------ISCTHNRFAG-HFFHQIGPFDVLQ
AL--------------------------FIVLLTFLVISANLMVILVIN-SRRYAAYI-H
-PQPRYL------------LTSLALNDLAIGLLIIPFSALPA--------LLHCWPYGEI
FCQIQALLRGALSQQSAVILVCMAVDRYLCVLHPRIYHKRSSKKGCVA------VLSVTW
ILCLTCYGMLVLPK---------GYYFNKTGLLACEPFYSKS-----SY--RILSSCALY
FPTTMVLMYCYGSSFHANRYRLATPRLPGQPPGRWFYAPFSTRTGKKRLNIQRPQIYSCT
TIIMHKHCTYRWRHYFP--------------------KPESSERPFRGHLAHVETVSTIA
SSALQCILPPLVNNLALSLLPSLQSQFATEEEDDPQIHGSTSR-TMAAISLGFIVIVTPW
TILEIVATCTGSKVSDTGRIIVFPSSIPPAIDFCVTWIALSTSFWNPFIYWLLNARFRKI
CKD---LLTSKCTGSRSSLEEK---CSISLEYDHQLTSLPLPPGPP--------------
------------------------------------------------------------
------------------------------------------------------------
------------------------------------------------------------
------------------------------------------------------------
------------------------------------------------------------
------------------------------------------------------------
------------------------------------------------------------
------------------------------------------------------------
------------------------------------------------------------
------------------------------------------------------------
------------------------------------------------------------
------------------------------------------------------------
------------------------------------------------------------
------------------------------------------------------------
--------------------------------------------
>NP_001261169_Dmel_CG13579_Drosophila_melanogaster_ORPHAN_A3
------------------------------------------------------------
------------------------------------------------------------
------------------------------------------------------------
------------------------------------------------------------
------------------------------------------------------------
------------------------------------------------------------
------------------------------------------------------------
------------------------------------------------------------
------------------------------------------------------------
------------------------------------------------------------
------------------------------------------------------------
-------MDLKTG---------------------------SLLVAPAVKN----------
------------------------------------------------------------
------------------------------------------------------------
------------------------------------------------------------
------------------------------------SSCSHPRYSGHNFIAHIGIAETIE
AV--------------------------LILVLTLGVIGANCLVIFVIN-NRRYAAYI-H
-QQPRYL------------LTSLALNDLTIGLLITPFGLMPA--------LFHCWPYGEI
FCQIQALLRGALSQQSAVILVCMAVDRYMCALHPRRYYQHSSKKGCVA------ILSLTW
IISLTVFGFLVLPK---------GYYFNNTGLMACEPFYSKP-----SY--RILSTCALY
FPTTMVLMYCYGSSFHMSRFRLNDPTMPLTAAAHHPH-PHPHPTAAQQLQMHQHQQHH-Q
QAGMHSHLYHGHSHHPSHP--------SHPNHPNHHGHPHHHGPPVMGHL-------SMA
MSMGLAGMPNMTNKITKKIVPIQEKNSS----------GSTSR-SMAAISLGFIVMVTPW
TIQEIVTACTGSKL-------------PPFLDFLVTWTALSNSLWNPFMYWLLNSDFRRM
SRQ---LMPNKCFPHEDTPEHKSGCCHINAN-DFEITTLPIPPEPPSSRPP---GGAGGG
GGGPSSG------GPSSGGGVA-S-----------------SIGGSVLGICGRSRTNSLS
RSA-------------------------------------SQYIRGTMGGGVHNHQ----
---------------------------------AT----ETFSTTRPDIEGLSEKYWGEI
-LERTVSSGNLNAMQKHLPPHLPY-AHH-----------LVHQIHQPQQHHQQ--QTTSF
SKASDLQLNLNLS----------------QAATAAELGK---------------------
------------------------------------------F----SNSEPKLCEHLFH
DVNCAKSKAANGD-----------GESSGKL-------------------ACGRSIPDIX
YAED-------------VILAKNQLLARQAKCSHHP-LHQQAKTR---------------
------------------------------------------LHS---------------
------------------------------------------------------------
----------------------------HTGSL------RFSRIR-AACHSPPPEKS---
-----A------------------------------------------------------
------------------------------------------------------------
------------------------------------------------------------
-----------FPMAEYR-------------------------K
>EDW09690_Dmoj_GI20641_Drosophila_mojavensis_ORPHAN_A3
------------------------------------------------------------
------------------------------------------------------------
------------------------------------------------------------
------------------------------------------------------------
------------------------------------------------------------
------------------------------------------------------------
------------------------------------------------------------
------------------------------------------------------------
------------------------------------------------------------
------------------------------------------------------------
------------------------------------------------------------
-------MDLKTG---------------------------SLLVAPAVKN----------
------------------------------------------------------------
------------------------------------------------------------
------------------------------------------------------------
------------------------------------SSCSHPRYSGHNFIVHIGIAETIE
AV--------------------------LILVLTLGVIGANCLVIFVIN-NRRYAAYI-H
-QQPRYL------------LTSLALNDLTIGLLITPFGLMPA--------LFHCWPYGEI
FCQIQALLRGALSQQSAVILVCMAVDRYMCALHPRRYYQHSSKKGCVA------ILSLTW
IISLTVFGFLVLPK---------GYYFNNTGLMACEPFYSKP-----SY--RILSTCALY
FPTTMVLMYCYGSSFHMSRFRLNDPTMPLTAAAHHPH-PHHPP--QQQLHQHQHQHQH-Q
----HQHQHQQHQQHQQHQHQQSAHLFGHGSHGHSH-HPHHHRAPVMNHL-------SMA
MSMGLVGMPSMTNKITKKIVPIQEKNSS----------GNTSR-SMAAISLGFIVMVTPW
TIQEIVTACTGSKL-------------PPFLDFVVTWTSLSNSLWNPFMYWLLNSDFRRL
SRQ---LMPNKCFPKEDTPEHKSACCHINAN-DFEITTLPMPPEPPASRPPANNGGAGGG
GSGAGGGGSGGAAGSGAGGGIG-S-----------------AIGGSVLGICARSRANSLS
RSA-------------------------------------SQYIRGTLGGGGHAHQ----
---------------------------------LT---GDGYATVRPDIEGLSEKYWGEI
-LERTVSSGNLHAMQKSF-PHFPY-HQHGGVGVGVGVHGHVHQVHQPQQH-----QTTSF
SKHSDLHLNMSGST-------------AAQEATAAELSK---------------------
------------------------------------------F----STSEPKLCEHLFH
DANCAKSKLALGTAPD-EAGSASVSSVAAKL-------------------AAGRSIPDIX
YAED-------------VILANSQ-LARQTKCAHHP-LHQQGQSR---------------
----------------------------------------ALLHTPHG------------
------------------------------------------------------------
--------------------------AHHTGSL------RLSRVR-VACHSPPPSMALG-
-----G------------------------------------------------------
------------------------------------------------------------
------------------------------------------------------------
-----------ESMAEFR-------------------------K
