# Supplementary material for: Ancient origins of arthropod moulting pathway components
Source: eLife. 2019 Jul 3;8:e46113. doi: 10.7554/eLife.46113 (PMC6660194; doi:10.7554/eLife.46113)
Supplement: Figure 2—source data 5. — Compressed. zip file containing the 3D-cluster map of the bursicon ligands in. rtf format, the rickets receptor proteins in fasta format, the multiple sequence alignment of the receptor (trimmed and untrimmed), and the tree files genereted by RAxML, PhyML and mrbayes programs. The 3D cluster peptide map can be visualised and manipulated using the program clans (Frickey and Lupas, 2004a; see ftp://ftp.tuebingen.mpg.de/pub/protevo/CLANS/). The multiple sequence alignment files can be viewed with aliview (Larsson, 2014). The phylogenetic tree files can be viewed using Figtree (http://tree.bio.ed.ac.uk/software/figtree/) or TreeGraph2 (Stöver and Müller, 2010). [file elife-46113-fig2-data5.zip › bursicon-rickets-receptor-mrbayes.tree]

#NEXUS
[ID: 6799100292]
begin taxa;
	dimensions ntax=54;
	taxlabels
		XP_317111_AGAP008347_PA_Anopheles_gambiae_str_PEST_BURSICON_RICKETS
		EDS35936_CPIJ011619_Culex_quinquefasciatus_BURSICON_RICKETS
		EAT43844_AAEL004777_Aedes_aegypti_BURSICON_RICKETS
		Tribolium_castaneum_TC008163_001_BURSICON_RICKETS
		parasteatodaTepidariorumaug3_g13496_t1_BURSICON_RICKETS
		lineusLongissimus_9652_BURSICON_RICKETS
		neomeniomorphaSP_75342_BURSICON_RICKETS
		gymnomeniaPellucida_38811_BURSICON_RICKETS
		wireniaArgentea_117398_BURSICON_RICKETS
		solemyaVelum_21276_BURSICON_RICKETS
		patinopectenYessoensis_PY_T18388_BURSICON_RICKETS
		dreissenaRostriformis_668091_BURSICON_RICKETS
		dreissenaRostriformis_232774_BURSICON_RICKETS
		gadilaTolmiei_31736_BURSICON_RICKETS
		antalisEntalis_120794_BURSICON_RICKETS
		graptcmeEborea_11995_BURSICON_RICKETS
		bathymodiolusPlatifrons_50665_0_4_BURSICON_RICKETS
		modiolusPhilippinarum_67575_1_4_BURSICON_RICKETS
		lottiaGigantea_Lotgi1115178_BURSICON_RICKETS
		capitellaTeleta_CapteP226336_BURSICON_RICKETS
		crassostreaGigas_CGI_10024120_BURSICON_RICKETS
		EDW11891_Dmoj_GI17392_Drosophila_mojavensis_BURSICON_RICKETS
		AAF53367_CG8930_Drosophila_melanogaster_BURSICON_RICKETS
		Parhyale_hawaiensis_phaw_30_tra_m_019419_BURSICON_RICKETS
		octopusBimaculoides_Ocbimv22023790_BURSICON_RICKETS
		idiosepiusNotoides_213096_BURSICON_RICKETS
		dreissenaRostriformis_75368_BURSICON_RICKETS
		dreissenaRostriformis_448646_BURSICON_RICKETS
		aplysiaCalifornica_871217814_BURSICON_RICKETS
		biomphalariaGlabrata_BGLB013318_PA_BURSICON_RICKETS
		EDS29895_CPIJ007712_Culex_quinquefasciatus_GLYCOPROTEIN_A2_B5
		XP_309589_AGAP004035_Anopheles_gambiae_str_PEST_GLYCOPROTEIN_A2_B5
		EAT44221_AAEL004399_partial_Aedes_aegypti_PEST_GLYCOPROTEIN_A2_B5
		AAF55460_CG7665_Drosophila_melanogaster_GLYCOPROTEIN_A2_B5
		EDW13886_Dmoj_GI23956_Drosophila_mojavensis_GLYCOPROTEIN_A2_B5
		EDW16112_Dmoj_GI22413_Drosophila_mojavensis_ORPHAN_A1
		AAF56490_Drosophila_melanogaster_ORPHAN_A1
		AHN59662_Drosophila_melanogaster_ORPHAN_A2
		XP_015016417_Dmoj_GI16375_Drosophila_mojavensis_ORPHAN_A2
		EAT43473_AAEL005095_Aedes_aegypti_ORPHAN_A2
		XP_321252_AGAP001807_Anopheles_gambiae_str_PEST_ORPHAN_A2
		OPSIN_OUTGROUP_GI14181
		OPSIN_OUTGROUP_AAEL003035
		OPSIN_OUTGROUP_CPIJ013408
		OPSIN_OUTGROUP_AGAP010089
		EDW17527_Dmoj_GI12597_Drosophila_mojavensis_DOPAMINE_ECDYSTEROID
		AAF47893_Drosophila_melanogaster_DOPAMINE_ECDYSTEROID
		EAT48724_AAEL000266_Aedes_aegypti_DOPAMINE_ECDYSTEROID
		EDS28535_CPIJ006941_Culex_quinquefasciatus_DOPAMINE_ECDYSTEROID
		XP_315694_1_AGAP005681_Anopheles_gambiae_str_PEST_DOPAMINE_ECDYSTEROID
		EDS45164_CPIJ017421_Culex_quinquefasciatus_ORPHAN_A3
		XP_564170_AGAP011320_Anopheles_gambiae_str_PEST_ORPHAN_A3
		NP_001261169_Dmel_CG13579_Drosophila_melanogaster_ORPHAN_A3
		EDW09690_Dmoj_GI20641_Drosophila_mojavensis_ORPHAN_A3
		;
end;
begin trees;
	translate
		1	XP_317111_AGAP008347_PA_Anopheles_gambiae_str_PEST_BURSICON_RICKETS,
		2	EDS35936_CPIJ011619_Culex_quinquefasciatus_BURSICON_RICKETS,
		3	EAT43844_AAEL004777_Aedes_aegypti_BURSICON_RICKETS,
		4	Tribolium_castaneum_TC008163_001_BURSICON_RICKETS,
		5	parasteatodaTepidariorumaug3_g13496_t1_BURSICON_RICKETS,
		6	lineusLongissimus_9652_BURSICON_RICKETS,
		7	neomeniomorphaSP_75342_BURSICON_RICKETS,
		8	gymnomeniaPellucida_38811_BURSICON_RICKETS,
		9	wireniaArgentea_117398_BURSICON_RICKETS,
		10	solemyaVelum_21276_BURSICON_RICKETS,
		11	patinopectenYessoensis_PY_T18388_BURSICON_RICKETS,
		12	dreissenaRostriformis_668091_BURSICON_RICKETS,
		13	dreissenaRostriformis_232774_BURSICON_RICKETS,
		14	gadilaTolmiei_31736_BURSICON_RICKETS,
		15	antalisEntalis_120794_BURSICON_RICKETS,
		16	graptcmeEborea_11995_BURSICON_RICKETS,
		17	bathymodiolusPlatifrons_50665_0_4_BURSICON_RICKETS,
		18	modiolusPhilippinarum_67575_1_4_BURSICON_RICKETS,
		19	lottiaGigantea_Lotgi1115178_BURSICON_RICKETS,
		20	capitellaTeleta_CapteP226336_BURSICON_RICKETS,
		21	crassostreaGigas_CGI_10024120_BURSICON_RICKETS,
		22	EDW11891_Dmoj_GI17392_Drosophila_mojavensis_BURSICON_RICKETS,
		23	AAF53367_CG8930_Drosophila_melanogaster_BURSICON_RICKETS,
		24	Parhyale_hawaiensis_phaw_30_tra_m_019419_BURSICON_RICKETS,
		25	octopusBimaculoides_Ocbimv22023790_BURSICON_RICKETS,
		26	idiosepiusNotoides_213096_BURSICON_RICKETS,
		27	dreissenaRostriformis_75368_BURSICON_RICKETS,
		28	dreissenaRostriformis_448646_BURSICON_RICKETS,
		29	aplysiaCalifornica_871217814_BURSICON_RICKETS,
		30	biomphalariaGlabrata_BGLB013318_PA_BURSICON_RICKETS,
		31	EDS29895_CPIJ007712_Culex_quinquefasciatus_GLYCOPROTEIN_A2_B5,
		32	XP_309589_AGAP004035_Anopheles_gambiae_str_PEST_GLYCOPROTEIN_A2_B5,
		33	EAT44221_AAEL004399_partial_Aedes_aegypti_PEST_GLYCOPROTEIN_A2_B5,
		34	AAF55460_CG7665_Drosophila_melanogaster_GLYCOPROTEIN_A2_B5,
		35	EDW13886_Dmoj_GI23956_Drosophila_mojavensis_GLYCOPROTEIN_A2_B5,
		36	EDW16112_Dmoj_GI22413_Drosophila_mojavensis_ORPHAN_A1,
		37	AAF56490_Drosophila_melanogaster_ORPHAN_A1,
		38	AHN59662_Drosophila_melanogaster_ORPHAN_A2,
		39	XP_015016417_Dmoj_GI16375_Drosophila_mojavensis_ORPHAN_A2,
		40	EAT43473_AAEL005095_Aedes_aegypti_ORPHAN_A2,
		41	XP_321252_AGAP001807_Anopheles_gambiae_str_PEST_ORPHAN_A2,
		42	OPSIN_OUTGROUP_GI14181,
		43	OPSIN_OUTGROUP_AAEL003035,
		44	OPSIN_OUTGROUP_CPIJ013408,
		45	OPSIN_OUTGROUP_AGAP010089,
		46	EDW17527_Dmoj_GI12597_Drosophila_mojavensis_DOPAMINE_ECDYSTEROID,
		47	AAF47893_Drosophila_melanogaster_DOPAMINE_ECDYSTEROID,
		48	EAT48724_AAEL000266_Aedes_aegypti_DOPAMINE_ECDYSTEROID,
		49	EDS28535_CPIJ006941_Culex_quinquefasciatus_DOPAMINE_ECDYSTEROID,
		50	XP_315694_1_AGAP005681_Anopheles_gambiae_str_PEST_DOPAMINE_ECDYSTEROID,
		51	EDS45164_CPIJ017421_Culex_quinquefasciatus_ORPHAN_A3,
		52	XP_564170_AGAP011320_Anopheles_gambiae_str_PEST_ORPHAN_A3,
		53	NP_001261169_Dmel_CG13579_Drosophila_melanogaster_ORPHAN_A3,
		54	EDW09690_Dmoj_GI20641_Drosophila_mojavensis_ORPHAN_A3
		;
tree con_50_majrule = [&U] (1[&prob=1.00000000e+00,prob_stddev=0.00000000e+00,prob_range={1.00000000e+00,1.00000000e+00},prob(percent)="100",prob+-sd="100+-0"]:2.249103e-02[&length_mean=2.39197914e-02,length_median=2.24910300e-02,length_95%HPD={6.49210900e-03,4.48922700e-02}],3[&prob=1.00000000e+00,prob_stddev=0.00000000e+00,prob_range={1.00000000e+00,1.00000000e+00},prob(percent)="100",prob+-sd=…
end;
