# Supplementary material for: Ancient origins of arthropod moulting pathway components
Source: eLife. 2019 Jul 3;8:e46113. doi: 10.7554/eLife.46113 (PMC6660194; doi:10.7554/eLife.46113)
Supplement: Figure 2—source data 5. — Compressed. zip file containing the 3D-cluster map of the bursicon ligands in. rtf format, the rickets receptor proteins in fasta format, the multiple sequence alignment of the receptor (trimmed and untrimmed), and the tree files genereted by RAxML, PhyML and mrbayes programs. The 3D cluster peptide map can be visualised and manipulated using the program clans (Frickey and Lupas, 2004a; see ftp://ftp.tuebingen.mpg.de/pub/protevo/CLANS/). The multiple sequence alignment files can be viewed with aliview (Larsson, 2014). The phylogenetic tree files can be viewed using Figtree (http://tree.bio.ed.ac.uk/software/figtree/) or TreeGraph2 (Stöver and Müller, 2010). [file elife-46113-fig2-data5.zip › bursicon-rickets-receptor-RAxML.tree]

((parasteatodaTepidariorumaug3_g13496_t1_BURSICON_RICKETS:0.14055595425783368180,(EDW11891_Dmoj_GI17392_Drosophila_mojavensis_BURSICON_RICKETS:0.03121799018125631653,AAF53367_CG8930_Drosophila_melanogaster_BURSICON_RICKETS:0.01970422215894869142)100:0.10687614447869238365)48:0.02628859905368048991,((Parhyale_hawaiensis_phaw_30_tra_m_019419_BURSICON_RICKETS:0.14030503408926703335,((((((EAT43473_AAEL005095_Aedes_aegypti_ORPHAN_A2:0.10167272452412852435,XP_321252_AGAP001807_Anopheles_gambiae_str_PEST_ORPHAN_A2:0.05267543808452931908)100:0.21490538970650449602,(XP_015016417_Dmoj_GI16375_Drosophila_mojavensis_ORPHAN_A2:0.09524319535766624656,AHN59662_Drosophila_melanogaster_ORPHAN_A2:0.00000100000050002909)89:0.17102898845176744969)100:0.72554822460413481711,(EDW16112_Dmoj_GI22413_Drosophila_mojavensis_ORPHAN_A1:0.13138837961500562934,AAF56490_Drosophila_melanogaster_ORPHAN_A1:0.10549545514408070757)100:0.85572709856181095045)100:0.80577146587117165488,(((OPSIN_OUTGROUP_AAEL003035:0.05238126387926193145,(OPSIN_OUTGROUP_CPIJ013408:0.11514372237884397399,OPSIN_OUTGROUP_AGAP010089:0.08452027402963359359)71:0.08126677063315539129)82:0.21297793335453021890,OPSIN_OUTGROUP_GI14181:0.50892674521950387323)100:2.27162546603774417875,(((NP_001261169_Dmel_CG13579_Drosophila_melanogaster_ORPHAN_A3:0.01088909800041672378,EDW09690_Dmoj_GI20641_Drosophila_mojavensis_ORPHAN_A3:0.01199336437862023527)94:0.18941554269032459534,(EDS45164_CPIJ017421_Culex_quinquefasciatus_ORPHAN_A3:0.13165802243350260836,XP_564170_AGAP011320_Anopheles_gambiae_str_PEST_ORPHAN_A3:0.01263302518260689400)87:0.13016258146832876408)100:1.46054443122144439471,((EDW17527_Dmoj_GI12597_Drosophila_mojavensis_DOPAMINE_ECDYSTEROID:0.00953588218044960044,AAF47893_Drosophila_melanogaster_DOPAMINE_ECDYSTEROID:0.02693025604825948632)87:0.15781162827192307674,(XP_315694_1_AGAP005681_Anopheles_gambiae_str_PEST_DOPAMINE_ECDYSTEROID:0.03782150395533664944,(EDS28535_CPIJ006941_Culex_quinquefasciatus_DOPAMINE_ECDYSTEROID:0.04624982283343766210,EAT48724_AAEL000266_Aedes_aegypti_DOPAMINE_ECDYSTEROID:0.05494898286645642782)86:0.04249905245091194217)57:0.09110752740636884894)100:1.59986400612936829901)91:0.80555747897886431641)89:0.59736102401373503135)75:0.49986817405800187952,((EDW13886_Dmoj_GI23956_Drosophila_mojavensis_GLYCOPROTEIN_A2_B5:0.07467935190539208568,AAF55460_CG7665_Drosophila_melanogaster_GLYCOPROTEIN_A2_B5:0.11596521871371424928)100:0.16045334088807236550,(EDS29895_CPIJ007712_Culex_quinquefasciatus_GLYCOPROTEIN_A2_B5:0.02143329881272388118,(XP_309589_AGAP004035_Anopheles_gambiae_str_PEST_GLYCOPROTEIN_A2_B5:0.10525853624234886297,EAT44221_AAEL004399_partial_Aedes_aegypti_PEST_GLYCOPROTEIN_A2_B5:0.02373363768277071337)36:0.01027473882456899149)68:0.07748516889934492502)97:0.49510027683988683256)34:0.29937655309526350900,(((capitellaTeleta_CapteP226336_BURSICON_RICKETS:0.16693413493268668968,(((idiosepiusNotoides_213096_BURSICON_RICKETS:0.03245444512417803434,octopusBimaculoides_Ocbimv22023790_BURSICON_RICKETS:0.03715651160685595755)95:0.24154379677606258037,((((((dreissenaRostriformis_75368_BURSICON_RICKETS:0.02407125764865276213,dreissenaRostriformis_448646_BURSICON_RICKETS:0.00000100000050002909)56:0.00000100000050002909,(dreissenaRostriformis_232774_BURSICON_RICKETS:0.00000100000050002909,dreissenaRostriformis_668091_BURSICON_RICKETS:0.00000100000050002909)98:0.00000100000050002909)100:0.22163850918662300615,((bathymodiolusPlatifrons_50665_0_4_BURSICON_RICKETS:0.00990613168381136201,modiolusPhilippinarum_67575_1_4_BURSICON_RICKETS:0.09869383894004002400)100:0.20224504476245303008,crassostreaGigas_CGI_10024120_BURSICON_RICKETS:0.16590207799868103566)27:0.04332645710615072587)19:0.01916464664659027831,patinopectenYessoensis_PY_T18388_BURSICON_RICKETS:0.15987163128200115869)82:0.10919873703018329048,solemyaVelum_21276_BURSICON_RICKETS:0.07402673418655848769)71:0.08185724684892457803,(lottiaGigantea_Lotgi1115178_BURSICON_RICKETS:0.12714532483536675200,(biomphalariaGlabrata_BGLB013318_PA_BURSICON_RICKETS:0.07008962834353142657,aplysiaCalifornica_871217814_BURSICON_RICKETS:0.21073649589808740590)100:0.10052448725822847597)99:0.07616102729088736201)16:0.02479431543763284743)11:0.01650150161616492292,(gadilaTolmiei_31736_BURSICON_RICKETS:0.07316468134435338833,(graptcmeEborea_11995_BURSICON_RICKETS:0.01253424792842416750,antalisEntalis_120794_BURSICON_RICKETS:0.02731942766547541465)93:0.05074897533483775647)90:0.12899016844296443129)23:0.03426834458511451159)19:0.03949765568679530769,lineusLongissimus_9652_BURSICON_RICKETS:0.13313771266679400029)13:0.04341702345527713447,(neomeniomorphaSP_75342_BURSICON_RICKETS:0.16243342596683688073,(gymnomeniaPellucida_38811_BURSICON_RICKETS:0.06866809465132547863,wireniaArgentea_117398_BURSICON_RICKETS:0.08662539787593125096)85:0.05299758925645350893)78:0.14646981967370356625)13:0.03126429449156326035)95:0.12129805996230057230)56:0.05966586098583549075,(EDS35936_CPIJ011619_Culex_quinquefasciatus_BURSICON_RICKETS:0.00000100000050002909,(XP_317111_AGAP008347_PA_Anopheles_gambiae_str_PEST_BURSICON_RICKETS:0.02067037846135453757,EAT43844_AAEL004777_Aedes_aegypti_BURSICON_RICKETS:0.01515221430942186899)80:0.01163511931256054621)90:0.02723185437296483935)23:0.02706310051013514212,Tribolium_castaneum_TC008163_001_BURSICON_RICKETS:0.04736783559937329802);
