# Supplementary material for: Ancient origins of arthropod moulting pathway components
Source: eLife. 2019 Jul 3;8:e46113. doi: 10.7554/eLife.46113 (PMC6660194; doi:10.7554/eLife.46113)
Supplement: Figure 2—source data 5. — Compressed. zip file containing the 3D-cluster map of the bursicon ligands in. rtf format, the rickets receptor proteins in fasta format, the multiple sequence alignment of the receptor (trimmed and untrimmed), and the tree files genereted by RAxML, PhyML and mrbayes programs. The 3D cluster peptide map can be visualised and manipulated using the program clans (Frickey and Lupas, 2004a; see ftp://ftp.tuebingen.mpg.de/pub/protevo/CLANS/). The multiple sequence alignment files can be viewed with aliview (Larsson, 2014). The phylogenetic tree files can be viewed using Figtree (http://tree.bio.ed.ac.uk/software/figtree/) or TreeGraph2 (Stöver and Müller, 2010). [file elife-46113-fig2-data5.zip › bursicon-rickets-receptor-trimmed-alignment.phy]

 54 253
XP_317111_AGAP008347_PA_Anopheles_gambiae_str_PEST_BURSICON_RICKETS    IQCVWVVFLLAMLGNGTVVFVLIFSRSKMDVPRFLVCNLAAADFFMGIYLGFLAVVDAGEFRMYAIPWQMSAGCKLSGFLAVLSSELSVYTLAVITLERNYAITHAMHLNKRLSLRHASYIMTVGWTFAITMAVLPLLGVSDYRVFAVCLPFEIQKLAYVVFLMFINGVAFLILMGCYLKMYCAIRGSQAWNSNDSRIAKRMALLVFTDFICWSPIAFFSLTAVFGLHISLEQAKVFTVFILPLNSCCNPFLY
EDS35936_CPIJ011619_Culex_quinquefasciatus_BURSICON_RICKETS            VQCVWVVFLLAMLGNGTVVFVLIFSRSKMDVPRFLVCNLAAADFFMGIYLGFLAVVDAGEFRMYAIPWQMSAGCKLSGFLAVLSSELSVYTLAVITLERNYAITHAMHLNKRLSLRHAGYIMTVGWTFAITMAILPLFGVSDYRVFAVCLPFEINNLAYVVFLMFINGVAFLILMGCYLKMYCAIRGSQAWNSNDSRIAKRMALLVFTDFICWSPIAFFSLTAVFGLHISLEQAKVFTVFVLPLNSCCNPFLY
EAT43844_AAEL004777_Aedes_aegypti_BURSICON_RICKETS                     IQCVWVVFLLAMLGNGTVVFVLIFSRSKMDVPRFLVCNLAAADFFMGIYLGFLAVVDAGEFRMYAIPWQMSAGCKLSGFLAVLSSELSVYTLAVITLERNYAITHAMHLNKRLSLRHAGYIMTIGWTFAITMAILPLFGVSDYRVFAVCLPFEVTSLAYVVFLMFINGVAFLILMGCYLKMYCAIRGSQAWNSNDSRIAKRMALLVFTDFICWSPIAFFSLTAVFGLHISLEQAKVFTVFILPLNSCCNPFLY
Tribolium_castaneum_TC008163_001_BURSICON_RICKETS                      IQCVWIVFLCAMLGNGTVVFVLIFSRGKMDVPRFLVCNLAAADFFMGIYLGFLAVVDAGEFRMYAIPWQMSAGCQLSGFLGVLSSELSVYTLAVITLERNYAITHAMHLNKRLSLKHAGYIMICGWSFAIVMGLLPLFSVSDYRKFAVCLPFETKDLTYVVFLMFINGVAFLILMGCYLKMYCAIRGSQAWNSNDSRIAKRMALLVFTDFLCWSPIAFFSLTAAFGLQISLEQAKVFTVFVLPLNSCCNPFLY
parasteatodaTepidariorumaug3_g13496_t1_BURSICON_RICKETS                VQCVWVVFLLAMLGNGVVVVVLLFGRSKIDVPRFLVCNLAMADFFMGIYLGILAVVDAGEFRVYAIQWQMSSGCQIAGFLGVLSSELSVYTLAVITLERNYAITHAMHLNKRLSLKHAGYIMSAGWTFALLMAILPLFGISDYRKFAVCLPFETEDLSYVVFLILINGVAFLTLMGCYLKMYWVIRGSQAWNSNDTRIAKRMALLVITDFMCWAPIAFFSLTAVFGANISLEEAKVFTIFVLPLNSCANPFLY
lineusLongissimus_9652_BURSICON_RICKETS                                VKCVWIVFLFALLGNGCVLFVLISSRTKMDVPRFLICNLAVADFLMGIYLGFLAVVDAGEFKKHAIRWQMSPGCLVAGFLGVLSSELSVFTLTVITLERFYAITHAMHLNKRLSIRHAGYIMMCGWCFALLIASMPLFGVSDYRTFAVCLPFEVGDLGYVCFIMFCNMIAFIIIVSCYMKMYCSVRGSQAWNSNDSRVAKRMALLVFTDFACWAPISFFAIASAFGLNISLNDAKIFTIFILPLNSCANPFLY
neomeniomorphaSP_75342_BURSICON_RICKETS                                VECVWLMFILALLGNGVVLFVAVTSCSRMDVTRFLICNLAAADFLMAIYLGMLAVVDAGEFKKHAIAWQVSSGCRAAGFLAVLSSEMSVFILAVITLERFYAITHAMQLNKRLCLRHATYIMLTGWLFCMIVAALPLFRISDYRKFAVCLPFEITNIAFICFILTFNSVSFIVIIFCYTKMYCSIRGTQSWNSNDMRVAKRMALLVFTDFACWAPITFFSLTSAFGLHISLEDAKIFTIFVLPVNSCANPFLY
gymnomeniaPellucida_38811_BURSICON_RICKETS                             PQCVWIMFLLALLGNGCVLFVAITSRSKMDVTRFLICNLAFADFIMGVYLGMLAVVDAGEFKMHAISWQLSHGCKTAGFLAVLSSEMSVFVLAVITLERYYAITHAMQLNKRLSLRHASYIMLSGWTFSLMLATLPLFGISDYRKFAVCLPFQVNSLAYVCFLMAFNGLSFTIIMSCYTKMYCSIRGTQSWNSNDMRVAKRMALLVFTDFACWAPITFFSVSAAFGLKLTLEDAKIFTIFVLPLNSCANPFLY
wireniaArgentea_117398_BURSICON_RICKETS                                --------------------------SKIDVTRFLICNLACADFIMGVYLGMLAVVDAGEFKMHAIAWQLSAGCKMAGFLAVLSSEMSVFVLAVITLERYYAITHAMQLNKRLSLRHAAYIMLSGWTFSLMLAALPLVGVSDYRKFAVCLPFEISTLGYVCFLMTFNATSFTVIISCYAKMYWSIRGTQTWNSNDMRVAKRMALLVFTDFACWAPVTFLSLTAAFGVKITLEDAKVFTIFVLPLNSCANPFLY
solemyaVelum_21276_BURSICON_RICKETS                                    VDCVWVVFMLALLGNGVVLFVSVTSRSKMDVPRFLICNLACADFFMGIYLGFLAIVDAGEFKRYAIRWQVSPGCLIAGFLGVLSSELSVFTLAVITLERFYAIAHAMQLNKRLSLKHAGIIMTCGWVYSIAVASLPLFEISDYRKFAICLPFETGDLGYVCFIMLFNAVSFLVILICYLKMYLSIHGSQAWNSNDTRIAMRMALLVFTDFLCWAPIIFLSVTAAFGKKVHLNEAKILTIFVLPLNSCANPFLY
patinopectenYessoensis_PY_T18388_BURSICON_RICKETS                      VNCVWMVFLLAVAGNGIVLFVSISGRSKMEVPRFLICNLACADFCMGVYLGMLAIVDAGEFQQYAIRWQMSPGCLVAGFLGVFSSELSVFTLTVITVERYYAISHALQFNKRLTLKSAGVVMTGGWIFCIGVASLPLFEISDYRKFAICLPFETSELAYVCFIMIFNAVSFIAIIACYIKIYISILGSQAWNTKDFRVAKRMAILIFTDFLCWSPIILFSATAAFGYEISLNEAKILTIFVLPLNSCANPFLY
dreissenaRostriformis_668091_BURSICON_RICKETS                            ---------------------------------------AFSDLCMGVYLGFLAIVDAGEFEKYAVRWQSSGGCLVAGFLGVFSSELSVFTLVVITVERFYAISHAMQLGKRVRLGHAAVLMSSGWIFCICIASLPLFEISDFRKFAICLPFETESLGYVCFIMIFN--------------------------------------------------------------------------------------
dreissenaRostriformis_232774_BURSICON_RICKETS                            ---------------------------------------AFSDLCMGVYLGFLAIVDAGEFEKYAVRWQSSGGCLVAGFLGVFSSELSVFTLVVITVERFYAISHAMQLGKRVRLGHAAVLMSSGWIFCICIASLPLFEISDFRKFAIC--------------------------------------------------------------------------------------------------------
gadilaTolmiei_31736_BURSICON_RICKETS                                   ---VWVVFLLAILGNGIVLLVSFTSRSKMDVPRFLICNLACADFFMGCYLAFLAIVDAGEFRKHAIQWQRSPGCLIAGFLGVLSSELSVFTLTVITLERFYAITNAIHLNRRLSLRKAGYIMIFGWMFAIAVASMPLFQISDYRKFAICLPFETTNLGYVCSVMFFNGLSFLIIVGCYMRMYCSIRGSQAWNSHDFRVAKRMALLVFTDLLCWAPIAFLSLSAAFGKEIGLNESKVFTVFVLPLNSCANPFLY
antalisEntalis_120794_BURSICON_RICKETS                                 -----------------------------------------------------------EFKSHAIKWQRSPGCLVAGFLGVLSSELSVFTLTVITLDRFYAIKNAIHLNKRLSLRKAAYIMICGWLFAITIASLPLFEISDYRKFAICLPFETNGLSYVCFVMFFNGLSFLIIVACYLKMYCSIRGSQAWNSHDFRVAKRMALLVFTDLLCWAPIAFLSLSAVFGNEIGLNEAKVFTIFVLPLNSCANPFLY
graptcmeEborea_11995_BURSICON_RICKETS                                  VECVWVVFLLALVGNGIVLFVSFTSRSKMDVPRFLICNLACADFFMGAYLAFLAIVDAGEFKSHAIKWQRSPGCLVAGFLGVLSSELSVFTLTVITLDRFYAIKNAIHLNKRLSMRKAAYIMICGWLFAIAVASLPLFEISDYRKFAICLPFETNGLAYVCFVMFFNGLSFLIIVGCYLKMYCSIKGSQAWNSHDFRVAKRMALLVFTDLLCWAPIAFLSLSAVFGKEIGLNEAKVFTIFVLPLNSCANPFLY
bathymodiolusPlatifrons_50665_0_4_BURSICON_RICKETS                     IQCIWIVFMLAIFGNGTVLFVSISGRSTMNVPRFLICNLALADFCMGIYLGILAIVDAGEFKTFAIKWQTSSGCLVAGFLGVVSSELSVFTLMIITVERHYAIANAMQFNKRVSLRKAGLIMTVGWLFCIGLASLPLFDISDYRKFAICLPFETSDLGFVCFIMLFNAMSFVIIGGCYIRMYIYIRGSHAWNSKDFRIAKRMAILVVTDFLCWAPIIFFSVSAAFGSPVGLNEAKVLTIFVLPLNSCANPFLY
modiolusPhilippinarum_67575_1_4_BURSICON_RICKETS                       IQCIWIVFMLAIFGNGTVLFVSISGRSSMNVQRFLICNLALADFCMGVYLGILAIVDAGEFKKFAMDWQSSTGCLVAGFLGVVSSELSVFTLMIITVERHYAIANAMQFDKRISIRKAGVIMTVGWLLIVALASLPLFDISDYRKFAICLPFETSDLGFVCFIMLFNAFAFLIIGGCYIRIYIYIQRSHAWNSKDFRVAKRMAILVVTDFLCWAPIIFFSVSAAFGSPVGLNEAKVLTIFVLPLNSCANPFLY
lottiaGigantea_Lotgi1115178_BURSICON_RICKETS                           ITCVWFVFLLAMLGNGVVLFVSITSRSKMDVPRFLICNLACADFFMGIYLGFLAVVDAGEFRKHAIWWQLSPGCLIAGFVGVFSSELSVFTLTVITIERFYAITHAMQLNKRLSLRHAGYVMLLGWLYSIILASLPLFGISDYRKFAVCLPFEITDKAYVCYIMIFNGLCFFTILSCYLIMYLSIRQSQAWNSGDTRVAKRMALLVFTDFICWAPIALLSLASAFGKNIHLNEAKVLTIFVLPLNSCANPFLY
capitellaTeleta_CapteP226336_BURSICON_RICKETS                          VKCVWVVFLLAVLGNGIVLFISIVSHRRMDVPRFLICNLASADFLMGIYLGFLAVVDAGEFRKYAIKWQTSPGCQVAGFLGVLSSELSVFTLTVITMERFYAISHAVHMNKRLSLRNARYIVSAGWLMAIILAMLPLFGISDYRKFAICLPFETGDLGYVCFIMLVNCIAFFIIVACYMKMYCSIRGSQAWHSNDTRIAKRMALLVFTDFACWAPITFFSLTAAFGKEISLNDAKVFTIFVLPLNSCANPFLY
crassostreaGigas_CGI_10024120_BURSICON_RICKETS                         IKCVWIVFLLAVVGNGIVLFVSITARSKMDVPRFLICNLACADFMMGAYLGILAILDADEFQFYAIKWQRSGGCLTAGFLGIVSSMLSVYTLTVITVERFYAISNAMQLNKRIRLKQAGIIMTFGWVFSITNASLPYFGISDYRKFAICLPFETSDLAYVCFLMLFNAVSFVVIVICYIKMYCSILGSNAWNSKDFRIAKRMAILVFTDFLCWAPIIFFSITAAFGKNVGLNEAKVLTIFVLPLNSCANPFLY
EDW11891_Dmoj_GI17392_Drosophila_mojavensis_BURSICON_RICKETS           VQCVWVVFLLALLGNGTVVFVLICSRSKMDVPRFLVCNLAAADFFMGIYLGILAIVDAGEFRMFAIPWQMSLLCQFAGFLAVLSSELSVYTLAVITLERNYAITHAIHLNKRLSLRQAGYIMSVGWIFAFCMALLPLLGVSDYRKFAVCLPFETTTLTYVISLMFINGCAFLTLMGCYLKMYWAIRGSQAWNTNDSRIAKRMALLVFTDFLCWSPIAFFSITAIFGLQISLEQAKIFTVFVLPLNSCCNPFLY
AAF53367_CG8930_Drosophila_melanogaster_BURSICON_RICKETS               VQCVWVVFLLSLLGNGTVVFVLLCSRSKMDVPRFLVCNLAAADFFMGIYLGILAIVDAGEFRMFAIPWQMSVLCQLSGFLAVLSSELSVYTLAVITLERNYAITHAIHLNKRLSLKQAGYIMSVGWVFALIMALMPLVGVSDYRKFAVCLPFETTTLTYVISLMFINGCAFLTLMGCYLKMYWAIRGSQAWNTNDSRIAKRMALLVFTDFLCWSPIAFFSITAIFGLQISLEQAKIFTVFVLPLNSCCNPFLY
Parhyale_hawaiensis_phaw_30_tra_m_019419_BURSICON_RICKETS             VQCVWIVFLLALLGNGTVVVVLCFARSKMDVPRFLVANLALADFFMGVYLGFLAVIDAGEFRMYAIPWQMSTGCQVAGFIGVLSSELSVYTLTVITLERNYAITHAMHLNKRLSLRHAAYVMLGGWVFAGTMAALPLVGVSDYRKFAVCLPFQI-DLLYVVILMFINGTAFLILMICYLKIYCSIRGSQAWNSNDSRIAKRMALLVFTDFICLAPIAFFSLTAAFGFHITLEEAKVFTVFVLPFNSCCNPFLY
octopusBimaculoides_Ocbimv22023790_BURSICON_RICKETS                    IMCVWVVLQLALLGNSVVLFVSITSKSKMDVQRFLICNLATADLFMGIYLGFLAVVDAGEFKKFALDWQTSTWCLVAGILGTVSSEMSVYTLTIITLERFYVITHTMQLDKRLSLRRAGYIMLIGWIFAITVAAMPLFGISNYQKFAICLPFETGDLVYVCFIMVFNGTSFLVIMSCYLKMYCDIRDSKAWNSPDVRVAKRMSLLIFTDFLCWMPITILSLTAMFGKEISLEEAKFFTIFVLPLNSCANPFLY
idiosepiusNotoides_213096_BURSICON_RICKETS                             VMCVWVVLQLALLGNSVVLFVSITSKSKMDVQRFLICNLATADLFMGIYLAFLAVVDAGEFKKFALDWQTSPWCLVAGIMGTVSSEMSVYTLTIITLERFYVITHTMQLDKRLSLTRAGYIMLAGWIFTISLASMPLFGISNYQKFAICLPFETGDLVYVCFIMIFNGTSFLVIMSCYLKMYCDIRDSQ----------------------------------------------------------------
dreissenaRostriformis_75368_BURSICON_RICKETS                             VECIWIVFLLAVIGNGTVLFVSLFSKSKMDVTRFLICNLAVSDLCMGVYLGFLAIVDAGEFEKYAVRWQSSGGCLVAGFLGVFSSELSVFTLVIITVERF---------------------------------------------------------------------------------------------------------------------------------------------------------
dreissenaRostriformis_448646_BURSICON_RICKETS                            VECIWIVFLLAVIGNGTVLFVSLFSKSKMDVTRFLICNLAFSDLCMGVYLGFLAIVDAGEFEKYAVRWQSSGGCLVAGFL-----------------------------------------------------------------------------------------------------------------------------------------------------------------------------
aplysiaCalifornica_871217814_BURSICON_RICKETS                          ISCVWFVFMLALLGNGVVFFVSVTSRSKMDVPSNLFLNKTLKKLYDPYEDVFLSVFQKCQFKKYAIQWQMSEGCLVAGTLGVLSSELSVFTLTVITLERFYAITHAMQLNKRLSLKHAG---------------------------------------YVCFIMVFNGISFFIILTCYLVMYISIRDSQAWNSNDTRVAKRMALLVFTDFLCWAPIAFLSLAAAFGKNIHLNEAKVVS------NSSSD---R
biomphalariaGlabrata_BGLB013318_PA_BURSICON_RICKETS                    LKSVWFVFMLALLGNGVVFFVSVTSKSKMDVPRFLICNLAMADFFMGIYLGILAIVDAGQFKKYAIQWQMSASCLVAGVLGVLSSELSVFTLTVITLERFYAITHAMQLNKRLSLKHAVHIMLGGWLWSFSLAMMPLFGISDYRKFAVCLPFEIEDKSYVCFIMVFNGISFFIILSCYLIMYISIRDSQAWNSNDTRVAKRMALLVFTDFLCWAPIAFLSLAAAFGKNIHLNEAK-------------GSQRQ
EDS29895_CPIJ007712_Culex_quinquefasciatus_GLYCOPROTEIN_A2_B5          VKCVWVVVLLAVFGNVAVLVVLFSNRTDMSVPKFLICHLAFADLCMGLYLLLIASIDAGEYFNFAFDWQYGSGCKVAGFLTVFASHLSIFTLTIVTLERWFAITHAIYLNKRIKLSAATYIMIAGWIYSIVMAALPLVGISNYSSTSICLPMEARDISYLLTVLGINGLAFVIIVICYAQIYLSLQAARTASSGEMTVAKKMALLVFTNFACWAPIAFFGLTAIAGYPIDVTKSKILLVFFYPLNSCANPYLY
XP_309589_AGAP004035_Anopheles_gambiae_str_PEST_GLYCOPROTEIN_A2_B5     VQCVWVVVLLAVFGNVAVVVVLFSNRSDLTVPKFLICNLAFADLCMGLYLLLIASIDAGEYFNYAFDWQYGVGCKVAGFLTVFASHLSIFTLTIVTLERWFAITHAIYLNRRIKLSAAMYIMIIGWVYAITMASMPLFGISNYSSTSICLPMEARDIAYLLTVLVVNGCGFVVIVVCYAQIYLSLQAARSAHSGEMTVAKKMALLVFTNFACWAPIAFFGLTAIAGYPIGVSKSKILLVFFYPLNSCANPYLY
EAT44221_AAEL004399_partial_Aedes_aegypti_PEST_GLYCOPROTEIN_A2_B5      VKCVWVVVLLAVFGNVAVLVVLFSNRTDLTVPKFLICHLAFADLCMGLYLLLIASIDAGEYFNFAFDWQYGFGCKVAGFLTVFASHLSIFTLTIVTLERWFAITHAIYLNKRIKLSAATYIMIAGWIYSAVMAAFPLFGISNYSSTSICLPMEARDIAYLLTVLGINGLAFIIIVICYAQIYFSLQAARSTHSGEMTVAKKMALLVFTNFACWAPIAFFGLTAIAGYPIDVTKSKILLVFFYPLNSCANPYLY
AAF55460_CG7665_Drosophila_melanogaster_GLYCOPROTEIN_A2_B5             IECVWIVVALAVVGNVAVLTVILSIRPESPVPRFLMCHLAFADLCLGLYLLLVACIDAGEYFNFAYDWQYGLGCKVAGFLTVFASHLSVFTLTVITIERWLAITQAMYLNHRIKLRPAALIMLGGWIYSMLMSSLPLFGISNYSSTSICLPMENRDTIYLIAILGSNGVAFSIIAVCYAQIYLSLQAHQN-SPGELSVAKKMALLVFTNFACWSPIAFFGLTALAGYPINVTKSKILLVFFYPLNSCADPYLY
EDW13886_Dmoj_GI23956_Drosophila_mojavensis_GLYCOPROTEIN_A2_B5         VECVWIVVALAIVGNVAVLTVILSIKSESSVPRFLICHLAFADLCLGLYLLLIASIDAGEYFNYAFDWQYGLGCKIAGFLTVFASHLSVFTLTVITIERWFAITHAMYLNKRIKLRPAAVIMLMGWIYSIVMSSLPLLGISNYSSTSICLPMEKRDSIYLVLILGCNFLAFTIIAICYSQIYLSLRARQN-HLGEMSVAKKMALLVFINFSCGAPIAFFGLTALAGYPINVTKSKILLVFFYPLNSCADPYLY
EDW16112_Dmoj_GI22413_Drosophila_mojavensis_ORPHAN_A1                  LMCTWFMATLSIAGNLMVLYGRFIYRDENVAVTMVIRNLALADMLMGFYLLILGVQDYDEYHMVARDWLKSWQCKAIGTLAVSSSEVSMLILAFMSLERFLLIADPFRGHRAISVRIIYFSLLCIWATGVGLAVTPLSS-QFYGTSGTCFPLFIHELGWAFVFLGVNLLLLLMIALLYTALLISIRSATPLSLLDCEFAVRFFFIVLTDVLCWAPIIAMKIWVFFKYNISDDIYAWLVVFILPLNSAVNPLLY
AAF56490_Drosophila_melanogaster_ORPHAN_A1                             RMCAWVMATLTIAGNVLVLWGRFIYRDENVAVTMVIRNLALADMLMGFYLVTIGVQDYNEYYKVVLDWITSWQCTLIGTLAVSSSEVSMLILAFMSLERFLLIADPFRGHRSIGNRVMWLALICIWITGVGLAVAPVSTLPYYGSSGTCFPLHIHEMGWAFVFLGVNLLLLVMIAMLYTALLISIRSATPLTLLDCEFAVRFFFIVLTDFLCWVPIIVMKIWVFFNYNISDDIYAWLVVFVLPLNSAVNPLLY
AHN59662_Drosophila_melanogaster_ORPHAN_A2                             RVCVWVMASIAVVGNLLVLLGRYFYKSRNVEHSLYLRHLAASDFLMGIYLTLIACADIGEYIKYEETWRHSGVCAFAGFLSTFSCQSSTLLLTLVTWDRLMSVTRPLKPRDTEKVRIVL-RLLLLWGISFGLAAAPLFGSHFYGNNGVCLSLHIHDKGWALLFILVNTLSLIFILFSYIRMLQAIGMRSTHSGRENVVATRFAIIVTTDCACWLPIIVVKLAALSGCEISPDLYAWLAVLVLPVNSALNPVLY
XP_015016417_Dmoj_GI16375_Drosophila_mojavensis_ORPHAN_A2              RVCVWIMASIAVVGNLLVLAGRYFYKSRNVEHSLYLRHLAASDFLMGIYLTLIACADIGQYIRHEESWRHSELCAFAGFLSTFSCQSSTLLLTLVTWDRLMSVTRPLKPRDTEKVRIVL-RLLLVWGISFGLAAAPLFGEHFYGNNGVCLSLHIHDKGWALLFICINTVSLIFILYSYVRMLQAIGMRSTHSGRDSVVATRFAIIVTTDCACWLPIIVVKVAALSGCVISPDLYAWLAVMVLPVNSALNPVLY
EAT43473_AAEL005095_Aedes_aegypti_ORPHAN_A2                            RVCVWIMAAVGIIGNLLVLFGRYMVGTRHAEHSLYLRHLAASDLMMGIYLAIIATADIGQYLLYEEEWRASGLCAFSGFLSTLSCQSSTLLLTLVTWDRLISVTRPLYQRSGSKTRVIL-RLALLWGVAASAAAAPLFGPQFYGTNGVCLSIHIHDMGWAGLFILVNTFSLLFIGTSYLRMLQAIETRNTLNCREKIVARRFAIIVATDCLCWMPVIVVKLVALGG---------------------------
XP_321252_AGAP001807_Anopheles_gambiae_str_PEST_ORPHAN_A2              RVCVWIMAAIGIVGNLLVLFGRYVVGSRHAEHSLYLRHLAASDLLMGVYLGIIATADIGEYLTHDEEWRMSSICAFSGFLSTLSCQSSTLLLTLVTWDRLVSVTRPLYQRSSSKTRVIL-RLAVLWGVATAAAIAPLFGPHFYGSNGVCLSVHIHDMGWAGLFILVNTVSLLFIGISYLRMLQAIETRNTLNCREKVVARRFAIIVATDCVCWMPVIVVKLVALAGYEISPSLYAWLAVLVLPINSALNPVLY
OPSIN_OUTGROUP_GI14181                                                 -------------GNGLVIWIFSTSKSLRTPSNLLILNLAIFDLFMCTNMPQYLV---NATLGYIAGGD--LGCEIYALCGGIAGMGASSTNAFIAFDRYKTISNPI--DGRLSYGQIILCIIFTWMWATPFSVLPLFQIGRYLPLTTCTFDYLTNLFVRTIFVWAYVIPMTMILVSYYKLFTHVNVNNDSMSVELRIAKAALIIYMLFVLAWTPYSVVALIGCFGEQLITPFISMLPMLACKSVSCLDPWVY
OPSIN_OUTGROUP_AAEL003035                                              -------------GNGIVVWIFSTSKSLRNGSNMFVVNLAIFDLLMMCEMPMFLV---NSFAGYLVGYE--TSCAVYAALGSLSGIGGSITNAVIAYDRYRTISNPL--DGRLNRVQSGILIFITWLWAMPFTILPVFKIGRYIPLTTCSFDYLTDVFVGCIFAWAYAIPMVLICYYYGRLFGHVNRNEKAQSVEIRIARAAFTIFFLFVCAWTPYAIVAMIGAYGDRLLTPFFTMIPAVCCKIVSCLDPWVY
OPSIN_OUTGROUP_CPIJ013408                                              -------------GNGIVVWIFTTSKSLRNGSNMFIVNLAIFDLLMMCEMPMFLV---NAFSERLVGYE--TGCAIYAALGSVSGIGGAISNAVIAYDRYRTISNPL--EGRMNRVQASLFVLLTWLWTLPFTVLPMFNIGRYIPLTTCSFDYLTDVFVGCIFTWAYAIPMVFICYFYTRLFGHVNRNVNAEAAEIRIAKAAFTIFFLFVCAWTPYAIVTMIGAFGDKMLTPFFTMVPAMCSKVVSCLDPWVY
OPSIN_OUTGROUP_AGAP010089                                              -------------GNGIVLWIFGTSKSLRNGSNMFIINLAIFDLLMMCEMPMFLV---NSFSERLVGYG--VGCSVYAALGSMSGIGGAISNAVIAFDRYRTISNPL--DGRLSRVQAGLLICLTWLWTMPFTLLPLFEIGRYIPLTTCSFDYLTDVFVGCIFTWAYVIPMIFICYFYARLFGHVNRSEKAQAVEMRIAKAAFTIFFLFVCAWTPYAIVTMIGAFGDRMLTPFVTMVPAVCCKIVSCLDPWVY
EDW17527_Dmoj_GI12597_Drosophila_mojavensis_DOPAMINE_ECDYSTEROID       TKAISILGVAIVLSNLLIIATYANFKGPTEVINYYLLSLAIADLLCGLLVVPFSVYPA-----LTGEWMYGIVCRFTGYLEVTLWAVSVYTFMWISVDRYLAVRKPLRYETVQTKTRCQCWMVFTWISAALLCCPPIYTQPIVNNSHICMLDWGNMAAYATLAILVLGPSLISIVHNYGYIFVMMRSGEPIHDKEYALAEMSFALVFAFWMSWLPWILLRLYEVVMGEIQNTLINFAVVWIGILNSFWKILIM
AAF47893_Drosophila_melanogaster_DOPAMINE_ECDYSTEROID                  TKAISILGVAIVLSNLLIIATYANFKGPTEVINYYLLSLAIADLLCGLLVVPFSVYPA-----LTGEWMYGIVCRFTGYLEVTLWAVSVYTFMWISVDRYLAVRKPLRYETVQTKTRCQCWMVFTWISAALLCCPPIYSMPIENNTHICMLDWGNMAAYATLAILVLGPSLISIVHNYGYIFVMMRSGEPIHDKEYALAEMSFALVFAFWVSWLPWILLRLYEVVTGDIQSTLINFAVVWIGILNSFWKILIM
EAT48724_AAEL000266_Aedes_aegypti_DOPAMINE_ECDYSTEROID                 TQAILILAVAIIVANLIVVATYLNFKGPHEVINYYLLSLGVADLLCGLLIVPLYVYPT-----FYGAWVYGVLCRIVGYLEVTLWSISVYTFMWISVDRYLAVRKPLRYETIQTKTRCQCWMAFTWISAAMLCCPPLYNEAFYNKTHICMLEWGNMAAYATLAILVLGPSVISIVYNYGYIFTMMRSGAPIHDKEYALAEMSFALVFSFWISWGPYIGLRIYELVMQEYDHPMIQFGAVWLGILNSFWKIIIM
EDS28535_CPIJ006941_Culex_quinquefasciatus_DOPAMINE_ECDYSTEROID        TQAILILAVAIILANLIVVATYLNFKGPHEVINYYLLSLAVADLLCGLFIVPLSVYPA-----FYGHWVYGVVCRLVGYLEVTLWSISVYTFMWISVDRYLAVRKPLRYETIQTKTRCQCWMAFTWISAAMLCCPPLYNKAIYDNTHICMLEWGNMAAYATLAILVLGPSVISIVYNYGYIFTMMRSGAPIHDKEYALAEMSFALVFSFWVSWGPYMGLRIYELIMDEYENHLIQFGAVWLGILNSFWKIIIM
XP_315694_1_AGAP005681_Anopheles_gambiae_str_PEST_DOPAMINE_ECDYSTEROID TQAILILAVAIVISNLIVVATYLNFKGPHEVINYYLLSLAVADLLCGLFIVSLSVYPA-----FSGEWIYGVVCRMVGYLEVTLWSISVYTFMWISVDRYLAVRKPLRYETIQTKTRCQCWMAFTWISAAMLCCPPLYNEANYSKTNICMLEWGNMAAYATLAILVLGPSVISIVYNYGYIFTMMRSGAPIHDKEYALAEMSFALVFSFWISWAPYIGLRIYELVSGEIDNPLLHFGAVWIGILNSFWKIIIM
EDS45164_CPIJ017421_Culex_quinquefasciatus_ORPHAN_A3                   ISCIVFLTFLVISANLMVILIINSRRYAHPQPRYLLTSLALNDLAIGVLIIPFGALPA-----LLHCWPYGIFCQIQALLRGALSQQSAVILVCMAVDRYLCVLHPRIYHERSSKKLMTV----AWFGG----------------------------------------------------------------------------------------------------------------------------
XP_564170_AGAP011320_Anopheles_gambiae_str_PEST_ORPHAN_A3              ISCIVLLTFLVISANLMVILVINSRRYAHPQPRYLLTSLALNDLAIGLLIIPFSALPA-----LLHCWPYGIFCQIQALLRGALSQQSAVILVCMAVDRYLCVLHPRIYHKRSSKKGCVAVLSVTWILCLTMLVLPK---GYYFNLLACEPFYSKS-SYILSSCALYFPTTMVLMYCYGSSFHANTGKKRLNIQRPTIASTMAAISLGFIVIVTPWTILEIVATCTGSVSPPAIDFCVTWIALSTSFWNPFIY
NP_001261169_Dmel_CG13579_Drosophila_melanogaster_ORPHAN_A3            SSCILVLTLGVIGANCLVIFVINNRRYAHQQPRYLLTSLALNDLTIGLLITPFGLMPA-----LFHCWPYGIFCQIQALLRGALSQQSAVILVCMAVDRYMCALHPRRYYQHSSKKGCVAILSLTWIISLTFLVLPK---GYYFNLMACEPFYSKP-SYILSTCALYFPTTMVLMYCYGSSFHMSTAAQQLQMHQHSMAMSMAAISLGFIVMVTPWTIQEIVTACTGSL-PPFLDFLVTWTALSNSLWNPFMY
EDW09690_Dmoj_GI20641_Drosophila_mojavensis_ORPHAN_A3                  SSCILVLTLGVIGANCLVIFVINNRRYAHQQPRYLLTSLALNDLTIGLLITPFGLMPA-----LFHCWPYGIFCQIQALLRGALSQQSAVILVCMAVDRYMCALHPRRYYQHSSKKGCVAILSLTWIISLTFLVLPK---GYYFNLMACEPFYSKP-SYILSTCALYFPTTMVLMYCYGSSFHMS--QQQLHQHQHSMAMSMAAISLGFIVMVTPWTIQEIVTACTGSL-PPFLDFVVTWTSLSNSLWNPFMY
