# Supplementary material for: Ancient origins of arthropod moulting pathway components
Source: eLife. 2019 Jul 3;8:e46113. doi: 10.7554/eLife.46113 (PMC6660194; doi:10.7554/eLife.46113)
Supplement: Figure 3—source data 1. — Compressed. zip file containing the 3D-cluster map of ptth, trunk and noggin orthologs in. rtf format. he 3D cluster peptide map can be visualised and manipulated using the program clans (Frickey and Lupas, 2004a; see ftp://ftp.tuebingen.mpg.de/pub/protevo/CLANS/). [file elife-46113-fig3-data1.zip]

Archive with 1 entries (1 files):
- ctenophora-trunk-like-ligand.rtf
